# Supplementary material for: An extensive β1-adrenergic receptor gene signaling network regulates molecular remodeling in dilated cardiomyopathies
Source: JCI Insight. 2023 Aug 22;8(16):e169720. doi: 10.1172/jci.insight.169720 (PMC10543724; doi:10.1172/jci.insight.169720)
Supplement: Supplemental table 15 [file jciinsight-8-169720-s239.xlsx]

## Sheet: All lncRNAs (FPKM)
NOCODE	Responders, pre BB treatment						Responders, post BB treatment						Nonresponders, pre BB treatment				Nonresponders, post BB treatment
tracking_id	Sample 4	Sample 6	Sample 19	Sample 21	Sample 28	Sample 39	Sample 4	Sample 6	Sample 19	Sample 21	Sample 28	Sample 39	Sample 36	Sample 13	Sample 102	Sample 103	Sample 36	Sample 13	Sample 102	Sample 103
NONHSAG022461	53.2137	41.3646	39.0138	48.141	41.5414	44.9033	42.267	27.2761	27.3859	32.7807	31.2601	33.2654	35.5135	36.2971	52.8986	55.0592	35.2822	51.834	44.4169	45.7138
NONHSAG032108	0	1.49029	0.822442	0.29787	1.36009	0.302009	1.5068	2.56455	2.48484	1.51344	2.95892	1.90022	1.38649	2.4581	0.407802	0	1.40154	0.363311	0	1.62916
NONHSAG047275	6.46369	8.30464	13.4142	5.32215	9.52543	2.95597	13.4689	14.7525	18.087	10.1671	14.7439	8.26404	6.49723	10.3387	8.06543	6.86847	11.3825	5.46687	10.6502	7.75564
NONHSAG044775	1.29882	1.31465	1.51031	1.41423	2.02953	1.01142	2.20898	2.24424	2.41284	2.76954	3.14387	1.93905	1.53885	2.70996	2.07145	1.39012	2.99882	1.03555	1.41612	1.7174
NONHSAG053826	275.745	247.298	195.474	122.871	134.14	283.095	416.947	421.019	402.711	320.627	316.541	399.231	313.782	135.428	64.0114	304.31	348.015	112.606	219.092	364.858
NONHSAG035335	30.5346	28.7834	51.2215	35.1302	40.2254	37.3298	51.2488	56.8995	71.361	63.546	56.0381	65.6267	57.0418	40.1383	39.5372	56.7348	64.11	52.128	54.2156	70.0301
NONHSAG045043	0	0	0	0	0	0	1.4117	1.71428	2.25908	1.40112	1.21258	1.49817	0	1.22441	0	0	0	0	0	0
NONHSAG043776	12.0984	10.327	12.234	13.0242	10.7154	16.7151	3.55026	4.78805	4.43954	3.42138	2.64844	11.5839	0	0	0	5.87914	19.7099	10.457	15.6989	6.5015
NONHSAG030113	3.51193	3.17826	2.84843	2.85262	2.3657	2.31964	5.92167	5.58844	4.7408	6.64829	5.19978	4.86405	7.73343	3.90626	4.60741	4.23113	6.3444	3.01127	5.23711	4.38792
NONHSAG041842	135.657	196.909	245.628	122.582	214.69	119.525	286.351	447.778	385.102	355.715	464.603	310.856	187.92	194.93	172.966	170.001	326.536	184.068	272.456	196.124
NONHSAG020605	390.365	345.014	359.244	537.172	561.714	308.102	211.346	189.946	201.894	252.791	361.603	129.755	228.498	273.837	406.758	269.025	211.239	285.184	189.547	279.721
NONHSAG047135	4.42091	5.51488	4.3184	5.84458	3.76275	4.50655	1.7436	3.24417	2.52649	3.14773	2.47831	2.56845	2.16597	4.71496	4.28359	1.40988	4.07932	3.80762	3.77539	2.85467
NONHSAG020324	0.389619	0.636413	0.508965	0.184219	0.402033	0.730411	0.73724	1.44413	1.14971	0.873455	1.21942	1.55223	1.72612	0.33151	0.366727	0	0.432312	0	0.253024	0.244517
NONHSAG008657	255.118	308.219	313.195	268.624	342.296	238.962	360.97	392.019	367.15	396.431	463.701	338.832	410.483	412.125	258.374	380.839	288.023	247.367	316.158	248.159
NONHSAG020544	8.63842	12.0884	6.54411	7.04841	9.09445	6.30953	6.48841	8.53492	4.95766	3.68131	5.92521	3.38939	3.78088	9.79162	7.71663	9.32747	4.73882	10.1886	6.09762	6.14081
NONHSAG001325	71.4486	79.3312	62.2357	81.0417	67.5103	82.0168	54.5126	60.0732	45.3921	62.3361	50.7315	51.1851	48.7436	61.2621	66.9206	61.1086	46.5997	44.3732	57.2075	65.7525
NONHSAG030058	238.489	249.827	242.479	320.374	269.339	201.184	160.174	144.762	191.921	222.627	209.231	131.142	157.894	236.31	309.54	250.719	155.994	267.342	232.957	223.653
NONHSAG020811	4.43215	3.47327	3.7463	4.17149	3.9009	3.16718	3.0487	2.53714	1.49955	2.17545	2.03418	1.30147	3.22452	5.47673	6.43641	5.91664	2.68602	5.52366	5.58619	4.70935
NONHSAG001306	18.3213	14.0027	17.5038	12.6541	14.5242	15.0523	25.7381	23.5008	22.5646	22.173	22.5114	19.9455	20.6009	19.7028	15.1828	16.359	17.6344	13.2942	22.6885	20.0894
NONHSAG031412	4.02041	4.2119	5.33565	6.03861	5.91075	4.61709	9.48541	10.2629	10.9181	13.2683	9.1556	8.51035	10.6475	5.4799	5.29634	7.77096	7.89169	7.01965	6.79573	9.2876
NONHSAG029246	60.0507	54.8072	80.6101	25.8111	66.7888	78.2136	91.5973	111.776	121.667	92.5751	121.12	148.603	127.735	44.3206	93.2871	37.1269	165.962	36.3839	124.049	33.3045
NONHSAG001326	58.404	59.8342	56.4296	64.2177	61.9934	56.9988	51.6055	46.9475	47.0182	50.2506	45.927	44.8697	48.2978	54.7453	64.8922	65.5633	44.6389	59.6986	63.4015	51.0236
NONHSAG053374	7.48673	6.02383	5.24346	5.89378	5.18645	4.842	5.44502	4.84085	3.7893	3.92661	4.23667	3.26793	6.94898	6.18482	6.49154	3.02778	6.0693	4.5324	3.89858	5.2451
NONHSAG028624	6.99347	6.6011	8.36576	4.63871	7.65776	4.83616	10.5537	13.3287	13.1845	12.0295	12.8723	12.7078	10.8077	6.45393	8.54431	10.1202	17.0907	8.63637	10.8302	8.0224
NONHSAG021295	57.8039	42.1318	43.1405	70.8545	79.1265	53.4679	14.7509	17.5132	11.514	14.1459	36.7685	3.79194	18.7301	31.395	74.4332	29.0923	22.5632	47.1931	32.2898	48.5451
NONHSAG018520	26.1302	19.3095	30.2614	39.2747	26.9349	22.4234	8.27643	7.66785	16.6458	27.9434	19.8499	8.50066	6.89147	35.3252	42.7009	23.0797	14.211	24.4792	24.3231	20.0219
NONHSAG036939	35.3161	24.3213	35.5581	27.4045	25.1439	27.7073	60.9155	55.8949	50.4578	45.1967	44.4979	55.6318	44.9431	20.013	34.3082	43.8866	55.4082	46.577	32.5366	51.0404
NONHSAG010042	389.038	407.102	420.148	481.972	491.511	452.855	274.337	346.706	319.82	394.691	341.773	328.536	338.477	386.16	556.777	421.089	388.555	431.435	481.249	426.201
NONHSAG012169	59.7711	64.5639	45.7229	64.5382	53.3601	50.5621	35.9595	42.3224	30.3589	38.3948	42.1272	24.759	34.44	40.2507	58.0235	43.1834	28.649	56.292	50.0422	36.5586
NONHSAG042040	5.0263	6.61085	5.79401	6.62402	6.49207	6.40353	2.38512	5.52628	2.93358	4.32057	4.71371	4.00391	3.95766	5.66154	4.78657	4.76578	4.12606	4.84743	3.23636	5.73004
NONHSAG041838	2.03499	8.61211	13.9512	4.42393	6.33206	6.60395	14.804	33.9889	33.8154	17.6039	20.8911	30.0213	18.6336	7.04121	9.26083	5.46953	28.6047	6.21123	17.7771	7.63249
NONHSAG004908	0.360381	0.337264	0.937662	0	0.306972	1.0188	1.36473	0.866499	2.11735	1.0268	0.909967	1.79461	0	0.615604	0.465033	0	0.398728	1.65404	1.05353	0.464795
NONHSAG035127	16.9749	17.6982	17.0551	18.9879	16.8713	17.5067	23.5103	24.0204	24.495	24.3278	28.7461	26.0969	25.6447	21.3652	23.5225	29.9181	23.3764	22.7792	24.6377	22.3084
NONHSAG033108	0	0.849274	0	1.13236	0.517251	0.287535	1.43084	1.95213	1.47276	2.87565	1.79078	0.90186	2.62268	0	0	0	0.996212	0.688596	0.872449	0.385587
NONHSAG014304	0.86271	0.402685	1.13365	1.60286	0	0.401312	1.63091	1.02664	1.69676	2.44917	0.360096	0.859309	0.642898	1.4603	0.562439	0	0.961132	1.99413	1.27856	1.12573
NONHSAG025653	9.39217	10.0521	5.56566	6.48332	8.07604	7.12995	12.2417	12.6127	8.54421	9.31831	9.69879	11.4921	7.21794	9.43051	6.50496	8.44251	8.83504	8.45422	10.642	6.6241
NONHSAG000947	7.55909	6.8734	8.59737	6.83404	6.98995	5.39619	9.13109	10.4982	10.6707	9.31126	10.1076	9.01285	8.08749	9.20228	8.91675	6.37351	9.96714	6.14457	9.59604	6.38498
NONHSAG013462	1.1435	1.06231	0.765974	0.525942	0.477162	0	2.6937	4.44823	3.40114	4.29806	4.22859	2.27821	2.63281	3.32838	0	0.740483	0.645413	0.670055	0.870402	0
NONHSAG022429	13.8115	11.64	15.2522	15.2983	16.1836	12.4038	10.5249	8.4661	13.1551	12.218	11.1399	9.76329	19.3164	13.9266	13.3889	14.2919	10.4378	21.1419	12.5801	8.74072
NONHSAG053824	312.004	319.851	178.581	336.175	228.146	201.952	569.729	726.897	402.496	506.061	537.807	431.184	516.523	245.071	85.3767	380.661	394.887	139.383	280.725	466.054
NONHSAG013060	25.932	25.4835	25.0057	27.9943	31.717	21.9381	14.5479	13.0862	17.6406	22.3089	17.3168	10.7976	18.8339	21.9014	31.0589	22.0277	15.7154	24.3012	21.8589	19.0619
NONHSAG043244	7.26094	8.45173	13.3336	14.0556	13.3899	10.5064	16.0194	14.5671	17.0299	18.8418	18.6467	15.2185	11.5101	11.5196	14.7346	15.9977	12.8603	8.83332	18.7018	11.404
NONHSAG025606	4.89418	4.406	3.0132	4.56234	3.62442	3.44137	3.37218	3.70818	1.70045	3.18552	2.57235	2.75808	3.07467	2.46452	3.49374	3.45151	3.54615	2.49251	3.65859	3.32922
NONHSAG004705	24.4562	21.903	24.3517	18.8743	22.5232	33.6867	29.9117	33.2644	28.9186	26.2429	31.6962	42.0697	41.0523	22.3465	33.2813	26.2206	31.4021	26.4726	19.7776	19.2829
NONHSAG051736	2.26976	1.21536	0.839328	0.60715	0.554369	1.99928	2.76506	2.61248	2.53456	1.85117	1.91849	3.22921	2.35947	1.66952	0.832375	2.47344	2.50237	2.96542	1.88248	2.49426
NONHSAG039616	77.3169	103.376	209.994	45.3958	118.897	68.1619	196.421	211.435	388.247	105.232	252.698	181.351	227.064	123.07	63.0974	112.593	210.979	96.0689	170.388	157.736
NONHSAG037520	4.64461	4.30558	9.69227	4.6927	7.24202	7.89267	14.3963	9.26032	21.6678	16.6389	20.6666	23.6232	19.2303	6.82275	5.23519	11.545	22.5597	3.64972	7.16824	11.7468
NONHSAG052172	24.6561	19.6058	26.3989	23.7019	25.6337	23.3486	17.218	15.3495	14.0039	13.9033	13.6603	13.308	14.7687	18.2663	28.0848	34.1295	19.0682	21.3329	22.1889	22.9704
NONHSAG009154	7.92459	9.28914	11.2983	12.0702	10.7767	5.65336	4.21189	3.28827	6.92036	4.14425	5.27593	2.24971	15.009	15.0279	4.82848	12.1483	2.66076	15.2927	5.66357	29.3387
NONHSAG035219	0.75209	0.806461	0.662244	0.479263	0.616936	0.554622	1.24279	1.26295	1.20427	1.10656	0.832064	1.24743	0.830213	0.982106	1.03097	0.873615	0.753179	0.72441	0.414291	0.676291
NONHSAG038243	123.669	230.892	391.496	189.678	272.534	153.204	455.811	425.866	562.017	578.006	628.286	571.147	432.864	219.072	248.081	242.286	599.271	131.984	427.17	246.124
NONHSAG007203	1.83133	2.23775	1.48705	1.02518	1.12945	0.798428	2.87184	3.22758	1.86954	2.28048	1.96214	1.60834	1.34452	1.99839	2.00879	1.3467	2.90606	0.843005	3.29811	1.33269
NONHSAG047471	401.826	515.947	421.862	336.007	351.907	438.851	595.824	714.282	582.88	535.073	713.386	748.302	782.374	431.793	468.182	453.243	841.485	391.829	562.014	521.384
NONHSAG000651	57.6889	67.5241	62.6459	57.7386	69.4134	34.748	86.9516	129.73	92.5234	89.0945	102.925	75.7318	83.3622	76.053	79.7492	45.3793	118.165	58.5624	72.9138	75.8687
NONHSAG026964	7.70615	6.36609	7.45843	8.80464	6.44606	7.57344	5.54307	3.05177	5.44571	6.92044	4.58871	3.7202	6.65954	3.65065	9.46321	2.35848	4.84766	2.11579	7.32535	10.9121
NONHSAG004447	7.85251	1.68158	4.87633	9.42522	6.0308	5.72615	11.3751	4.21106	7.19946	11.9005	10.3872	10.8308	2.79915	6.00433	9.68615	5.48879	8.88989	5.68085	1.85024	5.67222
NONHSAG044815	11.4915	9.74953	13.5331	12.749	5.01659	11.4432	4.96174	3.96352	8.90691	5.72673	1.40598	8.79809	5.71252	15.5924	7.34433	5.84472	4.09228	11.7209	5.6844	12.3478
NONHSAG040786	19.3075	19.5403	17.3471	19.7363	17.0148	17.466	15.5995	9.99651	10.9172	13.8126	11.9327	12.7033	11.8502	19.3181	17.0894	16.2194	12.8964	18.9026	9.96782	17.0964
NONHSAG022651	43.157	57.4232	61.6158	42.6681	58.1856	38.693	62.428	64.6068	76.3002	63.7524	70.4243	58.5253	62.4394	43.0965	64.3414	65.0688	66.0688	45.2907	47.2836	70.3503
NONHSAG021186	168.843	174.612	122.162	163.139	160.577	139.127	130.89	134.853	108.452	127.269	110.965	107.432	121.511	145.375	143.298	152.434	112.064	131.522	125.591	128.191
NONHSAG011353	457.722	533.274	396.802	541.459	583.118	506.968	511.55	677.462	533.22	615.177	723.068	627.567	427.126	630.094	479.57	575.998	458.724	366.748	413.143	519.944
NONHSAG006936	3.32945	1.83856	4.82491	2.68842	6.28916	1.80777	6.01958	5.48758	6.75759	5.79547	7.64794	5.55654	7.10127	3.15632	4.56466	2.32803	4.90469	3.38659	8.66326	5.85148
NONHSAG004166	194.719	152.755	161.405	158.924	194.879	125.316	271.667	291.012	245.673	340.864	305.125	298.087	195.117	104.311	354.089	136.668	187.584	157.098	294.506	228.19
NONHSAG054355	16.1973	12.979	15.0375	16.0169	11.2792	20.4685	30.6247	32.5261	22.3602	28.7491	34.1638	36.3199	30.2114	11.8357	12.4314	29.6928	39.7741	13.9933	36.362	22.4597
NONHSAG004483	2.09758	1.50277	2.3782	3.09545	2.51045	1.04538	4.90686	4.15424	3.60596	4.84305	3.71361	3.16292	2.79383	3.44584	2.27688	3.88031	3.00484	3.46623	1.84205	3.20106
NONHSAG025574	5.72446	4.99638	5.9757	4.62533	4.21712	5.37357	4.69465	2.43941	2.99342	1.81027	2.56332	2.28059	3.93807	3.25055	3.45797	2.43659	3.38495	3.0719	3.92098	3.95142
NONHSAG035726	29.4874	33.3199	26.3095	22.3238	26.978	29.2835	36.7775	41.6695	40.6893	40.3743	36.2192	42.6856	27.8881	38.9211	31.9973	28.3519	37.7354	42.5357	33.7405	33.6677
NONHSAG051553	60.6759	62.1602	70.2816	52.0011	56.735	57.6805	68.1049	70.5452	77.3929	57.1726	68.5296	71.3647	65.1811	70.2315	64.5447	64.7628	63.4088	70.3252	66.2332	69.2819
NONHSAG049740	4.85547	6.12709	6.93239	3.00813	6.56542	3.68899	8.95213	9.34562	11.7985	8.36836	8.18151	9.05134	11.4047	3.86321	3.54186	4.41962	9.24669	4.49895	4.96097	4.8113
NONHSAG020294	25.6248	21.3457	38.0781	19.8826	31.1277	11.39	37.4662	33.2054	47.1369	35.8131	35.8775	20.4625	22.1855	29.2951	15.0372	23.5693	26.7608	29.6422	17.2583	19.7203
NONHSAG030920	1.45207	3.0573	1.41732	2.03341	1.54569	1.7096	0.687317	1.74501	0	0.344725	0.916343	0.7231	0.532927	0.309948	0.468618	0.925788	0.8035	1.66659	0	0
NONHSAG022752	24.6834	28.2638	20.1525	18.909	23.2036	18.8928	31.0361	35.3909	26.3477	27.6301	31.5985	33.3899	23.8257	22.9461	35.2207	31.0174	20.8045	29.1917	28.0457	23.3131
NONHSAG041158	650.422	824.779	613.996	958.915	845.379	639.046	437.555	452.627	477.443	531.807	539.84	354.208	498.424	658.066	849.341	803.119	496.709	662.541	725.044	639.766
NONHSAG030528	4.57946	7.04907	2.9647	2.75563	3.63407	3.25631	6.50815	8.69339	4.47527	5.29033	7.46249	5.86373	5.23987	3.36715	2.10013	6.23935	5.77164	4.11454	3.8002	4.61522
NONHSAG008999	16.726	30.0302	14.0842	15.5407	19.2323	14.9692	27.162	40.5035	27.4097	27.1952	22.5619	23.0678	21.721	17.7913	15.652	10.9922	28.6612	14.8662	24.7765	10.6286
NONHSAG027484	7.95596	7.48228	5.91847	5.4213	8.01695	3.20568	0.629645	3.25447	1.71657	0.634222	2.45822	1.10019	6.28482	4.42201	3.91089	8.36186	2.65275	9.99836	1.88608	3.34236
NONHSAG028162	87.8709	89.3088	68.4837	99.0479	68.0183	81.8154	42.2587	49.0019	51.2986	36.9127	32.4676	43.7562	74.1257	63.2869	95.0909	84.5414	82.7405	81.5107	89.759	91.5066
NONHSAG042090	0.608609	0.381826	0.516086	0.95835	0.351086	0.393713	1.3492	1.49782	0.983744	1.94248	1.21771	0.807909	1.14919	0.707677	1.02299	0.255501	0.441955	0.687073	1.43772	1.27458
NONHSAG005981	83.8287	95.171	78.784	105.295	81.5226	101.987	75.2378	84.2106	67.168	87.2003	66.8146	78.9226	98.4183	109.641	114.614	115.339	90.0865	78.6044	122.313	73.6499
NONHSAG037648	6.46952	4.04931	7.96182	4.30783	4.86552	7.74918	8.69469	7.88196	9.71285	7.71651	6.87959	9.39494	7.36247	6.05791	3.43203	8.87306	8.57184	5.20924	6.19336	4.10981
NONHSAG015387	20.1467	23.1222	19.3838	14.813	18.1994	18.496	14.8006	19.23	14.6072	11.0758	9.29595	14.0759	15.0927	16.535	24.1356	16.7321	15.0365	16.0406	15.4887	12.5332
NONHSAG003901	1.08084	1.37701	1.39553	1.23262	1.27989	1.31084	0.753125	0.873751	0.83827	0.84293	1.01771	0.579163	1.47757	1.22284	1.07488	1.18916	0.980478	0.877049	1.14259	0.763211
NONHSAG040830	1071.31	1077.21	834.893	893.989	1140.74	842.969	788.191	753.075	650.885	576.498	577.834	498.129	898.188	865.725	1321.25	703.586	1005.01	819.01	1097.77	723.175
NONHSAG048412	116.819	126.008	111.384	118.222	107.766	76.5229	76.0628	77.0095	76.9539	64.1992	50.97	61.5011	113.414	97.8407	129.09	103.16	108.552	134.038	115.295	134.347
NONHSAG038358	20.5399	26.8212	22.8722	22.433	24.6508	23.4633	16.3856	20.5676	17.9811	19.4125	22.7971	19.0956	25.3082	25.4152	25.0875	24.0323	18.8605	19.5678	25.8305	26.912
NONHSAG048164	4.49756	4.20192	3.21347	3.42396	2.07974	1.71867	6.18667	7.81	6.42464	6.58509	4.44868	6.92315	5.45746	4.16445	5.31373	5.755	3.18167	4.71469	3.01657	8.50495
NONHSAG007624	80.1432	75.6697	69.7559	90.9821	79.8353	87.7337	48.9409	57.9409	47.4014	41.0201	40.6788	42.3008	64.0678	57.0283	66.3308	103.655	45.8058	67.0169	73.0047	93.975
NONHSAG012615	5.25552	5.76631	6.75467	5.73979	5.3059	7.6792	6.80048	7.88704	8.4263	7.09491	6.43802	8.24885	9.5867	5.75198	6.32859	6.19933	8.55638	6.84714	5.91415	6.44081
NONHSAG027320	19.709	24.7519	26.1976	19.7917	22.4822	25.6794	17.1947	18.6164	22.9889	14.7713	17.9763	18.3271	19.2196	24.6476	22.9478	27.0713	18.0095	21.2083	22.315	29.0779
NONHSAG014186	3.37402	2.53623	2.55417	2.78875	3.87677	2.01384	1.87145	1.72866	2.01637	1.89955	2.32033	0.875674	2.47894	1.56563	4.76443	2.95897	2.08299	2.20534	2.76775	2.09163
NONHSAG021000	79.1691	107.512	86.6015	93.6329	87.701	69.6995	69.1799	86.7086	67.1081	74.062	74.8648	62.2505	76.0858	75.7058	63.8065	80.0413	71.7829	93.5697	56.8381	86.2145
NONHSAG047249	41.7425	48.0614	40.4005	46.7069	49.0506	36.3934	30.1373	30.5194	25.7697	32.5258	27.4163	30.6681	39.4962	47.4541	51.5179	66.6455	38.9218	48.9825	73.7543	55.8747
NONHSAG009942	7.6761	11.5652	8.64325	6.45036	11.4571	5.00762	13.9333	14.1286	12.6523	9.5446	15.9247	11.9405	10.7145	12.9205	7.39758	11.8185	9.46519	11.1776	8.53468	14.7067
NONHSAG041049	35.1059	36.2171	39.9001	33.7546	38.4957	34.8551	32.3897	29.8166	32.7045	30.2562	34.977	28.8446	35.0997	34.4857	37.0621	41.8798	34.1053	36.1884	28.0696	46.5996
NONHSAG037104	78.6004	86.7636	63.4905	85.0281	78.2832	80.3693	64.3173	63.071	57.4117	61.7921	55.2911	61.5655	64.7334	60.6737	65.2495	69.3891	72.0233	53.7385	83.3998	56.0897
NONHSAG030639	2.39531	3.48185	3.60837	2.05502	2.63396	4.53016	1.44772	2.67356	2.74794	1.66672	2.23669	3.46891	3.09405	1.7057	1.65071	2.19655	2.85052	2.21587	2.47631	1.37147
NONHSAG012268	1.95444	2.76909	2.93905	2.14059	2.13671	4.06387	2.41962	3.0138	3.38977	2.91653	2.71556	4.86315	3.9215	1.72885	2.54744	1.95311	5.79394	3.1649	2.03601	2.17255
NONHSAG041134	0.744959	0.572315	1.35899	0.342745	0.62003	0.261283	2.11929	2.01313	1.94343	1.10655	1.67939	0.88943	2.0136	1.87605	0.673384	1.57231	1.99289	0.402436	0.756234	1.51117
NONHSAG016816	15.7496	19.7357	20.2272	24.8247	18.3201	12.8957	9.85036	11.8012	12.589	19.0339	15.77	9.29047	14.35	17.3961	21.7934	19.374	16.7551	18.7654	18.5319	21.3677
NONHSAG039970	5.34475	6.33585	21.3491	7.13354	23.6668	6.99312	15.7408	12.5444	30.4293	18.5096	35.8461	26.3317	28.3811	13.1093	21.5264	4.27749	26.558	7.04348	18.624	9.31044
NONHSAG020678	2.69893	4.13222	5.01693	4.05088	2.18503	2.71095	0.841322	0	3.62867	1.66402	0	0	0	0	0	0	0	2.17166	0	2.5186
NONHSAG050442	0	1.48714	4.51334	0.891749	2.4431	0.150701	2.70649	2.81526	7.43832	5.43695	4.56349	3.16027	5.53328	5.1787	2.03445	3.62907	3.49614	5.07515	5.05952	2.03188
NONHSAG037885	26.222	29.3695	33.1942	11.7174	33.0028	14.4196	48.9409	60.0103	57.1711	42.7731	41.6103	51.8644	39.0922	32.7676	25.7688	8.48088	24.9478	16.118	36.232	11.9258
NONHSAG016112	1.21343	1.98799	2.29942	0.927137	1.00152	2.15533	2.75571	3.64472	4.29677	2.25199	2.22156	2.5952	1.19944	1.42017	3.05655	12.4059	6.03386	3.89142	1.75219	14.6521
NONHSAG019519	0.944339	0.7301	0.322207	0.491014	0.526229	0.340796	1.47199	1.21869	0.909256	1.32323	0.970556	1.45253	1.65884	1.36913	0.957457	0.321419	1.20169	2.10669	0.951785	0.952462
NONHSAG022771	6.22798	7.07461	8.09068	3.84829	5.51322	3.15657	9.53675	13.9259	14.5525	7.80289	8.68776	6.19762	9.57201	5.96886	5.07864	5.66296	9.53287	5.33165	7.81649	8.13766
NONHSAG018571	31.5303	36.9055	40.2658	39.085	49.1283	45.8512	44.1196	49.105	53.7099	57.6644	58.3315	50.6677	57.5071	52.7329	38.8574	41.4578	58.016	55.8139	34.195	31.2128
NONHSAG049773	3.79223	7.57309	3.92156	5.54192	7.67985	5.74241	7.36158	13.1271	10.8299	10.4114	9.76429	12.873	6.35097	6.55462	4.52825	6.96932	6.19264	4.19577	9.27347	4.97692
NONHSAG016326	0	2.23096	0.108018	6.11917	1.29622	0.0856786	12.8783	7.11145	19.0013	18.9365	10.4146	14.0347	0.659599	2.82133	0.214003	11.1316	3.53513	0.386042	14.4143	9.45991
NONHSAG043369	19.5911	23.4494	23.92	19.75	24.1298	18.1012	27.4969	33.5948	30.5046	28.4297	41.8611	27.524	23.4921	18.2512	19.5622	29.7007	26.4731	28.26	36.7098	29.3527
NONHSAG015355	1.68338	2.31762	1.66412	2.89167	1.24565	1.85869	1.058	0.708003	0.624408	1.03454	0.435037	0.571087	1.35888	1.46711	3.10757	1.23685	0.984076	1.4864	1.78653	1.54447
NONHSAG045349	2.07407	5.07394	3.16782	4.30956	5.3816	4.12226	5.12287	6.6312	7.2434	5.95635	9.59862	7.0209	8.23258	4.15762	5.75612	7.57793	5.87656	5.38789	3.82504	7.04194
NONHSAG030071	248.277	203.708	316.941	242.867	312.041	127.963	72.5397	34.1488	135.117	153.859	184.761	73.2869	143.026	92.0759	98.8127	118.065	84.8444	329.163	79.0133	142.111
NONHSAG035433	28.0617	63.8117	40.5198	25.7759	35.3771	25.7182	41.3085	69.3387	47.0186	39.7328	50.0246	42.6339	45.2663	35.5299	45.8685	26.9465	42.9286	23.9408	62.7683	38.2385
NONHSAG009766	61.8128	46.9093	46.2538	45.3139	43.5332	45.759	54.7636	40.19	38.6265	30.9946	38.7183	36.5899	41.5657	41.7512	31.0517	38.5446	55.8795	34.0957	39.9705	38.2533
NONHSAG034157	53.3073	69.395	35.0361	72.0441	75.8506	55.414	97.6966	89.5368	78.2582	86.7253	104.244	85.9581	47.8307	63.7749	67.9281	86.4614	60.9987	47.8742	87.2947	73.4697
NONHSAG049144	76.6068	77.6104	85.2535	95.4647	70.7994	71.9872	91.3816	84.934	93.7889	114.216	85.7987	94.2699	114.876	75.2897	108.691	91.4906	86.5416	90.1245	120.372	114.605
NONHSAG016716	10.5035	5.95006	18.9877	6.93066	7.12973	4.26523	12.0656	11.1444	25.3839	13.017	14.9478	9.04441	15.4126	11.9988	9.40097	14.2187	7.78218	9.78485	8.87761	7.70298
NONHSAG026592	0	1.79594	0.826136	0.897358	0.27315	0	1.51322	2.57505	3.43162	2.12777	1.62063	1.59032	1.39287	2.19397	1.22891	0.811782	1.75969	0	0.92621	1.63653
NONHSAG040910	24.9646	17.1591	15.2086	21.5097	25.8883	18.3201	11.2576	8.90208	11.8179	14.8105	16.5542	9.19057	26.5014	24.9121	12.9427	13.3264	8.55412	49.4691	22.1853	14.4208
NONHSAG000431	2.44381	2.03932	1.74398	1.5313	1.63338	1.17045	0.772754	0.22048	1.05784	0.259071	0	0.540782	0.390505	0.938555	1.72907	1.37528	0.595601	0.926187	0.390065	1.0353
NONHSAG016709	87.6917	80.1772	51.8799	83.8624	64.7404	36.1852	37.2483	54.0217	36.6097	55.709	31.3851	12.7933	37.0578	43.7914	78.0901	63.0667	50.3841	52.7829	53.2849	70.6384
NONHSAG008819	5.71577	5.69872	6.05245	4.10688	4.38819	4.75428	9.12987	7.78103	7.45179	5.59038	6.57498	6.03884	5.98472	5.5301	6.21312	5.59779	5.68219	4.21857	4.75458	5.96405
NONHSAG047403	0.988051	2.09793	1.70869	1.87831	2.04698	1.33849	1.76324	2.25593	2.26469	2.73115	2.67297	2.0899	2.40615	2.50397	2.00059	1.39129	1.60174	2.6276	1.55155	1.68503
NONHSAG028160	147.644	148.473	122.978	185.028	139.811	109.565	104.24	78.8065	90.5875	90.5792	89.9742	64.6393	137.317	150.334	163.592	172.641	130.996	182.916	158.031	155.965
NONHSAG031859	477.838	558.491	483.506	438.602	529.036	509.794	515.364	590.857	561.211	514.319	620.51	556.622	570.397	592.329	671.148	488.43	591.314	501.946	634.26	523.564
NONHSAG040831	1852.69	1631.68	1534.2	1501	1769.94	1043.69	1265.43	1131.92	1144.09	920.265	875.832	790.507	1740.81	1378.42	2397.29	1183.8	1691.59	1290.46	1763.47	1308.18
NONHSAG041048	2.80525	2.81748	3.79747	3.36119	3.89006	3.45842	3.55488	3.22951	5.2547	4.4804	5.30207	5.02702	5.80615	4.57639	5.88026	4.70487	3.05084	5.05878	5.28519	4.92204
NONHSAG008029	5.02849	5.17487	6.12937	3.09974	3.93443	3.74514	7.01902	5.95584	6.7337	4.36895	5.47011	4.96092	5.37539	5.67192	4.27295	6.25485	5.19271	4.11435	3.82821	4.38332
NONHSAG029493	0.427974	1.61037	1.09047	0.202003	1.10973	0.93243	2.2358	2.62878	2.28441	2.25252	1.83248	3.19579	1.21518	1.11802	1.35103	0.809212	0.700035	1.69297	0.607917	1.88566
NONHSAG034966	185.325	164.84	130.689	220.711	218.055	105.885	104.031	71.4856	79.3625	95.0825	78.477	55.1806	94.9898	116.458	192.832	177.007	106.817	138.269	133.255	138.659
NONHSAG038751	2.44227	4.44393	2.71769	2.06869	4.67109	1.88347	1.63695	3.0192	1.56813	1.481	4.24544	0.810248	2.49939	2.56297	2.01899	3.04904	1.9488	2.22075	2.8857	2.1202
NONHSAG006543	9.29811	4.10334	6.48288	4.52747	11.5261	4.73174	16.6309	10.7824	14.4869	9.23498	13.3931	13.6494	7.3854	3.28924	3.21734	7.55983	19.1881	7.39554	9.53458	12.248
NONHSAG017699	5.46526	7.45963	4.96427	4.69019	7.12004	6.66215	1.5899	2.33833	3.71838	2.38833	3.51395	3.34993	2.50031	3.91933	3.28372	3.76889	2.33935	7.76541	1.24346	2.73796
NONHSAG003872	34.2196	63.4175	26.2035	47.8681	47.6224	63.6742	20.6502	38.2962	15.426	29.0152	25.2636	28.9413	25.1292	45.2328	64.2093	31.1017	31.5449	30.4814	33.8792	21.7926
NONHSAG031525	16.4596	14.7536	14.5578	21.5982	10.7497	18.6802	10.9436	5.62183	9.93875	12.6455	8.263	11.8586	14.354	9.8837	13.0855	6.24566	7.35455	15.6552	7.1522	9.92007
NONHSAG031203	20.6899	15.2903	17.3557	18.8791	24.7959	16.9974	12.6402	10.2483	15.6474	10.7071	18.083	11.6498	16.0649	13.9096	19.3339	16.9012	12.2404	16.8974	15.7793	16.3752
NONHSAG022966	2.22751	2.09559	2.58065	2.20311	1.97365	2.22993	2.74974	2.53967	2.72962	2.51487	2.27288	2.80086	2.47803	2.59816	2.83617	2.27648	3.11056	1.89912	2.46774	2.83122
NONHSAG038970	3.38532	3.44489	3.90999	2.73039	3.34416	4.52183	2.97663	2.754	3.17617	2.00681	2.49081	3.11014	3.71474	3.22972	2.47437	3.03347	2.24337	3.38914	2.28603	4.3879
NONHSAG001765	6.1491	8.25159	5.90387	4.87914	8.53782	6.57414	7.52588	9.17185	8.19197	8.20744	11.4177	9.36647	8.20486	7.98591	9.48887	6.10626	7.00713	7.24307	7.17568	7.40023
NONHSAG001119	1.05942	0.856105	0.955507	0.287104	0.263293	0.964031	1.87144	1.50152	1.60944	0.581209	0.914069	1.20527	1.0595	0.664531	0.568054	0.569535	1.14811	0.849767	0.637162	0.377141
NONHSAG043224	9.23529	11.8376	7.89382	10.9767	10.7594	9.73751	10.5965	13.6419	10.7741	11.6364	12.9127	11.8392	8.97058	11.518	12.0676	12.0744	9.11107	8.34199	10.8469	10.796
NONHSAG040375	3.25684	3.078	4.27557	2.95035	3.06721	2.9519	3.4905	3.53787	4.78086	3.84427	3.68396	3.40346	3.48034	3.24824	3.02496	3.04735	4.29394	3.26802	4.39692	4.51343
NONHSAG015720	3.4827	3.24374	3.959	2.30014	2.50907	3.20247	4.69583	7.43006	8.34997	4.6925	5.7713	5.45163	4.51284	3.75821	3.27477	7.69043	1.67338	2.31534	3.73408	5.2499
NONHSAG053549	73.9599	55.0504	60.366	62.7269	60.1101	58.8049	52.116	51.504	45.8152	46.3274	46.0094	42.369	46.5691	55.6597	63.1807	58.111	49.8899	53.7693	49.5694	47.1276
NONHSAG030719	80.7127	80.3583	64.1505	88.784	84.7526	67.0412	69.0367	75.5598	51.1495	72.0482	62.8753	48.306	65.8735	72.3226	77.0307	62.8245	70.9359	68.4657	72.115	60.2645
NONHSAG027545	9.65586	10.375	9.10033	10.4047	6.74528	6.10354	8.73173	8.82834	6.47682	8.35325	4.91257	5.26487	4.25817	9.3891	8.80401	7.54415	9.54166	7.54778	9.49981	8.99551
NONHSAG002234	3.09694	2.4391	2.44064	2.94034	2.76622	2.08748	1.43672	1.36645	1.38145	1.97344	1.05035	1.66523	2.8537	2.01635	1.49149	2.46466	2.7273	3.64362	2.22941	1.97932
NONHSAG010925	106.863	116.22	82.1749	118.015	90.4067	87.0136	77.475	91.6669	74.2166	94.1569	75.2987	72.8308	103.033	122.895	135.629	155.503	80.555	88.35	122.44	125.508
NONHSAG037091	124.723	169.318	111.897	137.642	132.737	151.814	148.635	206.616	125.419	162.019	144.658	184.023	138.495	156.819	142.994	154.782	144.573	144.863	168.899	134.983
NONHSAG016642	11.1823	7.70112	10.9443	13.9469	11.4546	13.6627	5.04894	4.59296	8.15423	5.96459	7.26035	6.29591	5.86586	10.216	4.47288	8.13455	8.16745	14.6901	8.01027	6.40103
NONHSAG030643	1.24714	1.55318	2.18028	2.31971	1.76095	1.55137	0.39308	0	0.816857	0.787412	0.347661	1.2422	4.32226	3.17285	2.16324	1.06443	0.46244	0.959389	1.84269	0.541066
NONHSAG014380	1.01021	1.14083	1.02783	1.71809	1.22388	1.37258	1.53567	2.65225	1.76342	2.32155	2.4257	2.21267	2.28858	1.76216	1.52802	1.52664	1.5404	0.912277	2.00426	0.50768
NONHSAG027483	2.5809	3.7494	1.49898	2.43256	3.6427	2.26307	0.668271	1.14938	1.13998	0.448572	1.60343	0.467232	2.00784	4.07491	1.78306	2.07364	1.28189	6.11222	1.67311	2.96375
NONHSAG054834	73.0477	77.0665	57.875	67.9682	76.9495	82.7263	36.8458	51.1718	48.1431	21.8816	43.2406	58.4432	31.8538	42.6107	59.1455	50.1887	23.2932	45.3473	91.1331	35.4993
NONHSAG044761	72.0878	64.4307	60.6551	108.952	98.774	85.8227	61.9383	42.9796	36.4179	74.5247	67.9022	41.8509	70.3391	79.0322	57.6614	164.379	70.3814	78.987	76.795	125.86
NONHSAG030661	9.98857	9.31355	6.4017	12.0856	9.13872	4.15586	4.14246	1.95931	2.49964	2.96249	3.62551	1.80489	7.69151	6.07061	5.80564	7.26691	2.54307	17.5305	5.60027	7.14185
NONHSAG009861	17.2846	19.801	16.9912	22.2529	20.6673	24.3028	14.1137	14.7833	13.7127	16.2383	13.2505	14.9224	9.73647	29.212	18.4066	11.9427	16.266	18.2386	16.6787	10.7736
NONHSAG041128	11.4292	15.8165	8.12562	8.02916	7.80184	9.55009	9.10419	13.8197	6.1148	6.42029	5.26927	4.94624	14.8696	4.92729	13.279	6.22009	13.2927	4.50972	11.1959	8.93785
NONHSAG041340	4.96654	3.63867	1.39819	2.66861	1.595	0.843303	6.48818	6.59442	5.02965	7.31737	4.68943	6.91592	9.75161	3.93485	4.17708	2.64424	1.15791	3.62313	0	8.44252
NONHSAG027566	159.535	100.45	122.867	72.3184	114.184	71.7407	202.344	110.106	188.261	133.151	165.079	132.931	145.728	101.933	133.775	124.938	178.646	113.087	142.291	153.911
NONHSAG041763	57.7523	48.0239	35.8486	50.4823	41.4625	31.7545	30.4955	41.024	23.3501	26.9683	20.0645	16.865	28.1361	39.5397	61.3396	42.9794	28.5857	39.6841	40.4217	48.7506
NONHSAG036636	16.21	14.8212	17.2736	21.3155	13.4832	13.8663	11.8565	11.2071	7.57947	12.9407	8.98389	4.03614	16.7863	9.74425	12.8508	15.0388	8.15863	22.4226	8.09012	13.7976
NONHSAG030376	3.52501	2.19685	4.0944	4.01376	4.98898	4.58742	0.370542	0.937486	0.768502	2.9711	2.95614	1.95051	2.89334	2.99856	2.53868	3.0031	0.869347	1.80338	1.728	0.507758
NONHSAG030052	2.41275	2.22358	4.43763	5.10001	6.56776	2.81097	6.03036	5.46268	10.4943	8.21882	8.38206	8.80856	2.57056	4.55463	2.20629	5.29119	9.25502	6.74073	1.27622	7.77918
NONHSAG008746	13.0608	16.2728	14.6146	16.1973	14.7509	10.6494	20.395	19.7703	21.8982	24.0828	23.2917	24.9281	19.9583	28.1911	13.0177	22.6794	21.8002	14.1143	18.552	20.3927
NONHSAG007724	24.6095	25.5332	20.5074	25.5454	20.8615	16.7225	15.0996	10.5508	15.2437	14.9028	11.5488	12.3976	14.2143	18.22	17.746	28.2673	13.9963	22.0962	22.9555	28.7867
NONHSAG029601	7.26961	8.22914	12.4831	8.91709	10.7315	9.15692	13.0337	11.921	17.2574	12.3409	12.5269	16.3862	15.232	16.6183	14.8601	8.30631	16.9699	10.5603	11.7954	11.3914
NONHSAG038986	68.5668	85.3447	58.0278	85.1351	66.0283	59.8702	41.5383	45.8487	49.8427	45.8207	39.7894	15.6161	42.9612	75.7863	74.3305	116.839	68.4655	97.4913	58.0459	122.59
NONHSAG032306	5.54788	4.12559	4.44933	4.08747	2.78253	3.53575	2.61479	1.73051	2.19805	3.65232	0.913517	1.65797	5.09209	2.77404	2.94518	4.30581	3.12651	4.54373	4.20944	0.738508
NONHSAG028717	21.1477	30.2059	31.3164	24.1496	23.7015	21.4694	16.6069	22.5794	17.2317	12.4809	15.3795	16.2943	11.8096	26.1107	26.9264	18.877	21.2708	19.7647	22.3304	23.8237
NONHSAG006254	7.60787	7.5259	8.53006	7.52969	7.78462	10.1323	8.32352	8.01884	10.2998	9.30444	9.45178	11.8481	11.7251	8.63116	8.53564	6.49781	8.17936	6.7468	8.66309	8.22907
NONHSAG041834	0.514673	6.18229	6.28324	0.587158	3.33629	1.83713	8.0942	26.7623	21.1781	9.28801	10.6828	14.3543	6.04976	5.44066	3.51976	5.17679	6.91824	1.31536	6.46567	3.80462
NONHSAG025400	0	0	0.916086	0	0	0.300979	1.26845	2.07083	3.36339	0.630737	1.09652	2.016	1.05583	0	0	0	1.53689	0	0	0.914877
NONHSAG026307	89.9586	108.165	95.391	127.77	132.699	93.1887	48.9435	69.4557	76.4514	78.1374	103.545	79.7997	82.7504	99.0155	125.744	114.031	84.9397	127.085	90.4225	81.9593
NONHSAG001221	2.41763	2.65832	4.0559	4.43385	5.89988	3.27354	1.0263	1.33413	3.18549	3.97929	3.84204	1.68358	1.26412	2.19057	2.52785	1.5952	1.2708	3.7568	2.32856	1.31973
NONHSAG030662	28.2941	26.8163	12.6545	24.5613	31.6097	11.6301	10.6348	11.4487	3.80158	9.18992	7.47947	5.40452	9.72612	16.4939	4.0172	24.2625	6.44965	55.7459	11.9605	24.1025
NONHSAG049817	3.79605	4.68302	9.40125	4.0243	5.31916	5.26071	7.65806	6.19618	13.1434	7.02973	7.69915	11.1029	6.4331	6.38457	6.01241	7.19067	11.6692	7.25749	9.47917	7.79539
NONHSAG015973	294.667	285.82	215.989	269.644	204.685	315.676	198.66	185.853	180.457	150.888	143.478	164.027	198.763	204.892	256.743	227.343	193.497	231.539	278.116	261.605
NONHSAG024925	29.4633	29.9427	21.0694	24.2586	22.003	21.773	22.3147	26.7183	16.1357	19.417	19.2841	19.582	17.5089	32.0986	14.1628	31.3083	20.285	35.013	13.4087	20.2619
NONHSAG016781	5.96673	6.19472	6.60002	5.67326	6.66501	9.76622	7.4969	9.91414	8.05969	7.80366	9.50906	11.0467	8.95921	7.47278	4.45809	7.46587	6.57475	5.74335	7.15686	5.32477
NONHSAG047957	18.1764	19.7822	25.1362	19.433	19.5271	29.4968	12.3835	17.411	17.4338	15.335	16.5222	22.209	18.5433	10.0012	21.5892	19.5955	19.046	24.7777	22.3693	12.5963
NONHSAG035575	212.866	233.502	165.778	320.989	212.003	265.155	134.986	116.499	116.225	158.877	137.961	105.312	128.246	262.792	229.581	259.269	142.785	256.855	156.49	235.606
NONHSAG010489	2.40613	3.21872	3.1228	1.92811	2.0529	1.78693	4.5576	4.14235	5.04375	5.22775	3.1886	3.76565	4.52196	2.64797	3.09723	1.75063	2.27812	3.14988	4.00638	3.53685
NONHSAG012175	0.738647	0.691048	1.9243	1.03389	0.628624	2.60595	2.44705	1.18247	3.98027	2.10359	3.10525	4.41399	3.25768	0.94522	3.3404	2.82696	2.86286	0.424158	3.24466	2.38515
NONHSAG003373	1.62379	1.28009	0.943813	0.775824	0.855927	0.972897	2.21862	2.04382	1.87251	2.03692	2.55163	2.90873	1.40969	0.770636	2.1365	1.75198	2.09157	0.84251	3.20612	1.26127
NONHSAG012928	8.11227	6.25236	5.77981	8.37441	8.71456	5.15569	3.23772	3.65883	2.99872	6.37597	3.05281	2.78474	4.54093	6.99422	14.3622	9.79328	4.8824	8.94626	8.08957	6.60847
NONHSAG045212	8.60988	8.80966	6.44565	10.2993	7.29831	4.40335	5.42809	4.56764	4.42939	4.27242	2.05862	2.45019	9.12306	8.00268	9.05969	6.296	4.10242	6.14667	6.65617	6.39745
NONHSAG028060	10.2781	10.3699	12.3902	11.8568	11.1507	8.44533	7.38684	9.48611	9.28764	8.17848	8.25612	3.27595	6.10034	13.2564	13.362	8.41855	10.9712	8.53523	8.49673	8.55506
NONHSAG037155	157.103	194.902	148.918	136.611	142.654	173.015	191.604	242.965	167.99	163.478	158.103	192.923	284.552	160.847	209.973	186.461	219.76	166.48	204.644	179.315
NONHSAG041736	33.8603	33.1135	32.8848	41.9424	25.7089	28.668	28.6765	28.1739	30.6745	32.0806	18.6896	23.6815	20.3606	29.8962	46.5342	39.4197	24.2537	30.1304	38.0883	35.9074
NONHSAG000962	86.428	111.572	118.758	91.8292	90.1957	85.04	152.761	147.722	158.371	163.496	120.46	180.156	200.466	108.09	95.7822	70.4919	153.151	99.5792	82.7312	102.441
NONHSAG002033	1.07599	1.18231	1.81872	0.169735	0.93328	1.48579	1.7047	2.06693	2.60502	0.687681	1.54209	1.60678	1.51584	1.25511	0.67587	0.450883	1.75395	1.0098	1.01209	2.02021
NONHSAG043412	20.3319	15.5774	13.8447	14.7585	13.1026	12.3498	13.4601	12.9497	9.98237	12.3292	8.17021	9.72048	12.6583	14.8454	10.566	18.2083	11.2986	18.2828	11.9952	16.3824
NONHSAG055094	7.08661	6.09334	6.46989	8.58825	4.55653	10.7006	4.75927	4.30049	4.32	5.62754	3.50603	6.46904	6.83083	9.4111	5.28323	7.86589	4.54444	8.41365	5.53986	9.41877
NONHSAG025526	15.6732	15.0059	13.9201	14.5439	15.0407	13.9875	17.4556	18.1394	16.2089	16.8259	16.0795	18.2198	12.4004	16.2272	13.8994	15.071	14.7279	13.8679	13.609	12.1756
NONHSAG011220	15.9407	14.2598	19.1248	11.9663	9.15804	13.6398	22.4936	23.8593	20.6913	20.2331	15.1485	18.7064	17.8549	10.8658	14.3629	12.4078	17.7498	18.2021	24.2828	15.2813
NONHSAG050290	17.618	15.4795	11.4107	10.5531	10.8476	13.4787	2.27303	8.11751	5.36716	4.39999	5.31558	4.92026	4.26429	12.2927	7.71985	17.8041	3.06753	0	4.70579	7.91972
NONHSAG030451	51.6236	44.3762	33.4219	50.3554	64.5755	42.9607	20.2375	15.1834	21.0882	43.1629	34.7613	16.9446	35.8052	32.574	23.1973	26.6925	16.7919	72.9217	21.1987	23.5238
NONHSAG035943	7.15616	9.518	6.79232	10.6108	6.86506	5.15797	11.467	14.6141	13.9122	19.6428	10.9957	7.38113	10.0743	6.42426	8.09292	7.90911	18.0757	8.71692	20.8525	5.40552
NONHSAG027608	1.82386	2.00958	2.28673	3.56955	2.56904	1.30334	2.99107	3.54527	3.80851	4.09636	3.34219	3.42892	4.20962	1.97089	3.0203	3.67158	3.49656	3.62242	2.67588	3.25576
NONHSAG022260	22.5287	25.5688	35.5996	16.1976	35.203	24.3222	41.9493	57.0541	49.2106	33.6575	43.163	53.3358	48.3223	25.2059	22.9056	28.7408	38.0352	28.4186	47.5883	42.4557
NONHSAG036875	59.534	66.1461	84.3006	84.6667	87.038	61.0919	46.0876	54.0163	74.6921	60.8658	57.741	47.3593	51.9166	84.2404	110.671	87.9017	53.6023	87.6184	73.2668	82.6235
NONHSAG043951	18.6619	19.2105	24.245	30.552	21.3432	23.1704	17.4669	11.8598	18.6556	22.9463	17.2091	15.7825	13.5545	26.5648	23.0614	28.127	18.2979	27.8576	25.3794	21.0632
NONHSAG020789	5.99164	4.42853	6.76334	5.71744	4.25397	2.68016	3.25427	1.58352	4.15348	3.68595	3.46316	1.70443	2.41894	2.98138	3.37382	2.69737	4.90025	2.41868	4.76584	1.88639
NONHSAG034010	7.84376	4.98418	7.64008	4.91607	7.31626	7.51619	8.05988	7.39641	10.4277	7.62504	9.46073	9.75763	10.1796	5.77451	7.33972	5.72484	8.09628	7.29546	11.7495	10.2329
NONHSAG004121	42.3648	37.8543	45.3461	51.9154	48.9507	33.5733	32.0926	25.4188	38.0266	42.3924	42.5621	31.598	46.8451	41.0058	53.8038	45.4529	36.7111	47.2545	49.0327	46.4212
NONHSAG041317	38.5405	36.1054	52.2528	38.1841	29.7008	33.1456	60.4309	46.6502	58.1919	47.3062	48.3025	52.4711	48.978	45.7991	24.9178	48.8882	54.8662	44.33	38.938	42.7077
NONHSAG003421	11.458	10.3323	11.6769	10.2839	8.59047	13.1655	12.7845	12.0421	13.0817	12.9524	11.618	14.0293	11.3044	10.5677	11.5775	9.964	11.2606	11.0031	13.4495	10.7644
NONHSAG034091	2.11157	2.10235	2.30749	1.10025	1.81574	2.31463	2.4946	3.11885	2.80679	1.92008	2.42336	3.6505	3.28387	4.46587	3.509	2.18742	4.16139	1.90976	3.23251	2.89147
NONHSAG051504	415.281	407.735	464.602	374.191	429.944	423.991	460.195	493.87	509.138	454.099	539.945	455.908	541.043	490.034	559.823	561.91	533.034	533.569	590.559	624.565
NONHSAG000138	8.79652	8.8935	9.14383	5.58881	6.89921	8.80028	4.66452	6.77647	4.47682	4.68049	4.15023	5.25647	6.18312	7.52144	8.6159	5.8277	5.05668	8.87439	3.08072	4.53169
NONHSAG044792	3.84077	2.04052	2.19836	2.52762	4.13026	1.25018	2.58636	0.428224	1.62983	1.54852	3.61629	0.546574	2.51491	0.457596	2.1827	0	1.85422	2.56631	2.49499	2.91868
NONHSAG054828	6.35271	7.14095	7.00587	11.034	7.28739	7.48081	4.38607	2.20315	4.93959	7.13736	4.7507	1.5709	2.69221	3.5639	2.34181	2.17699	5.70971	4.0014	0	2.38524
NONHSAG018142	21.4489	20.3457	16.0404	14.565	17.3466	9.83039	24.0227	30.1611	24.531	24.6703	21.0032	20.0654	12.1397	21.6783	14.0386	21.3604	15.3013	13.3584	14.4886	16.6189
NONHSAG046736	0.761317	0.545279	0.342024	0.241152	0.885165	0.374788	0.935295	1.31605	1.3473	0.65596	1.6475	1.16029	0.883536	0.254125	0.903427	0.181227	1.09591	0.162212	1.24133	1.25943
NONHSAG053505	34.7189	26.0696	32.6089	36.8852	30.9455	40.6559	14.9425	22.0614	18.7991	18.8892	19.2977	16.5689	20.5461	25.3997	42.2292	34.0813	16.5433	37.8338	33.9582	41.4947
NONHSAG000915	30.6032	21.5338	20.8978	27.2848	18.1071	17.9801	13.8728	7.66278	13.5947	14.2905	15.42	5.42831	16.8252	31.2712	30.0109	29.5268	19.1266	37.7454	19.8348	33.8487
NONHSAG021240	24.4939	31.8705	8.19316	3.81602	11.6825	11.7338	15.8177	28.5406	3.39779	1.5663	6.06924	7.56737	32.5801	36.0503	81.4923	115.877	8.77347	41.6063	171.355	140.832
NONHSAG020725	150.222	121.987	190.033	145.521	160.623	101.708	171.005	181.326	226.323	166.308	205.237	168.284	195.077	141.925	181.454	208.519	178.955	151.519	185.652	210.816
NONHSAG053538	19.8827	20.3358	22.5554	11.5969	18.4311	18.2175	14.7063	10.0929	14.5384	9.04048	9.81306	14.2448	18.0349	16.6906	13.4259	13.0252	18.6306	31.2926	17.524	19.3335
NONHSAG003573	3.91295	3.68326	4.7234	4.2538	2.71068	4.94284	7.99417	6.42698	7.77604	5.24727	5.87685	6.23305	9.68189	5.1236	5.91309	5.91038	11.4997	3.5313	5.26144	8.34864
NONHSAG025718	6.98249	5.50144	6.22148	5.48757	7.50759	10.7216	5.91372	4.41352	3.60016	4.5357	5.25397	8.05234	9.18079	4.39028	3.79773	1.40631	3.66199	4.64183	8.06871	2.8472
NONHSAG025466	5.92981	8.2146	6.17575	2.38669	6.30214	2.96928	11.2476	10.5299	10.4575	5.3852	7.43541	5.90498	12.2125	5.60403	5.0427	3.22058	8.99059	1.92846	4.87793	5.75229
NONHSAG039897	25.1529	20.0377	25.7296	34.0805	27.2602	21.93	12.9622	10.9446	23.5181	23.1224	10.6348	6.44011	5.81469	29.7275	20.6473	22.0875	13.88	20.9028	22.2284	35.7354
NONHSAG016068	38.5975	34.079	34.5147	34.0255	34.8952	30.3341	30.0509	27.5848	32.0736	30.3301	28.4278	27.2105	28.596	33.4508	40.2267	40.563	31.181	34.3336	40.5276	34.6206
NONHSAG012729	1.7538	1.7371	2.02512	1.6726	1.65948	2.46301	1.20026	1.01283	1.76432	1.41754	1.10078	1.56625	2.01282	0.887184	1.03515	1.4519	1.35127	1.5746	1.58938	1.0935
NONHSAG043975	57.6214	54.446	73.566	52.4989	69.9908	71.9906	104.178	84.6674	94.9314	73.9384	90.3116	128.569	100.236	79.7496	61.6488	60.3939	75.1276	59.8172	117.712	78.7781
NONHSAG046745	4.69242	6.34717	5.58885	5.3044	4.24139	4.66929	3.37061	4.71189	4.30596	5.14999	3.14424	2.94572	7.05338	6.98485	10.446	10.2599	4.89052	10.8556	10.6771	7.90286
NONHSAG011177	16.4734	12.4434	19.7068	19.712	14.4462	16.1732	9.59308	9.66635	12.9137	5.62318	6.3395	8.05463	8.63178	17.4633	26.6544	18.4608	7.92433	13.8999	16.4436	12.3999
NONHSAG037888	0.624979	0.44378	0.931127	0.538435	0.550355	0.50152	1.72858	1.15782	2.06913	1.17739	2.43473	2.54989	3.87883	0.892626	1.69043	0.349508	2.84475	0.658593	1.37156	0.534576
NONHSAG019093	2.1273	3.44373	3.69662	2.62059	4.05894	1.69611	6.39321	7.27305	5.22606	7.3567	5.75101	3.75849	1.5677	4.89545	2.35374	1.59663	6.69983	3.0099	5.24683	5.51217
NONHSAG049741	4.55023	6.8114	8.42327	3.51633	6.2614	2.30629	8.05595	12.2091	14.8472	10.6919	8.50891	12.1493	15.8308	2.88442	3.39157	6.77476	15.3257	2.56948	6.45437	3.38079
NONHSAG007585	15.2307	16.2203	15.5438	17.0438	16.478	15.9535	13.5191	13.4859	14.7689	13.4338	12.8921	11.7717	11.6297	17.3078	14.3951	15.8978	12.0031	12.8924	19.0221	17.3683
NONHSAG012437	2.54851	2.16762	3.44195	3.18065	2.95803	2.10941	3.02906	2.64136	4.2902	3.5672	4.00666	3.34471	4.48933	3.19561	3.86297	2.47971	3.40383	3.68942	3.34714	3.97523
NONHSAG039098	120.602	99.6393	84.1026	113.01	106.174	79.5984	63.0235	82.8168	62.0928	75.7831	77.5952	55.0162	92.4381	81.5934	87.9989	91.5044	84.696	100.413	105.732	94.8845
NONHSAG026192	16.532	18.1757	10.1368	13.8086	11.7699	15.1383	9.82377	12.852	8.12889	9.5613	5.56228	4.9842	6.98044	10.871	13.0137	8.13572	9.07391	16.2209	12.0683	13.942
NONHSAG052282	2.79776	3.25542	3.9411	0.958408	2.13892	1.53489	4.8533	4.26237	6.69421	2.90466	5.37439	6.06859	5.42901	4.13936	8.69408	5.09753	6.55656	2.7167	7.73375	4.49981
NONHSAG024503	18.5353	18.4051	20.9406	23.4679	16.8497	35.383	4.20121	13.6375	12.2861	6.10739	8.24997	15.8961	3.93617	16.3835	0	3.25949	0	20.8853	4.28991	14.4817
NONHSAG030718	41.9354	34.4403	31.228	45.9532	34.0195	37.6881	20.8348	23.7495	24.8825	33.3269	25.2189	29.7829	32.1562	31.7757	35.8394	23.6335	27.7171	40.5547	24.539	39.7896
NONHSAG007681	62.1476	45.5098	47.6163	60.9172	52.228	42.8803	41.5731	28.9825	40.8596	52.5394	44.5609	32.1844	38.6175	51.793	51.2001	56.1481	37.3457	54.5195	51.4764	45.1738
NONHSAG005255	121.525	100.484	142.739	115.686	116.988	131.782	100.694	71.265	111.122	92.5458	107.57	84.1623	118.965	129.55	131.572	100.999	120.737	112.573	110.918	77.6908
NONHSAG014687	6.8781	7.03266	7.35119	6.04687	7.06223	8.67965	5.94152	5.11929	5.54232	5.34742	5.97007	6.10977	6.3168	5.96272	6.93882	6.31763	5.49577	7.02568	7.30178	6.33267
NONHSAG003628	82.8132	89.5455	61.3852	129.854	73.2627	70.1711	44.0986	31.2556	33.8144	39.5151	41.6001	25.0051	48.3594	88.6946	84.6587	92.3121	38.9493	95.6321	66.3321	73.9604
NONHSAG010212	12.1647	13.22	18.3266	15.3468	10.6084	9.0826	6.12904	6.37894	16.2743	5.45984	4.56873	5.56626	7.01968	8.62879	12.6195	13.5943	9.77079	10.0434	5.02292	11.6907
NONHSAG008206	115.677	119.42	115.179	122.249	131.541	84.0483	133.322	183.77	147.452	168.896	173.523	164.691	108.386	140.477	121.194	127.137	132.14	112.066	141.815	133.501
NONHSAG020800	2.32071	2.44939	2.24172	2.17823	0.99529	2.07686	1.9255	0.939597	1.41426	0.829526	0.492364	0.866637	0	0.750171	0.74092	1.10352	0.637474	0.330457	0.836466	0.369815
NONHSAG026005	25.4501	25.8633	29.9581	24.7741	32.3848	27.6423	26.9748	38.7169	41.3231	32.2906	40.7595	40.648	19.3616	38.2635	19.332	29.01	27.8664	28.4663	20.9401	23.1611
NONHSAG049649	151.766	184.918	175.683	166.045	178.221	163.791	144.438	159.561	163.615	151.408	164.296	155.657	164.709	178.937	202.044	192.081	162.879	188.029	168.042	186.86
NONHSAG030979	181.093	242.254	140.529	211.185	189.164	132.486	135.587	183.579	124.043	157.918	94.9161	85.983	187.36	174.757	192.843	195.185	160.331	220.2	208.095	164.57
NONHSAG044308	5.9248	5.92777	3.99347	5.07975	3.53096	2.25336	8.97484	6.24406	6.63658	9.40454	7.15952	6.08277	9.14107	4.69369	8.84634	7.2187	5.83834	4.79868	9.15344	6.95916
NONHSAG043374	3.66001	1.37653	1.39424	1.13985	3.35203	2.01411	4.50534	2.10107	3.45583	3.22465	5.02126	4.91625	3.52227	3.32056	3.25521	3.57782	2.8294	2.39851	5.62531	3.45595
NONHSAG034414	22.0984	25.9338	21.5428	19.5077	20.3323	23.5037	21.1748	20.35	17.8872	14.2018	12.7207	16.7881	24.2016	18.8379	19.7004	25.4278	24.2124	22.7619	21.0079	24.2547
NONHSAG037015	9.36422	6.65341	9.80609	6.67155	9.56909	3.92559	6.5215	4.75899	5.32946	3.25612	7.93296	2.74722	5.06436	4.32499	8.34241	6.38445	6.18252	3.53192	8.08188	14.8432
NONHSAG032086	31.8729	51.3937	41.6778	59.5424	50.3175	55.3442	19.998	24.0299	35.5764	26.5008	26.0594	33.3324	40.6901	46.1469	24.0075	36.0533	33.7531	50.9225	43.3984	36.8164
NONHSAG034408	77.0436	81.5426	87.263	80.0847	82.7873	85.1519	59.1209	71.9433	57.5755	69.503	52.2532	51.8143	77.7819	51.9816	97.5694	70.9199	54.5181	89.0263	103.771	68.2179
NONHSAG010580	534.703	518.551	490.254	477.804	517.072	384.313	275.752	372.934	329.113	382.866	448.53	275.494	429.632	458.407	536.925	429.086	246.836	848.409	450.194	800.223
NONHSAG001504	1.48649	1.40522	1.29968	1.56008	1.10774	0.739275	0.637358	0.683912	0.572102	1.21793	0.582538	0.591764	0.920939	1.78081	1.47119	1.66814	1.11913	1.82174	0.924992	1.37178
NONHSAG030305	96.9789	105.206	97.7668	113.943	104.142	77.5432	75.3499	76.121	78.4527	83.7841	79.75	75.4574	79.0743	87.3275	104.722	103.251	93.8894	107.259	105.606	111.041
NONHSAG002457	189.006	219.814	167.222	227.396	176.375	170.393	108.872	102.506	137.495	162.98	140.519	103.635	151.337	212.7	217.279	145.034	182.777	208.822	179.845	172.287
NONHSAG022317	47.4866	51.2853	47.3515	42.2232	46.5477	49.8583	50.1335	54.2512	56.3841	51.0187	52.3706	54.7777	34.9471	53.2161	53.9753	54.6866	46.0562	45.5957	49.7347	42.4833
NONHSAG035120	64.7426	62.7023	73.0405	42.3642	60.9976	58.4064	73.5698	86.1699	86.6299	68.0555	83.8957	65.1901	76.7028	73.2608	58.435	55.7733	70.4022	58.4729	77.1323	58.2406
NONHSAG041484	0.444454	0.629413	1.11604	2.32572	1.26162	1.75573	1.69253	1.29398	1.60728	2.56559	2.31202	2.6543	2.92988	0.784872	0.690997	0.972593	2.87852	1.11834	1.85675	0.550145
NONHSAG052685	1.01158	1.33277	1.02928	0.573466	0.525223	0.294511	1.34554	1.65985	2.15826	1.35606	1.21447	1.40998	1.4324	1.58805	1.53017	1.52876	2.64435	1.59871	0.573457	1.52519
NONHSAG014026	34.5211	28.0415	25.7371	45.7144	22.9351	32.9683	15.4775	15.439	20.187	18.8879	11.5001	18.8312	19.3479	21.2183	15.4454	34.0812	18.5186	24.4697	15.8067	27.453
NONHSAG038470	0.504248	0.939082	0.669365	1.39806	1.27066	0.926261	3.33098	3.16774	1.99201	2.85257	5.00987	2.0092	2.29013	1.69146	1.99332	3.24924	1.13137	1.76113	0	1.33164
NONHSAG032126	2.8566	3.99647	4.66759	3.83055	3.26128	5.28871	2.21467	2.84005	2.84174	1.84472	2.65388	3.17613	3.06974	2.9751	2.91421	4.33207	3.00196	3.73144	2.68084	2.27194
NONHSAG050984	3.98061	3.50623	6.0522	3.04509	3.64277	2.75225	1.88902	1.41887	4.35545	2.37649	2.75819	1.98181	2.49177	4.9596	6.31554	0.943386	2.9946	5.36183	3.20223	2.83502
NONHSAG002333	126.71	108.047	81.9819	143.934	104.766	104.984	82.092	66.8786	68.2202	80.6424	80.9664	76.1119	80.3321	96.2048	124.477	154.815	83.1063	102.824	83.6303	109.588
NONHSAG006935	4.67722	1.5881	1.67477	6.71796	3.95886	2.77216	3.21573	0	0.835975	4.02499	0.35521	0.847046	0	1.4406	10.5245	7.62657	1.42029	2.45558	6.9235	9.42272
NONHSAG052508	7.89018	8.05582	12.5943	8.70806	7.63862	6.7614	11.5448	8.6254	15.4508	10.9007	9.35957	10.3585	11.0458	11.9491	10.1788	5.48597	13.8859	19.7493	14.6733	9.24846
NONHSAG053823	42.9536	28.2612	20.4042	34.4622	18.9113	16.021	23.6489	20.7555	9.87563	20.8007	6.71508	12.6077	17.1385	30.4098	16.1015	15.9002	18.381	26.5683	21.11	26.6662
NONHSAG018670	2.94786	1.80236	2.82054	3.30573	2.50522	2.27982	4.54233	4.99492	3.50638	4.84415	4.90048	3.62425	4.42844	2.99556	5.1578	3.57096	4.20135	4.2556	3.72541	6.84128
NONHSAG044536	0	1.0909	2.36601	1.07962	0.489538	0.53187	0.553345	4.10462	4.0806	2.75793	2.89152	1.75559	0	1.95043	2.34966	0	1.99224	2.75804	0.896947	3.93016
NONHSAG020630	53.7937	52.9951	44.2455	59.3679	59.6711	46.314	50.2409	37.1532	38.5951	48.6738	47.9074	29.9455	37.7065	51.1558	58.567	47.6581	53.956	57.2314	47.7698	51.025
NONHSAG014964	3.61978	4.25272	2.06822	2.40832	2.9619	3.00117	4.58231	6.30987	2.62842	3.45287	3.63433	4.24482	2.77619	2.87139	2.69304	5.15715	3.30579	3.84564	2.94345	6.59184
NONHSAG022360	94.4939	99.4959	90.3255	99.3257	70.8596	81.4282	69.493	60.0451	62.9882	79.9407	66.5335	56.8792	83.02	79.08	104.741	74.4939	75.7204	86.4545	80.7245	77.0487
NONHSAG053876	20.7018	28.2224	22.3963	22.6961	27.9553	21.6042	28.8006	31.9177	31.8053	33.5022	30	28.7358	26.7178	24.4381	24.5933	32.8666	24.9283	27.6685	32.8639	24.5862
NONHSAG031644	22.5296	19.254	21.082	23.0471	21.757	20.6027	15.5148	17.7781	17.1166	17.7327	17.5562	18.234	14.1066	24.1156	28.3077	19.91	17.3191	17.4253	18.2193	19.1045
NONHSAG018669	11.0516	13.5894	15.402	13.0994	8.98568	8.69768	19.5814	18.9342	18.3265	15.9309	16.3667	19.0447	15.5756	11.0041	25.4072	13.3566	15.68	12.6554	14.6691	15.677
NONHSAG027468	1.59048	2.40294	1.46332	1.41287	2.87239	2.25358	3.43254	5.56091	3.78212	3.46928	3.31146	5.80449	2.93978	3.5601	2.63563	2.12056	3.20308	3.0814	8.85057	2.7539
NONHSAG000722	4.84654	6.01707	6.58053	5.696	6.4501	3.57839	7.52542	10.1593	9.84943	6.37513	8.38716	7.99798	9.05956	7.86537	6.04245	7.66497	7.85989	6.71493	9.44265	5.38194
NONHSAG032316	39.4079	49.2229	43.0454	39.8465	40.1543	45.4363	58.696	92.4409	58.8189	80.7854	54.0566	89.1452	67.0678	46.2859	52.0807	41.0358	79.8113	33.9908	47.6972	51.5238
NONHSAG036382	36.2335	47.8943	39.7639	62.3161	39.0818	31.9229	29.9133	27.3078	28.9867	42.4771	29.7288	23.8519	21.007	36.8028	33.1734	56.5841	31.6882	34.6287	45.7006	44.4982
NONHSAG029954	8.52413	7.6406	7.56198	7.36487	12.9251	12.5445	3.13077	3.51055	1.77449	3.05211	0	5.05185	2.89621	5.0506	7.59458	2.34806	8.19952	4.3161	3.02707	12.9072
NONHSAG028209	137.322	154.293	114.275	156.22	137.01	114.3	125.559	121.831	98.1552	104.173	99.102	85.7452	87.3349	113.352	145.173	186.167	104.913	122.362	139.023	142.001
NONHSAG023535	2.69211	0.359612	3.01227	2.8678	1.96088	2.16492	1.45561	0	1.50858	0.364805	0.645574	0.766089	1.70194	0.982345	0.49804	0	0.853041	0.884753	0.564806	1.49399
NONHSAG008077	18.142	16.8879	15.5856	16.4575	15.1726	11.9492	15.1917	14.6791	13.668	13.2913	12.6661	11.7541	16.731	13.4431	17.2657	19.4474	15.6705	18.4956	15.7093	17.7875
NONHSAG017763	187.814	224.062	188.411	236.515	172.915	190.729	150.253	159.899	134.419	139.724	157.211	122.091	139.232	228.982	150.123	221.861	155.585	156.203	104.435	175.583
NONHSAG021185	172.607	169.953	144.928	160.044	138.681	115.952	125.428	116.884	110.031	140.189	117.366	101.244	163.342	123.582	157.011	124.071	128.867	145.373	167.777	140.404
NONHSAG031186	0.684303	0	0.887924	0.63982	0.875904	0.485245	1.29623	0.824849	2.00803	1.62629	2.30874	0.681513	0.499952	0.878779	0.880649	0	0.755762	0	0.996679	2.19979
NONHSAG040754	0.388602	1.81657	1.01515	0.724222	0.990283	0.728645	0	0.620371	0.762346	0	0.326005	0	1.72124	0.992086	1.51061	0.992967	0.862283	0.447177	1.1423	2.51765
NONHSAG051617	3.01999	2.04109	2.86338	1.87896	3.62406	1.84517	3.93032	3.01968	5.52578	3.74792	4.3974	3.91176	4.19978	3.03118	2.71755	2.26667	3.85678	3.67518	3.75953	3.17154
NONHSAG053122	2.05974	0.33328	2.02713	0.665168	4.02059	1.92983	5.39147	1.9989	4.18296	1.42158	5.09736	3.90089	2.60958	1.82574	1.37754	1.36138	0.787584	0.408383	0.805524	1.83564
NONHSAG022258	2.56912	3.59537	4.17192	4.89456	5.32757	3.67621	5.34662	4.76062	7.24195	5.8637	6.77779	5.01937	5.527	4.71515	3.0699	3.44626	6.05038	5.4181	8.58652	9.51549
NONHSAG000430	2.99362	2.73629	2.8425	5.91671	4.63751	2.58576	1.01578	1.49094	1.31623	1.76289	1.24078	0.858402	0.625505	2.03273	4.25387	4.92575	1.47003	2.70691	2.23521	4.10484
NONHSAG043515	0.693877	2.5987	1.80192	2.59417	2.3673	2.78575	0.657111	1.95022	1.01836	1.64864	1.7548	2.07316	1.52247	2.37471	3.1276	1.32554	1.53339	2.38523	0.505784	2.6788
NONHSAG044759	25.5871	23.2712	27.661	30.9584	21.1811	17.4894	17.4003	15.597	20.1148	17.1134	17.896	13.2801	19.5635	20.6227	24.1817	32.6202	23.9237	22.3296	17.3832	33.0005
NONHSAG048427	3.42537	2.46514	1.2812	3.2366	1.395	1.76014	3.63736	3.14125	2.34475	4.05179	1.72805	2.40726	1.4263	2.10901	2.53958	2.28365	2.19447	1.36462	3.71169	2.02502
NONHSAG027790	64.0886	56.1483	55.6315	84.493	50.1406	59.6504	43.9261	39.9422	53.297	67.2981	37.2168	33.8384	30.5968	74.4797	45.2139	96.9686	28.033	75.6104	40.97	96.9486
NONHSAG043677	0.612541	0.753112	0.687321	1.17001	1.29058	0.824611	1.34276	1.38626	1.35446	2.00887	1.33571	1.8288	1.51369	0.598996	1.43708	0.839295	2.69764	0.477075	1.94335	1.57942
NONHSAG054559	8.68362	7.3286	9.65646	7.56178	9.22943	10.009	10.5724	8.74154	10.1616	8.73199	9.71422	11.7496	9.50148	10.0704	6.75635	11.2343	13.6085	6.54882	10.7715	8.1402
NONHSAG031657	152.378	107.055	71.0371	133.404	102.589	79.7388	88.4333	82.7294	52.522	71.108	46.9918	53.721	124.812	72.076	93.002	77.6321	94.8254	71.2252	61.6702	71.1219
NONHSAG029351	7.90957	6.73534	8.3745	9.60188	8.33668	6.52603	9.25272	7.51239	9.72899	9.99592	9.74446	8.76756	8.1418	8.46871	7.68589	5.75656	10.2919	8.43678	12.0871	6.60915
NONHSAG025899	9.71442	6.2434	13.1054	14.6746	14.5222	11.0522	16.7391	13.1082	18.6556	15.8672	17.6448	14.7643	16.1189	12.3969	17.8645	11.9621	16.5158	14.219	15.3761	12.3139
NONHSAG009736	6.22514	5.1068	5.35108	6.25993	4.30401	3.46403	7.13833	7.85308	7.14344	7.27879	7.93169	5.97438	5.20824	6.12661	5.70708	4.45583	5.67372	7.16453	5.99369	6.61738
NONHSAG020618	4.36687	6.12937	7.57846	5.77504	6.19733	5.99726	3.78941	3.2066	3.56418	3.80107	1.53081	2.53704	4.80903	4.03871	3.7586	4.64057	6.84704	4.17705	5.85508	6.57459
NONHSAG006953	43.5171	48.2413	61.6887	57.0383	40.5209	54.8406	33.2663	39.5851	45.8598	44.4928	30.2555	26.8031	71.3367	30.8614	63.0129	49.1518	48.0681	52.9142	64.7882	69.8048
NONHSAG012276	679.694	811.224	914.22	836.667	870.955	814.171	1026.87	1227.37	1149.02	1005.98	959.244	1265.33	1074.27	747.127	708.267	500.223	991.152	557.816	741.105	502.673
NONHSAG011930	2.65463	2.28248	2.03068	5.24384	4.07869	2.97862	1.32259	1.16329	1.79801	2.90992	2.26312	1.32094	1.15937	3.05758	6.25698	5.18509	2.07361	2.81912	3.32831	4.44408
NONHSAG040787	5.79932	5.54734	3.87074	4.89229	3.25389	5.67534	3.27736	2.48465	2.59422	3.51132	2.52732	2.55023	5.46939	5.33087	5.25049	4.87418	3.91382	7.58276	5.40135	5.22151
NONHSAG023714	1.4141	1.51183	1.99306	1.35051	1.67317	1.53268	2.05094	1.70058	3.0146	2.25356	2.0378	2.14156	0.844115	1.85829	2.12577	1.37854	1.8492	2.12069	1.44181	1.28339
NONHSAG013127	6.56636	3.41344	6.64825	5.78882	9.62856	6.18273	9.32389	9.34994	7.86085	10.7379	12.2753	9.08307	11.2508	2.49116	4.71038	4.65226	6.05684	6.2815	13.3419	7.53334
NONHSAG039527	1533.23	1527.43	968.576	1724.19	1449.99	1284.05	963.513	1002.91	915.498	837.709	779.125	748.007	1296.34	1099.19	1908.05	1110.75	1274.56	1091.17	1500.06	1045.13
NONHSAG013430	41.1747	50.1677	33.3714	35.9831	33.5237	32.6533	28.7239	34.3442	26.2838	19.4462	26.0616	29.3625	28.1159	21.6794	38.6395	27.6632	23.5396	26.0521	34.9174	38.6943
NONHSAG020090	10.53	8.0629	8.54966	9.11207	6.42585	6.49642	4.46823	3.14745	7.01945	3.43604	4.00393	4.13913	5.98527	7.89611	11.6556	7.37153	5.47343	6.93539	2.78952	6.69762
NONHSAG022586	3.14277	1.99912	1.9572	1.91579	1.33289	2.32666	4.6487	2.86446	2.55149	2.45743	2.31789	4.26003	3.71382	1.54295	2.47305	1.75391	2.50102	1.26516	2.09001	3.72152
NONHSAG017592	38.3975	36.1433	32.3619	25.7412	40.2039	22.7469	18.4294	24.132	15.5729	22.7053	26.9002	15.4082	34.0718	24.4539	39.2274	43.8941	22.8172	50.8308	34.3849	37.3742
NONHSAG038788	0	0.814198	0.218928	0.818428	0.75014	0.843473	0.328674	1.70935	1.84062	1.49191	1.48755	2.23705	0.243168	0	0.650841	1.30314	1.31408	0.194538	2.19223	1.72905
NONHSAG020692	315.787	339.983	178.848	184.73	240.915	349.855	327.734	460.499	278.302	342.06	316.504	469.922	296.092	229.987	319.941	317.393	472.551	324.581	342.963	266.587
NONHSAG047104	173.392	145.273	177.373	175.585	212.615	162.092	224.389	163.954	185.533	203.464	254.568	198.864	193.979	159.411	140.01	156.586	191.676	134.362	213.135	162.517
NONHSAG055041	2.63499	2.98391	3.27658	3.7288	3.43472	2.07473	3.91656	5.30965	3.52569	5.70228	6.31058	4.08335	3.8984	2.46352	6.60909	3.16983	4.58498	4.17333	3.74069	3.86018
NONHSAG035006	463.336	597.969	464.166	634.357	545.32	363.965	362.146	322.655	354.949	341.358	239.188	256.195	642.312	382.078	770.614	850.373	468.812	618.113	744.227	716.915
NONHSAG038805	4.80947	5.58475	4.773	4.21402	7.89353	3.58134	7.74613	9.88967	8.80893	8.97614	8.02261	8.56671	11.8759	5.54892	6.02031	3.87015	15.77	5.65397	17.9918	9.89159
NONHSAG054291	47.0207	51.2631	58.3625	59.4197	58.6022	54.5036	44.5059	44.4469	43.8943	45.3376	42.3319	46.0935	35.931	44.5305	58.8495	51.9602	44.6937	44.2263	60.7284	38.2632
NONHSAG037136	53.9355	33.7236	38.2287	38.8747	33.3587	43.21	58.6813	41.6558	55.3472	51.4909	41.7637	64.2227	37.8623	37.1899	56.8919	73.6665	42.3626	53.2905	56.8098	55.8545
NONHSAG041935	113.858	123.333	126.644	125.842	114.063	102.422	135.683	136.586	153.712	163.154	176.118	150.424	121.384	143.64	146.69	157.047	148.153	123.116	150.989	168.545
NONHSAG001550	10.855	10.548	9.53727	7.55166	5.72728	15.5113	7.26437	6.4397	7.12528	5.13066	3.76672	8.55986	13.5435	6.49021	12.4222	8.12896	5.04904	8.90512	9.42237	10.0675
NONHSAG004832	44.4231	55.3937	56.9594	53.1045	62.6234	42.9627	41.6789	45.5185	43.1782	44.31	52.2918	39.3284	49.7928	54.6678	53.5556	44.598	38.3001	50.1996	40.6662	53.0552
NONHSAG027622	44.6473	47.8052	56.2686	61.8777	43.9026	46.0822	43.5794	36.2375	45.1062	54.7653	30.7938	38.9773	48.2087	43.6923	59.8368	71.8647	42.927	41.76	47.2566	49.0527
NONHSAG039404	6.33331	6.28967	7.8994	6.26714	4.70397	5.00333	2.99572	5.60875	4.24469	1.87628	3.31798	1.97125	1.17072	5.04803	7.70176	8.09601	4.83421	5.46998	0.582595	7.58893
NONHSAG041092	1.61709	3.72523	1.11589	1.46454	1.98008	0.353009	3.03099	6.0988	2.43523	3.00401	5.83141	1.61009	2.58592	0.653818	3.32886	3.19256	2.79224	0.968468	5.13583	1.11792
NONHSAG047473	6.7651	7.06667	11.4503	7.41137	7.76764	10.2425	3.76429	4.12385	2.73391	4.14942	1.00045	1.18908	8.83144	4.73537	3.61446	4.57906	2.65147	18.793	1.75785	6.19718
NONHSAG037222	0.708749	1.32685	0.460623	0.331041	0.302034	1.00292	1.67771	1.7056	2.0813	1.01	0.895426	1.76468	0	0.908723	1.37063	0.451574	1.17555	0.406368	0.517376	0
NONHSAG023333	28.7025	18.0264	21.453	30.8049	20.6728	21.1552	13.9707	15.6548	12.9564	16.0813	14.016	12.5476	35.2054	18.1964	24.0664	15.2256	15.3872	43.157	28.9987	21.2203
NONHSAG006042	2.30728	0.789369	1.06824	1.38648	0.362744	0.813077	1.59401	0.343786	0.407021	0.803064	0.359424	0.208834	1.78501	1.46202	0.794077	0.528623	0.685892	0.710889	0.595394	0.791593
NONHSAG030321	7.5664	6.01798	8.48595	8.15317	7.66109	5.12416	6.06763	4.8947	6.52393	7.37967	7.3471	4.16181	9.78519	8.27616	10.1367	6.46779	8.05071	8.78525	7.3316	8.97912
NONHSAG038264	27.8916	23.2774	24.994	34.4452	30.063	20.1083	21.6539	15.0837	19.8026	17.466	21.1038	14.6449	18.0841	20.2696	17.5438	16.4752	13.6428	27.3873	15.6865	25.6905
NONHSAG004558	37.599	55.3494	61.5789	17.7378	32.3727	26.4243	65.3491	58.4808	80.6895	41.828	44.0509	42.6187	41.5889	27.4553	28.1748	33.8877	61.2914	76.6297	77.8668	28.7772
NONHSAG034361	4.12263	8.08748	4.86255	4.60205	4.89139	3.0789	3.89847	6.55918	4.04955	3.12405	2.7593	1.64251	3.67125	3.49767	2.1442	6.33193	3.20914	3.80437	1.21745	4.29017
NONHSAG011969	0.520047	2.41994	2.76735	2.88056	2.18081	0	2.45295	3.66732	4.6267	3.91949	3.43848	3.6263	3.15959	3.48205	2.06041	4.69693	1.75281	1.21277	2.35195	0.688431
NONHSAG003923	2.62028	3.68608	0.735686	2.53657	1.38156	3.06025	0	1.28905	0.545339	0	0	0	0.841736	2.91577	2.08389	7.92075	3.38047	1.9322	4.08213	4.93219
NONHSAG050820	45.4723	62.902	85.9383	61.1268	79.7949	44.0653	121.045	86.9153	109.639	105.672	137.262	136.079	103.653	64.0602	65.0709	54.1269	121.625	48.4461	109.542	57.4756
NONHSAG055587	369.21	343.435	441.811	359.128	359.278	309.505	460.746	437.412	505.657	509.603	608.725	530.685	410.097	438.008	449.668	515.949	444.396	428.823	490.054	560.946
NONHSAG036631	6.45883	8.84287	8.78065	9.62974	7.52429	6.70203	9.01924	11.0197	9.54842	10.1512	9.9904	8.25013	9.70324	9.22405	6.42339	10.7657	7.20174	8.06285	9.13798	11.3195
NONHSAG035062	422.363	545.83	541.144	462.978	467.441	350.061	267.33	445.14	377.924	433.289	385.523	284.875	344.749	426.418	511.432	452.455	322.79	497.5	461.119	403.31
NONHSAG050080	23.4683	46.8346	31.1534	36.7547	40.234	36.1669	50.1664	61.2804	55.6994	39.1673	58.1422	66.5543	49.716	29.2044	28.3051	51.3225	44.6482	26.5456	43.528	41.3261
NONHSAG037140	4.82008	10.7572	1.53457	5.77053	5.69397	8.51239	0.483254	3.45008	0.774998	1.7896	1.90674	1.75277	2.22504	5.12687	7.22473	3.37853	0.55657	7.43498	2.53668	0.865424
NONHSAG024200	2.34627	1.54387	2.69817	1.54799	2.83321	1.471	1.33654	0.76625	0.911986	1.34572	1.403	0.467232	0.334639	1.42622	1.48588	1.7774	2.30741	1.59449	1.00387	1.1855
NONHSAG043372	2.71885	3.5327	6.27066	3.96889	5.80379	4.63845	4.93708	4.18654	8.26213	6.63013	6.72459	8.03339	4.68979	4.51727	3.57932	5.08934	5.30565	5.21197	4.12045	7.12118
NONHSAG053910	1.51803	0.944407	2.85487	2.45588	0.432805	1.58416	0.765771	0	1.30979	0.735393	0.21426	0.558876	0	0.660222	0	1.46639	0.632697	0.285143	1.29972	0.955006
NONHSAG033227	6.80807	0	0	5.57244	2.32909	9.05855	9.07854	10.4182	11.1094	8.75603	9.17397	16.4326	0	0	15.8873	0	4.16184	8.83966	0	5.45372
NONHSAG053527	78.874	78.1256	73.5185	75.9187	88.4868	57.6242	59.4181	58.014	63.7014	54.7607	60.2332	54.4544	60.2687	68.7009	57.5278	69.3142	58.0575	67.1496	79.203	52.9212
NONHSAG054167	19.0051	22.5874	19.1542	26.2024	22.3513	11.9345	14.3583	13.28	15.6408	18.7515	17.3732	10.3692	17.1828	17.9094	27.0745	24.3138	12.4257	24.9452	25.2561	24.3245
NONHSAG047134	4.19034	4.35255	2.90286	4.3997	3.75306	2.54505	2.58145	2.71426	2.1003	2.82934	2.75743	2.39863	5.46968	2.54681	4.69983	4.01111	3.25853	4.40392	4.37899	4.62619
NONHSAG048099	38.0836	38.8329	32.5833	43.0228	38.9662	38.7669	28.0699	34.2754	24.6285	30.9179	23.8294	15.8066	17.751	42.4305	31.5149	56.1499	25.9384	35.9217	34.2172	48.765
NONHSAG024618	39.1592	20.7521	13.412	14.2461	33.5594	31.8927	44.4623	65.8073	42.0219	55.9329	55.3739	54.4871	18.3037	62.169	39.9654	30.6993	43.6961	48.3084	64.9445	33.4443
NONHSAG036766	22.1015	20.9653	19.9986	24.5039	21.3377	20.9043	17.5452	15.5246	19.1821	17.9867	16.6766	18.7473	22.7522	19.2168	23.335	25.8022	20.1877	20.7262	19.9473	20.6333
NONHSAG053178	77.801	75.2317	73.5046	96.0515	78.3172	72.2257	66.5166	48.6904	61.5198	57.0682	60.6285	57.2736	58.1015	81.3742	91.8729	120.891	73.7159	82.5008	80.451	81.1593
NONHSAG022772	3.88051	8.27053	8.19181	5.20534	3.85593	2.35156	6.64578	11.9387	14.9318	6.55188	6.35654	6.04438	5.84832	3.81107	3.18242	9.59726	6.74728	4.12671	4.77696	12.0961
NONHSAG020186	4.15581	1.34651	3.60704	1.24235	2.36855	1.64882	2.50851	0.929058	2.04326	0.537297	1.27912	1.11179	6.39405	1.7904	3.67705	0.279361	1.21157	0.499689	1.90733	1.24447
NONHSAG011337	3.85583	5.40796	4.02732	4.31252	2.62102	4.34028	6.2022	7.69774	4.15958	5.48596	4.20661	6.14459	3.41345	6.56508	4.99403	5.41765	3.42133	8.42777	6.79654	4.99369
NONHSAG036254	72.2527	53.4555	50.0861	66.9425	53.9118	49.8945	42.3119	29.0362	42.9094	58.3497	41.0752	28.1467	45.0091	50.2242	66.6179	64.3624	43.6866	75.5114	61.8406	63.9551
NONHSAG036243	35.213	30.6115	35.9238	44.3266	41.8271	30.1866	26.8384	24.0521	31.4087	28.1281	23.418	21.4574	34.2167	23.5037	51.9998	42.3873	30.3583	40.4866	43.695	38.3048
NONHSAG039523	36.1636	39.394	33.5006	36.6535	38.3474	37.8111	26.6233	24.3965	31.7236	19.2788	27.0159	30.2085	28.3063	43.2014	61.2188	37.6672	30.7135	47.1604	52.8662	34.4944
NONHSAG011716	33.5075	38.0148	39.7745	43.6244	33.3602	31.9759	44.9757	48.4263	55.9689	54.8287	43.3031	62.5082	51.7837	42.8569	44.3137	42.4381	41.6954	35.5147	48.3738	42.1675
NONHSAG055385	0.633315	0.890408	2.04695	2.37305	1.08358	2.85758	2.10059	2.29872	4.02034	3.0142	2.14312	3.15354	2.76033	3.8081	0.811968	1.6094	1.74423	0.723427	1.37675	2.43279
NONHSAG001259	3.51165	2.7472	3.41591	1.89854	2.80288	4.62598	1.49267	1.81787	1.79508	1.51071	1.8391	2.33786	2.56295	1.65123	2.37971	1.65052	1.2292	3.65093	2.74134	2.23259
NONHSAG009049	12.6062	11.5895	7.86531	9.14928	12.5844	7.61936	14.3579	12.7301	8.57829	11.6519	15.5684	11.3097	9.16051	10.3809	9.35213	12.303	6.07436	8.39248	11.1477	7.56782
NONHSAG013061	4.14124	3.62068	3.19163	3.78784	4.51242	4.68312	3.00423	2.38294	2.93982	2.65081	2.47844	2.46374	2.46326	3.20845	3.7707	3.69596	3.13783	5.05009	2.97124	4.02413
NONHSAG044550	3.32391	2.41867	1.9243	2.4124	2.5145	2.95341	3.84536	2.95617	3.25658	4.20719	3.10525	4.04616	3.25768	5.67132	4.2948	2.82696	1.63592	2.9691	5.40776	4.29328
NONHSAG005291	10.0943	7.15203	9.10977	6.85076	8.04437	7.97831	8.52284	6.55976	7.39527	6.4657	7.04752	6.01265	5.79599	7.1856	6.9914	5.39037	7.989	8.37933	7.41569	6.33738
NONHSAG012168	104.594	112.185	77.7235	135.155	94.3941	78.5153	57.3995	75.878	62.8866	66.0349	75.3048	43.0538	56.0804	87.1879	109.977	87.4101	51.9076	105.044	97.6753	90.2446
NONHSAG026136	668.82	735.09	730.033	711.77	682.892	626.459	714.5	822.209	936.779	817.999	818.163	862.441	1010.58	630.043	930.601	889.34	918.293	751.467	973.537	904.476
NONHSAG043988	187.934	247.886	236.05	278.475	231.696	276.666	158.827	162.46	207.025	145.851	122.684	164.61	114.151	299.445	260.532	288.345	171.244	224.041	218.095	218.926
NONHSAG029291	37.9523	37.2767	33.9124	41.7659	34.3178	37.3094	32.0141	32.6256	32.6522	33.8815	28.8813	26.4861	23.7833	34.993	37.4485	37.9188	42.7224	33.7323	25.895	33.1922
NONHSAG010932	10.8542	10.5983	7.2422	7.50338	8.17525	7.17949	5.62879	4.66299	4.83459	6.12848	6.26374	2.70311	6.62535	7.70011	10.7856	17.5348	8.55412	7.61063	4.93006	11.5366
NONHSAG022054	42.0288	43.5593	47.8937	37.8346	41.9771	34.4811	50.3591	44.942	57.7766	41.2267	49.6031	44.9855	46.6725	47.0283	54.1776	41.4056	49.0886	41.6903	44.6459	43.7693
NONHSAG015418	0.784659	0.923233	0.747828	0.556288	1.01914	1.23886	2.2368	1.44978	2.09184	2.81839	1.68344	2.14828	2.21911	1.02736	3.21164	1.72849	2.34885	1.77041	1.94375	1.96975
NONHSAG041839	2.37499	1.8499	7.76319	0.368655	2.68798	1.48247	11.2334	29.9847	21.7522	12.7587	9.95377	25.6263	10.5365	3.02881	4.10758	1.012	18.0184	0.455832	6.99114	2.56754
NONHSAG007251	45.0703	51.0272	49.0116	43.7506	31.878	35.9587	45.6575	58.6172	55.0449	48.4732	42.1053	43.8432	46.0212	48.4112	66.6162	54.7403	52.1291	52.057	61.6604	55.3245
NONHSAG052188	9.23332	5.20606	4.97442	6.6126	5.33662	6.2658	6.27762	4.68183	2.54542	5.30439	4.25799	3.70008	4.00168	2.85532	4.92809	6.75217	3.36828	5.63732	4.01434	5.20245
NONHSAG044943	3.13088	5.95666	4.5867	1.30039	2.39455	0.194555	3.80821	7.0719	7.60636	3.64631	5.50061	1.5085	12.7643	9.01005	5.55601	3.02816	9.38424	6.39686	2.55521	3.52401
NONHSAG025619	18.3292	16.0815	9.06146	22.2334	13.172	11.5047	2.46995	10.2532	5.69569	11.3455	7.35501	3.13006	4.77621	8.32406	22.1432	12.1657	7.65135	20.1582	18.1706	8.32395
NONHSAG026722	0.973929	3.20328	2.49205	1.60534	1.46876	1.05505	2.5423	5.36029	2.60404	3.72231	2.49329	2.66683	4.87144	2.11185	2.77919	1.84577	3.72805	1.10413	1.73927	1.54006
NONHSAG041685	3.12306	5.41859	0	5.14817	6.50383	5.30359	0	0	0	0	2.13128	0	5.22694	10.5058	0	4.48175	0	0	17.897	0
NONHSAG055593	53.3236	40.1336	59.5025	41.2142	50.0364	52.7025	46.194	24.3867	41.2449	38.1624	32.014	43.8604	36.7278	51.7069	60.1791	44.6108	37.8926	54.742	41.9181	33.5091
NONHSAG002862	12.3066	8.94816	7.0753	17.4019	16.4594	6.06336	4.56826	3.53679	2.51785	8.97253	13.2655	4.88715	10.2707	6.66059	10.5946	8.29646	4.36088	7.60552	6.2367	8.95349
NONHSAG017874	15.7959	21.5279	14.4371	12.9899	15.4302	25.1832	11.9995	13.1428	9.78934	9.80783	11.5195	14.2326	11.9259	20.815	15.3759	9.86387	12.9323	11.6547	13.0137	10.3173
NONHSAG048135	0.783406	1.38898	0	0	3.92964	2.27871	3.23481	2.56718	1.50791	3.19638	7.18814	2.90415	2.49683	1.38612	11.4469	25.6333	1.80022	4.45981	8.58299	24.5395
NONHSAG014654	13.0442	11.7232	16.3319	18.8922	16.5791	10.6468	9.93185	9.28187	11.2754	12.7798	13.3807	9.76902	11.7574	10.7306	17.4935	18.0383	12.6214	14.6072	17.3429	12.9446
NONHSAG005983	0.851618	0.669285	0.894904	1.7514	1.73012	0.905728	1.89048	1.52768	1.91991	2.99936	1.83901	2.68446	3.96629	2.24643	3.192	2.13493	2.76616	3.66234	1.59057	0.882869
NONHSAG049901	17.908	20.8069	16.9169	12.2101	17.3861	20.6538	22.9894	23.8661	19.5598	15.6613	18.2698	22.131	22.905	20.274	17.1748	23.5367	28.9471	27.25	34.2893	29.7006
NONHSAG011870	3.52548	1.65783	2.80968	2.91063	2.28391	2.45069	4.18523	2.16342	3.20889	4.21573	2.63966	3.51014	1.25305	2.87561	2.22794	1.38943	2.16384	2.9904	1.56687	2.22138
NONHSAG053641	22.7687	21.2337	31.2664	23.2825	30.5441	15.2179	33.411	23.985	41.7873	29.5212	39.0813	33.1097	29.5487	24.3383	20.2525	25.6479	33.248	23.8342	30.3151	30.1943
NONHSAG047098	0.692075	0.217764	0.434715	0.658236	0.302102	0.5691	1.31763	1.43829	0.556312	1.8861	0.899573	1.60734	0.480677	0.712512	1.43552	0.577127	0.747351	0.645245	0.64301	0.85724
NONHSAG020779	82.4968	60.7951	49.4553	75.5727	49.5263	42.3595	36.4556	51.0998	31.3593	47.1161	31.2066	23.1231	34.4731	57.664	57.1566	32.372	34.5826	107.14	40.4173	45.3145
NONHSAG020694	1683.14	2347.89	1483.96	1557.38	1415.87	1461.6	1936.02	2934.59	2196.74	1852.6	1643.4	2307.38	1756.94	1439.82	1914.2	1730.03	2237.83	1428.85	2165.02	1724.4
NONHSAG005982	24.6396	37.9854	30.0651	33.7918	31.535	49.222	18.3458	27.278	23.8241	24.6091	25.194	29.2637	18.531	24.7305	25.4876	35.3384	21.7319	21.999	26.197	26.1491
NONHSAG054466	3.46129	4.67496	4.5184	5.01865	3.92175	5.41231	3.27511	2.15011	3.3943	3.28324	1.29115	3.4474	4.53851	3.27448	4.9804	4.42084	3.41216	3.98139	3.95364	5.47798
NONHSAG018940	3.9063	4.13478	4.41157	3.12639	5.00126	2.97186	5.55395	5.46877	4.77218	4.87061	5.37548	4.52335	4.55744	3.26317	4.06285	4.41463	5.13662	4.21669	3.80228	3.16985
NONHSAG051110	1.22102	0.80251	1.46806	0.267678	1.22715	1.43835	0	0	0	0.271805	0	0	0	0.737707	0.363794	1.89844	0.313078	1.74004	6.65025	0
NONHSAG056031	38.9211	43.0254	46.294	44.4627	50.0697	47.9169	52.6168	47.0017	50.1433	50.5339	55.5068	55.2077	42.2398	50.9866	37.5273	39.8469	46.6672	38.9226	36.5647	38.5326
NONHSAG054583	31.727	35.1071	20.4533	34.3449	24.6654	22.9984	20.9661	30.7052	19.0871	22.1049	17.3337	14.7906	24.19	29.4741	25.0671	21.0096	24.7837	34.8081	20.6675	16.5158
NONHSAG036600	70.337	74.8428	61.4164	98.1321	80.543	75.5969	59.562	58.6251	54.1265	62.6513	48.2487	48.3807	52.211	80.359	101.714	71.9901	51.3058	82.7277	73.107	58.9129
NONHSAG014278	41.0354	36.3036	35.8798	42.4368	34.8939	23.0017	24.952	20.2616	33.7205	25.3439	21.5597	17.7261	38.7729	33.7787	40.5945	52.0128	32.683	41.4962	35.7969	43.6383
NONHSAG039536	0.846631	1.66279	0.812396	1.11923	1.20015	0.940959	2.23435	1.74578	1.50303	2.19821	2.78215	2.3981	3.04243	1.38876	1.28738	2.92126	2.79924	1.3773	1.07879	2.16037
NONHSAG028386	13.903	13.4235	21.5371	14.8512	12.0968	19.2928	17.9461	16.0134	22.4785	17.6263	13.9746	20.2317	15.1461	17.2547	13.3607	20.5532	15.1037	23.1141	14.34	22.3868
NONHSAG052468	0	3.05838	0.372123	0	0.128297	0.0722948	0.981751	4.02489	1.42499	0	0.890874	1.46765	1.44374	9.32697	9.21769	0.369768	1.43745	2.15145	5.37536	0.367163
NONHSAG043775	22.1944	13.0341	14.0744	10.8554	23.9192	22.6547	23.3394	22.2905	22.9945	27.9593	32.6583	34.8844	13.631	17.8982	21.5922	27.0678	20.3648	25.2417	22.805	14.321
NONHSAG041156	192.075	226.602	155.063	189.831	234.964	220.66	141.476	168.806	128.708	174.581	158.445	129.603	168.749	185.198	247.855	234.111	202.26	256.881	248.07	191.458
NONHSAG050884	3.71778	1.65938	2.76559	0	2.7876	2.83107	1.70121	0	0	0	0	0	0	1.35964	0	0	0	0	0	0
NONHSAG041984	5.93787	5.81381	6.21158	5.96375	5.66708	6.19129	6.90945	6.12944	7.31626	6.77099	5.91159	6.67632	7.32316	6.70034	5.05947	7.42435	5.22194	6.02486	6.27669	8.02894
NONHSAG003003	39.9487	31.0231	5.04374	32.2864	14.8591	15.0681	14.193	16.9844	2.39843	13.9532	2.72733	3.50113	3.90719	15.5294	11.7409	17.3761	8.30351	18.8117	11.8236	18.6959
NONHSAG030299	3.19819	2.47924	3.55186	7.37454	3.57197	1.94849	6.03233	5.83668	6.85499	7.52765	6.15868	6.90276	5.68256	4.00865	4.2315	7.57239	1.79874	4.35625	6.44437	4.94963
NONHSAG015871	33.9319	25.4215	31.4672	32.8338	31.334	29.8401	28.4529	25.2337	26.825	24.8602	23.6893	21.0624	29.112	30.4778	42.0248	32.7276	30.3641	40.4622	41.6164	35.8331
NONHSAG042679	3.31707	2.93837	4.04569	3.52126	1.79135	3.55239	7.13139	3.90859	5.2446	5.80769	3.14065	6.73884	10.863	3.27378	1.53602	1.44235	8.13575	3.75642	3.86126	2.41483
NONHSAG053335	25.0102	24.317	23.5257	23.7316	24.8492	22.4703	18.4376	20.9443	15.0703	22.0522	19.8708	19.6795	25.9721	21.5059	17.3979	26.2698	14.9551	19.7352	22.7864	23.2959
NONHSAG012270	0.44134	1.86781	0.562799	0.832826	1.14361	1.06704	2.51485	2.52762	3.21372	1.47768	2.26584	3.07595	2.19625	1.72785	1.3946	0.834921	2.40792	0.748736	2.82474	1.3905
NONHSAG037028	18.9717	24.0161	19.9166	38.0164	22.489	23.9679	16.3421	6.36378	7.87267	11.5755	10.5702	8.81846	17.5563	18.2201	18.1147	22.1394	9.38497	27.7459	10.6017	13.7312
NONHSAG023863	0.607778	1.14392	0.773041	0.765649	1.22716	0.982991	1.53985	1.49584	2.75067	1.74587	1.91099	2.01701	3.44266	0.883422	2.29848	1.78603	1.10335	1.37223	1.72281	5.09113
NONHSAG017390	31.132	27.536	23.6136	35.412	33.0232	11.7151	14.2718	9.75518	10.8095	24.207	13.3481	11.7608	24.1853	16.805	18.9986	18.2357	12.4674	38.9368	25.1328	22.9067
NONHSAG017677	17.2084	30.397	26.5253	33.6371	28.9722	19.0781	30.5009	38.917	35.7951	39.8238	29.3796	28.6821	32.5158	22.4552	25.8011	25.3067	33.0348	17.4453	22.1574	24.0151
NONHSAG036487	81.612	35.3103	79.5477	97.7774	129.841	56.9228	46.628	11.9153	44.8412	51.3134	71.6138	52.2294	81.8027	73.4401	96.6156	22.3198	58.3227	63.8393	41.5678	32.3662
NONHSAG024418	84.7621	82.2128	76.1177	82.7358	84.0755	73.1548	75.237	77.0583	61.0082	58.0789	73.5369	63.81	70.0837	82.372	90.932	79.3945	75.1231	83.6274	82.9765	75.4168
NONHSAG052503	3.33626	3.80224	5.25658	4.75112	4.84275	5.39363	6.87753	4.72088	8.32571	6.67725	5.76559	9.27107	7.7641	5.62477	4.86091	5.92294	7.52323	3.27398	4.47613	5.35841
NONHSAG013979	5.8918	4.57401	4.55395	5.9044	5.36819	4.29396	3.70779	1.54506	1.45359	3.70584	4.88535	3.42357	8.15343	2.06212	1.9372	4.42493	1.10024	1.71255	5.88855	9.05689
NONHSAG027170	3.4249	1.44912	2.82003	2.13373	2.06153	1.28123	1.79867	0.588805	1.36726	1.81727	1.53458	0.470208	0.656601	1.66686	0.882233	1.92086	1.27567	1.98251	0.329355	2.04891
NONHSAG036458	1.28578	3.83012	1.09209	3.03435	1.85216	1.97119	0.610641	3.86093	0.207978	2.25574	0.917528	0.853441	1.21702	0.373196	1.62365	14.0469	3.27165	1.45326	2.13091	8.63305
NONHSAG046766	1.54469	1.45274	2.53259	1.04103	1.71542	1.17374	1.04786	1.08326	1.07124	0.63329	0.75528	0.21971	0.627501	1.53587	1.11568	0.278307	1.92634	0.499158	1.25544	2.5029
NONHSAG027247	15.4583	15.3494	14.0483	11.7442	17.9045	14.7406	19.47	20.0046	23.4484	17.4761	22.6409	15.7455	20.2063	11.9544	13.1438	13.5388	14.1898	16.7343	19.9203	19.9081
NONHSAG003930	63.0743	45.2998	35.7603	44.1725	45.0923	26.455	51.2173	38.3531	31.7184	41.2217	36.6087	23.0171	39.1589	33.9836	44.9721	39.2247	33.8715	45.7061	38.7175	24.9787
NONHSAG030916	2.71036	1.85685	4.32335	0.827983	2.61306	0.772977	6.15779	2.92404	6.48359	2.605	3.1776	2.48917	1.55902	1.42694	0.831653	3.10206	4.6924	2.19833	4.73545	4.14887
NONHSAG026208	228.039	231.409	190.56	219.969	220.298	202.264	210.54	160.172	172.671	161.692	168.265	116.015	182.426	166.894	165.362	216.11	154.488	195.333	160.761	194.529
NONHSAG019048	10.5879	14.4409	15.5669	12.4178	12.1485	17.1243	17.1071	16.0235	18.7659	17.3927	20.1312	27.4639	22.2435	13.3224	17.0162	17.3798	24.5793	13.868	17.4109	17.7271
NONHSAG026035	5.91124	2.7533	3.26429	5.01195	4.14236	8.16046	4.18487	1.5498	2.43087	1.85888	2.45029	4.41626	4.46353	2.0685	6.48014	0.634295	4.41614	5.15543	2.95491	5.1938
NONHSAG036142	2.12625	2.98541	5.98809	6.28979	3.32237	1.33722	3.69095	3.4112	7.97832	7.74332	6.56646	4.58817	5.19233	9.39014	5.48253	3.61259	5.87777	4.47005	4.65638	5.93574
NONHSAG033856	1.16277	2.17429	0	1.08359	1.64634	0.545161	2.56703	3.71308	0.760315	4.04357	2.27636	2.31622	0.572125	0.659755	0.50215	1.98061	2.14988	0.445967	1.70865	1.5064
NONHSAG032803	5.15171	4.12667	3.46761	4.90436	5.86381	5.8146	7.47459	8.48364	8.9583	7.31244	8.14206	6.76211	5.90623	3.8137	4.90519	7.38335	2.49098	6.7582	2.57952	9.31461
NONHSAG039539	5.77613	4.38917	1.76747	0.775369	1.65396	2.23803	10.1752	4.68763	4.82303	7.60905	5.61211	7.39523	4.35468	5.93922	2.45335	7.31578	5.73355	3.44128	2.76775	6.64576
NONHSAG017389	2.07738	0.91209	2.09791	1.71844	2.53262	1.28815	1.58085	0.45889	1.73914	1.5966	1.82304	1.10286	2.31928	2.44094	1.55681	1.90901	1.73189	2.97193	1.74482	1.69347
NONHSAG054982	62.6395	72.0505	57.2887	78.9301	73.3409	63.2625	50.3671	57.6103	54.0056	54.7612	63.1593	39.0387	47.0077	54.0847	71.09	50.8368	50.6232	66.2662	69.0846	69.9863
NONHSAG041883	3.45691	3.74613	6.17861	2.64916	2.40317	0.783961	7.59969	13.8874	9.14181	10.8255	6.15202	4.01757	15.0473	4.78886	14.5719	8.95705	22.1218	6.75502	21.0679	11.5431
NONHSAG011867	8.0187	9.13574	8.64246	8.25019	6.97336	8.37296	11.2575	10.9328	9.67596	9.5768	11.3604	12.6531	8.71422	12.7363	9.50671	8.04206	10.2606	12.5692	11.5567	9.3708
NONHSAG017556	118.464	102.08	65.3899	147.088	71.4465	108.023	51.8939	46.6128	48.4416	61.6184	52.6201	25.6107	74.4551	73.9835	68.2074	93.171	45.6548	86.5972	60.346	56.8781
NONHSAG022711	32.453	30.2534	28.8486	24.5963	26.1308	23.1976	36.2586	31.9153	40.0485	31.8527	38.5864	31.8304	29.679	36.0443	34.2942	36.7511	28.9925	34.2602	33.8024	26.8976
NONHSAG018383	15.3758	12.2099	13.1809	13.057	11.6166	10.83	9.82182	10.8607	11.7029	10.8055	8.89538	7.40423	13.5707	15.3688	11.627	15.4572	8.32362	13.347	11.431	12.3238
NONHSAG035237	8.88697	9.32692	6.07737	6.93534	4.39716	3.39594	6.11583	0.250829	2.20315	3.64388	0.82172	0.329387	3.26544	7.17718	9.87507	4.5233	2.50124	9.98461	2.2797	5.7265
NONHSAG055757	1.36333	1.20778	0.852729	1.21843	1.34315	1.56461	1.29868	0.640434	0.246118	0.738786	0.889279	0.593634	1.05829	1.05702	1.0558	1.27601	0.550449	0.855338	1.06264	0.525141
NONHSAG035018	22.5126	23.8619	25.9911	18.9319	27.5796	18.9704	35.2071	30.7668	37.3504	33.1595	30.2624	40.4704	26.6144	22.1715	26.1451	19.6524	33.0957	31.6479	20.6639	24.6092
NONHSAG010643	193.98	213.619	319.276	152.246	230.698	200.922	278.088	283.269	331.581	272.312	272.204	307.173	360.168	265.049	245.032	199.551	307.596	219.687	238.98	236.234
NONHSAG053663	15.9827	13.709	10.2711	17.0891	16.0961	16.485	20.6493	16.5477	17.9862	18.4002	24.1285	20.5804	15.8664	17.1355	18.9623	16.0554	15.4194	13.478	10.3003	20.3264
NONHSAG047501	4.2381	4.33362	2.3671	3.6943	4.21288	4.4704	5.37894	4.5001	4.08867	4.86852	4.99727	5.15586	4.0904	4.88112	4.83662	6.03869	6.35789	7.37762	2.79044	6.71034
NONHSAG020693	301.573	462.076	257.488	316.807	266.998	391.638	359.365	548.634	409.67	342.389	352.5	446.817	273.636	285.642	334.891	290.362	371.475	245.853	361.646	282.633
NONHSAG050232	0.995056	0.463392	1.9795	3.22019	1.67271	0	4.22624	3.5195	1.9647	6.10025	6.59578	4.46043	0.75214	3.75821	0	1.28174	5.57794	0.578835	2.24045	2.62495
NONHSAG027040	35.7063	20.8098	37.9673	41.8978	24.6903	39.5029	16.1551	4.41474	37.1715	10.5744	6.04043	11.3231	0.893605	37.8026	59.4723	16.3718	10.1113	38.682	20.4414	8.75293
NONHSAG050526	3.32687	4.24375	5.16406	4.92633	4.50786	3.32161	2.48155	2.90894	4.38825	4.08824	3.24679	3.31256	4.74818	2.269	5.72126	4.5015	3.89611	4.03856	3.05198	3.60386
NONHSAG035336	1.83693	2.21794	1.00994	2.22137	2.03141	3.14745	2.2409	3.62725	3.32073	3.25641	2.68118	4.70356	3.38961	2.04333	1.00126	3.98452	4.60068	2.08659	1.8815	5.66122
NONHSAG015985	2.64844	2.40017	3.83307	2.32928	1.03384	3.75919	1.22626	0.942219	1.35965	1.20223	0	0	2.22258	4.05842	1.91535	7.17493	3.14209	0	4.52535	3.88983
NONHSAG049732	4.60036	1.42756	2.71669	0.944345	3.43253	4.22015	6.26982	6.41605	5.05023	3.37239	5.92028	5.09178	2.32484	3.42627	4.04519	2.63632	2.869	3.57293	5.38486	6.75687
NONHSAG041835	16.5416	26.6581	38.3094	14.3722	21.6007	8.71602	53.3505	115.786	169.376	58.6412	61.944	136.055	54.7266	27.6668	32.3871	22.2892	85.143	25.9514	60.2942	34.6085
NONHSAG016394	0.201766	0.569646	0.513198	0.190643	0.349216	0.783308	1.34189	1.48992	0.978326	1.15921	0.692139	1.00439	0.285665	0.527949	0.508628	1.27045	0	0	0.857755	1.01393
NONHSAG035236	2.48062	0.995138	1.38187	1.32417	0.906102	0.167153	0.671082	0	0	0	0.298475	0	2.07693	0.908723	1.37063	1.8063	0.391851	0.812736	1.03475	2.28298
NONHSAG015537	4.17987	1.60492	3.03048	3.86829	2.95188	3.68041	6.51507	4.53747	7.54662	4.32709	4.57331	7.46094	2.96786	2.62817	0.559872	2.42777	5.34633	3.41663	4.83792	4.1118
NONHSAG006882	11.7299	13.2213	20.7194	18.4636	21.3163	21.2573	20.4435	16.532	28.9736	21.4558	33.0971	36.2816	25.5698	21.0275	17.9899	19.9474	26.0921	5.95013	19.7836	30.205
NONHSAG033411	18.155	16.7976	12.2383	3.18415	4.05269	14.3025	41.3493	53.1121	29.2405	8.47829	15.2704	42.9028	10.9158	25.4055	32.9589	139.296	60.8155	23.2216	9.71642	176.961
NONHSAG000794	14.8517	18.5654	10.7894	20.0098	10.8603	7.65196	8.50467	4.49699	5.13478	15.3208	2.09585	4.93011	7.62946	10.3753	11.4917	9.03722	6.13112	14.1268	17.0155	12.6627
NONHSAG020713	38.7665	34.4462	27.4815	33.0459	31.7278	40.3986	33.4838	28.6057	6.43982	14.4552	20.6944	16.0562	38.2014	17.6602	15.4	31.2981	14.8294	23.5017	11.1488	15.7503
NONHSAG025517	0	2.25412	3.56844	2.19138	1.95019	2.03451	0	0	1.26942	1.13001	0	0	2.07176	0	1.78134	1.6733	4.39762	3.06825	0	0
NONHSAG037030	7.35894	6.18969	5.39212	8.8088	4.24193	4.04933	3.16272	2.846	3.02504	3.80318	3.51035	2.50095	3.59507	5.00666	4.33964	4.3693	3.96336	6.00853	2.98709	2.98888
NONHSAG015810	5.33456	9.1943	3.03345	6.76827	6.27964	8.10414	2.31659	7.63366	2.07822	3.12542	3.59012	2.48651	4.73433	3.29881	7.5945	14.4743	3.266	7.518	4.84929	13.6113
NONHSAG012668	1.59179	1.85965	6.76608	0.370569	2.02634	0.558683	2.25858	2.85497	8.98283	3.01776	3.33484	3.96359	3.53258	0	0	1.01757	1.32574	0.458366	2.3438	0.516432
NONHSAG035589	28.1528	68.8769	48.6049	35.4113	50.7264	27.3098	26.3039	42.4996	36.9714	14.7273	25.981	14.006	16.7883	46.3709	87.6067	34.8618	47.9647	48.8548	50.2134	39.6065
NONHSAG030783	5.86043	4.80343	6.27388	4.56418	6.30107	6.31456	6.72942	8.06531	6.75688	6.49991	8.06349	8.39738	5.23075	6.38021	5.01198	8.20334	5.81697	6.97004	9.04294	7.8153
NONHSAG028694	29.7977	30.2158	35.376	33.1712	34.808	21.9518	44.9969	42.91	62.015	34.0915	57.7236	38.313	39.1528	29.1356	35.3641	35.8443	42.8152	24.9804	37.1431	35.2686
NONHSAG043652	38.875	43.8001	28.5702	32.5154	35.262	14.6477	47.5634	52.7088	33.1552	39.1441	41.7455	33.6385	31.9777	36.853	27.6429	34.2779	44.3846	34.7381	27.3264	23.4977
NONHSAG013577	16.3423	15.5848	10.4493	11.3208	9.94414	6.71511	8.66931	8.23407	7.24216	4.82301	4.71867	6.46098	5.83454	3.12805	15.5374	6.3749	3.15308	6.80914	10.294	6.68498
NONHSAG041903	121.184	119.629	107.438	113.08	115.413	77.4854	139.811	157.195	152.459	141.311	118.551	125.262	124.644	148.877	102.826	141.771	173.017	202.001	104.631	128.457
NONHSAG009571	2.11245	1.19242	1.88313	1.99456	2.19163	0.716304	2.80928	1.5577	2.25476	2.22397	2.35247	1.47225	2.39775	1.84017	1.06654	1.59734	2.53322	2.38686	1.49952	1.86066
NONHSAG017646	5.1394	5.79279	5.27039	5.07764	3.98063	4.19281	3.41387	3.83033	5.08965	4.41649	2.84613	2.81467	5.52526	6.22954	8.84798	5.43174	4.22128	6.41806	8.46616	8.47089
NONHSAG036031	21.4891	20.4562	18.2164	18.5284	20.9389	14.712	28.9851	26.012	20.6996	26.0282	25.3448	28.5378	20.6067	16.912	12.3924	19.3338	19.4441	17.8763	23.438	29.4366
NONHSAG039522	909.282	916.036	492.662	806.758	806.873	1045.26	525.74	688.386	447.282	393.033	383.635	399.768	498.252	585.856	910.182	704.831	592.469	624.718	733.398	578.347
NONHSAG040173	7.94199	8.11146	9.42947	10.3745	9.08955	9.40444	7.26631	5.80283	6.41463	6.1891	7.47947	7.96715	6.98155	9.8814	9.49599	10.2111	6.75798	8.13152	8.59252	7.33585
NONHSAG031300	1.28708	0.967124	1.31997	2.66424	1.32912	1.60697	0.977073	0.83782	0.500986	1.72046	0.877205	0.768968	1.84513	3.5657	0.327147	1.30234	0.845758	1.75349	0.368764	1.30557
NONHSAG020780	108.043	87.6579	83.2758	99.1196	79.3386	55.7524	60.3874	56.5753	57.489	92.4524	60.5678	38.2361	74.4896	86.8896	104.646	57.4005	54.3284	151.339	57.5871	69.5248
NONHSAG010227	7.22512	5.40916	2.82016	6.746	7.99995	3.06333	10.2601	9.26392	7.07533	6.51857	10.641	7.19587	10.6026	4.93622	8.392	6.44819	5.99596	7.04737	5.28131	1.86396
NONHSAG052929	1.67059	1.65767	1.77593	1.51313	1.75588	1.07815	2.228	1.67461	2.81451	2.25336	2.39782	2.16147	1.72843	0.81434	2.06949	1.35494	1.97822	2.60818	2.19844	0.926377
NONHSAG052505	272.297	248.393	192.252	320.52	234.957	143.323	147.854	139.217	164.646	114.732	133.737	78.307	161.198	217.615	291.452	238.455	169.955	209.171	209.76	245.089
NONHSAG008922	71.7016	59.2381	51.5593	73.2192	61.0104	57.4548	64.9129	50.118	49.2558	60.7837	53.0282	54.9188	55.3879	53.2448	68.3256	61.2515	50.0897	60.3724	69.7731	63.153
NONHSAG026175	157.664	141.402	156.491	144.663	139.859	129.772	176.266	178.444	206.852	175.477	224.19	222.254	146.756	175.886	162.71	218.202	180.895	175.151	173.108	211.315
NONHSAG000319	1.19066	1.11286	3.63302	0	1.34743	1.85767	3.00348	3.16422	5.84239	1.12871	2.32845	1.97651	0.587056	0.337385	2.57448	1.01478	1.32207	2.74257	1.7528	1.02993
NONHSAG048967	13.9308	12.0482	18.4753	5.0603	12.9635	5.94745	25.3575	23.8544	22.1029	13.6083	15.2527	21.3109	25.5728	8.35158	7.20449	3.20435	23.9852	9.26137	15.6831	8.53108
NONHSAG030917	18.9926	11.6754	12.0669	6.71088	13.0584	11.5459	22.7222	20.6091	26.1422	10.0794	22.1396	16.1236	17.1687	15.7906	3.58984	20.9588	14.0558	13.5075	9.01523	14.738
NONHSAG015319	6.34143	10.4683	12.1538	8.69974	7.93368	9.81979	21.151	15.8163	15.3531	14.5159	15.3616	23.8977	21.9537	13.9955	16.8786	7.61627	37.6039	22.7143	31.1557	25.0813
NONHSAG040913	10.4633	9.7275	21.3349	10.1463	13.3551	5.01739	5.71069	2.14841	3.27204	3.62616	2.268	0	10.1008	11.4792	5.84363	2.13641	2.48186	14.8135	0	2.93037
NONHSAG046760	8.64446	8.96887	8.06517	8.42729	9.59985	9.22399	5.52651	7.29416	7.40911	6.37034	8.72822	5.85428	4.78789	7.92271	7.91001	9.70044	7.49949	13.4597	4.60385	7.12991
NONHSAG053126	38.2008	34.5079	33.0216	35.3335	33.7615	25.6044	34.271	32.8041	21.9528	24.1917	21.0605	19.3044	33.6999	24.5902	42.9277	35.7736	30.6817	36.3534	37.7762	32.6817
NONHSAG052776	3.70452	4.43416	3.0546	3.24563	3.84547	2.79727	5.82872	5.42597	6.74571	5.47417	4.30723	5.53138	6.1721	3.63288	4.62875	3.03623	4.16539	5.59485	3.59291	3.36809
NONHSAG003440	69.4043	81.5134	105.105	61.5943	100.476	72.1758	102.5	87.8387	133.658	112.283	120.501	91.2047	46.245	87.2673	86.6708	93.7689	66.4635	76.3938	117.816	122.733
NONHSAG041843	6.5519	8.83275	16.983	4.12194	9.24541	3.06384	26.9649	74.7154	58.939	25.4914	30.6558	73.4965	31.3464	8.3628	9.38243	7.43555	44.3159	5.92678	38.5006	10.455
NONHSAG012499	3.26387	4.70102	3.30176	3.55797	4.01827	2.35597	5.10867	5.84756	3.88891	5.2426	7.57655	5.49126	5.2463	4.34253	5.86734	5.03996	4.84927	4.85013	5.37645	4.9749
NONHSAG050716	1.75565	5.07692	3.32482	3.37351	2.29863	6.11722	0.706105	1.47506	0.958733	1.91546	1.21465	2.06739	1.79638	3.27638	1.92899	1.64246	1.65292	2.40817	3.27574	2.70642
NONHSAG047093	363.827	436.6	445.062	498.487	430.712	425.549	481.611	460.651	605.83	591.052	660.54	524.62	503.058	470.177	488.118	522.525	505.328	374.441	511.461	551.209
NONHSAG015987	1.02581	2.86476	3.40835	2.84242	3.44373	1.6463	2.90358	3.21826	6.0817	5.31719	5.5152	6.13112	1.55579	3.43728	6.76683	3.30714	2.30345	2.98818	6.94949	2.7128
NONHSAG009956	17.6786	15.2121	26.0938	16.5493	27.875	20.4754	33.8572	18.3498	34.3305	45.0338	52.9568	41.6987	29.8669	20.537	19.1906	52.9343	28.1421	23.0686	41.6045	45.283
NONHSAG000089	5.27817	5.24881	5.56596	4.14657	4.86184	4.543	6.79093	6.72028	5.97615	6.0638	5.55193	7.28088	5.3757	8.44272	6.89172	8.55622	7.18358	7.23517	8.48054	6.62798
NONHSAG022409	36.575	47.0528	38.8975	46.8211	43.6406	55.3217	49.4092	53.6049	43.4676	64.922	52.2885	59.9527	35.5572	44.9187	24.5774	30.6073	45.2205	52.6993	36.3967	31.2292
NONHSAG051580	2.94405	4.09885	3.00456	3.99258	3.54042	2.54703	3.86806	5.92118	5.01118	4.44418	4.1181	4.74474	3.13286	2.71255	2.80177	3.33833	4.09756	1.72973	3.72996	4.7076
NONHSAG015142	111.801	105.373	79.8239	108.529	87.28	93.1602	75.141	73.0021	68.8088	71.1305	84.3709	58.8926	74.6112	99.8392	90.5352	135.72	77.67	113.558	87.09	94.0259
NONHSAG008070	77.2393	73.993	70.7936	64.9977	75.5593	50.3827	80.6907	78.8709	84.009	72.7376	80.011	64.3256	61.8375	63.6461	87.3943	79.8252	62.5627	67.37	67.1038	66.2462
NONHSAG037521	0.514673	2.39538	5.47347	1.90124	5.18252	4.48254	8.74042	2.01785	16.784	12.1251	12.7687	18.4568	10.9321	1.72418	1.35837	4.64655	16.7603	1.1996	3.87544	18.3797
NONHSAG035282	24.2042	40.6467	33.1895	30.3786	31.8462	29.6685	31.5286	45.1474	37.2208	33.8978	32.1167	36.5567	26.453	34.7752	47.455	21.1834	28.8489	31.3001	26.2145	28.6549
NONHSAG020129	5.15797	8.766	11.7009	4.30804	3.75979	5.11938	8.16817	10.8338	11.7386	8.15178	5.89459	9.06852	6.63018	1.5234	3.67478	6.20432	8.66334	2.25624	1.40563	4.6078
NONHSAG041837	2.23152	6.10663	12.7082	0.99224	1.77269	2.79228	8.30544	29.2202	21.5836	16.3495	10.4152	29.9371	12.9263	6.98162	6.33508	7.47661	6.55012	2.73733	14.852	1.60349
NONHSAG013256	69.5579	59.3575	94.5987	59.4018	107.527	45.4074	32.1915	25.4534	55.6741	59.8034	62.4551	26.2517	54.8471	22.0569	55.8921	89.9581	27.1086	118.303	91.896	157.675
NONHSAG017345	100.11	104.485	109.857	114.52	125.719	89.6417	97.0438	90.0289	97.1703	104	102.801	82.6931	94.8303	95.6745	96.8816	110.421	94.2738	121.257	100.036	118.276
NONHSAG007149	5.02767	3.89465	4.59561	3.82506	3.51192	7.08228	1.80815	1.97752	2.45407	2.8709	2.91238	3.41307	4.86845	2.06969	2.62517	4.1774	3.54978	2.56709	1.8002	2.25179
NONHSAG006845	8.16299	13.8063	15.0067	9.30756	7.37927	13.5241	5.41897	4.21825	9.51824	1.06567	3.61199	11.5837	11.626	5.44466	11.6431	18.8047	8.23738	14.3535	11.7212	5.05578
NONHSAG052827	1.38629	1.77169	0.60984	0	2.09549	0.434649	3.30162	4.69215	1.54182	0.873221	2.95574	1.52333	0	0.779145	0	1.42948	1.25224	0.535718	1.76777	0.606013
NONHSAG053483	1.31688	1.39605	1.0412	0.623901	1.14393	1.36766	0.46958	0.407459	0.637065	0.315855	0.708996	1.14708	0.69344	1.29866	2.06348	0.413393	0.893122	0.925502	1.38955	0.411086
NONHSAG042073	8.46811	8.86323	6.34479	8.78908	4.43494	4.35591	12.4794	11.5967	13.0865	10.9644	14.8571	13.1805	11.2759	9.73407	5.59905	5.46668	9.52201	10.5006	11.989	11.9282
NONHSAG020994	133.951	115.034	120.861	128.893	114.809	127.78	92.602	111.976	107.089	95.7474	90.5701	90.0653	123.889	121.148	121.212	121.839	103.328	119.992	112.328	99.3899
NONHSAG048073	59.6382	89.9249	77.1466	87.7967	83.8914	56.8458	70.3363	95.9254	84.8948	101.333	111.972	72.6523	105.579	93.8849	89.0516	98.3136	97.0115	80.0523	83.173	90.4637
NONHSAG008498	1.61773	0.303186	0.418709	1.21172	1.6596	0.767382	0.919697	0	0	0.307868	0.273496	0.322218	0	2.22139	2.49143	0.822641	0.356679	1.10953	0.939064	0
NONHSAG008666	40.0676	35.2196	30.8917	33.0985	28.6692	22.7558	42.0796	38.4203	36.9592	35.2662	31.7143	30.6067	40.8521	27.15	34.0584	35.6952	36.1358	32.2839	41.444	41.9043
NONHSAG032683	3.18605	2.44323	2.56242	2.66544	3.23191	1.68461	4.74376	4.07904	5.61678	3.47069	4.31097	2.40726	4.77193	2.73421	4.30825	3.0578	4.20953	4.19056	2.28412	5.19319
NONHSAG025599	23.0414	21.3989	40.7859	20.8332	27.6373	26.0412	27.2429	26.0911	44.2065	26.9795	41.5726	36.5145	31.6436	31.3891	19.0568	30.5291	33.2301	34.7096	23.2836	33.4578
NONHSAG031038	26.7046	27.9551	17.0851	28.8868	31.3716	33.3777	24.9743	22.968	15.2413	26.276	25.6141	25.8308	31.2185	25.6853	24.0347	26.0056	27.1265	17.6469	28.4436	24.9361
NONHSAG033815	4.94491	4.10879	7.46572	8.12751	5.52497	3.85027	8.28386	5.90957	10.8355	10.3489	6.52509	9.75816	5.05922	5.13702	5.28208	5.42619	8.07793	5.51537	5.43442	4.62393
NONHSAG011462	8.17551	13.1242	10.6662	7.604	10.8913	3.82983	11.4638	18.6898	15.6619	16.6042	11.7811	12.8018	20.7156	11.2619	21.2089	12.4537	26.8738	9.8961	19.4679	12.0772
NONHSAG034970	17.8196	14.0813	8.26334	12.5759	12.7698	10.5081	19.4518	17.6598	11.3938	19.4499	14.5152	13.2483	11.7972	13.5217	12.2123	13.6526	9.17878	10.1469	16.7782	12.9129
NONHSAG037032	4.69462	3.22998	3.32192	3.16081	2.90603	4.58213	2.28846	2.14898	2.30686	2.31659	1.86309	1.53963	1.9741	3.41835	1.77655	1.8595	2.1186	3.32131	2.05738	2.42052
NONHSAG046771	161.54	207.462	104.52	163.338	126.797	86.4553	102.707	127.751	102.036	88.7222	79.8812	53.9514	85.4334	153.517	123.554	227.97	97.5183	176.384	114.112	134.505
NONHSAG000914	67.3366	47.1729	44.9936	39.7994	46.286	24.8225	32.8593	34.9635	31.8971	28.6401	27.1476	16.6861	36.1103	41.3531	58.7667	61.9866	25.7712	101.867	58.9371	69.6307
NONHSAG019963	1.56872	1.61878	1.83376	1.81734	1.42089	1.94816	1.63157	2.1562	2.73981	2.6614	2.78272	2.64921	2.01715	1.73592	2.28469	1.71536	2.39592	2.16553	1.83127	1.68894
NONHSAG010322	67.9951	59.4913	49.9871	69.9375	67.309	61.5099	46.8932	60.7613	38.6811	52.6186	49.2864	46.0031	49.6741	49.246	55.1724	51.5103	50.4834	47.9234	46.2324	50.1913
NONHSAG002925	2.7028	14.3309	4.42376	16.9017	16.6885	12.6024	1.61385	8.42445	0	10.4037	7.173	0.505716	11.5756	13.9781	8.06081	23.8108	10.2017	12.0169	6.41136	12.2695
NONHSAG033488	8.9526	7.90212	7.29228	5.70784	7.46783	10.2461	16.1929	21.5465	6.54956	17.2623	17.4407	22.8784	18.4739	6.1085	13.4668	6.04081	16.7483	15.9744	12.9616	15.0858
NONHSAG030072	884.847	644.115	789.627	427.488	796.3	293.765	180.321	193.029	308.897	312.044	427.053	146.496	353.283	196.2	259.341	284.893	189.845	942.23	196.762	362.513
NONHSAG007623	19.9398	13.1396	11.0322	10.8413	12.3283	11.1015	16.4949	8.8723	11.2746	8.119	9.48575	6.60543	5.4965	8.67162	7.85594	11.8717	9.10043	13.5811	9.20585	17.4962
NONHSAG053247	121.508	88.3316	101.06	117.018	79.7717	111.631	76.1501	74.8682	87.8966	80.747	66.033	64.8927	55.1704	88.4016	96.7189	108.03	63.4623	124.037	73.4969	107.482
NONHSAG030449	233.235	119.224	132.616	141.598	198.17	96.7767	62.9618	46.1415	71.696	103.132	77.5093	46.1672	123.465	82.4358	89.8527	104.841	56.5773	253.202	83.2806	100.263
NONHSAG052074	0.998051	0.741387	0.178011	0.408195	1.37543	0.425702	1.01895	2.32684	1.50875	1.51202	3.41583	1.34803	0.88275	0.886039	0.352621	2.39946	1.22641	0.397002	2.85717	2.89325
NONHSAG016151	0	0	0	0	0	0	0.822274	0.657176	0.885326	0	1.39857	0.874745	1.41894	1.4101	0	1.16182	1.01679	1.05893	0	2.45361
NONHSAG040726	13.4321	10.0419	15.3485	16.99	21.065	10.7303	11.3821	4.09475	8.81819	14.8094	11.7928	7.43297	7.89555	10.4645	9.95455	11.2061	13.2765	12.2967	8.68172	11.1322
NONHSAG041884	3.17013	6.46127	3.72818	0.603713	5.54377	0	7.10552	10.0086	4.64897	6.36543	11.021	1.25994	6.47127	3.23481	6.51041	9.67757	19.1929	0.769048	17.1075	5.29666
NONHSAG010211	185.806	178.428	195.702	260.579	258.865	172.16	223.018	196.126	229.05	316.194	350.254	269.496	182.016	318.5	212.273	303.913	236.222	210.208	210.832	302.234
NONHSAG051581	11.2602	12.0095	14.6473	10.9361	12.7092	13.8456	13.0358	18.4254	17.219	12.1687	16.2276	17.0025	15.7148	9.97689	12.2537	12.2099	13.522	10.4436	13.2441	11.5405
NONHSAG048140	3.77315	2.87212	2.5273	3.17196	2.5708	2.83294	1.47991	0.899527	2.62043	0	0.945038	0.770815	0.551838	2.94254	1.45443	1.46715	0.443076	2.65452	3.29727	1.45406
NONHSAG033130	4.41885	2.7444	4.55395	5.45022	4.54232	4.97196	1.85389	3.09011	1.45359	3.24261	2.03556	2.44541	1.48244	3.71182	5.81159	0.632133	1.65035	3.4251	5.15248	1.94076
NONHSAG010097	68.4785	75.2769	70.2119	70.3506	54.8933	43.3116	49.2088	47.2335	50.8737	57.7107	48.5156	38.5485	51.6857	77.0917	95.7499	72.1962	50.3831	80.5761	80.1227	72.0728
NONHSAG048787	260.207	272.99	203.43	324.575	271.194	158.672	177.155	156.048	158.929	155.856	132.523	136.459	185.552	231.467	275.161	254.112	195.621	257.894	243.567	215.978
NONHSAG038582	63.8683	48.8595	67.0114	52.3534	59.4025	53.6923	56.997	39.5624	62.1183	44.0211	46.2954	53.0714	69.8483	63.9211	81.276	61.0453	62.2682	69.8886	61.1362	68.0893
NONHSAG022731	18.2581	14.8449	12.9817	13.9597	18.615	13.8831	13.0279	10.0148	12.4154	11.5757	10.6202	8.00094	11.5385	23.8371	25.8048	10.5196	8.35653	26.0624	19.4535	19.9714
NONHSAG026620	3.23037	3.46174	1.63918	3.13845	2.06277	2.86063	3.9571	4.32272	2.53015	3.59122	4.31857	4.27235	2.60438	3.36738	2.37892	3.65222	3.56516	3.38791	2.42201	3.11629
NONHSAG039642	1.94149	0.228064	2.17316	0.457195	0.836612	0.467448	3.4555	1.97903	3.30323	0.463786	1.65692	1.44987	3.81436	1.2631	4.30853	0.613204	1.59238	1.92574	1.03999	2.76268
NONHSAG030448	474.774	288.472	317.307	326.83	467.794	214.452	141.696	97.915	176.39	265.457	189.653	127.764	295.879	180.694	202.31	242.656	121.33	518.417	232.54	223.942
NONHSAG028395	35.5821	38.8712	40.3603	37.4097	36.0245	28.842	23.4612	37.4749	26.8821	24.4544	27.2461	25.2668	30.9666	28.1996	34.8715	31.0409	30.315	31.079	34.4789	39.1753
NONHSAG017767	245.491	325.714	239.322	285.25	243.511	179.259	216.916	289.807	191.099	182.127	204.448	148.881	196.73	301.788	250.471	278.314	219.372	267.693	219.41	239.114
NONHSAG049738	3.86917	4.62447	4.43165	1.52735	1.84853	1.25854	7.29468	7.32954	15.3277	6.23862	5.00691	7.7086	8.45195	3.22524	2.20009	2.8595	10.5889	2.5863	1.6769	3.67769
NONHSAG055554	2.86734	4.39191	2.19419	2.55372	4.3066	1.31598	3.32966	4.91779	2.94984	2.64881	4.46874	1.81034	4.99832	1.98758	2.34429	4.42734	1.76813	3.61582	2.70897	2.9779
NONHSAG052682	72.2218	73.4157	62.8443	74.0651	67.308	58.1884	59.8807	59.2193	57.1196	66.0354	60.7865	57.0653	67.5013	65.9605	69.7793	77.0803	62.8972	62.656	66.1683	67.8123
NONHSAG044877	34.1226	26.0475	14.9423	36.8436	23.0098	27.5217	21.8458	10.623	16.7345	25.4779	10.6273	15.7139	40.0889	12.7312	21.8026	34.1245	21.1184	13.957	49.0791	23.0839
NONHSAG013374	2.74113	1.51863	2.41365	1.08836	1.45886	0.728222	2.74397	2.27571	3.83054	2.72411	2.65763	1.59765	2.40187	1.47758	1.29765	0.34462	3.03089	0.923348	2.59337	0.882786
NONHSAG012551	0.677699	0.627281	0.920573	1.85693	1.67986	2.11529	0	0.519834	0	0.633486	0	1.35006	3.18349	0	0	0.884267	0.772108	0	1.05199	1.83885
NONHSAG052617	6.29388	9.64659	7.69938	9.59303	8.7312	6.87884	5.09719	3.91316	4.86831	7.65064	6.74132	4.47802	5.38156	6.0737	5.87734	5.77022	5.01729	17.1775	3.34308	11.7674
NONHSAG009385	13.2741	15.7874	21.0564	21.344	22.8623	19.9379	11.0333	6.40897	18.5593	17.9169	18.8675	13.2212	15.4879	14.6933	27.6797	12.8612	12.9593	19.4678	20.1543	16.7161
NONHSAG003629	5.44053	3.42673	1.70276	2.33292	3.73005	3.28152	1.12275	1.21059	1.22266	1.04795	0.788093	1.08297	1.12753	3.77345	6.07197	4.86783	1.07449	5.05961	3.77332	2.46106
NONHSAG042072	8.79652	7.24655	10.9726	8.87635	7.49914	4.15108	11.6613	8.75294	12.7417	11.0326	12.1543	10.5129	18.0341	8.42401	11.3367	5.37942	10.5023	7.66425	14.3767	6.34436
NONHSAG026372	0	0.379937	0	0.756848	0	0.379994	0.76915	1.29497	1.59718	0.770575	1.02128	1.21506	0.602777	0	0	0.520238	0.451945	0	0	0
NONHSAG003426	50.83	57.3294	42.563	65.7998	47.0728	49.3513	34.1619	36.7566	37.4622	37.1504	41.0218	20.4693	33.8186	57.3302	47.9879	33.5402	31.0431	54.3351	19.6416	33.0375
NONHSAG011056	109.847	94.6826	91.3928	117.148	119.264	122.971	80.898	72.5618	91.8584	81.1213	70.2478	79.5329	67.3242	102.273	127.505	104.788	67.7081	121.92	108.26	85.3045
NONHSAG007688	31.0591	29.8546	22.8485	26.3558	23.4979	19.4926	20.8433	22.1081	16.1636	20.0066	19.375	19.4681	20.9707	25.838	26.972	20.7605	23.2075	28.7818	22.5083	22.049
NONHSAG018861	1.11073	0.346372	0.482335	0	0.630131	0	2.10264	1.48156	0.362763	1.05436	1.86758	0.737496	2.17764	1.26328	0	0.472365	0	0	0	0
NONHSAG022277	1.16719	0.273741	0	1.36924	0.250245	0.696145	1.93677	1.18112	1.13819	2.2249	2.97099	1.74349	0	1.25737	1.11821	1.85028	1.92401	1.32985	2.10419	0.372099
NONHSAG045023	1.66574	1.82402	3.56928	1.56493	1.90741	1.06252	2.89657	2.2522	3.78689	2.11838	2.35951	1.65875	3.19848	2.39707	2.47721	5.62712	4.87461	1.2634	5.98931	7.4171
NONHSAG044053	1.1508	0.717396	1.50204	1.43031	1.95602	1.44064	3.26675	2.14488	2.63305	1.45553	2.89793	2.6744	1.13145	3.59311	1.98674	2.44951	1.27614	1.01854	1.68973	2.97981
NONHSAG006008	47.6267	37.3377	53.9696	47.9118	44.6461	40.5651	44.3054	27.7311	48.0232	40.9067	34.3711	39.823	44.7838	46.8621	58.3131	60.8895	39.0685	50.5803	44.3261	46.7513
NONHSAG036991	67.1223	72.8944	65.0937	46.897	67.7182	45.8996	107.978	103.167	105.107	89.1848	100.515	153.66	94.6308	92.0526	71.0578	26.3659	105.785	49.7941	84.0014	34.3006
NONHSAG002730	1.2075	1.1348	2.77995	1.59251	2.49788	2.44267	2.75097	1.77275	3.99119	3.00007	3.71038	2.40465	4.1397	0.838088	1.53098	1.22031	2.37663	2.73729	1.37956	0.916218
NONHSAG033610	16.5213	21.3651	23.7613	30.0031	20.9616	18.2292	9.96734	15.1676	18.9979	26.7049	20.4841	15.8966	16.7641	18.0741	34.1423	17.326	19.6448	17.3423	30.5668	26.5863
NONHSAG018148	107.568	115.422	93.5925	86.2645	87.3868	92.5013	127.51	132.342	115.399	152.585	158.293	148.767	148.089	98.597	152.672	94.1643	153.011	95.2178	116.162	99.2657
NONHSAG008115	2.24412	0.521389	4.50318	1.54938	1.87478	1.78585	3.17261	0.437122	5.55893	2.63734	2.76948	3.35325	1.71862	2.8031	3.72617	2.17811	3.16349	2.62723	2.55709	1.49511
NONHSAG041675	94.3707	102.518	79.8144	114.501	89.2416	70.0944	77.9448	67.78	74.5022	80.764	68.4995	59.8298	86.2896	85.9637	117.664	96.2016	90.8348	102.559	107.918	113.603
NONHSAG038653	3.33632	2.76604	3.794	3.7374	3.93315	3.84052	2.38195	1.29984	2.89181	3.74102	1.9955	2.37212	2.9745	1.4417	1.54549	3.13625	3.96772	2.31398	3.72748	2.02918
NONHSAG013989	1.70081	2.38216	4.46606	1.97587	5.75835	1.7821	3.6177	3.71392	6.26981	4.42749	6.03856	5.5058	3.16438	1.80074	4.43136	4.90279	1.42029	6.3845	3.14704	2.21711
NONHSAG007189	19.1161	20.3786	15.047	13.2621	16.1035	15.622	7.91518	13.9902	14.0239	7.79931	12.4533	9.50218	22.7425	12.5295	10.4957	21.2863	12.4311	18.1692	28.0614	13.6516
NONHSAG033189	2.6817	3.45387	2.60717	3.44941	1.71746	1.74537	3.49289	4.85364	3.93297	7.01308	3.11267	3.00458	4.40146	4.02145	2.15477	4.26532	3.32969	0.767281	1.46272	3.0138
NONHSAG030393	7.41155	7.79199	6.68775	6.45349	7.35676	6.44372	5.55895	3.26772	4.20523	5.10079	5.67268	5.52296	8.50256	4.77087	4.98462	7.83317	6.11413	8.61954	7.49473	7.00388
NONHSAG012981	2.64019	2.69001	2.80539	3.11399	3.04079	4.14962	2.50743	1.08016	1.70883	2.31526	1.88275	1.97153	3.75329	3.0629	1.94647	3.60708	1.9205	3.23468	1.56445	3.32695
NONHSAG054240	43.7903	43.538	42.997	64.0991	72.733	39.3612	36.2087	23.9674	38.3732	46.2153	42.7674	27.0295	27.5255	49.8921	65.7287	60.8871	43.4656	55.5231	69.3178	63.6279
NONHSAG037027	136.446	140.695	103.224	236.718	107.006	80.8694	55.0398	40.7751	60.2252	80.8917	67.4416	39.9208	75.741	129.781	122.767	80.2222	63.718	174.032	63.7821	78.2037
NONHSAG036464	0.45487	1.06923	1.16123	0.214479	0.588933	0	1.07982	1.8589	3.09272	0.652475	2.72232	1.13225	1.29543	0.98845	0.863279	1.43495	0.993365	1.80187	3.563	1.43473
NONHSAG030598	13.9683	15.3144	11.2972	10.8908	14.2048	13.1247	16.1367	19.2098	20.5145	17.9398	15.7537	20.7635	9.37342	15.3147	19.5604	23.7635	15.338	13.9808	15.0462	25.7992
NONHSAG036674	34.1211	31.8204	26.3487	36.3717	28.302	33.4136	21.9062	21.8648	18.5475	25.4009	29.5193	19.7359	17.9572	31.5224	21.3425	27.9111	17.574	26.757	22.2554	30.1886
NONHSAG041002	3.42222	6.13992	5.33983	6.00787	7.27426	3.84559	6.87283	9.56401	6.15613	11.0247	8.01471	7.35915	5.33431	6.5525	21.1206	4.09096	6.68917	18.0672	8.35902	6.92889
NONHSAG034014	17.7587	6.46563	10.1718	19.9295	5.61037	9.29423	4.39943	1.70972	1.2088	10.8108	5.49182	0	3.93952	7.35701	25.3719	6.36967	6.97553	10.2125	9.93968	1.71422
NONHSAG036759	0.946569	1.64977	0.806175	0.857191	0.963316	0.721968	1.70981	1.58961	1.34015	1.49059	1.82764	1.73525	1.50099	1.77433	1.65819	1.24003	1.81742	1.49489	1.30287	1.22116
NONHSAG053341	6.53799	3.95573	5.52249	4.66017	4.24857	5.59272	4.36682	3.6859	1.88572	2.18883	3.22787	3.4474	3.40388	2.61959	2.98824	3.43843	2.55912	7.07802	2.25922	2.48999
NONHSAG019691	11.6835	11.8659	11.4761	13.7464	11.3304	7.80951	9.73926	9.34113	9.99949	11.4397	9.4422	8.04552	12.7763	11.0631	15.7815	9.90581	9.81092	12.4429	12.0788	11.9272
NONHSAG024642	5.22882	6.20305	9.42725	5.28246	4.80468	5.92388	7.18192	8.24521	11.2481	9.42543	12.2401	10.417	6.4371	7.60141	8.10893	7.94679	14.3589	5.51809	10.6574	6.24734
NONHSAG003434	39.5128	47.7807	37.5505	83.062	55.4435	45.9529	27.2451	31.1493	31.5125	42.7455	36.8334	22.6833	35.8554	55.2501	55.4338	60.8427	23.6012	69.1956	35.2047	68.1721
NONHSAG017807	360.983	364.847	287.417	479.267	434.157	412.444	277.291	251.972	275.415	255.247	256.049	198.517	216.543	389.916	292.637	531.536	257.631	567.412	322.497	357.055
NONHSAG031524	447.791	467.856	339.931	394.05	327.336	369.584	355.17	455.545	296.499	299.373	228.892	212.343	262.124	330.362	354.857	336.006	292.746	293.624	365.259	252.388
NONHSAG053654	20.5964	7.71264	13.9099	8.57453	6.68276	11.4704	13.4978	3.48892	11.1457	4.42012	6.54068	7.21806	6.05895	3.75402	0	6.5277	1.42969	2.99132	8.16655	1.75938
NONHSAG002528	17.2603	22.7353	21.0236	26.1226	22.3966	28.7787	16.6206	17.1093	16.9989	21.6969	21.1555	23.0964	19.4976	20.9563	19.3972	13.0544	18.9133	19.4866	17.9744	15.0368
NONHSAG032067	5.81432	6.20437	8.8175	8.94745	7.72741	6.71774	2.75826	5.58549	6.94679	4.28828	6.07424	4.73706	6.07141	10.0582	9.41423	8.02693	6.37215	9.00793	9.09882	10.4001
NONHSAG021187	77.8227	82.2794	73.3843	68.9925	73.6663	73.19	58.4693	72.3015	61.4378	67.4616	65.2998	52.0906	56.4198	73.1649	71.4641	61.1107	56.2498	68.9729	57.9327	60.1558
NONHSAG004522	1.39945	1.62876	1.55604	1.33984	1.90029	1.47747	2.1968	2.01383	2.51772	1.60569	2.04241	2.08891	2.06704	1.90683	1.82754	1.92	1.77948	2.39268	2.19857	1.49578
NONHSAG003481	0.582451	0.819631	1.50058	1.09329	2.74746	1.94559	0.828427	1.1789	2.8398	2.22061	3.21248	2.90012	2.10343	2.00799	1.4879	0.738627	2.56018	2.65433	2.09983	0.371334
NONHSAG052960	25.3371	31.4609	27.7031	32.272	26.3842	16.7376	21.5405	19.6562	19.8784	21.7322	22.6667	14.5986	17.2293	24.64	30.8161	23.1817	23.0741	28.1323	32.0395	27.286
NONHSAG053367	5.4911	3.71931	5.29752	1.84604	1.67804	1.14723	2.35567	0.784544	0.985729	0.94156	0.413537	0	1.50984	5.86443	1.3146	2.57236	1.11949	4.64693	3.74776	5.92747
NONHSAG046750	6.93146	6.26808	8.4897	6.56204	9.23471	7.00359	8.34492	10.0407	11.5153	7.50721	10.3953	11.4364	10.1828	7.67594	9.45919	11.6631	9.66557	8.45597	8.80561	9.48059
NONHSAG014029	13.076	15.8229	10.0409	17.2068	10.458	18.4019	3.63901	13.2078	3.77144	8.75531	7.4241	3.83045	5.67313	8.84111	4.48236	11.2977	5.11824	15.4832	7.90728	8.46596
NONHSAG042440	108.383	116.673	102.267	95.5395	99.7512	108.206	81.3351	84.6518	98.8731	88.1388	81.4192	85.4022	105.567	94.6505	112.794	100.144	98.182	98.8456	118.738	107.204
NONHSAG049833	1.17141	0.325754	1.57856	0.591929	1.47711	1.02915	1.9241	1.5576	3.21933	1.39522	1.63792	1.58185	2.15062	1.48217	0.766639	1.57498	3.69994	1.68817	1.61818	1.27843
NONHSAG038785	15.3971	17.1589	13.3994	19.7155	16.6543	21.5275	11.9338	9.47365	13.5569	13.7729	11.2922	13.3123	13.4838	13.6047	16.3448	13.2676	15.4469	14.1797	15.2182	13.2369
NONHSAG013748	45.8121	44.0529	59.41	46.0188	39.3524	35.1353	41.8487	29.4463	43.7556	31.601	35.1208	30.4231	31.2447	33.0961	36.2888	42.4978	39.1933	37.8065	49.4947	50.6396
NONHSAG016452	38.2719	35.7839	41.8979	39.6312	29.5601	27.5548	44.9902	50.621	45.8769	50.2326	37.3046	50.0545	33.6602	38.5005	46.5719	34.5681	33.8767	44.0316	44.3009	37.5561
NONHSAG021252	0.829493	1.71956	0.419818	1.5718	0.864547	1.78332	0.315495	1.09485	0.160526	0.477458	0.714435	0.990908	1.63115	0.290799	0.624006	0.625006	1.08027	0.746295	0.933851	0.207195
NONHSAG015952	1.82753	3.16729	9.6584	0.972209	5.02319	2.18952	6.14688	14.3845	11.2364	7.5726	8.11597	9.78449	0.928324	5.30339	4.24174	6.34265	7.49594	2.4734	4.44502	9.46727
NONHSAG043758	2.23427	3.43882	1.02012	4.0635	3.6692	4.92716	0	0.566322	0.745306	2.77556	0	0.741702	1.17941	0	2.02796	0.976166	1.70629	3.54828	2.33975	1.02044
NONHSAG021195	72.5161	62.2658	39.1626	48.7354	43.871	34.6118	40.9078	54.7661	32.1113	31.7455	26.6179	24.0608	36.6791	39.4141	52.0181	37.8473	32.4339	39.7695	39.2052	42.2567
NONHSAG049788	33.2155	36.7952	37.3017	50.3038	31.915	25.8461	30.6322	20.5248	22.1362	28.1189	22.0844	20.0798	26.7482	33.1586	49.0011	51.5331	32.1552	36.5563	35.8854	42.8746
NONHSAG012231	10.6857	12.8478	13.4453	13.1644	12.327	12.001	10.4727	9.1478	9.35444	9.05136	11.2145	8.74225	7.31355	8.77648	12.3499	6.82245	10.1548	6.58264	7.84196	8.89071
NONHSAG033763	3.70808	0	1.29614	2.50034	5.98935	10.7302	9.53006	2.06755	5.6158	5.13742	9.54342	11.0694	12.0452	0	11.6102	4.91637	8.60836	6.72799	16.5051	3.90678
NONHSAG035159	0.677996	0.803119	1.18826	0.8176	1.35568	0.86977	1.2863	1.00172	1.31606	1.63013	1.76998	1.71127	1.27668	1.33634	0.856048	2.63189	0.69665	0.575892	1.69778	1.27641
NONHSAG018134	4.00274	4.55849	5.40293	4.94646	4.50322	4.47993	4.05008	3.39559	4.02178	3.76334	3.64807	3.87548	4.42292	3.86501	4.12062	3.79675	3.99564	4.40814	4.00317	4.85474
NONHSAG043514	20.0408	19.1371	13.3439	15.0853	9.72418	11.0961	12.4359	12.3844	12.5173	12.9134	6.09731	6.30431	16.0453	15.4349	22.3112	16.3399	8.89384	11.077	11.1463	13.9795
NONHSAG055081	3.08162	5.00822	4.31789	4.31545	4.19921	1.94942	5.86498	5.67445	6.60017	8.08014	5.37353	6.83376	4.78399	3.77862	4.96882	4.50736	5.91613	2.85008	7.27079	7.1344
NONHSAG039870	1.31693	3.68721	1.15491	2.03787	2.22635	0.611772	2.64672	3.82673	3.45504	5.81346	5.85822	3.06075	3.27672	4.0828	4.01107	0.562985	2.93649	3.55411	0.651534	2.29409
NONHSAG034397	27.1689	26.936	26.2703	16.7272	26.8275	26.5661	27.3862	35.194	31.9305	24.5629	29.427	33.8092	21.8128	25.2949	23.4415	31.4726	23.9891	28.7863	30.4855	27.6322
NONHSAG006306	402.809	443.441	487.801	583.65	493.609	327.409	459.366	493.608	503.642	671.191	622.776	470.59	522.891	653.299	562.321	621.241	528.296	465.102	562.953	616.405
NONHSAG006932	30.1014	9.77492	22.4956	74.0374	53.115	43.5488	8.58347	4.13822	10.8186	42.1985	8.42873	1.45894	5.61844	25.698	94.1566	111.966	10.4315	32.8979	87.706	94.5955
NONHSAG020862	60.5755	57.3586	50.9164	60.1296	53.7745	56.8499	62.2287	65.2055	63.7939	65.0152	67.8828	62.7314	75.4306	62.0316	45.8277	62.0754	73.082	57.7775	56.7412	60.9429
NONHSAG046825	5.66806	7.04506	6.86668	6.56267	6.76551	3.92633	9.36722	13.4124	11.6405	13.3817	10.9893	18.82	10.6537	12.7261	4.95637	3.03643	12.6791	17.5408	4.93908	9.30713
NONHSAG050023	39.365	34.6508	33.2174	29.3803	35.475	28.2236	53.4512	36.3502	43.9631	50.1291	63.2548	40.6899	54.6964	37.5448	31.4748	37.3871	45.9455	61.9361	55.9415	64.7529
NONHSAG041551	2.95323	3.57221	2.41762	3.98355	2.0062	2.55474	3.60682	4.83951	3.88897	6.05686	4.337	6.7207	2.99273	3.67525	3.72742	5.31679	2.7595	2.14506	3.29406	3.98126
NONHSAG040482	10.9016	12.7106	11.4105	11.233	13.0252	9.50234	11.8302	14.0761	15.0713	12.2634	15.4249	13.6028	10.95	9.98408	10.2279	13.3974	12.7691	12.0128	11.5737	13.0848
NONHSAG038989	15.1549	20.5689	12.5128	25.3374	13.8567	14.6887	9.68784	6.89966	10.9869	8.21123	5.74088	5.6694	5.37998	21.991	11.6494	25.7899	14.4901	26.6697	12.4488	24.7859
NONHSAG051161	5.81914	5.68078	6.08601	5.37774	5.60215	4.99039	4.59187	5.61071	3.66981	3.92282	4.25637	4.04763	4.21041	4.50484	7.80499	4.91075	4.23485	5.3614	5.61158	6.37808
NONHSAG011251	436.84	555.891	547.586	612.792	510.132	688.659	632.85	676.228	805.099	619.153	673.392	789.897	461.789	583.288	570.524	649.035	697.753	487.441	594.918	653.662
NONHSAG014467	20.4969	18.84	23.3148	17.3761	22.7221	21.798	15.8225	10.8098	15.6526	14.323	13.362	21.3108	13.1767	27.0725	21.1444	31.7911	26.6892	33.1479	13.7383	21.5487
NONHSAG001534	26.6822	30.2338	42.2127	30.6418	20.1207	27.3287	17.9378	30.3292	24.1287	15.8832	11.8057	15.7992	18.1482	24.8796	15.9132	27.028	23.5719	18.0639	9.53422	13.532
NONHSAG003627	4.7616	5.02993	2.70798	8.94213	5.04112	4.5884	2.0499	1.97736	2.29747	2.50516	2.25858	1.01411	2.99468	5.03762	7.18227	7.78639	2.44651	8.36097	3.9497	3.64559
NONHSAG003280	16.1442	21.9359	18.4431	17.3051	22.0349	18.2792	12.0224	16.1895	16.426	16.6079	16.3105	16.0752	24.8736	21.3133	25.2183	19.4634	17.3932	24.2277	23.797	22.6406
NONHSAG015480	5.39606	5.3951	6.10607	4.83384	5.45523	3.34714	8.16007	7.04661	7.85396	7.4329	5.50745	7.26642	8.65336	7.38566	5.91728	6.08347	6.39232	8.04163	8.2425	7.06604
NONHSAG008816	291.649	306.447	209.601	221.097	269.024	176.83	311.175	414.408	262.798	274.971	318.45	312.339	244.826	297.33	242.937	329.099	263.119	262.91	249.654	278.068
NONHSAG016861	38.731	23.4888	42.124	52.6593	37.7372	18.7607	48.3519	24.71	48.5778	66.2802	44.2237	35.4057	25.9925	39.658	32.1635	36.6182	35.557	33.8692	25.7233	28.9628
NONHSAG023517	6.00218	7.8627	8.43091	6.03094	7.52872	6.3558	6.99345	8.35478	10.4988	8.71365	9.453	10.3637	8.36308	7.26121	7.33749	6.70447	8.47785	6.95659	8.82883	8.11259
NONHSAG005711	12.0165	11.9205	7.78267	7.2187	10.0149	6.19928	12.7924	14.7061	10.4217	7.94226	12.3798	10.7043	6.43349	8.75475	7.98691	9.15635	6.6215	8.59475	11.4877	10.7695
NONHSAG012821	42.4453	37.4014	38.8037	32.4166	44.0406	48.3004	29.5161	25.775	35.8518	29.5208	27.5358	29.2707	44.1302	29.8689	32.3977	38.3634	34.4121	49.2289	43.15	36.7277
NONHSAG032026	20.9572	15.7032	23.0919	23.1365	15.0173	15.4739	9.64587	8.82207	10.1005	8.19008	10.5719	14.257	11.6242	16.7031	18.2034	8.56803	14.345	14.2917	10.7697	11.4867
NONHSAG014542	4.48282	4.15797	4.36027	2.69115	3.41762	3.21485	2.84698	2.98211	3.19669	2.79944	2.67209	1.98292	3.20619	3.16396	2.15943	2.79667	3.12764	4.90626	3.44952	3.47782
NONHSAG026517	1.69109	0.798005	1.36677	1.72257	2.10794	0.714412	2.41442	1.20396	1.74832	2.32305	3.2427	0.841626	1.51192	1.27817	2.55764	2.872	1.95764	0.946523	1.68518	3.59404
NONHSAG038525	29.944	32.5469	40.0606	28.456	41.2075	31.5379	27.7764	27.1573	38.1721	25.7491	37.6128	31.0634	26.0374	45.4219	53.0758	47.1366	24.3122	40.8979	59.1121	39.1948
NONHSAG005506	663.072	774.685	737.825	729.43	520.008	431.463	590.475	521.949	610.779	485.094	393.265	395.055	796.611	478.05	946.067	880.098	756.343	787.543	1031.97	1007.93
NONHSAG048788	41.2679	38.334	30.707	47.4546	47.6454	57.4484	35.5646	25.8379	24.8092	31.8409	25.6898	27.6242	27.6549	30.1333	41.7666	27.9833	33.2364	37.1761	25.1073	26.5153
NONHSAG051534	62.2471	52.9678	63.1933	40.5022	64.075	53.061	67.2253	74.2168	72.1544	66.5496	71.0384	66.4905	70.7666	49.7201	53.4528	56.2583	80.9484	60.2571	82.7831	65.2467
NONHSAG046753	2.50657	1.17484	3.64396	3.52295	1.60879	4.16937	5.34503	4.29838	6.73062	2.98296	4.77309	8.4248	5.00353	3.23111	1.60604	0.796019	4.83081	4.29336	3.63029	1.20292
NONHSAG052107	5.13217	2.95211	6.19317	2.57394	8.71368	3.69704	6.34886	4.72259	8.13496	5.23993	12.5762	9.83013	11.0898	5.70669	6.65611	2.52309	7.45047	7.72777	9.87585	6.65676
NONHSAG021875	32.0466	37.8019	35.2287	29.2741	36.193	36.2412	44.9094	38.002	50.3677	40.3956	41.0047	51.7656	44.1009	36.0642	37.4414	37.2202	42.9504	34.633	41.6272	37.7876
NONHSAG005487	2.44828	2.71791	1.39783	1.63359	0.701266	2.49678	1.03221	1.76693	1.05981	0	0.477995	0.812656	0.782523	1.25264	0.717688	2.50973	0.617735	0	1.20073	1.63743
NONHSAG025641	2465.28	2931.37	3149.23	2404.21	2092.21	1847.1	2789.28	3094.21	4382.28	3633.93	3517.5	3586.99	3089.35	2431.42	3301.44	3309.2	3624.01	2547.04	3648.51	3400.59
NONHSAG003696	8.8391	3.88268	5.49153	6.12715	4.08185	3.62589	4.66615	2.5807	2.09464	2.63395	2.86554	2.93335	3.88881	4.11473	4.45294	2.22533	3.84876	4.21041	3.89284	3.45177
NONHSAG012079	2.22626	2.75591	3.85851	2.11357	1.21181	1.84507	3.30959	3.45747	4.57003	4.81209	3.36636	5.12465	3.8858	3.05975	3.30163	3.66175	6.47612	2.18473	1.55841	2.42225
NONHSAG050034	49.9964	38.8381	45.686	44.8093	52.2901	60.4375	33.8428	28.2586	33.1887	40.4933	36.7977	27.9623	32.9042	45.1879	41.3373	49.1204	31.136	42.4681	38.4068	35.3578
NONHSAG046715	3.16248	1.93808	2.36935	0.843269	3.97509	0.292934	3.70233	2.61169	3.44799	1.29103	4.35477	0.378624	5.48084	3.51419	4.15117	1.95349	5.55433	4.20352	2.98463	4.16042
NONHSAG030446	156.985	116.178	131.498	126.919	141.969	49.5531	54.368	30.9002	61.5782	98.2151	69.0868	47.0078	132.899	72.8662	80.5034	92.841	48.4231	205.989	82.5826	100.941
NONHSAG034042	33.5565	32.8422	29.4176	36.7706	29.1573	35.1219	35.8524	46.9111	41.0622	40.048	40.7072	40.5001	28.0163	32.5617	35.8406	36.8371	33.308	24.0925	30.7894	36.8682
NONHSAG051316	65.9798	114.55	150.671	107.803	86.8362	87.0069	57.0726	86.8345	88.2774	62.5826	61.5032	68.9947	78.027	115.867	115.208	128.141	107.44	127.912	183.629	103.906
NONHSAG032014	47.0451	32.0929	42.6412	29.3326	36.1895	32.2543	62.586	54.7098	50.1146	41.5974	40.5632	62.1343	40.772	41.4859	31.4652	41.2052	40.9012	35.0767	36.9883	33.3044
NONHSAG018802	80.6269	86.7043	79.5534	69.5928	78.745	51.4157	94.8462	96.3685	96.9374	77.024	87.6081	83.9017	98.7045	78.0303	74.6336	83.7859	103.578	76.615	85.2766	101.387
NONHSAG030073	727.766	505.481	829.291	419.944	661.823	220.116	170.282	131.129	281.557	318.213	345.399	132.427	323.382	162.174	224.49	303.597	183.706	821.789	198.482	326.711
NONHSAG037332	12.0357	14.8584	6.35067	14.0548	6.63538	10.7494	6.28666	8.7296	5.99829	8.129	4.34985	7.99233	5.22659	9.3431	5.40826	8.7192	10.6571	7.90885	7.25382	9.96506
NONHSAG009153	6.6591	9.60862	6.41099	10.5436	7.2842	4.94592	5.8399	7.36378	5.42086	6.52556	5.53397	3.50917	5.09543	6.32416	5.86303	10.4652	3.95391	9.80282	8.2126	14.4299
NONHSAG034623	9.03913	6.58106	9.60794	15.3651	5.88591	6.36742	13.3619	9.94705	13.4978	16.9255	7.89488	14.7922	25.1292	17.561	12.1477	10.9276	8.06963	9.90645	12.9538	20.0492
NONHSAG022653	1.49769	1.71359	3.25112	1.65398	1.72688	1.41005	2.40316	2.89932	3.26218	3.03856	2.19548	2.82424	2.93299	1.9574	4.39116	1.76978	3.22303	2.9873	1.41823	2.2324
NONHSAG034019	41.3938	54.2041	33.3822	53.6967	35.4112	45.0484	25.8303	38.1292	27.4236	38.9804	35.7382	26.2341	35.6249	39.4903	37.0035	26.6672	35.5046	29.6158	37.7343	39.2961
NONHSAG015045	285.579	319.762	242.19	211.262	236.798	281.736	239.365	284.171	206.075	166.733	200.983	161.731	197.862	245.198	242.033	254.894	189.779	218.617	215.643	191.2
NONHSAG027873	15.6589	16.4433	12.3749	13.2856	17.2283	25.5331	10.8917	9.54348	10.2834	11.6737	10.8709	14.8116	14.7733	16.756	11.1264	12.1596	12.8456	13.8457	15.7489	17.4162
NONHSAG007292	109.463	103.079	105.611	101.12	103.009	71.0525	121.03	124.223	106.162	117.886	110.255	91.8386	83.404	96.5652	94.9371	103.877	109.505	95.1962	98.7664	105.628
NONHSAG048146	10.566	5.67931	6.86321	9.05588	12.1563	11.0208	11.6735	7.62471	11.3024	15.8294	16.2613	12.9665	8.46434	14.9477	5.57122	9.29843	6.11755	13.2042	11.0458	11.1223
NONHSAG019095	1.2924	1.03124	0.368377	1.02567	0.736693	1.09352	3.40133	1.03225	3.18499	4.04424	1.99253	2.59097	0.646985	0.987255	1.46102	1.28176	1.5956	0.501553	0.824561	2.18757
NONHSAG034502	112.667	83.8339	104.361	81.1338	85.2828	72.3723	126.962	93.3965	117.601	81.0576	103.898	79.286	64.0543	87.2295	74.734	118.596	85.2065	107.359	56.3754	92.6312
NONHSAG053806	75.0382	58.746	72.813	42.6986	61.6211	42.9678	84.0825	75.7175	79.978	65.4514	74.8913	80.3778	62.9756	53.5133	55.219	89.3358	71.3252	69.4299	65.6866	90.5277
NONHSAG032239	22.2051	8.87736	11.0045	15.4688	14.584	5.76402	5.61344	4.92115	5.26267	5.67701	8.31885	1.785	9.90052	12.1834	21.906	8.41989	12.5978	20.671	5.91734	9.89569
NONHSAG037537	15.4936	19.2281	13.0476	18.1219	11.699	10.8866	20.464	25.5065	15.8229	18.9788	13.6643	18.0061	21.164	17.73	10.9073	15.9882	23.2015	10.2336	15.5606	12.9823
NONHSAG010204	5.49174	3.28339	4.15541	2.35011	1.50488	6.00233	2.843	2.64357	1.45677	1.19219	1.06431	4.22552	2.85785	2.37969	1.58439	2.20878	4.09762	3.39811	1.07118	1.58053
NONHSAG013966	7.34192	8.51948	8.63924	7.31388	8.39316	6.54696	10.509	7.99128	11.0595	10.9962	11.6997	10.8508	10.7646	14.4328	12.2972	11.8595	12.5171	10.3787	9.85833	11.2871
NONHSAG036824	232.165	316.711	294.735	326.843	270.819	277.178	323.948	367.152	414.265	334.325	364.317	445.994	299.862	324.334	283.345	391.049	397.666	263.285	300.257	305.216
NONHSAG042091	5.52955	4.25575	7.10862	4.97246	6.576	4.6315	6.62273	5.87687	8.13488	5.32876	6.87535	6.60394	6.85847	6.445	7.52994	6.10896	6.54489	5.72327	6.12249	5.44713
NONHSAG023940	3.97245	4.95819	4.39864	8.90924	6.93059	5.28803	3.26071	2.68476	3.44651	4.52503	5.05678	1.81193	3.4797	3.04352	3.87981	6.52577	3.61295	2.14723	4.86512	8.93341
NONHSAG051420	26.5922	33.9601	47.0439	37.3148	20.367	21.8679	35.4723	38.3377	63.0035	40.4479	36.0371	43.3793	39.5864	44.394	62.0124	21.3368	52.6872	37.8474	40.2077	39.6795
NONHSAG010991	1.1908	1.54426	2.13934	1.68706	1.74538	1.67685	2.81742	1.96445	2.37196	3.40637	2.96831	3.90619	2.05105	1.2576	1.57539	2.46886	3.4525	1.46957	1.75854	2.43013
NONHSAG041562	0.149066	0.562181	0.752644	1.27272	0.648464	1.46142	0	0.123284	0.288176	0.715648	0.643244	1.03871	1.46022	1.17849	0.745742	1.86951	0.161508	0.502059	1.04548	0.371319
NONHSAG021002	59.5093	28.2736	80.5621	40.4566	30.1367	20.7815	73.5226	46.43	101.365	47.396	30.3228	43.1065	50.553	26.6628	36.6034	54.2228	56.4309	31.1514	66.0285	60.6682
NONHSAG012210	1.06606	1.9834	2.13111	1.96654	1.33949	0.974247	1.00539	1.25072	1.05461	0.501844	0.439905	0.530982	0.811794	0.89081	1.4105	2.7536	2.39832	0	1.61109	0.70709
NONHSAG003561	63.9625	54.2384	57.8793	39.373	58.7174	42.7737	70.0436	67.2459	88.8931	68.2296	82.244	95.6842	76.6283	68.9251	66.6469	59.7079	93.3957	74.3281	79.648	75.9669
NONHSAG048942	129.167	158.241	83.3227	176.877	120.564	80.2275	79.3103	82.7206	76.7501	90.4801	65.596	59.7663	79.9274	110.805	186.079	150.784	98.8771	132.496	155.473	107.574
NONHSAG016678	15.8368	14.6374	21.6262	22.9482	23.6981	18.1701	14.8723	12.6303	15.1086	14.1016	13.9727	7.88645	14.7595	8.82159	24.4236	36.7365	13.1677	13.6877	13.5101	28.4997
NONHSAG026453	3.62933	5.92457	7.7741	4.62849	5.36101	2.73259	9.42926	8.61072	7.59426	8.14768	10.5773	5.87457	6.79436	6.12594	2.96725	8.73699	5.57157	9.45894	8.10304	10.6945
NONHSAG011517	19.2014	11.9063	13.7401	19.6432	19.0906	17.7976	11.9811	11.1758	12.1112	11.1356	11.6067	12.3759	11.7113	20.1067	14.9535	22.076	14.9131	19.5317	13.816	15.972
NONHSAG025493	2.93624	2.73556	1.94486	4.07472	4.11648	1.1266	5.54365	8.08678	6.76053	4.15574	6.08777	4.87478	3.6927	3.70039	1.28693	2.51994	1.6447	3.41333	2.93372	1.28926
NONHSAG036149	68.6342	65.9529	53.9051	58.4889	47.7652	59.5557	77.729	80.0385	53.3551	65.9342	63.1844	68.0069	59.7109	55.6145	46.1341	79.6077	72.7428	51.9923	47.7861	63.5434
NONHSAG029568	30.1684	26.3847	25.4248	30.6138	29.0678	28.4403	31.1014	28.1212	31.6652	38.4423	37.7732	38.2051	18.5332	32.3305	37.6877	30.1924	30.6611	30.0772	30.3317	30.9783
NONHSAG000748	26.8481	20.9061	16.2304	19.253	21.8887	19.1958	16.4247	13.9137	8.84682	20.5791	12.9517	12.7714	34.8081	14.2858	12.391	22.4701	17.9627	45.0465	10.7826	14.8914
NONHSAG053389	18.9535	20.5766	21.2104	21.6371	18.1927	16.1519	20.7752	28.3402	40.8169	30.1052	29.2711	36.9113	15.6518	17.7876	18.1316	25.9802	30.4171	18.8211	23.0508	23.8373
NONHSAG053943	12.3765	6.80513	18.795	17.3892	12.2878	12.0528	7.09474	5.53	13.6143	11.6085	11.771	8.83547	7.32549	14.3998	17.4478	10.3183	9.95045	13.4876	14.3177	12.3867
NONHSAG023041	17.6807	17.5739	15.5475	16.6499	17.4273	12.7518	18.9426	18.6579	20.3723	21.8687	21.2749	20.4664	17.5572	18.3795	20.7515	23.8465	18.8558	15.5583	18.0536	19.2389
NONHSAG015902	3.36731	1.89236	2.18295	2.20477	2.01247	2.39016	5.74132	5.95776	3.29261	2.88175	6.53662	4.35961	3.44003	3.46188	2.16501	4.28513	0.743391	3.0835	1.46978	4.326
NONHSAG041346	2.41324	0	3.64135	2.03046	1.7445	1.73935	2.18381	4.70296	10.2643	4.23003	6.83572	7.08657	8.18984	1.69535	7.38133	3.40449	5.87677	0	4.49018	3.78404
NONHSAG050632	1.88897	2.21945	2.41415	3.56039	1.83267	3.07372	1.56917	0.578216	1.83575	2.48266	1.41168	1.41062	2.35818	2.05002	2.39308	3.57785	1.80634	1.33741	2.35796	1.49168
NONHSAG048400	27.7082	18.7474	21.7337	19.678	22.6454	19.4441	17.1785	19.137	12.0567	12.8317	17.1196	14.5842	22.3442	16.481	21.8575	21.2253	15.6056	19.5227	19.605	14.8883
NONHSAG021669	34.9742	37.4214	30.962	42.7291	35.6502	32.2425	39.3403	54.9029	40.0232	43.8559	49.8787	43.3491	39.0148	32.4081	42.8005	30.782	37.0782	36.2213	27.4151	29.7082
NONHSAG034227	10.5516	12.84	12.4456	10.7796	11.2714	9.31804	15.467	17.33	14.7827	14.1041	12.0618	17.5833	16.0001	11.8004	13.535	12.4605	15.6901	12.5568	13.6883	17.6652
NONHSAG006933	24.9661	5.33626	15.0175	45.9946	36.4144	25.5321	6.79554	5.60908	5.45075	27.8394	7.4416	1.25761	1.48689	11.6584	70.3605	82.4726	8.50555	23.1106	55.0342	86.6695
NONHSAG011740	15.7567	10.2126	14.3914	10.5668	11.1004	16.8799	10.3414	7.63238	12.4868	6.62489	9.49306	8.71931	3.26619	15.9158	11.9956	9.54172	5.85501	13.1605	5.84513	9.1475
NONHSAG019694	92.4131	91.9469	98.8168	125.445	119.147	150.081	71.7092	77.7808	86.5633	82.9558	83.766	85.2988	69.7495	103.195	103.616	98.4162	80.3984	77.0664	87.3956	94.9854
NONHSAG018554	2.62634	8.33332	5.69717	1.15557	4.10453	1.59993	8.51435	30.8686	14.825	5.96361	15.0587	9.11902	6.60816	3.02161	11.3858	3.55562	12.4573	1.63125	4.48171	0
NONHSAG028756	0	0.354197	0	0.706309	0	0.177846	1.79198	0.90818	1.11377	1.79673	0	1.50878	0.557926	1.61348	1.47005	2.41746	1.67908	0.87073	2.77775	0.489924
NONHSAG024801	23.2611	15.7362	22.3851	11.2592	20.9508	12.5914	27.6342	19.381	29.5316	25.9683	24.3154	19.3028	14.8055	16.9933	29.6728	30.5501	23.1484	22.2251	23.2635	23.4753
NONHSAG032746	2.57832	1.93097	1.67247	2.72049	2.17083	1.93116	2.09936	1.4875	0.877496	2.6953	1.0786	1.38985	2.5032	2.10326	1.5901	1.80548	0.922485	3.76232	1.55375	3.68891
NONHSAG012279	65.2673	68.5089	76.0354	90.9807	82.6075	75.2459	58.0294	55.8236	67.1894	74.8341	82.341	68.923	62.7321	80.9361	75.8786	84.9579	72.9967	82.3881	77.0194	83.7591
NONHSAG027782	540.598	607.981	487.946	630.071	481.752	765.918	395.419	414.743	451.703	385.632	371.208	390.265	308.868	473.088	504.004	561.031	327.63	559.08	444.226	402.814
NONHSAG053355	0.40775	1.14289	0	1.13829	2.07427	0.952394	2.69933	2.27205	2.40248	2.70424	2.04788	2.03065	6.04575	2.42296	0	1.56512	3.62585	3.29088	1.80459	3.71005
NONHSAG050423	100.93	110.789	112.018	100.014	97.6637	79.3712	144.846	123.633	162.172	134.08	137.836	182.916	131.834	99.0143	117.536	141.887	139.981	95.2233	153.607	140.051
NONHSAG006796	0.483002	1.1348	0.926651	0.682506	0.832626	1.16317	2.29248	1.77275	1.40866	1.15387	1.44293	1.92372	1.03492	0.209522	0.612391	0.610154	1.32035	1.09492	0.34489	2.13784
NONHSAG042416	21.5894	11.8769	14.0055	14.5967	16.5694	2.76131	4.20928	2.95158	6.34767	7.22412	9.34016	1.80587	8.67512	5.18429	10.7851	5.8541	3.56204	20.2665	6.05207	10.5812
NONHSAG019569	167.675	192.831	179.962	160.23	146.907	178.488	182.887	247.175	234.271	183.48	214.731	189.358	181.104	173.937	155.715	160.604	210.142	156.023	141.97	171.024
NONHSAG006977	28.7852	22.9087	22.0826	32.9282	28.8826	31.6461	20.4735	13.6819	19.2369	23.718	26.9873	29.2597	21.708	22.9174	26.6291	26.6587	28.5553	24.8221	19.7325	29.869
NONHSAG017483	37.9839	28.2658	31.8893	33.9523	21.4024	22.8968	15.4022	20.1125	11.7849	19.8502	18.5361	16.5996	26.3177	26.3902	27.1161	34.1656	16.3391	36.1233	27.3384	34.1452
NONHSAG003413	8.65145	9.08898	6.46145	13.73	11.1325	3.83308	4.38976	4.19322	4.35332	7.12071	8.32217	3.5536	9.60812	5.61155	10.6234	9.55074	6.85709	5.43781	8.50848	6.97967
NONHSAG024945	4.85188	10.6922	4.89765	6.67892	6.55829	7.6626	9.7074	16.9068	9.03697	9.10264	7.94396	8.45807	5.6236	4.0179	7.29648	9.44908	6.18079	12.1235	11.1514	9.76687
NONHSAG021189	2.15354	0.548781	1.67121	2.25285	1.38185	0.0940399	0.746539	0	0.610805	0.532687	0.489587	0.062588	0.849011	3.50524	0.388369	0.705121	0.670362	0.889632	1.25074	2.32309
NONHSAG032106	3.44133	21.4617	31.0358	6.01845	28.9281	2.17006	4.91274	40.4103	42.7289	18.5967	57.7714	13.9026	33.4203	19.3095	27.7798	2.36557	41.5044	18.4184	13.143	7.77085
NONHSAG048789	57.1624	59.4304	42.5687	87.3975	62.5174	62.5725	39.9454	33.0604	39.9038	36.6439	36.8937	38.6748	45.3919	64.1929	51.1079	57.102	42.75	48.7455	57.943	51.9234
NONHSAG052096	434.344	544.84	509.799	496.138	447.652	494.065	375.236	386.31	493.553	381.106	362.088	288.979	326.719	445.412	455.854	505.832	377.051	416.447	500.051	457.055
NONHSAG051468	0.773218	1.2159	1.29763	0.734653	1.23588	2.60009	0.490556	0.641447	0.746467	0.371603	0.557448	1.15448	0.897711	0.908104	0.1607	0.645471	0.557393	1.58818	1.26046	0.959861
NONHSAG037561	14.7624	17.8565	18.9136	15.5435	19.1167	11.4397	19.5713	20.2641	25.0621	21.5893	26.9391	27.2795	19.6956	12.8364	17.8755	19.0029	24.023	16.2413	18.5676	18.2857
NONHSAG017353	81.7085	89.0609	81.5222	86.9706	79.5211	65.7359	64.4329	73.7195	77.6287	62.5469	61.5019	63.5337	77.5478	60.2379	90.0837	95.1069	68.6085	99.7457	79.4136	44.8097
NONHSAG001742	24.9228	19.0114	37.3177	33.193	42.3045	14.7589	20.4993	12.2743	23.188	14.2702	13.2955	3.97848	24.1584	18.5618	54.9037	10.8508	13.8441	26.3468	24.898	9.8568
NONHSAG052206	19.5614	44.6852	59.8924	29.7531	101.722	59.2137	61.5519	56.685	112.205	51.5116	150.668	154.719	87.7509	56.4055	33.0974	61.3529	80.5857	36.6667	71.7294	71.2483
NONHSAG045394	2.43871	4.53086	3.27957	3.30436	3.55728	3.69925	3.91712	4.86691	5.56574	3.80407	4.40031	5.57014	4.33877	3.93727	3.10382	4.02561	5.22832	2.70524	3.64902	3.85122
NONHSAG015597	2.11398	2.02224	1.54743	1.95982	1.2606	0.92686	0.607187	1.30273	0.700827	1.4876	0.893885	0.644044	2.14668	1.2464	1.59173	0.706401	0.278205	0.541087	1.9287	2.09232
NONHSAG009272	2.48087	2.25412	0	4.38276	1.95019	1.52588	2.30175	6.23209	3.80826	6.78008	3.81698	6.15691	4.14352	2.87444	5.34401	3.34659	2.93175	12.273	8.39196	7.22695
NONHSAG042366	23.7199	26.6395	18.7522	21.6629	23.4654	23.8065	17.2346	21.2687	19.1338	18.7073	20.1771	19.051	18.3338	21.3912	23.8591	19.3246	15.41	22.7192	24.8448	19.5248
NONHSAG048588	11.7632	5.86148	9.09705	6.6743	6.82315	10.3263	4.98048	5.47384	2.1732	2.94408	5.01248	4.25228	14.1021	5.0427	3.02186	4.28857	3.75684	6.5375	12.375	4.58609
NONHSAG036635	25.1051	33.2303	26.7199	31.1307	23.4893	20.2976	19.1267	18.202	17.2065	23.5047	23.2178	13.7658	27.3272	25.1106	28.6858	31.0872	15.8696	42.3394	18.8657	26.1756
NONHSAG036637	25.0757	29.7356	24.1631	28.4231	18.6837	13.3047	16.5735	12.6742	11.9227	18.9335	14.5826	12.0453	31.3176	21.1643	21.4227	22.7689	13.95	31.0805	15.7285	25.5852
NONHSAG050137	33.9371	31.947	29.4178	20.1368	21.3083	28.0045	22.744	9.67027	28.7412	12.4992	10.4186	10.6864	33.9558	30.1202	54.4291	71.7546	42.4561	40.7254	86.3581	66.9567
NONHSAG012529	170.622	159.211	131.534	174.958	162.155	91.174	125.236	105.25	101.995	143.285	116.186	97.4223	152.512	135.806	172.175	136.2	126.834	156.295	152.684	122.018
NONHSAG038671	339.481	324.483	354.311	358.88	330.86	354.45	360.482	378.577	458.23	389.153	471.298	428.292	326.82	394.119	428.258	436.451	406.782	380.396	408.343	418.918
NONHSAG006911	4.77941	4.63942	6.04337	2.77429	6.14516	6.60504	5.80375	8.03736	7.25636	9.07231	8.96559	12.1954	8.15193	5.17116	4.97891	3.20059	7.00658	5.35207	6.79184	3.79943
NONHSAG000579	341.112	324.041	289.931	338.34	303.333	360.268	276.059	302.781	266.201	283.745	217.501	230.131	229.216	244.497	339.835	303.694	236.895	266.293	314.133	270.036
NONHSAG025401	0.477684	1.23335	4.8415	0.30433	2.40805	0.883739	2.64175	3.33255	10.5244	0.702329	6.56734	6.72239	1.57124	3.48717	0.10503	4.27042	3.19075	1.33572	1.27269	4.20863
NONHSAG010376	6.39397	4.98742	4.156	2.9863	6.35732	2.84794	6.72671	7.69257	7.30232	7.42401	7.1798	6.7218	4.16457	3.64317	4.58025	4.97949	6.67793	6.92534	12.9674	8.23949
NONHSAG016817	4.49885	4.90947	1.46619	5.9448	4.14553	6.51853	2.83852	3.89795	1.46973	4.26954	3.46514	4.48073	6.07021	3.19603	5.33289	8.13421	2.07693	5.16974	7.69363	8.23963
NONHSAG038848	2.35372	2.43372	2.40624	1.55282	1.21799	1.24846	1.1173	0.768596	1.60111	0.674967	1.00524	0.937431	2.01454	2.24809	0	1.18876	0.771633	2.39951	1.67867	0.892056
NONHSAG039830	0	0	0	0	1.72424	0.860421	0	1.54982	2.52888	2.088	3.37772	4.6621	0	1.67595	0	0	5.79471	9.20607	0	14.9128
NONHSAG006610	224.172	286.11	293.794	353.525	310.659	156.684	348.8	371.508	391.285	342.782	498.636	318.932	310.185	404.051	254.509	339.706	280.684	240.396	271.411	374.503
NONHSAG012339	151.265	173.423	134.377	195.597	145.559	166.723	102.817	133.215	128.039	92.2148	76.9111	48.3956	108.614	119.49	145.867	188.014	127.922	140.128	112.105	130.205
NONHSAG052749	1.3744	1.27093	3.92	2.1999	1.43433	2.58755	1.90947	2.19402	3.96232	3.8338	2.26366	4.0238	2.94142	2.10065	5.61566	1.36779	3.33744	3.86228	3.94335	3.88411
NONHSAG024544	17.9285	24.2542	21.2533	19.5461	23.4686	15.7984	14.8226	21.2844	11.9126	12.7136	19.0459	14.733	23.4667	19.305	22.8482	12.0798	20.0063	33.2093	25.9909	19.3536
NONHSAG044173	6.55285	4.99164	10.2026	7.32246	9.08574	4.17923	8.96531	7.41672	17.2	11.0581	20.0001	15.4566	11.4774	6.44752	6.10588	9.2596	10.616	9.28298	3.97034	14.2133
NONHSAG048057	20.0206	22.7096	23.4538	18.8249	22.9128	21.9974	22.4121	24.4556	24.4679	18.9564	23.9358	24.7733	19.7007	21.1133	19.6953	26.6962	18.9353	18.5712	21.3341	22.9704
NONHSAG015670	5.87895	6.03816	9.60707	5.60981	6.17332	7.22163	10.0278	6.0123	12.6386	8.606	7.33353	9.75151	7.89102	7.27975	5.11675	5.51965	9.52185	6.22529	5.71885	5.17821
NONHSAG016489	27.1716	35.724	26.0188	22.478	39.3364	30.0962	33.6546	59.6354	49.4955	52.7351	43.7052	70.8795	37.4381	38.7996	52.8486	16.2388	65.3731	28.6986	59.4173	33.0761
NONHSAG021352	265.905	267.912	224.725	292.164	265.727	247.21	202.784	228.563	234.773	240.173	192.706	193.563	141.93	218.768	205.903	380.775	254.771	192.082	241.712	221.352
NONHSAG017845	2.72056	2.70354	8.85741	4.1124	5.77415	4.24568	6.75316	7.84696	8.25373	13.7195	13.5373	11.6409	5.82433	5.1854	8.79606	7.35577	7.53031	4.02682	8.50091	10.274
NONHSAG012240	1.40412	1.97173	0.456059	0.983994	0.598565	0.828382	1.662	2.81721	2.06125	1.33419	1.47887	1.39842	1.0279	3.0018	0.904687	1.3416	5.04434	2.01198	2.04864	2.26019
NONHSAG004758	218.543	270.65	201.75	170.805	260.963	258.588	426.882	361.768	360.964	272.624	275.46	320.937	230.524	201.882	201.273	287.495	276.784	169.305	346.825	209.054
NONHSAG021176	1.16853	1.5546	1.04357	0.635217	1.14643	0.322495	1.88248	1.51077	1.79876	2.37413	2.41584	1.64233	1.62176	1.73531	2.275	0.851227	2.50639	3.55294	0.928496	1.44209
NONHSAG026242	1536.84	1235.74	1480.05	1366.63	1284.78	1215.52	1535.53	1683.1	1731.07	1746.6	2025.94	1823.85	1366.22	1659.86	1612.88	1708.58	1619.63	1566.09	1658.6	1844.87
NONHSAG008541	8.1394	5.79811	6.07416	5.77912	7.90243	4.90645	4.76733	3.09423	2.6611	4.77876	2.27636	4.24641	6.8655	6.92743	7.03011	7.4273	5.15972	12.4871	7.40415	4.01708
NONHSAG018000	6.26215	4.85097	5.86192	4.24102	4.97881	7.37414	6.00823	7.46232	7.58681	8.46344	8.46694	11.6954	8.00349	11.3034	5.3981	4.52452	5.35018	6.65721	4.69532	7.05089
NONHSAG035497	21.0212	30.7088	38.8864	63.0226	32.9975	13.4588	16.5084	15.1377	32.6049	43.801	25.9313	8.62593	11.1485	29.6215	55.038	62.5896	23.6453	31.122	38.4994	42.8725
NONHSAG012139	4.33333	5.83306	7.00849	7.97076	3.24253	5.48161	2.7276	4.17222	3.7991	4.09034	3.19729	1.43884	3.62706	6.88372	5.05897	7.40054	2.10829	3.28055	5.76406	7.60111
NONHSAG036399	1.05473	0	1.49338	1.88238	0.842277	0.443747	0	0	0	0.968547	0	0	0	0	0	2.81757	0	2.57646	0	3.01034
NONHSAG049216	0.931147	1.53186	0	0	0.602466	0.112305	1.98917	3.0418	0.904729	0.667644	3.58021	0.92713	4.97816	0.404394	0.294765	0	6.86666	0	1.32751	0
NONHSAG036809	2.45321	4.58391	3.21347	3.04352	2.07974	5.53793	0.386667	2.27792	1.20462	1.93679	2.39544	3.6652	3.03192	1.38815	1.06275	1.56955	1.8181	1.88588	3.61988	0.53156
NONHSAG027516	528.856	522.395	661.95	537.629	538.027	433.474	620.646	528.74	833.578	673.772	785.763	716.587	587.877	666.21	767.261	824.968	633.767	713.272	742.719	839.618
NONHSAG006430	10.452	8.77833	9.19085	7.23678	9.92378	6.97737	6.78346	7.5895	6.96659	5.51	6.54746	6.84744	11.8764	5.93922	10.1639	9.75437	5.73355	8.13395	10.2802	6.64576
NONHSAG001758	17.4765	17.9426	11.7883	10.8702	14.513	21.6218	11.7486	11.5723	6.82693	12.2847	8.15983	14.3002	12.5819	8.7681	19.2366	12.9822	15.5731	13.2331	17.271	16.7984
NONHSAG013217	3.14696	3.14726	2.99946	2.41688	2.72477	2.10188	2.05582	2.58402	2.86016	2.07225	2.19413	1.76234	3.33787	2.40335	3.96357	2.47592	3.42575	4.88181	4.17663	2.71582
NONHSAG054666	42.4631	72.4022	74.0188	113.517	84.2017	26.3631	26.5096	51.8175	56.2888	81.6159	48.2877	27.512	41.6075	43.7208	121.683	89.7023	47.6786	60.3944	74.2642	90.6298
NONHSAG003984	37.1155	43.1332	41.5422	49.6566	50.703	26.4265	26.2564	31.1836	32.3342	18.8571	17.6407	17.9229	29.7992	32.9191	41.2087	83.7345	24.5078	36.1882	60.45	50.8919
NONHSAG027117	2.13911	0.659188	4.86438	3.89845	2.34885	1.89663	5.35772	3.26654	7.12389	3.32682	6.34806	4.9712	4.49324	0.583003	3.86735	3.73045	0.814738	5.92795	3.34152	1.94493
NONHSAG025942	52.5574	50.4491	46.1814	53.3705	49.4491	35.1235	37.1994	34.2669	39.1372	36.9879	34.3648	37.087	48.3913	41.4793	53.0489	51.0535	43.4286	46.8265	43.3367	45.5126
NONHSAG026262	13.0025	13.4843	8.37195	12.6546	10.451	11.9183	13.7901	16.7319	10.9556	12.6398	13.5967	14.6332	10.1084	12.6785	9.4821	15.172	11.8882	10.8334	7.9904	8.03163
NONHSAG018430	5.25224	3.67655	1.15131	4.47055	9.62038	3.86407	0	0	0.43058	2.48433	1.82559	0.435966	1.95971	2.96108	2.85611	3.92894	1.46375	0	1.94838	3.43031
NONHSAG046826	2.36919	3.09184	2.50543	3.07198	1.99589	2.40641	4.92205	5.2314	2.80284	4.02695	6.29849	5.66394	7.84005	2.79216	1.86494	3.04641	6.89061	5.49974	2.12408	1.24519
NONHSAG003016	0.659305	1.77949	1.6516	0.986987	1.23609	1.63314	2.06315	1.88518	2.08688	1.72319	1.80017	2.34357	1.82324	1.83381	2.22029	0.823345	1.42097	1.36692	2.09176	1.39517
NONHSAG028220	15.0969	16.9658	11.3691	9.14011	14.4869	10.2252	19.8558	18.045	14.1361	18.9518	18.1476	17.9469	14.4354	15.6677	12.5801	14.7346	13.9554	21.043	19.2681	16.9354
NONHSAG026167	17.3963	25.3018	13.6294	22.6979	20.6921	21.0287	23.4096	43.5217	25.7821	30.7996	28.8705	21.947	21.6795	29.2867	11.017	13.8272	27.4444	15.122	19.3106	21.0314
NONHSAG047715	22.4856	26.6415	7.24605	4.71885	11.667	8.60483	19.0747	24.6552	2.30867	2.25543	1.00365	2.94633	45.7782	27.2679	48.7823	116.727	13.6612	21.5831	105.052	120.812
NONHSAG050874	15.5075	14.45	17.3219	18.8365	17.1287	17.4184	11.438	11.8292	13.8637	11.8914	17.2909	12.0682	33.6079	16.2958	22.2868	13.7199	21.7059	25.3386	21.7687	21.6873
NONHSAG047863	9.96028	3.54439	5.95398	0	4.43978	5.23526	7.27199	1.33499	0	0	0	1.96073	3.39084	2.88418	6.00188	2.77333	7.23281	0	0	3.06803
NONHSAG026480	66.9844	46.8938	27.8752	38.5534	44.0582	59.0523	37.8386	36.2968	18.7549	29.7002	32.8932	25.4773	43.31	46.8838	42.3431	34.0027	37.2435	27.9323	35.4726	33.5186
NONHSAG040639	2.4173	2.3828	0.895756	2.90524	1.76752	1.88983	3.34815	3.74582	2.02706	2.95402	3.27038	4.47098	3.02972	1.33661	2.2231	1.54113	4.86065	3.3638	3.24644	1.7771
NONHSAG006656	6.29612	6.47127	7.93578	5.1621	6.02455	5.04351	6.63694	7.14941	9.29938	7.14553	7.31157	8.00529	6.84179	5.98219	5.16566	7.48497	7.04963	7.07398	8.3729	6.06845
NONHSAG011057	224.826	234.2	176.754	238.354	164.007	310.523	162.556	169.672	126.411	123.411	125.177	120.249	115.078	203.694	219.922	162.314	140.499	219.824	190.175	156.947
NONHSAG036136	30.9406	45.8948	25.2042	35.3719	37.806	17.0246	24.4949	35.6184	19.6427	26.6587	22.0192	16.659	31.5464	28.5995	52.2297	28.1215	29.4947	29.3897	46.9091	32.7225
NONHSAG053500	76.0238	80.832	47.6018	53.9983	52.0916	59.4074	55.5789	74.9115	48.0508	41.6294	35.8292	44.0796	47.1559	51.9941	40.4658	48.1714	47.1783	47.9787	49.0519	47.7874
NONHSAG035047	92.1059	117.564	93.0123	87.5023	85.9618	107.538	111.515	123.692	98.7114	95.9021	108.323	113.861	68.8941	113.342	95.4102	94.1293	110.942	87.7042	90.3147	89.3484
NONHSAG021098	2.83795	3.6615	1.50838	2.6922	1.64796	1.31785	3.26782	5.06458	3.032	3.29856	2.44916	1.48693	4.38977	1.31202	1.49455	1.31137	4.04595	2.18004	2.49266	3.72085
NONHSAG054954	8.49548	5.89879	4.8801	15.3292	7.53845	3.7375	1.78916	1.77707	3.07257	5.39168	1.33126	2.50681	4.56928	8.11055	8.06574	9.1939	5.89158	11.1396	8.66066	5.6386
NONHSAG005085	3.60815	2.17591	3.08468	3.2056	4.24388	1.46259	4.73831	5.21375	8.94466	4.82487	5.76287	6.46177	8.72002	6.61903	3.41766	6.7159	9.00227	8.52666	6.7307	11.8018
NONHSAG047871	53.1894	45.2694	42.838	46.0846	47.1836	66.1033	68.6252	63.8128	56.7372	59.143	57.4628	63.2683	40.2137	45.9149	62.495	60.691	55.6954	74.0345	72.6801	50.851
NONHSAG052021	0.839393	0.339525	0.90444	1.1401	0.941756	0.413779	2.39691	1.59381	1.50411	1.61438	1.03853	1.31293	0.666947	0.528762	1.6427	2.10068	0.906844	1.07378	0.836321	1.63506
NONHSAG034965	80.9829	42.1088	61.9613	81.4453	112.315	110.664	50.3706	32.4253	41.5243	34.0537	43.2401	27.843	37.6505	45.1187	84.1451	79.8747	54.7988	62.0255	71.9943	55.2784
NONHSAG018701	0	0.978003	0.699663	0	0.440532	0.480896	2.47853	0.822934	2.07866	0.98994	2.1704	2.61756	2.39742	0	0.694591	0.678343	1.18147	0.613115	1.58617	1.39262
NONHSAG001796	1.5034	2.1093	1.47009	0.701106	1.27865	1.41273	0.711408	0.300558	0.736764	0.713352	0.315773	0	2.21339	0.961112	0.9722	0.959451	1.6659	0.863883	1.6531	0
NONHSAG048231	1115.15	676.095	822.326	527.608	1111.42	425.779	308.653	344.935	377.074	462.859	478.476	215.92	514.298	343.17	276.958	347.522	255.114	1066.29	307.089	466.296
NONHSAG000837	2.79477	3.34935	2.02332	2.96661	2.34797	3.18692	3.27498	3.75746	2.38362	4.34424	4.19556	4.27957	2.53401	4.17813	3.47421	3.76249	3.71158	1.80247	3.14121	3.19138
NONHSAG055357	28.8821	27.6287	18.9025	27.5708	18.0133	16.8774	18.3393	19.091	17.4035	18.1876	14.4617	14.4901	17.2466	17.2289	16.647	18.2896	17.644	22.2124	16.7153	20.0837
NONHSAG030213	45.0887	56.8055	48.6859	57.4316	59.3926	66.9091	43.5022	37.7445	43.6264	35.4929	30.0176	41.2683	42.9101	42.2718	55.2833	73.8329	28.1392	53.1185	82.0338	48.0558
NONHSAG055255	13.2566	6.86101	9.10791	9.99206	9.49757	11.5259	11.1234	7.33902	6.29888	6.02199	6.5138	9.29255	7.41221	5.77394	9.04026	7.5856	10.4522	7.9919	3.68034	9.05689
NONHSAG052288	8.50404	20.2483	20.0973	5.92761	17.9948	5.94035	26.1278	25.9974	28.8411	6.03749	33.7449	23.2938	32.2767	22.3292	24.9264	14.1636	35.9807	9.8223	24.5469	10.5313
NONHSAG032578	4.27183	5.42188	4.96788	4.29413	2.58512	4.30539	5.44007	6.17531	7.95728	4.55862	4.38367	6.74868	4.70379	4.87365	4.49917	3.89169	6.39214	4.6485	2.9799	3.84326
NONHSAG043632	475.116	478.366	457.81	623.488	519.536	407.882	577.362	621.792	603.26	637.61	818.152	687.098	464.137	701.461	531.148	643.753	514.555	566.51	584.728	630.702
NONHSAG016274	14.8147	28.0669	27.279	9.66228	8.52389	4.88359	35.892	36.5328	49.2086	33.7302	18.5931	54.9	54.3989	29.487	22.1769	22.8123	72.6937	22.4636	39.6607	29.6936
NONHSAG032958	15.2978	22.9409	14.3744	25.9677	18.5983	15.0901	19.8552	25.632	30.629	29.7869	28.3655	27.7193	17.2971	20.323	25.0656	30.3022	10.3819	16.9496	16.2969	17.4705
NONHSAG015732	1.37237	0.842203	4.24641	2.36082	2.25597	2.08265	1.75005	3.11255	6.58645	3.57627	3.51985	6.09493	3.87278	3.81764	4.50583	1.76135	6.34515	3.36482	5.98866	3.65147
NONHSAG035204	14.4762	13.0382	9.32153	13.3162	10.6791	10.918	19.4923	15.7089	16.6552	18.7665	14.006	25.0835	20.4853	11.4811	15.8974	15.0514	19.7221	17.1493	18.7818	14.7624
NONHSAG035119	88.5278	96.1468	111.055	77.8213	101.818	50.9401	95.8329	125.009	131.943	100.465	114.509	103.959	118.096	114.514	105.663	102.223	107.205	111.191	115.864	115.172
NONHSAG004190	2.72531	3.32593	2.801	2.04907	2.10755	1.43553	1.0341	0	1.85813	0	1.62234	0.542767	2.74418	0.470937	0.347133	1.38043	0.896768	3.09894	1.95786	1.73212
NONHSAG028074	46.0518	28.1337	34.5989	37.1531	34.2002	37.1304	31.6122	24.7016	29.6885	34.9108	26.7663	30.2433	32.1217	32.0336	33.4561	44.5798	28.7236	42.7683	31.5408	27.4243
NONHSAG002236	6.99208	3.63871	3.73464	6.78963	8.93321	5.01734	4.72205	3.1789	3.03012	4.40886	4.90221	3.11411	3.63283	4.98706	4.62632	5.78491	5.40138	7.87816	5.97649	4.37931
NONHSAG012507	42.636	32.646	37.2507	37.7833	26.9819	31.5343	28.3004	33.4248	29.3149	26.1077	21.2907	17.0917	36.5835	23.3568	22.4937	38.3142	31.4569	36.4304	38.8622	43.1624
NONHSAG024449	47.8095	49.3564	46.3391	59.3217	57.4276	46.7259	39.5866	40.2095	48.0341	42.9225	44.0341	36.2268	30.617	45.6993	42.7244	42.9242	43.358	58.3244	53.7624	50.5781
NONHSAG047122	0.77091	1.4482	0.658799	1.45075	1.32688	1.48091	0.975392	1.67285	0.750159	1.47216	1.53253	1.53527	1.10505	1.77987	0.979677	1.30004	2.53277	2.04211	3.31285	1.95482
NONHSAG054275	92.2359	79.7289	77.5821	82.5604	85.5524	99.6316	73.185	63.8861	79.7904	73.0614	73.5641	87.6017	78.0353	91.4813	96.7118	92.0706	83.2459	88.6024	76.9949	83.525
NONHSAG027925	4.73078	5.78885	6.1575	5.09562	3.7184	4.45511	3.10043	2.04056	3.20777	3.10997	3.98012	2.17461	6.41203	5.59206	4.69825	5.56869	2.81937	3.75934	3.19368	5.16575
NONHSAG001448	2.92664	3.9137	1.93887	1.69852	1.68714	1.6733	1.6433	2.5514	1.30294	1.49942	0	1.33125	2.26304	3.45272	3.62834	5.20734	2.42214	2.51127	2.50924	1.48431
NONHSAG050090	32.0802	27.5664	40.8368	33.755	27.6092	31.2129	18.0057	14.0258	27.7819	30.448	23.8262	28.2357	25.2467	27.3548	31.346	37.6053	26.4467	41.1428	45.367	38.5685
NONHSAG016908	25.2856	55.0426	23.155	25.7058	34.6924	19.1061	23.3517	39.7339	18.8177	20.3616	27.7534	11.4973	22.1252	23.8782	26.7465	28.7074	25.2366	30.1718	32.8536	31.0793
NONHSAG042738	2.696	2.88999	6.55257	5.34345	3.9254	6.16598	2.54594	2.06234	3.92309	4.08583	2.26041	3.36487	3.19127	4.1906	3.75429	2.65052	2.62289	2.31686	2.21006	2.73652
NONHSAG048968	4.61577	7.37497	7.17369	2.02957	6.09672	2.42076	10.8016	8.79356	10.9161	10.3831	12.495	16.9213	14.6803	7.28902	5.58873	1.75087	13.4387	4.80173	10.6141	4.64338
NONHSAG014489	15.7548	16.7028	25.5153	16.3195	21.6044	11.7657	20.9373	22.0509	33.3564	23.4963	21.7193	25.1144	21.985	19.8626	19.5992	22.2244	31.8276	18.7007	26.1195	18.7212
NONHSAG013078	323.257	272.631	293.843	418.525	374.785	363.369	420.145	328.18	441.409	483.538	663.677	482.515	319.11	507.478	330.451	431.851	364.687	317.995	306.275	338.857
NONHSAG004680	138.971	154.014	200.227	136.152	161.925	107.383	196.57	172.095	224.704	165.587	173.969	178.468	144.651	163.231	139.749	205.213	167.32	174.461	202.843	196.709
NONHSAG024333	4.56353	2.84364	4.79497	3.86131	3.75421	3.80769	2.31318	2.54778	1.42183	3.12759	1.1234	2.43372	6.01938	3.00094	6.0492	3.94838	5.11012	4.09766	4.81385	3.25531
NONHSAG027544	82.6746	72.153	76.8256	78.3966	59.2387	58.153	63.4489	63.7781	65.803	64.8439	57.2002	54.5456	78.0943	66.5002	103.246	76.0224	81.7964	61.9333	84.138	81.7196
NONHSAG010155	23.6762	16.5819	28.3	25.545	27.5613	18.7124	15.9883	18.1348	16.2067	14.0093	15.5448	12.6336	15.7238	27.9408	22.0233	21.1211	22.1198	18.552	15.0131	17.6293
NONHSAG052935	3.40155	3.89814	3.05497	2.3098	2.75583	2.87364	3.35326	4.64113	5.27525	5.1398	4.52333	4.83686	4.22448	4.49882	2.11858	5.01707	4.06926	3.12805	2.20358	2.86191
NONHSAG003633	5.29132	4.69074	5.11617	4.48327	4.87498	3.95359	5.35773	5.81679	5.66104	4.97503	5.18916	4.73939	5.54486	4.93582	6.21136	5.52204	4.83343	5.22759	3.83542	4.22633
NONHSAG002542	125.176	155.248	77.0147	198.812	139.78	73.3058	85.2557	71.5272	70.9198	88.6321	75.9184	39.4333	81.5018	138.09	185.487	154.775	88.4693	131.18	144.761	112.154
NONHSAG015492	3.61644	2.93224	4.59191	2.51276	4.56256	1.88925	2.11985	1.16363	0	0.65341	0.707853	1.41625	1.99905	0.990925	1.10161	2.06836	2.52455	1.57926	3.7379	1.46419
NONHSAG041051	99.9775	104.716	105.706	85.4297	121.838	94.091	89.7158	87.3517	90.7778	76.8816	110.33	96.0554	96.2693	83.6008	122.022	115.967	89.2277	107.615	117.599	90.4695
NONHSAG001146	8.68888	18.2883	17.4649	13.3528	10.1558	6.15907	14.2539	20.2224	21.7972	18.5378	19.3472	20.9433	17.4095	11.1942	11.5773	20.28	20.7788	12.2844	10.6287	16.6983
NONHSAG021196	13.38	10.0908	13.2234	11.8236	14.4402	8.49715	17.416	11.7132	15.9212	15.5801	15.0166	15.2514	17.5509	13.6281	23.7916	15.4155	14.1789	15.4081	24.137	12.8051
NONHSAG017278	0.265157	0.404989	1.19585	0.063285	0.392695	0.573175	0.608412	0.579278	1.17107	0.305978	0.859143	0.97688	1.07308	0.11778	0.945749	1.32056	1.73247	0.509022	1.35331	0.794602
NONHSAG013782	4.01191	1.8573	1.81448	1.83324	4.97654	5.07613	1.25733	1.54052	1.33295	0.625308	2.71866	2.66411	1.04532	2.19838	0.901376	1.74384	1.52245	1.58177	1.03626	3.62366
NONHSAG043528	19.6542	15.3012	17.5755	13.5377	18.2468	13.7958	9.84886	9.24823	13.5213	10.2311	12.17	13.709	8.75937	12.8749	13.5072	18.6611	7.48714	18.8773	11.6599	13.0037
NONHSAG036369	1.68366	2.83596	1.8785	2.37989	2.26003	2.0327	2.37909	3.14022	2.64437	2.80597	2.25434	2.98423	2.75551	2.35815	2.27123	4.15248	1.94847	2.32879	2.9967	3.59295
NONHSAG019632	124.668	105.023	112.961	160.239	118.961	63.0883	134.644	164.761	160.663	166.716	195.786	130.62	97.0107	127.498	104.091	151.291	127.103	104.844	123.693	138.942
NONHSAG049820	62.9917	65.3889	84.2667	80.1485	84.7918	87.5328	56.4805	39.1584	69.9329	55.614	82.9681	74.3585	94.4423	64.2088	115.405	69.8068	86.9376	60.3542	100.163	69.9078
NONHSAG017908	14.9142	13.1166	13.4188	10.9905	12.0904	11.1742	15.2845	15.858	15.5534	13.1951	14.4158	16.8266	14.8961	10.6026	13.5047	15.1913	14.9268	14.3499	20.0547	15.9357
NONHSAG051565	6.8079	5.65204	7.37938	3.84048	7.18285	3.64588	8.32365	6.82346	10.3492	7.62109	9.07874	10.1657	6.59707	6.11188	9.34337	4.2734	6.8581	5.46667	6.15437	5.26021
NONHSAG006359	72.2185	84.0532	72.8977	58.7396	76.6751	54.787	41.7946	67.534	33.8463	50.811	39.358	50.5613	41.3649	54.2579	81.1899	62.1042	46.0385	40.85	67.5898	65.1404
NONHSAG010388	0	0	0	0	0.720511	1.53346	0.831692	1.9921	0.896119	2.46807	3.5337	1.76986	0	2.84993	0	1.17615	2.05884	0	0	1.24285
NONHSAG018927	22.5624	21.0889	11.386	21.0134	27.2158	18.9015	16.4756	15.1502	10.4877	14.2597	11.9445	12.2218	11.1218	15.1441	14.89	9.10797	10.1079	9.57246	15.7301	18.9998
NONHSAG041950	15.6711	16.4886	27.5905	19.5663	20.5834	26.8539	11.1891	9.65857	17.285	17.1122	19.9718	18.1302	18.0498	21.3935	13.337	15.6675	21.2991	18.007	19.4397	26.1795
NONHSAG054637	37.7353	38.0077	30.2081	42.6134	38.0842	44.1063	28.149	32.6625	26.3037	34.1172	33.6988	25.0438	17.7854	32.1478	44.3421	36.9346	23.6888	29.9736	32.1363	41.0359
NONHSAG015669	3.4353	5.55763	6.48019	3.84863	5.56565	5.9843	5.13805	6.01072	9.47198	5.19048	6.69199	6.59458	5.29172	6.59776	4.89137	5.06732	7.68991	5.63211	4.9656	4.26024
NONHSAG032220	16.0985	14.0941	18.948	15.2051	12.6634	13.2522	12.8912	10.8375	12.8293	12.9893	12.0081	11.733	13.0595	16.017	16.1062	20.7214	14.2047	18.575	15.2679	13.9583
NONHSAG027853	0.650653	1.69105	2.54216	0.310225	1.3538	0.686688	1.39467	3.33015	4.30586	1.17553	1.3446	2.8331	1.68216	1.29789	1.81296	0.710264	2.01329	0.997459	1.68924	3.1058
NONHSAG007814	7.69374	5.43752	8.76545	6.49566	12.313	6.25599	4.7318	3.98723	6.522	5.90878	7.51342	4.89718	11.1593	4.2401	5.76128	6.881	6.04145	5.72657	9.85394	8.66698
NONHSAG002440	4.19018	1.91529	2.96445	7.48134	1.67413	1.32354	7.81005	3.07165	3.19022	9.6226	6.5602	5.20768	10.3397	11.5525	4.43035	8.39179	4.9006	7.67274	3.45277	4.48097
NONHSAG017455	0	0.447278	0	0.447086	0.813136	1.3346	0	2.27715	2.36659	3.63303	1.60029	3.35887	2.17627	1.2111	1.89059	1.24308	2.1487	2.24468	0	1.26246
NONHSAG024571	23.9818	22.1036	23.4131	21.3721	21.9374	16.964	28.7802	28.578	24.892	26.6074	22.8773	26.3931	25.8301	21.7609	19.064	28.7797	22.8802	25.6864	21.0915	24.8862
NONHSAG053263	6.39338	4.34926	4.02333	3.21089	5.09761	3.76122	6.43931	6.31738	5.48632	6.90693	6.60444	5.56701	6.22517	4.09706	5.214	6.06236	4.79721	4.43632	5.32504	5.76961
NONHSAG048887	144.969	96.1179	130.964	162.891	134.778	72.5039	84.8839	68.5353	100.266	89.2758	98.273	71.5962	90.0337	115.567	179.509	139.781	99.1043	125.267	129.263	114.809
NONHSAG017472	1.94301	2.90652	1.01515	0.362111	1.65047	2.91458	3.67667	2.79167	1.90586	3.31683	3.58605	5.03159	2.86873	0.992086	2.51768	0.992967	2.58685	1.78871	3.42689	2.01412
NONHSAG030280	54.5721	52.4665	53.1286	48.4406	48.7343	32.2629	48.6094	38.3302	46.3412	35.1466	35.0882	33.0656	54.9849	39.8913	53.6521	43.3029	47.9263	51.1436	45.7268	55.1603
NONHSAG009815	203.131	116.984	100.808	154.273	132.318	125.113	82.9957	90.0851	78.0024	96.6704	100.111	55.5084	98.0161	126.914	134.747	192.448	101.993	197.799	115.05	145.156
NONHSAG034460	0.807987	0.348081	0	0.347143	0.316583	0.174945	1.17664	0.595429	1.52273	1.41271	0.676671	1.17537	0	0.685963	0	2.06874	0.966995	0.427459	0	1.44248
NONHSAG004435	61.0997	59.9173	42.626	64.1555	51.4147	46.527	57.0827	50.6218	42.7292	48.0011	39.9897	32.9437	43.8118	45.8853	47.1541	41.4904	44.3638	47.9026	45.5254	47.9487
NONHSAG043753	0.866882	1.08443	4.46528	1.35621	2.72671	1.10358	3.56211	4.44647	7.60678	1.1018	3.92412	3.16531	2.08601	0.747365	1.47583	9.15944	0	1.9748	2.08257	5.15632
NONHSAG008768	13.376	8.32009	5.01693	10.2871	8.12864	6.35221	7.61245	2.10749	5.49482	5.07145	4.81352	3.86201	9.64458	10.4306	10.4284	2.02274	4.56995	11.6953	14.4744	10.0738
NONHSAG035965	16.404	5.43269	18.775	14.6966	14.2094	12.8361	7.0586	3.13011	10.7872	14.932	5.87271	6.64041	7.63785	9.95898	28.3276	19.265	8.48372	8.24835	17.1468	11.3932
NONHSAG009185	16.8443	15.3015	24.6711	17.561	18.8559	13.3696	21.1753	20.762	23.6596	21.5103	26.4365	18.7685	22.0512	22.9298	22.7186	19.9853	19.9747	19.7102	21.4153	19.4958
NONHSAG015882	1.21	1.13068	0	1.50176	1.36846	0.754263	2.28888	2.24886	1.18792	1.52889	1.68894	2.41037	0	2.74066	1.04751	1.03177	1.79252	2.78895	2.37802	1.04777
NONHSAG033285	5.91726	6.93789	7.24605	6.66191	4.3117	4.09082	9.53735	9.0961	7.21459	8.73979	7.02553	9.42826	13.2628	6.37101	7.94131	5.2546	9.75803	6.07025	12.3842	6.79567
NONHSAG042210	2.27867	2.32412	3.37519	3.59165	1.97432	1.20065	0.721849	0.780402	1.6561	2.72911	1.79388	0.945233	2.14512	2.98599	1.43354	2.62801	1.446	3.63941	2.14774	2.85714
NONHSAG041336	30.0281	153.23	183	43.7479	80.6661	7.01154	81.9057	219.039	368.023	117.957	207.763	287.073	215.07	94.169	34.1762	56.9554	285.75	76.028	52.8554	74.706
NONHSAG039105	18.9221	16.4714	25.5404	17.7135	23.9128	20.0556	16.4687	12.9769	24.7965	13.6265	16.1824	17.5538	19.475	24.2186	32.8833	19.0513	24.616	22.8692	23.9536	16.3475
NONHSAG015667	21.7742	27.7552	38.1875	17.1067	34.9121	21.2364	47.8344	32.5868	48.2491	31.4627	38.0736	36.7191	18.5761	14.7371	19.4334	25.2697	42.297	37.4689	44.6995	45.9644
NONHSAG034178	13.4063	11.367	13.2949	8.57239	10.6906	19.8052	19.7673	14.0368	15.0347	11.4957	18.6579	21.4838	17.0366	11.1339	19.4157	6.79955	19.1005	10.2576	10.6704	10.9109
NONHSAG032494	6.26296	6.8936	14.3947	8.93878	9.40687	3.63991	11.159	7.37311	18.7682	14.3397	17.658	16.1446	8.66389	10.6872	10.947	10.8091	11.4221	8.88444	11.3262	13.3218
NONHSAG021989	59.1983	50.559	60.8016	44.9489	78.1073	18.2082	59.5604	55.0007	74.917	59.6497	85.3137	34.3386	78.2595	29.7584	76.4145	39.4575	72.5035	60.7708	65.7121	68.813
NONHSAG046946	6.29979	2.12851	8.59744	5.11285	2.65277	1.97685	6.02691	4.242	11.3744	8.59782	5.717	7.46796	3.0865	7.52038	8.01123	3.0237	5.74234	4.89458	5.55263	8.03409
NONHSAG049459	1.31675	0.741909	0	2.22909	0.905968	2.02116	0.499733	0.214094	0	1.25685	0.672597	1.31118	1.13411	0.683442	2.0099	1.66623	1.44295	0	1.51081	0.668491
NONHSAG003342	2.0446	1.90342	2.71669	3.77738	3.43253	1.17226	1.44688	1.20301	2.02009	1.92708	2.11439	1.01836	0	1.71314	1.3484	5.93172	2.869	2.38195	1.53853	6.08119
NONHSAG039073	30.419	36.2542	57.6853	45.3977	34.0013	18.2292	60.0266	39.7292	73.9832	51.7689	48.5678	49.1694	49.3558	48.195	49.6446	44.6064	62.2095	55.8397	55.0683	62.0721
NONHSAG051564	93.3264	80.1262	96.9958	79.5412	85.5646	72.8966	109.831	112.719	105.205	116.096	94.7177	125.431	121.937	66.969	96.942	74.1719	114.776	54.8703	75.76	78.5661
NONHSAG023058	2.22495	1.26816	1.9594	2.77164	2.91205	1.34242	0.532584	0.455335	0.653939	0.986228	0.238537	1.39798	1.48457	2.2855	0.520761	2.31826	3.22048	1.48367	4.41424	1.78708
NONHSAG010415	28.7273	11.9835	25.9149	34.6889	38.8275	10.16	12.9729	6.12658	9.27712	17.8595	15.7575	11.1067	35.0635	21.7739	39.0985	13.7181	15.2859	26.7176	31.2192	21.2398
NONHSAG014030	4.21399	4.41157	4.48954	6.25146	3.78088	3.20607	3.07641	2.40151	3.69799	3.16255	2.80371	2.70352	3.74608	3.20629	3.76512	5.02517	3.40043	4.15639	3.66698	4.64367
NONHSAG025635	17.5171	31.9499	53.6397	22.177	27.1386	34.0842	44.3627	43.0463	86.3935	44.2018	48.4735	105.3	52.2508	33.5242	39.5518	21.171	81.3766	24.1436	31.4541	29.1714
NONHSAG029908	1.77825	3.26828	3.71452	2.40366	2.88204	1.1501	2.49508	5.31226	10.7534	4.93614	5.65392	6.19451	4.31228	4.98738	3.69585	2.3523	1.02942	3.21665	4.29176	2.48571
NONHSAG042644	5.18335	5.28325	5.1756	5.42051	5.65512	4.77316	5.51934	6.66413	5.82062	5.47351	6.45878	5.92952	6.5703	4.57218	4.66402	5.35015	6.34235	5.74904	5.23403	4.23346
NONHSAG000233	118.457	98.0999	187.887	105.384	134.128	100.222	179.309	136.633	191.562	155.619	148.72	176.919	145.513	117.62	177.73	165.233	186.661	127.77	164.609	160.841
NONHSAG011314	120.168	146.874	68.2242	133.578	123.182	126.379	94.0561	123.218	72.7027	86.4308	72.9555	71.6741	70.6764	117.318	119.829	134.282	74.8137	115.418	102.181	86.9967
NONHSAG017374	9.08728	10.338	13.6782	12.7394	14.1394	12.4055	11.5739	12.2954	14.7184	14.635	20.0851	14.3312	10.9128	12.6399	10.112	13.5817	17.4377	18.3481	14.0096	11.7746
NONHSAG004325	0	0.21952	0.298334	0.440232	1.41008	0.7885	0.665132	1.71621	0.907618	0.89296	1.59607	2.32512	0.332977	0.608441	0.591451	2.35848	0.51028	0.528927	0.332971	0.884764
NONHSAG021639	3.24954	2.64832	3.67796	2.37311	2.9411	4.57214	2.63723	1.50279	2.4456	2.45534	2.10291	2.81783	1.10669	0.961112	2.18977	3.72167	3.07796	1.2431	1.51461	1.76243
NONHSAG013002	3.38849	1.88184	9.20572	2.47525	4.47964	2.41747	1.91112	0	6.08177	2.53395	1.65167	1.34918	1.0606	2.22511	6.40186	0	3.08843	2.40559	6.31197	4.59662
NONHSAG037887	8.7679	10.1988	58.973	9.1287	32.3254	4.61873	49.9325	35.5878	131.586	37.7218	83.543	136.645	231.883	28.9922	66.8348	6.02683	206.503	16.8523	88.7075	11.3749
NONHSAG004617	97.8208	106.221	127.227	120.071	97.6338	104.375	87.1992	68.5905	113.093	75.0793	83.695	92.8641	115.002	108.06	158.127	111.488	104.143	112.841	145.073	92.7085
NONHSAG052850	16.6436	17.2911	13.6768	16.7366	14.0596	9.82135	13.3149	15.3115	9.81575	11.227	13.4898	8.72511	15.9161	15.633	17.2711	13.0606	11.2644	14.0324	12.1097	13.303
NONHSAG040187	9.32361	10.9525	7.54422	10.827	16.0053	9.23209	7.6054	9.60691	3.08985	9.32214	10.1603	7.43007	7.70682	9.24828	9.99135	6.46301	8.45731	7.31945	7.64053	10.0333
NONHSAG038241	38.5717	31.7817	31.0687	40.9297	34.1336	40.0807	25.8007	28.7145	29.6404	29.4959	29.6652	27.3144	42.6767	46.2183	58.9579	47.1259	31.2253	37.1527	43.5351	55.6699
NONHSAG026858	183.531	197.053	195.601	236.435	179.636	171.417	217.729	222.906	250.634	256.382	298.52	251.651	220.044	267.543	237.667	284.395	241.04	205.922	263.654	231.45
NONHSAG022010	0.941976	0.346563	0.716803	0.150041	0.735737	0.470487	1.29707	0.571021	1.55881	0.454517	1.00531	1.5103	1.43413	0.186318	0.516283	1.1074	2.02188	0.116347	1.29716	1.15494
NONHSAG046726	3.96245	5.75234	4.63413	2.04369	5.5816	5.11197	2.91251	3.83732	3.03232	1.66579	1.46866	1.75417	5.25972	9.67717	12.6458	6.21172	6.8729	12.2231	5.8826	6.90406
NONHSAG035097	1.38812	0.781725	0.713856	0.782463	1.19213	1.19533	0.789975	0.675661	0.270492	0.529595	0.943804	1.10583	0.39981	0.71912	2.12332	1.05509	0.609326	0.315851	0	1.41278
NONHSAG043777	5.83597	4.80644	2.63261	9.4945	5.90979	6.6825	6.70939	8.9877	5.16501	9.71218	7.9266	9.04282	11.1103	6.41125	3.48708	6.75506	3.68474	4.59317	15.0189	8.75844
NONHSAG026500	690.141	768.015	775.106	751.622	630.605	559.018	703.637	981.601	958.899	833.405	933.033	926.986	858.445	714.393	1053.32	857.319	963.297	901.272	1195.06	998.543
NONHSAG007647	648.75	664.78	608.266	832.867	655.788	577.133	517.191	443.604	595.763	718.357	550.384	528.575	753.803	673.601	780.796	617.352	673.261	627.49	692.861	751.708
NONHSAG047649	16.9468	16.5446	25.4306	9.97017	18.8137	25.826	31.3848	25.9533	29.2351	26.9306	23.544	28.6199	37.363	21.3745	16.1825	11.749	33.0425	9.30751	18.3376	15.2249
NONHSAG015874	0.582877	1.00937	1.21729	0.925248	0.59479	0.769596	1.01767	1.86257	2.05925	1.02883	0.843672	1.06359	1.61293	0.257819	2.29105	0.970759	0.94246	1.19334	1.75395	1.9196
NONHSAG010463	5.14862	5.46832	3.56609	3.04552	5.42921	1.41699	6.70843	9.85027	5.43374	6.45216	5.63717	6.68803	2.95363	6.69354	2.70907	4.78955	3.95986	3.97049	4.64306	3.46226
NONHSAG004096	12.0279	24.3109	19.3837	7.81708	9.38232	8.77807	16.2508	29.7085	38.5312	17.2391	17.2557	32.5729	25.0057	12.2966	9.716	7.91721	34.8624	10.8244	11.9045	10.2419
NONHSAG015701	0.493441	0.231822	0.315796	0.464655	1.27526	0.118715	0.702526	0.603217	0.719783	0.707097	2.10457	1.22833	0	1.06951	1.87834	0.311798	0.539836	0	0	0.936831
NONHSAG020350	1137.98	906.611	1000.05	783.475	959.231	751.61	1160.87	1217.15	1102.52	1096.57	1506.62	1091.92	1317.92	1171.52	1377.93	1580.99	1444.07	1476.3	1461.22	1833.67
NONHSAG024809	5.48388	2.89001	4.31215	2.84255	4.48689	6.52455	6.61159	10.6702	10.2118	10.1996	5.03533	10.9213	9.98493	5.08257	6.43083	9.26493	9.00111	11.2358	9.9103	12.9522
NONHSAG005601	16.7263	14.8437	18.8001	5.33676	4.62892	9.32528	22.8507	20.8563	24.2331	5.54645	6.03924	12.3319	14.2328	9.01458	12.6506	8.76167	10.1395	5.35868	3.82064	6.47162
NONHSAG032180	1.1991	1.57478	3.07533	1.20832	1.92883	1.02858	2.28543	2.67801	3.3955	3.66163	4.35511	4.90604	3.02154	1.8937	2.88124	1.99233	2.43419	3.11474	4.69117	2.94716
NONHSAG015460	28.4272	16.7739	18.2477	23.676	16.9211	33.3939	11.3389	11.9497	15.1544	10.2868	11.2621	11.9807	19.2027	14.1371	18.8422	16.2547	13.5454	11.5039	17.3944	16.7157
NONHSAG051178	6.99853	4.57704	5.63285	6.26502	3.20899	2.968	0.93279	1.47388	2.02558	2.76111	1.57237	2.98318	1.63698	4.74934	2.80484	6.65622	1.16593	2.43237	1.63623	1.4174
NONHSAG036873	240.924	256.117	354.677	295.52	313.029	206.13	194.126	158.167	318.45	246.45	277.287	202.982	179.52	323.399	414.021	371.635	263.219	286.748	387.382	301.985
NONHSAG025179	42.2899	15.2919	21.1146	23.9214	24.2543	18.5286	27.7054	14.4691	13.7529	19.7085	16.9017	12.8857	29.3335	22.5493	25.5432	17.9443	18.965	27.7841	24.6449	19.0309
NONHSAG044728	4.75562	3.31087	4.79283	4.91381	3.96031	4.56929	2.23938	2.76638	3.5407	3.34776	3.89829	2.96083	5.49921	4.43694	4.75989	3.08456	8.06891	6.28372	6.3617	4.77759
NONHSAG048681	5.00139	7.41857	7.40296	5.43142	5.39519	3.40401	7.25767	7.65645	9.62597	7.63835	8.03844	9.03631	9.44134	6.82565	5.33267	9.02032	7.86386	5.83089	6.2807	6.91425
NONHSAG009237	1.74789	0.854899	2.09513	1.5583	1.40649	1.75727	1.03381	0.881782	0.753081	0.813788	1.02565	0.779614	0.578969	1.01796	0.446378	0.975706	0.970826	1.07265	0.581736	1.31285
NONHSAG019202	0	0.613762	3.59422	1.21185	3.29024	2.9625	1.24641	3.56559	5.28309	2.47988	3.23564	5.94141	2.07	2.72564	3.57088	4.31937	1.50826	0	0	6.27984
NONHSAG028939	3.46657	1.51768	2.0818	3.30999	2.30991	1.27958	2.14131	0.860548	1.66667	1.67163	1.79118	1.02221	2.46927	2.79527	1.82394	2.15951	2.00029	2.35778	1.329	1.65605
NONHSAG025710	2.75189	5.61013	7.54796	3.50428	7.08654	3.04914	6.58618	5.58724	9.81826	6.96051	10.2415	9.9201	11.9214	6.90438	4.30407	5.71299	10.9697	4.62675	7.42302	9.23549
NONHSAG033221	7.20475	4.94178	7.83719	5.20689	6.18786	4.90546	8.41078	8.76788	15.9287	10.0438	7.06576	12.1415	11.1725	5.9819	8.1236	7.0205	9.73053	5.98965	9.56406	7.05012
NONHSAG003414	3.55137	5.41737	3.42518	6.88803	6.16707	3.38577	4.0198	2.23104	0.818341	3.4064	2.03839	1.85188	4.5164	5.18532	5.72757	2.76152	4.03903	5.70755	3.57201	4.64907
NONHSAG055170	7.83336	4.3937	3.0708	6.56797	3.99119	5.6884	7.41084	5.93741	6.14802	8.91329	7.88305	8.19212	7.52268	6.99663	9.13926	6.00621	6.5201	10.3694	6.33599	7.61637
NONHSAG024802	2.91813	2.72556	1.64005	1.93834	2.11881	4.47175	1.97085	2.9827	0.4096	0	0.348587	3.3218	1.2387	1.76736	2.16966	1.60126	0.927572	1.44328	4.9287	4.88415
NONHSAG055397	1766	1936.62	782.926	2361.8	1621.16	1621.51	1008.23	1236.97	889.555	774.109	801.56	347.438	703.202	1902.43	2265.36	2661.48	1084.42	1994.68	1973.72	1919.76
NONHSAG012084	2.26417	2.06425	3.2281	3.01754	1.79612	4.71113	5.26486	5.75447	8.07375	2.07212	5.27593	7.87399	3.75226	3.53597	6.43797	1.51854	9.31267	6.95123	3.77571	3.25986
NONHSAG026672	1.20994	2.55295	0.780554	0.567306	1.29568	2.01661	2.58072	3.42287	1.77097	2.59326	1.28164	2.71109	1.31419	2.86349	3.48301	2.30355	1.33107	0.690041	4.37164	0.386411
NONHSAG032570	405.914	372.886	388.663	368.564	458.84	276.39	347.636	264.363	338.397	306.83	344.243	283.653	347.168	353.487	422.887	410.278	314.065	396.545	450.947	393.818
NONHSAG047267	0.565819	1.32743	0.727998	0.531365	0.971353	1.08169	0.804921	2.75195	1.10292	0.809296	2.16264	2.2538	1.22372	0.976399	0.360908	0.358538	0.310627	0.644081	0.814621	0.72047
NONHSAG048357	11.5322	13.8278	16.4091	14.1332	13.8137	14.7726	20.8121	20.796	20.1148	21.2206	17.2894	14.3569	12.6899	19.0837	18.6013	13.3237	9.56948	13.6458	21.5973	22.3102
NONHSAG023751	0.567414	0.527205	0	0.522108	0.473739	0.515484	1.60412	1.76684	3.93695	2.1332	1.39951	1.6957	1.74039	0.472129	2.26316	2.20391	0.640267	0.664693	0	3.78413
NONHSAG026111	13.5647	8.76085	9.50425	15.1718	13.2667	14.9451	10.5544	5.03494	8.19441	10.5202	9.6739	15.2751	19.0782	15.6605	9.43867	13.7666	10.0025	8.30856	17.1165	10.2624
NONHSAG012765	1.91306	1.07337	0	0.356684	1.30079	1.07728	2.89638	3.05667	1.12548	3.2667	1.60601	1.90537	0	1.62924	1.98135	0	1.27274	1.32004	0.561687	0.990555
NONHSAG034529	7.41272	6.95827	9.1732	8.51362	2.59441	5.25671	3.12508	4.4565	0.802327	4.45235	1.63394	3.0073	2.37062	7.11437	4.19765	7.30197	2.40954	6.86949	0.394623	1.0473
NONHSAG054016	0.811615	1.10762	1.46755	1.03122	1.18399	0.670661	1.71788	1.20406	2.86613	1.56337	3.37047	2.60286	0.872077	0.878376	1.00639	1.12582	0.67999	1.91204	0.625387	2.55864
NONHSAG040868	12.8907	14.7841	13.8226	12.0093	11.3729	10.104	12.984	16.8541	16.5062	13.9274	13.6124	15.2417	13.6647	12.8893	11.1037	13.0304	17.0231	14.0873	13.4181	13.517
NONHSAG024616	61.9114	25.0476	17.7786	27.5471	30.7096	36.2999	62.5352	94.5387	55.8515	52.1014	64.5482	64.0613	35.4192	69.8403	59.8688	44.4528	57.4778	56.2962	90.4652	51.7609
NONHSAG055109	487.285	438.989	543.669	558.285	663.142	516.409	590.405	462.627	624.762	598.707	690.887	662.524	492.247	692.883	632.724	648.894	692.28	615.24	705.797	628.571
NONHSAG011140	10.1057	9.9326	8.78686	14.1955	12.376	13.7079	9.51738	5.53277	4.72093	5.57961	8.77114	2.96083	10.9984	7.8879	9.51978	12.3382	10.0861	9.07648	9.99695	3.98132
NONHSAG012626	12.3661	14.3332	7.27935	12.2844	12.27	5.95605	16.1242	15.2341	10.4803	14.1269	12.4662	10.1936	10.1577	10.4726	8.88965	12.5664	12.3458	10.8368	8.83902	12.7874
NONHSAG045383	7.50888	2.2349	4.26948	2.35415	1.30099	5.96326	0.719129	0.770689	0.15227	0.900612	0.0785719	1.36544	3.08689	4.66778	24.5082	2.0265	6.13823	0.606658	3.30744	2.58138
NONHSAG024903	272.896	321.212	301.533	323.229	344.209	322.978	309.586	320.508	432.872	439.575	456.13	381.729	435.07	363.138	324.203	353.065	385.525	233.187	272.739	263.784
NONHSAG024017	2.72639	3.74509	2.18965	2.97282	4.28828	2.92182	3.01033	4.42061	3.60937	3.23449	4.81999	4.33801	3.85	4.58462	2.1904	2.81566	3.53492	1.92256	2.58353	1.90115
NONHSAG008305	12.7147	17.8402	4.38695	3.4884	6.3623	13.1823	9.20223	11.3669	2.56543	2.83935	4.39958	7.44911	27.5168	18.4927	36.2643	64.4283	5.80027	16.3282	78.9212	74.9257
NONHSAG010142	5.35942	5.39165	14.5876	9.20411	10.4815	10.9686	6.23755	1.96775	10.5288	6.63861	7.24315	8.21254	12.8494	8.04463	11.7931	5.27661	8.71051	11.8887	10.957	8.04406
NONHSAG051340	16.7999	16.9597	12.1329	11.5986	11.764	11.8914	18.7471	16.9141	12.8451	13.3806	12.8329	14.338	12.7769	14.8933	20.838	11.5759	26.6891	19.1503	24.1026	7.73343
NONHSAG041832	0.847985	1.18774	1.11315	0.394084	1.43566	0.197491	2.00417	6.73453	5.83476	4.81654	1.41699	6.75708	3.15454	1.07754	2.76123	0.543156	5.19231	0.489658	3.76483	1.65777
NONHSAG033711	53.225	51.7137	57.0152	54.1201	55.5862	38.7709	50.7371	66.4005	64.8627	64.0722	64.672	51.0437	50.2542	55.2293	54.8563	56.4085	62.6905	51.4787	62.0436	55.6406
NONHSAG009853	114.872	108.867	91.1169	104.583	90.2693	79.0074	82.5046	88.1556	86.584	81.3901	71.7011	77.361	82.071	82.601	117.009	90.8644	83.6015	93.5329	98.8198	79.2435
NONHSAG054324	168.126	99.3739	81.8305	83.9884	81.901	128.71	77.1042	75.373	52.541	65.3295	53.4791	89.8058	72.7493	99.7839	110.285	117.759	52.4472	97.0115	126.862	87.3155
NONHSAG035167	2.69908	4.6869	4.53074	2.15626	5.24203	1.44676	1.09451	1.84746	0.756287	0.365731	0.647171	1.53615	1.13782	1.96953	3.49582	2.46257	3.849	5.3228	7.36292	3.99495
NONHSAG012313	39.1343	44.2321	57.1769	49.1506	45.7205	28.7082	47.9876	61.8562	58.0845	54.4227	56.5678	49.3331	62.3776	49.5023	61.2558	60.3389	53.3707	49.2495	55.113	60.811
NONHSAG001957	5.54211	2.34084	6.41225	5.98793	5.94986	5.70094	3.41688	1.57372	2.42981	5.81483	2.11973	1.65565	3.59116	4.54624	4.9448	3.86128	5.7775	2.52196	2.39102	3.52506
NONHSAG014645	16.3177	25.9421	20.9534	14.2179	12.5263	18.5926	10.4225	20.7985	5.2065	10.4203	9.96114	10.9956	9.39692	20.5888	20.7965	31.4874	15.5781	8.91821	18.6674	18.3057
NONHSAG050103	29.4267	28.2707	45.0458	36.8842	31.5976	31.0759	36.5677	32.7823	45.7198	44.1915	38.0134	46.3	33.3889	34.4311	30.9013	41.5606	43.5503	35.9653	43.0721	35.8825
NONHSAG036869	13.4693	7.26986	10.2445	6.21015	9.53225	6.75611	6.09508	7.46289	3.83579	3.99397	5.17767	3.06332	5.05119	6.92945	7.4307	5.36489	7.39538	12.1167	2.67502	7.76445
NONHSAG015685	5.32516	3.33011	6.39251	4.95559	2.32713	2.76735	2.329	2.1887	3.80586	2.67203	2.00493	2.28332	2.23021	1.57676	3.08041	0	1.19277	2.49266	2.68266	2.83571
NONHSAG021929	330.173	242.121	263.939	249.486	310.729	219.869	177.972	195.19	195.616	235.933	208.398	176.66	215.603	219.174	260.927	248.454	199.255	276.864	300.671	223.396
NONHSAG039051	4.06058	2.95007	4.47409	3.82256	2.79047	2.37782	6.11399	4.145	4.69522	6.18812	4.36439	6.61797	4.92575	3.19234	4.21316	3.59121	6.25658	4.45139	6.2477	3.39478
NONHSAG048433	3.71796	1.97648	2.83066	2.93972	1.33497	4.85552	5.00929	2.4932	6.30451	5.00107	3.94591	5.29094	2.42578	3.99534	3.51278	0.685857	4.18141	3.09997	1.60479	5.63491
NONHSAG045059	6.46937	3.87831	4.87872	5.14004	5.4562	3.84816	3.4919	1.46006	3.18675	3.49289	4.22854	4.14265	4.85327	3.11658	4.23653	1.18733	6.19605	3.21431	4.82247	2.42405
NONHSAG004191	18.7227	19.2105	16.4032	11.1308	20.2113	21.2187	24.4683	22.0327	20.0836	21.054	21.7732	23.7964	15.9591	15.889	19.4639	16.3729	20.6661	12.5247	20.2468	20.2891
NONHSAG027550	29.8558	28.46	44.7085	33.2974	40.9176	34.47	27.3462	14.8877	36.655	23.9088	38.1956	31.53	31.6058	27.149	35.699	24.6865	25.2005	21.8964	36.0789	24.3513
NONHSAG004195	2.63654	1.6158	3.66748	0.792455	4.27704	1.51812	7.40047	3.94305	5.31196	5.69499	4.1957	6.99796	1.41894	1.4101	2.43251	2.32364	7.11756	2.11786	2.82346	1.22681
NONHSAG025002	209.888	311.108	270.881	350.252	301.263	37.509	356.414	362.301	401.084	457.519	577.919	439.324	291.138	386.554	301.067	395.794	358.019	279.127	281.938	326.461
NONHSAG024969	1.20025	1.1217	1.04684	2.98002	0	0.374312	3.78433	2.5506	2.35624	3.03364	0.670385	1.59396	1.18441	1.69982	1.03858	2.0464	1.33314	2.30464	3.53606	2.07755
NONHSAG010453	21.4706	24.2864	33.3412	31.4585	28.3224	28.4695	22.4642	24.9786	43.3441	42.7709	36.8763	39.8176	25.2006	28.9716	35.7833	23.2954	36.8231	26.9746	20.0124	28.5252
NONHSAG006281	1.84338	2.04764	2.44961	2.2701	2.46307	0.857141	3.40687	2.43634	3.24107	4.27778	2.63317	1.9427	2.85755	3.44801	1.34814	2.44013	2.45731	1.57599	4.37669	1.60993
NONHSAG018177	6.65843	5.89867	7.51899	4.56926	5.83983	3.88622	7.05943	10.087	8.55464	6.57161	7.93366	8.38893	8.96019	7.06895	6.85469	6.63972	8.20024	8.54067	6.38576	8.2374
NONHSAG008003	167.754	174.447	181.478	220.274	186.12	162.985	231.591	228.609	167.181	269.598	273.454	212.849	160.181	235.361	174.023	218.705	234.117	199.939	173.228	167.678
NONHSAG030235	122.21	140.958	128.284	107.376	126.925	142.744	127.414	162.882	129.087	133.013	147.951	154.264	107.54	132.58	95.3235	114.526	126.821	103.656	138.52	106.349
NONHSAG049558	292.746	231.197	219.42	185.776	225.109	155.148	140.815	157.352	153.645	160.356	182.32	120.27	207.851	192.612	234.881	250.494	211.091	240.729	202.442	308.679
NONHSAG025618	19.1161	20.3786	9.02821	15.1567	18.6462	18.3	2.96819	20.2081	5.39382	5.84948	10.7929	6.33479	10.4966	5.01179	11.9951	9.93359	4.97246	23.3604	22.7999	0
NONHSAG044154	112.222	150.558	136.977	101.726	106.916	106.017	111.624	97.6641	121.168	68.4957	68.3724	87.4781	159.647	99.2148	179.811	153.615	110.447	115.919	143.913	158
NONHSAG043874	57.2365	64.7341	50.8071	72.1105	73.5225	35.7182	71.3711	84.0621	62.6524	76.7552	78.4866	67.2733	50.8945	82.8387	49.5394	53.4282	57.4634	58.9655	47.1181	45.8269
NONHSAG049858	7.64202	6.12937	3.78923	5.77504	6.81706	6.33996	4.82289	3.78962	3.9206	4.49218	4.89861	5.43651	4.27469	6.52407	4.22843	5.56869	3.6249	7.10098	4.79052	7.51382
NONHSAG018605	1.61058	0.998689	0.715848	1.48511	1.79815	1.71604	0.506261	1.25904	0	0	0.442877	0	0	1.79357	0	1.38708	0.6041	0.627027	1.62385	0
NONHSAG024403	3.7041	4.65564	3.50929	1.90262	2.28153	1.88946	3.81659	5.35675	4.47696	3.85192	2.7954	3.38002	4.75707	3.25147	2.51132	3.29191	3.17883	4.68087	2.60051	4.04022
NONHSAG009943	7.18559	8.73511	2.95444	1.52735	6.46984	3.02051	8.33678	11.2099	8.75869	3.6392	7.28277	7.7086	5.91637	7.37197	1.46673	5.71901	4.36012	7.11233	8.38452	11.7686
NONHSAG036014	7.10835	6.97292	6.26245	6.45848	5.90645	10.1613	4.82738	4.69496	5.81173	5.86177	4.35866	6.19967	9.043	6.40842	5.83394	6.59489	5.45892	5.63542	5.05851	5.84372
NONHSAG020126	0.775181	2.89906	5.80357	4.33434	1.97561	4.26295	3.66718	4.22245	10.3352	4.77876	7.67725	11.3457	0.572125	3.44816	1.50645	1.48546	4.21556	1.3379	1.1391	0.502135
NONHSAG038851	8.33511	7.09247	5.66938	8.99193	8.45578	7.31727	6.92482	6.01576	5.79718	5.6856	6.22165	4.54176	4.97984	5.38404	7.29209	8.98587	5.32361	6.51489	6.63155	7.61253
NONHSAG015462	27.7291	15.7205	19.4048	34.3125	41.7465	22.7353	10.6774	14.4836	9.62793	15.7142	5.36866	6.28799	11.8531	16.363	9.79451	18.4288	7.22863	28.4147	15.7849	14.6622
NONHSAG002424	5.38848	13.9324	13.7507	9.01398	7.3266	13.6386	13.8521	17.3442	12.415	16.8276	13.8078	19.8637	16.9691	8.61377	6.18909	9.18054	18.8909	13.2574	9.05201	10.5378
NONHSAG013198	4.64807	2.88421	6.18045	3.33825	4.76625	4.49665	1.94895	1.21459	0.510417	2.91982	2.13505	2.5723	1.5677	2.1622	1.36341	2.6647	3.48022	3.0099	3.11212	4.78294
NONHSAG022888	1.16721	1.16874	0.955611	2.29129	1.37009	2.51292	1.09716	0.40539	0.241969	1.18824	1.06084	0.990904	1.42387	0.862538	0.947332	1.57231	1.35208	1.03858	1.42322	1.89001
NONHSAG024583	0.910404	3.28082	1.72394	1.63866	2.20903	3.59593	0	0.866322	0.91848	0	0	3.62455	2.00267	0	0	3.61766	2.11118	0	4.40926	2.55232
NONHSAG023222	11.4858	11.4926	7.80621	11.1247	9.87572	6.26504	7.97192	5.03057	6.0024	6.46621	8.02336	5.8128	9.697	10.3328	13.8946	14.2255	10.0729	9.89177	12.3023	9.85762
NONHSAG044599	9.85471	12.6116	12.6903	13.8849	10.2332	7.65093	9.6783	10.2071	10.3581	10.5214	8.58054	7.16724	10.4399	11.5008	17.2594	12.5727	10.8452	14.3598	15.9378	11.1956
NONHSAG016853	33.6464	32.3777	30.9999	32.4047	29.9206	25.4037	27.3975	22.452	26.9306	27.534	25.1596	26.0654	30.284	29.2486	37.7502	33.7996	30.1194	30.7067	31.7595	34.2704
NONHSAG055068	4.81039	1.76394	8.10011	8.63157	2.32368	7.3851	3.59358	0.712276	2.91879	4.4359	1.51855	3.8285	6.27553	8.41277	2.68805	5.1129	6.71577	7.00167	7.82814	6.78779
NONHSAG024863	6.17608	6.70705	6.84184	4.27778	6.91003	5.42624	10.6827	7.26424	11.1893	10.1851	7.66123	12.8172	10.9321	9.48301	18.338	11.2845	6.93531	7.1976	5.42561	10.2109
NONHSAG049942	35.4705	38.682	35.2951	44.6486	36.9483	28.9107	34.8879	25.9967	30.8234	34.8644	33.103	23.0971	44.6323	42.9923	45.3661	40.4796	33.5137	31.9587	31.6773	40.8536
NONHSAG029757	29.903	30.8693	25.5648	26.6929	33.064	22.0171	37.6569	50.2613	30.5745	39.4144	33.8299	40.9489	21.8357	36.085	21.8578	31.1421	35.2693	36.1846	35.1236	29.2639
NONHSAG031020	329.329	341.335	329.749	343.535	381.502	420.13	295.21	314.231	299.682	318.005	325.153	308.331	406.121	310.326	402.274	327.959	369.895	341.208	383.2	352.453
NONHSAG050284	5.93577	5.93797	6.16547	3.3396	5.22991	6.42784	3.86345	5.07554	2.87883	3.54222	2.75775	3.27073	4.44786	4.84105	4.03436	4.00526	3.39692	4.68414	5.75553	5.29331
NONHSAG023817	94.3805	86.8662	83.3167	66.4495	62.9483	48.2427	74.6463	79.1124	61.3933	42.5434	55.2045	47.8875	81.5685	46.1186	94.1393	97.0476	81.3273	66.4745	85.5551	97.033
NONHSAG042492	4.60687	3.64884	5.52747	5.95874	6.04068	2.34014	9.39515	7.95946	7.28456	10.4366	5.37256	8.11753	9.86543	4.24071	6.85316	3.16102	5.09407	6.50189	5.69113	4.10936
NONHSAG032432	10.9632	9.64771	11.192	9.94721	8.79689	9.91235	13.2183	17.1107	13.6399	11.6912	12.3438	19.1898	11.6245	19.0811	13.2344	7.18463	10.63	15.2039	10.6246	11.9416
NONHSAG022218	93.5158	81.3741	83.1726	66.6204	75.2738	78.3681	60.5596	44.8619	69.5938	57.0876	58.9219	75.0021	66.4924	95.6033	79.3852	96.9683	66.7394	90.5328	82.7479	78.6892
NONHSAG008281	12.5374	8.14675	14.539	9.67137	6.62407	1.82501	5.15933	3.16032	3.84521	3.69914	3.16743	2.30946	14.8394	5.07349	9.89235	9.31989	5.72189	14.1045	8.06226	13.2214
NONHSAG040841	62.8321	59.8364	42.5977	73.5302	100.033	19.4983	28.9778	27.568	35.0612	36.8623	31.9409	10.1694	33.6589	38.0768	29.5309	74.2777	31.3822	44.7561	43.9002	48.8816
NONHSAG019015	4.07768	3.81888	2.64463	3.17773	3.19038	3.69631	6.43708	4.6437	6.3143	5.49217	4.8738	3.72262	1.98506	3.20109	1.31147	5.62288	4.12726	1.55633	3.95759	8.29871
NONHSAG050001	7.56161	8.77011	7.03672	8.45066	7.42817	10.5929	7.61695	11.2361	8.94605	10.3735	8.04036	13.9865	10.3242	5.81556	6.95127	9.06544	8.99604	10.0877	7.75653	5.14738
NONHSAG018192	3.78017	4.60583	6.02972	3.60885	3.64536	7.22221	5.05607	7.29617	5.72976	4.92438	6.01937	8.78289	8.94219	3.76015	4.99427	5.5252	5.47137	3.10073	5.40252	3.50432
NONHSAG027042	5.97422	1.38931	10.8179	7.18105	4.50431	6.69643	2.18849	0.306714	10.4465	3.27502	2.2364	0.8233	0.762135	6.75342	7.0678	2.98373	2.67364	5.84729	4.84581	3.17557
NONHSAG005385	3.90148	3.50397	3.66721	2.77411	3.76504	2.86461	4.62413	3.84248	5.22973	3.96373	4.79827	5.85213	4.30198	4.50859	4.72437	4.74062	4.23889	4.51746	4.68012	4.94058
NONHSAG049556	8.73704	7.74051	8.59567	8.38785	8.49305	13.1229	4.26429	1.81367	8.14774	7.78041	5.4358	8.37853	8.14844	8.66505	11.0587	4.47198	9.08957	11.993	5.59556	7.34536
NONHSAG035339	1.89287	2.35235	4.37074	3.41523	3.48463	2.85959	3.32046	5.89413	4.89625	4.50748	4.2382	5.35449	4.41325	5.28615	2.47406	3.23608	5.04853	3.22715	3.73752	4.30799
NONHSAG040843	3.37541	10.6455	8.31942	5.17785	6.56915	5.54827	6.98065	10.4103	11.9802	9.93608	7.53702	8.86201	4.4483	11.3489	7.07124	7.79205	8.10529	7.70359	7.54561	9.41466
NONHSAG015703	0	0.366142	0	0.729775	0.997797	0.550491	0.741084	1.56248	1.537	3.34248	1.31384	1.1703	1.736	1.66586	0.507737	0	1.30402	0.901691	0	0.507758
NONHSAG005486	26.8296	28.232	36.5143	37.612	18.7622	18.9278	20.4948	15.1997	23.3185	23.2431	19.9202	13.3514	23.571	29.4773	27.7471	32.508	22.0443	36.4412	16.5425	23.4141
NONHSAG029373	0.296453	1.11225	1.52866	1.66873	1.2706	1.27196	1.6864	2.87793	1.44585	2.25986	2.26255	2.06655	1.28623	1.02132	0.75789	1.12828	1.62968	2.02758	0.427941	3.40494
NONHSAG032017	2.43867	3.74468	2.24489	3.68	4.64316	2.8373	1.52348	0.612823	1.63255	0.75488	1.95338	2.42806	3.90216	0	6.69703	2.1404	1.87209	7.79227	7.75075	5.62302
NONHSAG005379	25.441	22.6524	18.0937	20.8509	23.1215	21.8957	28.0264	27.1842	20.1893	23.9123	22.5954	26.9198	27.2677	15.0217	17.9433	29.5002	23.4758	25.0685	25.3551	17.1062
NONHSAG036989	25.2392	25.3474	25.6308	11.0816	22.4234	16.4066	34.428	32.9684	58.19	25.3666	38.0648	60.6256	46.9456	26.2752	40.7753	10.8922	47.2758	26.8602	44.0371	12.4684
NONHSAG016710	15.6487	15.9538	16.2571	16.5755	15.7188	10.0178	14.49	13.6818	9.8676	9.25356	14.0699	6.92669	13.228	12.7926	12.989	15.9447	11.144	15.94	13.1832	11.1892
NONHSAG021943	0.767488	7.08203	2.10827	0	10.062	1.34909	6.47959	11.6383	6.92048	8.57137	11.1175	16.0499	7.31864	1.2471	4.19174	3.0224	10.5689	0.915997	16.9444	3.16508
NONHSAG004138	125.031	116.842	137.084	104.812	140.591	73.8021	171.293	156.884	164.29	162.417	143.369	172.82	174.291	120.026	115.176	126.637	164.046	116.544	171.827	147.511
NONHSAG013578	19.3059	23.3782	29.1308	10.1523	6.97799	8.69676	4.36761	9.40592	7.69826	4.23003	1.70893	7.08657	4.09492	0	11.072	0	2.93839	6.22546	0	11.3521
NONHSAG031229	2.99844	38.1613	25.6146	16.1282	40.1495	20.0586	8.24345	47.4721	47.5538	30.6418	59.0517	63.161	65.5445	33.3416	43.2906	51.4203	57.2092	33.3484	54.2148	41.8698
NONHSAG032125	4.87734	13.4809	12.3469	13.984	7.29639	24.1171	1.52348	9.19234	3.26511	5.28416	3.90675	6.47482	10.4058	4.59903	5.58086	2.1404	3.74419	7.79227	3.87537	1.1246
NONHSAG035742	67.9493	31.1585	32.0451	35.3883	49.8998	11.5009	32.6268	14.2365	20.1391	26.4773	22.3249	8.88962	44.7658	26.3402	30.4689	22.3598	11.5893	76.5491	26.3137	34.9625
NONHSAG036654	28.2315	29.4339	33.9824	53.513	37.0088	34.233	26.5989	24.1909	22.8545	29.7702	26.501	22.9575	19.4729	19.1554	45.2494	40.3067	31.2307	27.0201	49.1584	43.8638
NONHSAG047954	12.4031	12.6627	9.49749	13.675	13.7062	8.11048	9.71663	10.8801	7.16401	10.1225	4.31784	4.35988	9.10779	11.2102	14.6322	7.47983	10.9275	8.7941	16.0411	10.391
NONHSAG053241	26.7422	21.1626	19.326	10.9105	24.7185	14.9415	31.9518	25.4293	21.6124	17.2647	23.8005	20.1701	30.4102	26.326	30.1357	39.2926	33.5418	35.678	34.7434	47.0929
NONHSAG000614	161.658	181.163	116.199	180.217	143.057	140.121	139.221	124.402	121.023	148.001	111.688	110.671	115.172	165.047	127.965	142.804	109.72	168.355	109.383	144.467
NONHSAG008116	18.9294	24.6529	16.926	22.8559	24.0025	17.8029	22.1323	26.7311	21.0939	22.1958	26.2086	21.8104	20.1975	22.793	25.4246	24.1524	27.5433	20.8913	21.7467	33.5689
NONHSAG036827	23.254	23.2126	15.8214	17.4981	16.9307	16.4892	17.9011	17.5546	13.7993	15.2048	13.3102	16.6982	16.4742	18.3374	16.5693	14.0039	11.6607	26.6843	15.1386	17.3742
NONHSAG000882	1.99839	0.754034	0.436587	1.55116	1.73799	1.40876	0.31896	0.132104	0.66809	0.523642	0.275801	0	0.448875	0.982362	3.03742	2.14256	0.173537	0.719308	1.00122	0.798523
NONHSAG029999	2.80813	2.24936	2.09965	2.98781	0.68069	2.81435	3.03555	0.63927	1.18137	1.52082	0	1.19869	1.18788	0.681666	2.60384	1.53906	2.22811	0.92444	0.591054	2.08352
NONHSAG031213	12.9153	11.668	9.22157	13.3296	11.5523	8.84094	8.48642	5.66632	8.69609	11.8628	9.10843	6.6774	9.94946	6.67386	13.8701	8.16206	7.88131	12.6773	8.87949	14.1504
NONHSAG021846	3.30677	4.13857	4.25011	1.81248	5.44425	4.61581	6.01182	4.69597	7.24818	6.57152	9.83882	4.93931	7.53654	6.66381	4.91616	6.63157	6.04682	4.07473	3.56549	4.20546
NONHSAG029774	1.44846	0.546348	1.82725	1.7869	2.14329	1.20802	2.48029	1.07883	2.37953	2.08662	2.37634	2.73951	1.01255	0.509239	0.905229	1.99759	2.6668	2.11309	0.812044	2.34363
NONHSAG010174	0	0.372912	0	0.371533	0	0.746762	1.88714	1.27208	1.17489	1.89105	1.67168	0.397421	1.77144	0.3391	0.517816	1.53057	0	0.459643	0.587641	2.07162
NONHSAG020962	2.094	1.14015	2.21583	1.39361	1.72648	1.01199	0.907125	0.74437	0.671144	0.917998	0.608663	0.947253	2.00459	1.40983	1.80269	1.89729	1.02261	1.12988	1.92643	1.5588
NONHSAG008866	2.27061	1.55419	4.62948	1.89359	3.48236	0.990099	3.59254	1.98816	5.19781	3.21756	3.9673	3.46156	1.65349	3.44193	4.04886	1.32257	3.36879	2.84513	2.72555	1.42067
NONHSAG042479	28.0666	27.8655	30.7551	24.8753	26.466	22.612	35.2646	28.2119	37.2219	29.3811	42.0372	35.837	32.2591	35.3339	34.8868	26.5095	25.0512	32.3834	25.2427	27.9676
NONHSAG007835	27.8469	22.3364	17.5827	24.6498	18.2771	10.1536	17.5959	15.2398	12.988	18.2671	13.3611	11.4009	11.2198	14.0998	21.3984	13.3594	19.4152	21.5434	20.5978	11.8713
NONHSAG040131	6.96211	4.46773	7.43719	6.86996	8.09481	7.8888	7.40273	12.421	10.272	9.46891	10.8928	13.0026	4.54344	3.31284	4.54141	10.0421	6.30436	7.54633	6.45349	4.54515
NONHSAG029022	2.9844	0.780006	1.03074	4.06993	1.37942	0.44647	3.64096	1.18896	1.29571	5.27214	1.4578	1.19463	3.36036	2.52767	0.742387	2.05228	3.63203	2.07422	1.41977	2.40087
NONHSAG051306	66.8743	104.059	72.2528	83.8527	66.5225	49.6365	45.0726	62.3121	57.1678	65.3588	58.5546	44.6889	57.8606	85.0739	90.7397	74.023	62.1928	94.3317	78.9383	80.4168
NONHSAG020845	31.3281	36.3708	55.3647	50.5501	49.1381	58.5111	31.866	13.7095	41.853	22.9846	42.3442	31.1746	29.911	31.6364	42.2865	42.7438	22.452	46.7904	34.2722	36.2166
NONHSAG001744	9.574	9.28068	14.9056	7.38555	15.9159	11.9578	5.83238	6.37082	8.13847	8.33936	11.5342	6.86787	8.53537	3.87072	26.477	6.46835	11.6663	9.45707	12.7568	6.28896
NONHSAG030487	2.98961	1.56218	3.2461	1.11968	2.97451	0.857895	4.9861	4.99328	5.79845	3.87814	2.29261	5.22617	3.95442	3.08544	3.15892	1.32808	4.28314	1.07216	6.91002	2.37171
NONHSAG019781	4.57053	4.0315	5.39578	5.45551	3.9772	4.91604	7.15276	3.90292	6.26995	7.07886	6.49065	8.36559	5.56872	3.88624	6.45238	4.6221	5.74982	5.29588	4.34164	4.58953
NONHSAG027833	1.79621	2.20113	3.50672	2.45361	2.60651	2.37365	3.17463	2.02565	4.0292	3.8799	3.42445	3.67996	2.62751	3.25611	3.66718	2.59234	3.11047	3.13362	3.69217	2.96719
NONHSAG025725	2.29137	1.23922	1.62781	2.77887	1.65581	2.27357	1.79472	1.10093	1.0215	2.29158	1.61002	1.34371	0.782997	1.49554	3.42555	2.18816	1.40364	2.31703	1.85541	2.55386
NONHSAG034653	0.981967	0.457401	0.650565	1.81674	1.65175	0.903992	2.78084	0	2.42264	3.24261	3.66401	3.91265	4.44733	1.23727	1.9372	0.632133	1.65035	1.1417	0.736069	0
NONHSAG006353	2.54076	4.29816	4.1245	4.18753	2.69979	4.25909	3.00384	5.39748	4.77537	4.37422	2.93646	5.63015	2.83326	3.73116	2.78166	3.97551	3.24144	3.53703	4.25613	4.41416
NONHSAG009467	62.3179	46.8902	53.2529	88.0895	53.2339	51.0282	50.5579	38.1507	40.8268	52.968	46.4701	38.9543	53.1516	52.8584	51.11	49.3342	50.8335	51.1948	62.6325	50.6325
NONHSAG019003	1.27926	1.57923	0.964671	1.58452	2.14763	0.196973	0.805498	1.18521	0.362699	0	1.05998	0	0.63386	1.37603	1.43535	1.46752	0.47484	0.984034	0	0.555958
NONHSAG044758	3.41442	3.6357	2.58411	3.15923	4.10366	2.24648	3.22334	2.68738	1.44382	2.30139	1.61839	1.45765	1.47175	0	2.56487	1.88356	3.27815	3.40163	3.65404	2.56944
NONHSAG008815	924.461	945.317	801.497	717.765	728.045	556.446	968.417	990.44	925.93	914.095	1021.71	890.826	999.694	775.024	834.248	1033.37	965.552	782.828	818.985	977.344
NONHSAG030450	190.563	115.962	99.8297	96.9716	162.188	87.6159	65.1623	43.7045	58.7514	91.3232	70.615	56.5721	106.505	64.0448	83.077	92.9131	46.7092	179.154	93.1988	101.069
NONHSAG024979	20.9162	18.2514	17.8906	16.6705	16.8826	22.8809	17.2212	18.0516	14.5027	15.6617	13.0339	16.5426	13.1857	16.0681	17.1607	20.5027	14.7697	16.4402	16.2224	18.0588
NONHSAG014559	45.9696	36.424	32.1508	38.2492	43.4768	49.7388	49.7525	53.1406	48.4865	43.3919	45.5755	59.1315	38.1321	35.5469	46.4925	38.9898	48.8999	34.5147	43.2869	49.4744
NONHSAG004331	34.1141	37.6845	41.9119	36.3811	33.4872	35.3165	37.702	40.0229	45.8757	40.6493	46.1901	39.8236	38.9661	42.7589	21.1575	41.3039	39.5723	39.2062	40.2773	24.7482
NONHSAG041948	7.01492	7.26975	5.46328	14.4624	11.3688	3.84088	3.18471	3.56734	2.79625	3.08621	3.62725	2.23201	4.63793	4.16517	6.70427	9.85701	3.12266	6.8399	5.38388	4.96959
NONHSAG002325	1889.31	1510.45	2153.36	1274.53	1597.1	1317.77	2027.4	1858.51	2370.88	2287.45	2797.84	2266.89	2300.52	2105.28	1825.8	2246.98	2422.27	2356.51	2295.68	3338.11
NONHSAG001444	96.2428	94.945	85.1459	91.1855	85.533	98.9051	67.5456	84.9214	75.5896	81.5296	82.7982	73.2489	87.6614	88.4154	103.243	90.6507	86.3272	98.5651	102.707	82.8892
NONHSAG006086	3.47518	1.59786	2.41437	3.91938	4.93729	2.25462	4.0653	2.60183	7.87303	5.63252	8.30376	6.91828	7.00443	3.48884	2.40186	3.44346	4.01783	5.22974	2.78667	7.26687
NONHSAG026072	0.101464	0.287474	0	0	0.606481	1.9252	1.0612	1.54111	0.7006	0.0976652	0.863233	2.33968	0.281033	0.26912	0.12602	0	1.44915	0.226714	0.141032	0.125395
NONHSAG000163	17.8623	24.7726	21.3461	14.3022	17.461	13.555	24.5962	25.1741	22.9907	26.9316	27.2792	24.357	21.6383	18.4846	15.3525	20.2273	16.9686	19.8215	26.2146	18.2452
NONHSAG022024	16.6436	25.2693	9.64021	36.2763	15.7677	12.3751	16.7346	16.0072	7.69318	27.6533	10.9622	6.07923	12.7302	16.1819	13.9896	13.6351	19.3843	17.5258	11.7864	11.0776
NONHSAG055545	16.838	14.5592	11.6818	13.8783	12.5881	15.7888	19.1447	23.0102	14.9745	27.2677	20.0201	17.9301	20.5341	16.8818	14.6941	16.554	18.3666	18.388	21.2491	10.8648
NONHSAG040836	43.0909	45.7267	47.7324	50.3661	75.5036	23.683	35.788	24.586	35.9768	40.6267	36.2336	12.6143	41.5826	37.9197	33.5568	67.0151	33.6329	49.4328	45.6065	46.4315
NONHSAG004508	48.5637	23.837	45.6891	34.4283	43.7611	40.7084	23.2129	22.7416	35.6858	28.7307	18.2384	16.5937	18.6467	49.7122	74.6534	55.6918	29.4012	38.4829	54.7669	58.2709
NONHSAG027795	5.64946	3.60776	3.33579	5.14737	4.01598	7.44142	2.68379	3.31094	2.73931	3.28444	2.94159	4.41932	4.28498	4.39958	4.57765	4.8277	3.29627	6.37708	4.86061	4.81619
NONHSAG035054	44.3853	34.8803	49.8478	33.3558	43.0332	34.1569	45.8427	40.9981	56.3698	46.8171	49.4037	53.4252	43.9073	43.85	37.1335	52.0614	51.0027	50.0645	65.2961	62.9718
NONHSAG044452	15.3448	20.6439	18.2702	27.176	19.8681	11.0562	13.4524	12.192	13.8323	17.6626	16.2175	10.0911	11.7059	14.7257	31.0554	21.6593	10.8153	18.7983	22.1207	22.5127
NONHSAG001315	26.2601	22.7125	32.8919	29.5956	29.3171	39.6524	14.0512	13.8826	15.4062	28.0059	21.5204	11.8905	14.7298	32.6578	33.463	13.1638	18.9065	22.4362	29.2108	22.3925
NONHSAG004509	40.0834	21.898	38.0766	34.0792	35.3666	37.126	13.3025	19.2966	32.6987	26.2357	17.4526	14.0163	15.8714	35.3901	51.1155	37.1527	26.1162	24.1365	39.1442	41.1421
NONHSAG047051	101.451	76.6231	108.918	151.788	128.724	32.553	146.573	139	143.247	170.852	246.366	182.85	133.209	182.191	139.017	170.34	157.42	131.688	130.992	127.575
NONHSAG002914	16.3758	23.4959	17.9988	18.0045	13.944	17.135	13.7797	11.0773	16.3952	14.1676	8.87873	9.78572	13.3584	12.7375	15.9741	13.4577	14.9024	18.379	17.033	8.92266
NONHSAG019094	3.75493	1.31277	0	4.3485	1.18674	4.12055	3.54625	3.3334	2.31305	6.64974	3.90138	4.67538	2.82132	1.18601	4.92308	2.41333	1.57447	0	1.40149	4.93019
NONHSAG024037	0	0.662247	0	1.30538	0.589821	0.952303	2.6914	1.09355	2.14772	2.00526	1.15927	2.14064	3.38789	2.34217	2.91559	0.937264	2.45652	1.70229	0	3.91032
NONHSAG009401	47.2652	54.6802	34.3113	62.5637	54.7814	45.9783	42.2624	40.6698	32.9087	33.3168	38.7502	20.3197	36.8549	47.604	85.144	50.6287	32.9099	50.9375	57.5048	50.5303
NONHSAG041659	4.7804	1.79214	2.885	1.49247	1.09033	3.63142	5.43601	5.13957	3.11284	4.24656	5.39096	8.8867	1.38968	6.56838	4.49589	1.62	7.0232	2.54881	3.23435	3.26567
NONHSAG016372	3.32315	2.5405	1.85056	1.37311	1.61669	2.51695	4.97511	3.74575	2.82087	2.9823	6.58581	7.23752	4.12232	3.43923	2.09615	1.3084	7.69571	3.75346	3.24129	3.39547
NONHSAG006988	83.1317	93.8938	76.5907	98.15	82.8221	97.8441	80.6909	63.6234	71.2744	72.6854	71.3642	67.6058	60.2517	83.7466	78.4104	93.0216	68.7219	76.6045	80.4975	87.4215
NONHSAG004730	1.73546	0	0.570325	0.402976	1.10076	0	2.05039	1.03225	0.853447	0.821039	2.53461	0.432157	1.94098	0.367082	0.56592	1.11243	1.45044	2.5078	0.643313	1.13275
NONHSAG054555	8.42509	12.8495	9.58843	2.76605	12.6597	10.3201	5.80337	8.97947	8.41038	2.68474	6.66591	5.523	6.22427	5.70083	13.033	5.79949	6.41881	9.36503	16.2322	8.43085
NONHSAG039076	1.14042	1.03945	0	0	1.80806	0	2.12104	3.30944	2.32458	1.04331	2.65538	0	3.78238	5.33847	3.24529	1.5304	1.34078	5.60509	3.80779	1.64345
NONHSAG054981	37.412	43.1915	38.9878	52.3844	48.6432	31.3943	30.3013	28.3571	39.6597	37.3152	41.1136	25.7054	35.6404	38.2556	44.8438	45.1151	33.343	44.7165	44.0533	42.4758
NONHSAG006151	15.3783	12.0683	9.24358	11.6086	22.5831	13.9187	6.46796	8.44908	10.6641	4.46747	11.0916	5.24955	4.68426	6.75043	18.8795	37.4017	10.5467	7.70174	10.6218	31.0038
NONHSAG038742	2.33771	3.27827	1.52692	2.90425	3.9711	4.74771	0.73724	1.86571	1.14658	1.84741	2.28773	0.776117	1.72613	1.65759	1.00986	0.995642	1.72925	4.93232	0.572757	1.00986
NONHSAG011178	13.2206	15.4806	9.28075	16.7432	10.0931	13.6897	4.59335	12.6608	10.4407	6.85098	3.54484	4.81444	2.99709	13.3702	11.6665	5.03651	6.4496	9.24164	3.97881	6.37959
NONHSAG050937	2.92295	3.00974	2.9979	2.29463	2.50803	2.00649	3.46654	3.37364	4.30981	2.31774	3.05805	2.90895	3.21282	3.63601	2.88892	1.37584	2.23347	2.67502	1.70355	1.91524
NONHSAG048677	9.00376	27.065	26.0451	17.6531	26.3232	27.1442	20.7464	30.1284	29.2994	29.586	28.7577	43.0328	24.6723	23.9173	11.3676	19.5133	24.8743	19.6394	33.1238	19.3678
NONHSAG003721	34.3754	32.4926	71.5114	29.9045	35.6908	72.8197	29.6109	14.8361	38.9481	22.2313	18.1546	29.0391	103.201	21.7175	52.2262	78.1052	68.378	47.2903	61.3081	80.1083
NONHSAG050033	54.9813	47.6848	47.7923	69.5637	57.8524	44.1289	41.3244	30.0777	43.5108	43.3137	39.0319	44.0557	44.0648	44.7898	57.1164	68.6521	37.5929	51.9725	59.0667	45.3105
NONHSAG033612	7.05989	6.8827	8.37109	9.95345	11.2003	7.93302	13.1368	7.27583	11.1074	16.0624	12.2399	14.3307	10.9341	13.8437	8.99115	6.53257	7.44501	11.423	17.5529	9.31771
NONHSAG050612	14.3999	14.7476	16.5449	12.3236	15.0318	16.0884	13.4979	6.04077	8.02817	11.1505	11.5496	7.96557	20.443	12.9507	13.1608	15.7853	11.0438	6.70261	11.417	12.1525
NONHSAG035744	511.751	259.984	238.742	247.975	350.595	95.1792	221.477	115.946	139.877	191.554	176.02	70.2888	295.581	196.302	222.137	159.466	88.8767	558.643	169.916	241.693
NONHSAG007484	3.52474	5.99994	3.94335	4.31849	2.93723	3.19122	11.6202	7.29711	8.16121	8.27379	3.37344	7.60757	4.52256	4.87608	9.39862	6.09347	8.63305	4.13706	4.48474	3.14413
NONHSAG030248	39.401	51.0598	46.5994	48.46	58.4207	41.3435	53.709	47.9565	71.8487	68.1025	67.2551	65.8587	50.0073	64.6184	50.3067	50.2396	56.149	48.5819	78.0956	53.017
NONHSAG022350	1.03346	1.8904	0	1.84668	1.65365	0.436134	0	0	0	0.94992	0	0	0	0.81529	0	0	0	2.52059	1.69971	2.94222
NONHSAG021328	202.147	203.261	193.09	255.284	219.787	246.574	242.878	224.897	297.397	273.574	358.158	323.906	190.439	303.851	232.597	263.132	269.507	195.77	221.624	218.169
NONHSAG037755	30.1787	31.1505	21.8067	31.101	35.1142	33.23	27.2831	26.453	18.7857	24.4496	26.6093	16.7356	28.568	19.6693	26.9248	28.8171	21.9693	27.1029	19.9826	24.6977
NONHSAG048865	270.91	192.666	192.847	239.877	192.803	235.683	178.349	184.438	141.666	181.216	148.271	84.0206	240.094	218.024	232.189	234.307	165.542	252.696	245.048	229.996
NONHSAG032314	1.99493	2.08457	1.1308	1.25474	1.72294	0.321485	2.73657	3.80785	2.36744	2.54438	1.7068	3.08974	3.15226	2.31382	2.80212	0.559152	1.93516	2.00578	1.89196	1.67635
NONHSAG037221	36.7514	37.9848	22.4864	27.5545	24.9105	30.2334	38.3236	43.8287	22.7833	31.9818	33.3186	33.8601	29.125	36.8445	37.3618	36.0685	37.254	45.6507	28.9197	27.3286
NONHSAG015765	1.22674	1.12905	1.06497	1.23973	2.68028	0.625699	0.582649	0.340278	0.396815	0	0	0	1.20556	0.345242	1.85765	0.564297	1.60891	0.371811	0	3.18209
NONHSAG039267	42.9984	34.5283	39.31	42.9662	29.5035	27.9659	50.3829	43.1396	54.6369	50.3519	67.184	54.6476	37.3321	43.1585	40.3193	54.7366	59.2705	39.6623	57.8295	50.8206
NONHSAG017365	2.60639	3.19572	1.20719	3.1355	2.11598	2.25462	6.50449	1.95137	6.99825	8.04646	6.22782	5.18871	2.80177	4.18661	6.00465	4.59128	3.01338	4.18379	4.18	10.9003
NONHSAG035306	4.8012	4.7729	3.36753	3.10166	3.77175	1.56357	1.74789	1.7737	1.08553	1.90105	2.5234	1.82224	2.71474	3.06737	3.8176	0.903965	1.7361	3.11175	3.78543	1.20334
NONHSAG044328	2.66647	0.772036	2.34882	1.55005	1.24211	2.08896	1.75378	1.00925	1.19371	0.785491	0.703339	1.02106	2.03434	1.07293	3.10393	1.55023	2.01124	0.694832	2.03595	3.86746
NONHSAG053034	1.59605	1.49398	1.31964	1.38007	2.96347	2.61367	0.469557	0.31802	0.783262	1.13463	0.412236	0	0.590479	2.71288	2.61979	0.510188	2.21571	1.15766	0.746784	1.55375
NONHSAG020794	1.46522	1.35781	1.24076	1.11719	1.30951	0.749064	1.78581	2.49211	2.0045	1.46247	1.42593	1.12954	1.70097	2.69014	2.22495	1.21349	1.8517	1.94775	1.63629	1.35305
NONHSAG018989	14.7641	11.3338	13.2111	12.765	12.5004	13.6133	14.974	19.0377	15.2093	17.3659	19.4597	16.3007	17.7826	20.5092	13.1109	14.7003	17.679	15.3288	12.2233	18.3278
NONHSAG022330	3.039	1.85421	5.71461	2.7184	0.811907	1.71509	0.944824	0	4.10711	0	0	2.01488	4.98254	3.20355	2.84589	1.34986	2.3646	1.23348	3.32219	1.43844
NONHSAG043402	8.29208	17.6142	7.90187	11.1035	11.6574	18.1203	7.83275	12.0107	7.26091	5.22352	8.43233	11.4718	8.29165	8.15723	12.6677	8.87655	8.74943	8.54379	8.92591	15.704
NONHSAG039456	14.1744	10.2642	13.338	12.9709	10.4667	16.3551	10.3784	10.6448	11.6447	10.7295	8.71541	12.512	12.1838	6.63652	11.5739	11.4658	12.428	14.3594	11.2169	10.7345
NONHSAG050497	7.36819	4.13616	4.79822	3.43799	5.64412	4.85321	4.53336	2.65432	3.9702	2.44823	4.33705	4.76998	3.79045	3.14331	3.33168	3.75969	5.71104	7.19217	5.93275	4.28201
NONHSAG018794	5.2452	6.45013	3.82055	3.37523	3.64182	4.66151	2.79531	3.16787	3.52419	2.18309	2.76974	3.5913	3.81983	3.37425	1.26299	0.416896	5.06167	5.62351	1.42842	2.94378
NONHSAG033244	9.5837	14.9148	11.5261	14.1394	17.2004	10.7316	16.6396	15.7191	18.2367	14.7501	20.342	17.4146	8.09488	18.5667	11.2303	15.0755	13.1896	9.05442	8.96733	9.66762
NONHSAG044574	2.9459	3.6592	1.30113	1.81674	0.825875	2.71198	3.70779	6.56649	2.42264	2.31615	2.03556	3.42357	2.96488	0.412424	2.58293	3.16067	1.10024	2.2834	2.20821	5.17537
NONHSAG053614	18.2214	3.63893	16.3863	13.0117	14.7831	11.9263	12.2399	1.99927	9.0987	9.6608	4.54092	10.9928	19.6449	7.06431	6.29402	13.4144	13.6607	12.9919	14.6898	12.8575
NONHSAG029236	2.9167	2.29529	3.29641	3.77776	2.94476	3.51151	2.71527	2.02244	3.29188	3.27366	2.5113	2.73976	3.09939	4.01198	3.43709	2.28823	3.61717	2.45266	1.39645	2.4962
NONHSAG016969	0	1.04942	0.974877	0.69768	0.63623	0.527292	0	1.19652	1.46596	1.41967	0.942767	1.11737	0	0.637678	0.483524	0.954493	1.24292	0.859377	0	0
NONHSAG025377	4.04439	3.1829	3.65281	3.33881	3.10798	2.27956	4.26222	4.97437	4.33351	3.90495	3.6846	4.10949	4.13302	3.26314	2.83101	3.9185	4.19941	4.16044	3.97917	5.10731
NONHSAG011939	0.400661	1.40765	1.49774	1.14831	0.804295	0.542655	1.09115	1.34416	1.92549	1.49098	1.09888	1.31012	1.57022	1.47643	1.34206	1.71057	1.7208	0.827557	0.946712	1.26419
NONHSAG006869	17.7312	15.0831	15.7103	18.4291	15.0631	14.0189	12.7812	16.0818	13.4042	14.4126	11.4085	10.8888	21.4215	15.7687	18.9423	10.5169	14.0956	18.8828	13.8247	16.0123
NONHSAG054359	28.0018	20.4296	23.3089	18.4109	21.9364	16.1219	27.7381	31.4834	29.8032	24.7808	25.2238	29.0573	24.0631	24.9453	29.8015	22.1528	32.9288	23.1034	24.5997	33.6839
NONHSAG008462	29.7426	30.2849	22.5636	23.4462	27.3886	18.8288	19.6688	17.1481	23.8805	18.193	19.9308	13.1331	20.6246	23.4671	22.706	15.9367	29.5614	27.9689	17.9338	17.2643
NONHSAG044888	58.7003	57.9165	29.2132	37.9918	39.3933	45.3513	27.8628	24.5186	29.286	21.8205	33.4166	16.2648	20.0768	32.3008	31.5243	53.918	32.2889	40.9817	32.082	55.2437
NONHSAG016546	4.41344	4.40737	3.90098	2.25213	3.07067	2.22345	6.5391	5.49431	5.36058	7.13343	3.87607	7.04347	3.04178	7.15271	8.57527	5.79247	4.50572	10.1096	4.88364	9.3161
NONHSAG022078	2.49632	2.34691	3.0532	3.19163	4.49746	5.80415	4.87739	5.00943	6.43598	8.82363	6.65599	5.45479	5.37039	4.60399	3.40678	3.81028	5.37817	3.92394	5.35491	6.92381
NONHSAG040833	1.26829	0	3.66372	2.23965	1.99127	1.03728	0	0	0	0	0	0	0	0	0	1.71659	0	0	0	0
NONHSAG037786	17.246	10.1098	17.3934	13.071	14.8713	19.3845	13.7518	7.88803	12.4532	14.1458	10.195	14.6397	16.2938	19.1393	18.5721	13.1326	12.4229	12.6796	17.0999	18.7134
NONHSAG000505	2.65026	0.562828	2.29043	2.22241	2.75599	1.16123	1.70142	0.408469	0.935569	1.1482	1.60542	1.18418	1.63107	0.818208	1.00075	0.673346	1.10308	2.88649	1.2666	0.928671
NONHSAG022220	1.92415	0.88197	1.35002	2.58947	0	2.87199	0.898396	0	0	0.88718	0	0	3.13776	1.52959	1.34403	1.27822	0	1.16695	0	1.35756
NONHSAG023284	1.14887	1.04687	4.921	3.05946	0.910078	2.38493	3.20451	5.82905	7.02792	4.20265	7.12806	3.42414	1.90647	4.47785	1.63599	4.62732	0	9.88725	1.92019	1.65717
NONHSAG014788	2.58787	2.56953	3.9471	3.75081	1.54255	2.54339	4.53591	4.62751	5.39359	4.44949	3.41419	7.99915	3.80131	3.1162	4.42073	3.92492	6.48495	2.7488	2.47756	2.53926
NONHSAG050962	77.2628	86.9724	82.3971	142.857	99.7433	80.4007	62.6168	49.1362	76.3354	65.3498	61.5039	51.1325	69.4632	110.487	111.678	139.002	77.0519	110.293	93.4963	118.124
NONHSAG048759	199.884	262.25	138.864	264.339	220.593	136.814	147.354	130.132	140.318	129.673	152.444	90.6203	178.429	207.868	233.247	186.516	168.681	225.553	183.649	171.077
NONHSAG053043	5.52384	7.79478	7.57696	6.41857	5.50978	4.73301	7.46684	8.3538	10.7207	8.94629	6.36892	10.1533	10.5531	9.99219	6.16884	7.76545	8.10737	7.20251	6.03384	9.35844
NONHSAG030583	6858.75	10711.6	5092.85	7891	9033.11	10572	5729.37	7688.67	4480.04	6154.95	5596.59	4624.17	5443.74	7914.51	7907.23	9692.17	8156.88	8272.76	6792.77	7092.59
NONHSAG012588	20.8232	21.5347	16.9984	12.0573	14.6855	17.6325	13.9327	19.0479	14.9439	11.9575	7.00329	12.5032	21.7487	12.38	15.68	21.383	16.1762	20.2663	18.1585	18.0057
NONHSAG012628	13.5302	20.4562	24.462	18.899	26.3424	11.3599	22.5858	32.0391	23.824	23.7649	29.6801	18.6289	21.7842	23.6769	27.883	27.4743	22.5375	28.4187	32.8132	32.0188
NONHSAG017786	0.606484	1.68824	0.816276	0	0.504484	1.09466	0	0.939269	0.602465	0	0	0	1.87453	1.00447	3.24288	0.787423	0	1.42629	0	0.813906
NONHSAG021720	79.0604	95.0727	59.1521	127.772	100.862	50.7289	51.2228	55.2888	52.4868	56.3252	60.8942	41.5097	51.8328	76.7546	96.0745	141.182	64.2853	84.7218	90.5667	92.047
NONHSAG054955	18.0781	15.9357	11.3316	23.8124	14.2262	5.61564	7.8424	7.78222	5.80737	11.4081	7.23659	7.79711	14.0449	12.522	18.7083	14.0542	10.6131	20.6437	19.4006	14.3958
NONHSAG009531	13.6395	15.3706	13.6477	13.4451	10.2104	10.8822	14.0394	19.8174	21.6584	15.2082	12.77	15.583	13.6607	17.3825	14.0608	15.9036	13.8143	14.791	15.3674	14.5846
NONHSAG024799	28.0653	30.4011	28.9246	16.8557	20.3847	15.9377	31.5346	34.8682	32.5838	28.6636	27.5582	34.7657	38.801	23.0294	22.1532	29.0386	38.5658	20.8393	27.2333	33.5481
NONHSAG054983	19.2342	23.0535	22.0091	24.5184	24.0107	12.2835	13.1481	12.2102	16.9356	21.6117	13.6066	12.5606	14.6549	14.3578	21.4216	18.0271	18.408	17.2862	23.2994	14.9353
NONHSAG034528	34.9011	36.3646	20.9965	47.4315	12.2524	18.5747	6.45054	8.63014	8.26957	23.5727	16.4666	5.59388	7.72125	46.6941	21.3515	23.5989	4.0106	60.5508	5.91054	19.2725
NONHSAG032440	15.5738	12.9227	11.3714	19.2884	21.5881	10.4621	12.267	9.95126	9.78543	12.69	10.8327	7.75624	7.09434	10.2501	19.1819	20.5184	15.9066	10.5009	17.3148	18.0676
NONHSAG046867	3.66311	2.22021	5.261	1.07966	3.84558	2.50988	1.13338	1.75635	2.49718	1.11324	0	0	0	7.55973	5.25131	1.6455	4.3247	1.50828	2.06012	5.32475
NONHSAG026739	6.09474	4.17396	2.57741	4.36835	6.24414	3.05722	5.61731	6.83665	4.83071	7.43428	7.30081	4.96441	5.20993	5.97397	5.34067	5.11001	5.42192	5.41083	5.73876	4.85891
NONHSAG017285	0	3.03807	5.35966	2.87994	2.39962	1.16347	0	0	0	0	0	0	0	4.64735	5.49588	0	4.31438	0	0	0
NONHSAG051838	4.46869	4.58637	7.06187	4.97602	3.01953	6.42629	2.95572	3.89119	3.51881	2.95782	2.9791	3.56093	6.01446	6.03936	5.83983	2.86724	2.49297	3.62089	5.31411	6.43047
NONHSAG050865	2.59302	2.89019	2.57566	2.01068	2.65728	1.10909	4.03943	5.84078	7.14956	2.27988	4.38117	2.41159	3.21095	5.31174	2.15187	1.7466	2.84787	2.8178	2.22192	4.37024
NONHSAG010167	1.28088	0.780281	1.06871	0.417088	1.23522	2.00786	1.31418	3.59708	3.23975	2.27521	5.55607	2.93128	2.79313	0.239276	4.70747	2.08209	2.63028	1.15102	2.13424	0.705012
NONHSAG019727	11.0647	12.6946	6.96158	12.3344	11.557	13.1256	9.12427	8.87238	7.3381	6.10279	8.71547	7.10954	6.27921	8.23462	6.90507	4.54912	6.71108	5.73158	9.38444	16.1026
NONHSAG030939	20.0346	14.9263	22.5952	15.7422	21.4633	13.5787	9.45395	14.1659	7.91305	10.8633	9.95631	10.9764	9.85034	9.66472	20.4495	10.9706	13.4811	9.32658	18.0553	15.8639
NONHSAG009749	5.13386	5.22805	6.32266	6.72368	4.85135	5.96739	3.57532	3.25269	6.77263	3.55445	2.6394	4.65076	5.51742	4.5611	6.66872	7.21726	4.31458	5.71478	4.81602	6.14648
NONHSAG043177	12.8578	8.66816	9.00974	12.9466	12.7799	12.4496	11.1951	6.14239	8.52708	9.84321	12.8454	9.81458	10.9532	12.3155	11.3656	10.5352	11.9181	8.47735	10.0457	9.98197
NONHSAG050014	3.86604	4.1261	3.82946	3.19318	5.73711	2.42114	1.39149	3.53082	2.52012	2.09482	2.78153	2.19612	1.73306	1.88187	2.84836	5.17645	4.47577	2.62094	2.68998	2.84723
NONHSAG052190	4.44003	3.92603	5.24656	5.40099	6.52566	4.22527	4.75249	2.52852	3.61887	3.33242	3.83666	3.31477	2.90592	3.90571	2.42582	5.04237	3.30394	4.51263	4.66178	5.00312
NONHSAG037368	5.60804	4.77244	3.91898	5.15042	4.83061	5.00487	6.09635	5.09356	7.57926	6.80314	6.74235	6.72717	7.02306	5.9517	8.42248	5.90048	7.05054	2.65389	2.05531	5.73228
NONHSAG055044	1.27564	0.712988	1.29425	1.14527	0.983909	1.65883	2.36227	2.18834	1.44659	2.23924	2.20725	1.63127	1.81552	1.34811	0.509902	1.77953	1.90652	1.65643	1.33359	0.338387
NONHSAG005577	165.754	300.89	141.004	311.785	291.69	396.439	137.461	141.538	132.565	212.955	190.474	196.668	158.648	238.688	188.866	237.301	165.301	234.043	144.965	169.685
NONHSAG033764	316.519	296.392	368.781	226.317	352.283	209.98	398.15	390.608	488.677	539.19	409.069	543.18	470.621	333.957	395.719	325.156	440.102	573.759	533.076	468.293
NONHSAG027874	2.9872	1.8065	0.543617	1.20859	0.553303	0.723222	3.04009	2.97099	1.03534	1.83773	0.730936	1.48708	0.605759	0.743264	1.34702	1.34474	1.62862	0.241142	0.909143	1.34289
NONHSAG016561	99.6711	56.9456	111.675	54.1851	47.6618	57.3786	67.7704	48.0608	76.6763	40.9734	48.3695	31.1376	52.6922	152.2	51.9127	201.145	61.3487	153.708	43.2417	94.7298
NONHSAG041974	396.812	263.753	336.323	234.17	228.329	379.415	119.527	143.511	176.438	210.115	200.917	153.68	230.961	136.048	115.663	182.125	112.572	379.421	128.159	295.624
NONHSAG034699	4.56909	5.67212	6.0681	7.97431	8.95213	4.66	16.2878	7.17245	16.0476	15.7931	11.3445	7.08002	9.99856	10.6389	8.0314	7.85318	10.2548	7.68607	13.7435	6.03647
NONHSAG009396	2.11038	3.64917	2.68812	2.94628	3.37987	3.97877	5.10498	6.14828	4.88739	3.25035	5.10658	4.01106	6.26854	4.69121	5.10275	5.79403	3.46373	3.6778	5.69829	4.33144
NONHSAG015942	3.12306	5.41859	0	2.57408	6.50383	1.06072	0	3.88217	0	0	2.13128	0	5.22694	2.10116	0	8.96349	7.63429	8.10635	0	0
NONHSAG023541	9.10103	8.29205	8.62116	7.92963	7.56143	8.53873	8.06939	4.75127	7.18516	5.18673	7.35467	3.83221	9.57908	11.0968	10.7297	9.57303	5.40804	15.1039	10.0994	7.69679
NONHSAG032068	5.52114	5.74673	9.38951	8.18774	8.5436	4.60655	1.94566	4.75665	5.50949	2.5789	2.79961	4.81184	5.415	7.92136	9.32998	4.50635	3.9355	7.36143	3.22111	12.1947
NONHSAG006146	35.2488	44.2099	47.3355	55.1435	52.0387	58.1478	45.4373	43.0568	63.9344	66.7569	68.9041	61.8942	50.278	58.1474	58.9197	90.6104	59.5963	50.772	74.1786	59.8213
NONHSAG005504	143.297	197.636	107.49	123.624	133.976	158.911	122.371	158.434	114.527	83.97	70.0045	92.1119	74.2359	145.808	116.03	127.872	93.1293	116.252	121.123	88.3393
NONHSAG015463	66.9704	39.4717	40.7407	52.3275	84.166	34.8227	27.0535	33.2832	13.9304	35.9906	10.6091	8.01009	31.5108	30.2804	24.7232	41.6722	16.1288	77.1935	32.761	50.3937
NONHSAG027323	32.6108	31.5593	32.9269	29.6348	35.4819	24.3446	45.2079	50.0798	36.8414	36.004	36.0001	40.8908	27.435	38.0566	24.7636	32.0202	34.8268	31.5933	29.3544	28.8643
NONHSAG041769	4.53903	3.74919	4.19647	4.79309	4.43713	3.20052	7.03529	4.15746	5.21076	4.95708	5.65529	5.2642	6.98063	5.36586	3.76022	4.74672	5.6653	7.06549	5.3771	4.30309
NONHSAG031839	5.72836	4.12996	3.26429	2.27816	3.72812	6.98182	8.40702	5.3565	6.80643	4.56269	8.9092	6.86974	3.71961	1.99564	3.76084	1.26859	4.86176	5.15543	5.72319	7.51433
NONHSAG035165	4.64142	3.53801	4.48343	4.08418	1.24411	4.01527	2.47564	2.11409	1.97996	2.76509	1.72328	2.59991	4.18937	2.50057	1.8523	2.20704	1.27495	0.660915	2.09117	0.73963
NONHSAG020007	3.59629	3.98036	2.96354	1.99736	1.09734	1.74198	0.602842	1.0399	1.64219	1.82218	0.543631	0.210621	6.00332	1.65844	3.47136	1.06644	0	9.56137	3.30384	1.5972
NONHSAG028913	16.4991	14.3018	16.5476	10.5529	19.9942	9.73341	12.8883	10.6637	14.4604	9.95136	18.7824	9.30066	18.7523	14.3339	13.6822	16.1524	14.1317	24.3135	19.2736	11.7309
NONHSAG001313	46.8124	32.6738	48.0422	40.5066	33.3984	33.849	28.4492	25.7566	29.0184	30.1066	31.6593	30.5442	36.1667	27.9867	49.7153	35.2949	45.1967	50.1861	60.4299	33.5186
NONHSAG052961	8.77995	14.9973	9.04438	20.3093	14.7732	13.4789	9.20956	12.6691	3.85018	11.0467	10.5196	6.31649	6.62289	13.1166	14.748	10.0456	6.00994	12.4726	13.1546	13.4896
NONHSAG039305	7.58141	7.95044	9.39534	12.7268	8.7819	14.2197	4.92205	7.47342	6.07281	7.15902	7.47946	7.07992	11.4037	10.7697	13.0546	9.13924	8.48076	4.39979	4.9562	5.60338
NONHSAG047453	21.3012	44.0723	36.8393	69.5573	39.0383	63.9061	13.2807	31.6539	28.1702	27.5332	26.7389	30.8017	48.9018	27.4106	55.165	72.9009	42.9696	25.5996	56.3922	57.6753
NONHSAG019663	30.1419	28.0481	31.4684	26.6686	28.0016	12.0775	40.1232	31.1066	31.9514	34.9558	33.0883	14.5182	43.4326	30.2387	49.1847	46.0715	23.9374	61.9856	56.2672	82.822
NONHSAG017809	116.795	113.558	64.3964	147.189	117.865	175.825	83.5305	91.8856	55.6124	74.6649	65.6568	66.2231	57.9248	123.55	70.0791	97.8295	58.6117	116.825	66.2686	90.4104
NONHSAG017354	43.0835	41.0079	35.826	41.962	37.5837	46.4247	34.4604	43.7494	26.8976	34.539	29.5614	32.3784	33.5627	35.9827	29.9565	32.5336	31.2965	29.305	28.224	39.0974
NONHSAG021599	6.67613	4.0002	10.09	4.41564	5.62255	5.72117	9.90636	5.6385	12.6956	7.65391	4.75243	8.55023	5.02426	6.42041	10.6402	9.81303	8.00382	5.53657	7.12969	8.77638
NONHSAG037433	10.0368	10.7195	9.0803	11.7494	17.5141	6.84865	8.16239	6.68201	7.46206	6.2901	10.4369	6.41582	10.3519	7.66805	7.57923	15.6777	8.07996	9.09797	9.15247	14.7767
NONHSAG009313	6.71609	3.3966	7.28601	5.83271	3.7786	0.868155	3.18647	1.68124	1.00551	1.72637	1.98037	0.771646	6.29654	3.80128	4.26827	3.26741	0.848776	4.98598	2.59078	6.87911
NONHSAG030076	0	0.638526	0	2.51931	1.09101	1.48582	1.29711	2.64259	3.06434	4.30074	0.559923	3.43703	5.80901	4.00527	4.09623	5.51804	3.34964	5.72556	2.42645	2.8148
NONHSAG049185	4.20589	2.8597	4.97779	3.86888	4.01107	2.09041	5.69216	6.35692	5.81867	4.64872	5.96898	7.18935	7.27549	4.09873	3.83468	4.05264	4.64856	4.51879	4.27858	3.53731
NONHSAG031152	20.849	20.7045	19.463	23.6962	18.6066	15.1199	16.6377	11.9611	17.599	20.2409	15.7295	14.2327	17.5161	17.898	16.9493	18.959	14.9775	17.2761	17.5927	21.026
NONHSAG022401	73.3547	62.6024	84.5868	93.6533	83.3965	20.5677	88.9235	73.9504	121.283	113.8	107.487	92.8617	81.8344	99.8983	116.21	114.931	101.771	89.5965	111.126	121.175
NONHSAG033853	9.93288	9.78103	3.6272	8.02341	5.09866	5.01666	5.38855	4.82588	2.75808	3.84288	5.4535	1.88383	4.72427	4.92763	4.49443	5.37549	6.46174	10.7167	7.42308	4.78127
NONHSAG038466	1.61622	0	0	0	3.29962	0.699495	2.27227	2.43885	2.43434	2.25225	3.23895	1.60955	2.55541	3.26857	4.43745	3.19149	2.7913	0	0	0
NONHSAG011933	9.29758	9.37814	12.1945	9.85515	9.87945	7.52057	10.9652	10.5551	15.6854	12.8112	10.2661	13.2502	9.51947	11.4831	12.2114	11.093	12.8802	9.44712	12.7867	10.1917
NONHSAG008491	61.1273	23.3848	35.7826	53.9651	35.4842	14.7613	36.0901	11.2739	23.7579	44.8309	25.226	16.0154	51.7508	26.1182	62.0287	37.4577	37.6598	50.9206	56.3115	51.9579
NONHSAG048925	2.40051	1.8695	4.18737	1.49001	1.35787	2.43303	3.78433	3.50708	4.31977	3.03364	1.34077	3.5864	4.14544	3.73961	2.59644	1.0232	3.11065	1.38278	5.89343	0
NONHSAG034961	34.9769	36.7616	48.3744	26.1937	46.5386	29.0378	47.1516	52.7181	54.4328	43.8732	43.7932	50.3795	46.4245	27.1372	53.0815	45.1519	42.4739	36.7574	49.8752	41.6616
NONHSAG015733	1.56003	2.04744	6.85287	4.97038	3.73857	2.07644	6.50559	4.78484	10.0528	8.91193	3.9615	11.4966	5.43388	8.8498	7.99492	4.35929	10.307	4.98722	11.2941	7.98405
NONHSAG001161	4.11219	5.45449	1.57734	2.15924	1.95815	3.98902	3.87341	6.38497	3.49766	4.41269	3.85536	7.60757	5.42707	3.41325	2.34966	2.28505	3.3204	4.13706	1.79389	3.93016
NONHSAG001212	21.7896	17.4976	28.6883	16.7691	16.2847	13.9034	17.4753	15.1554	14.5604	9.97462	12.3253	10.6792	19.2392	11.8772	15.2906	12.5788	12.9297	15.0081	15.9446	16.3723
NONHSAG017956	6.78322	2.9833	1.56582	2.60073	5.41749	5.41403	8.68086	5.72437	5.09118	7.94241	5.68371	6.35874	4.13335	5.08651	10.8741	5.10188	9.30598	5.97537	3.52585	6.21487
NONHSAG022598	650.144	661.144	487.268	814.559	639.509	495.034	497.855	428.396	486.386	475.448	493.618	419.821	513.206	697.637	528.497	634.836	359.79	583.127	495.638	452.381
NONHSAG053202	2.09509	1.91529	1.48222	1.87033	3.34826	0.882361	0.976256	1.53582	0	0	1.64005	1.04154	5.16985	1.65035	1.47678	1.39863	0	2.55758	0	0
NONHSAG053233	27.4352	19.9106	31.5975	27.8947	26.3356	16.534	20.7871	16.2576	21.4694	19.8857	18.5108	18.4433	23.5561	24.0728	24.7179	24.0142	24.6208	20.8182	25.4778	25.1387
NONHSAG004504	4.52993	3.46453	1.66234	1.97147	2.86402	2.15671	5.2057	4.46335	3.45956	2.6338	2.7292	3.71268	3.84559	2.89972	5.51552	3.0715	4.15244	2.8181	4.23125	4.50261
NONHSAG009088	19.1071	8.46759	17.0552	13.1276	15.2466	9.86774	19.3261	13.1373	19.3918	24.9913	22.2558	16.0709	22.0206	10.5255	20.8201	14.7641	18.5752	15.6459	17.2044	21.5936
NONHSAG015015	182.398	268.311	190.595	282.698	245.251	158.038	148.412	158.789	189.404	176.673	173.396	128.097	171.375	208.14	261.055	300.567	185.6	210.229	174.7	216.992
NONHSAG002343	1.99969	1.82727	1.61649	1.89769	1.23245	0.771133	1.74777	2.3097	2.75739	2.75579	2.41573	2.12756	1.79155	2.8198	1.55946	3.07372	2.52085	2.75069	2.31873	2.03607
NONHSAG002682	476.967	527.456	491.837	473.299	540.257	414.858	426.857	453.551	471.167	389.869	336.205	344.097	387.427	451.35	521.876	531.915	407.138	473.729	553.352	457.922
NONHSAG011650	23.6611	19.4544	26.8081	37.9434	43.3204	21.8786	21.5445	10.7244	23.2406	16.6479	29.7626	14.6148	21.618	23.0832	28.0075	28.8183	19.8743	22.5113	27.8348	29.3263
NONHSAG017637	16.0237	15.8143	7.30972	10.9637	13.9933	9.17036	28.5918	27.7615	12.8351	11.7688	18.9181	11.9127	7.76402	18.8594	35.2313	14.2013	13.6877	7.15646	28.3894	9.08059
NONHSAG011108	19.8039	13.9421	15.9072	14.9905	15.3582	7.37232	14.0887	5.13407	9.37811	11.2824	14.498	6.84744	10.2929	10.453	12.6172	12.8897	12.9759	14.7037	7.90786	12.2422
NONHSAG006987	8.11828	8.23707	8.77343	19.6146	8.37404	7.52111	4.16522	7.61539	4.30026	8.04063	2.85442	4.37945	4.93837	6.37436	6.52603	14.6374	8.58917	6.58327	8.3691	6.95484
NONHSAG030478	1075.16	1164.81	1215.25	1320.87	1072.68	809.256	1257.14	1260.64	1637.13	1523.89	1719.58	1677.68	1223.24	1376.78	1440.17	1744.61	1489.92	1306.69	1445.59	1709.05
NONHSAG035743	103.591	49.3016	47.909	53.3604	80.2496	17.0895	52.2709	24.8842	30.2761	40.2733	32.3152	14.8906	64.0137	40.5532	45.3631	31.1106	17.1721	109.543	34.864	54.0696
NONHSAG012657	9.35457	10.0395	8.0407	10.6113	10.4284	8.46633	7.14409	8.26196	8.30639	7.75947	7.9272	7.89401	8.54963	9.19974	10.3927	9.05828	7.69282	10.0363	9.64688	8.4544
NONHSAG030618	3.60241	29.2646	20.9654	4.12213	5.2381	1.12028	13.6459	36.0476	23.3607	29.8015	24.4558	36.2977	24.5896	11.7589	6.88632	8.46301	28.3916	12.2973	8.52755	11.7719
NONHSAG025203	13.3968	10.6811	13.5006	8.29188	9.62276	11.2637	16.3466	15.2985	14.2637	10.6879	18.4013	21.3	9.57246	7.64176	9.39166	11.7224	10.5895	11.3338	15.6592	11.6117
NONHSAG041216	11.6017	9.22405	13.8049	12.0781	15.1323	12.8022	10.5678	9.32839	11.9469	10.4005	11.8292	8.93073	14.7638	10.3306	10.5355	10.391	12.8473	16.1842	17.0547	18.4428
NONHSAG031146	3.33955	3.23849	2.41952	1.0889	1.46187	1.26415	4.10182	4.03497	2.70811	3.30144	1.83379	2.9739	3.03373	2.17961	1.63405	3.18116	3.31262	2.45119	1.82758	3.03441
NONHSAG033268	9.48463	9.29828	7.28409	8.3072	6.29264	9.17783	7.53816	3.53045	4.43578	2.82468	7.03013	4.97261	6.03935	11.7289	5.2584	6.43091	5.03772	7.55126	2.9982	6.58608
NONHSAG048473	34.2753	28.8305	24.0087	37.2089	27.3817	22.519	36.4311	22.5238	17.0505	33.2962	19.1671	15.1744	30.5711	27.2394	29.8114	25.5977	27.3795	18.7092	22.4856	35.0766
NONHSAG050964	70.3158	66.6784	61.3835	96.8385	81.5277	93.7821	54.1411	44.6002	61.4247	54.0706	61.8181	40.0342	57.2721	83.4213	82.8794	100.977	64.239	83.3832	70.3117	76.5313
NONHSAG009216	3.03522	4.28239	3.59206	3.68309	3.18467	1.0491	1.23549	2.30726	2.73574	2.28181	1.11357	1.51099	3.07983	1.69844	1.91711	1.91341	2.60128	2.94126	2.77312	2.45745
NONHSAG007645	4.21957	4.66308	7.2816	4.08705	5.15711	6.46171	3.99269	7.98521	9.62756	8.90057	7.70445	7.56074	9.59376	11.6049	13.6744	9.30814	9.07481	13.4375	8.82759	10.9005
NONHSAG043680	94.3203	28.9404	44.1131	54.5476	49.5585	25.6406	45.4685	24.3701	14.855	34.1797	16.7078	22.1986	27.5402	39.0459	8.21094	22.0629	12.2251	44.7089	45.2978	26.748
NONHSAG053782	42.027	42.8625	40.0361	62.6523	52.6006	39.0601	40.1202	30.9085	36.8186	38.9695	33.7728	30.2552	43.7387	44.8538	43.3797	53.6823	40.1759	48.6707	49.1967	43.4344
NONHSAG036848	35.2614	47.1968	48.0317	34.9984	40.4893	43.0296	35.6954	43.2866	44.7002	32.1466	39.7023	39.0621	43.287	45.2275	37.5571	42.4526	46.9457	33.3224	40.9554	31.5566
NONHSAG052042	0.638222	1.20801	0.211635	1.66845	0.860757	0.809103	0.283985	0.572263	0.367728	0.944868	0.48356	0.169366	0.814491	4.74024	7.96417	2.54027	1.00363	5.33931	4.21081	2.91678
NONHSAG037985	9.83122	9.29373	5.55272	8.68436	8.16544	12.1367	5.48206	3.44223	7.0572	1.65039	5.20319	5.51229	4.25183	6.6471	3.64836	6.86865	2.62262	5.24993	3.6424	2.5784
NONHSAG005714	6.66224	3.77685	6.00362	4.06358	5.21006	6.34365	5.41509	3.55885	4.53391	3.76465	3.55224	6.0119	5.02996	4.56296	3.52402	3.99187	4.2097	5.15391	3.94157	4.05359
NONHSAG043971	9.10413	5.91969	8.28074	10.691	6.71996	5.18863	3.37002	4.4188	6.60336	5.25358	5.97226	3.15401	2.34144	13.4614	8.21517	8.60198	3.51578	5.46998	8.15633	5.13508
NONHSAG029701	18.3146	24.2369	45.1773	10.7703	20.5826	7.61279	19.6858	26.6744	70.3568	24.4852	50.0758	29.9708	40.7951	11.8484	30.8012	5.96452	34.2115	13.1344	38.419	4.42118
NONHSAG030495	0.753362	0.522703	1.43798	0.480071	1.89806	0.125478	2.20248	1.85544	1.88185	1.79351	1.62306	1.79933	1.92604	0.804892	1.17643	0.625069	2.53283	0.72564	1.86663	0.800252
NONHSAG053472	10.319	10.7576	8.30405	11.0883	12.4638	15.9759	7.5087	7.27771	8.56884	3.76235	6.32008	5.53423	2.93528	9.10941	14.4171	10.6551	9.69516	7.31352	10.5168	13.9041
NONHSAG010494	3.11394	0.916017	2.22534	2.02391	2.02255	1.51319	4.6235	0.319712	3.77305	4.4743	4.00919	2.9064	3.85156	3.39828	2.69554	2.20459	6.14275	3.5124	3.02951	2.68641
NONHSAG013086	21.8229	19.1267	15.9906	16.079	18.624	15.1995	14.2624	16.6799	14.0942	14.9196	16.5252	12.1065	17.2635	12.9262	13.5634	14.2727	13.0401	15.3545	14.9675	18.6268
NONHSAG045149	3.72379	3.43882	2.04024	4.74076	2.44614	0.985431	1.398	0	0.745306	0.693891	2.40306	0	2.35882	1.82005	0	1.95233	0.853144	1.77414	0	1.02044
NONHSAG026087	1.99011	0.926784	1.9795	2.76016	1.25453	0.914992	0.469583	0.782112	0.491175	1.40775	0	0.991206	0.75214	0.835158	0	0	1.11559	1.15767	2.98726	3.28119
NONHSAG002866	6.63514	7.04484	6.35033	5.62388	7.53479	5.73569	7.49154	8.41861	6.3871	6.47216	8.76636	8.47879	6.43888	8.42351	6.59435	6.84734	6.52442	8.67675	7.94058	6.66043
NONHSAG024364	20.9961	19.7689	19.2835	15.3571	18.2437	14.4462	23.4665	25.5033	22.7306	20.0874	21.6574	28.4921	19.8481	18.8141	19.9287	19.513	19.188	16.8345	25.2008	20.6641
NONHSAG016681	42.1454	51.5864	58.5975	71.5223	56.2282	51.8416	38.1177	21.8856	52.8341	47.1375	43.6826	44.1826	38.7003	66.7164	61.4655	66.3835	40.158	57.2641	55.2111	57.3513
NONHSAG043506	3.88488	4.20414	5.39516	5.60616	4.60986	7.54733	7.08277	5.31677	10.4953	6.26381	8.10704	8.3327	5.62151	3.60222	3.43914	5.68782	7.88722	4.08877	6.47375	4.95976
NONHSAG015464	27.6555	16.3876	7.50692	18.7484	34.1373	25.6944	6.2229	9.74076	4.75068	12.4574	2.92911	1.31175	11.1409	11.8772	5.73011	10.1337	9.7883	35.0333	9.12148	8.60284
NONHSAG011494	2.85446	2.02128	4.4783	4.97039	3.29663	4.0098	4.54046	4.04702	4.14613	7.24085	3.91683	6.6573	5.38709	4.0391	3.35125	4.09239	4.44943	4.75265	4.59402	2.05545
NONHSAG018292	2.57689	0.790151	3.5767	0.775477	8.37561	1.11625	2.41214	2.57548	8.64475	7.95912	10.9572	5.13025	4.14971	0	4.74387	4.53656	3.96961	4.13307	6.87691	2.39171
NONHSAG004145	20.523	13.4819	9.85491	13.3989	12.1898	14.0157	10.5729	13.6239	5.97529	8.37158	9.69569	5.57536	13.3091	11.0043	21.3947	8.392	5.73535	14.0654	14.6153	4.89703
NONHSAG008938	8.79002	6.9679	8.969	9.19158	8.68201	9.2938	6.42867	3.7829	4.2268	9.17094	6.72365	8.37584	7.49793	10.2375	5.99733	7.7433	8.04981	10.7447	8.77433	4.51786
NONHSAG022835	17.7585	21.4825	19.4172	27.744	28.1549	24.9856	30.6352	25.2869	34.6437	29.2949	34.4282	28.8419	28.3518	26.8553	21.6345	29.1182	30.4766	21.5325	28.7563	33.6009
NONHSAG032623	47.5996	66.0434	88.9615	62.566	89.0644	75.3611	42.1411	42.0292	88.0732	50.0006	70.7623	42.2742	84.6743	76.6467	79.9149	122.062	58.1915	104.564	120.399	111.796
NONHSAG023086	3.29369	3.33092	2.36519	3.02024	2.15612	1.33428	3.35918	5.76737	2.95057	3.8465	4.28003	4.098	5.06797	2.17922	1.02512	2.50184	4.06578	1.97456	2.95218	2.76942
NONHSAG039074	1.67592	1.03789	0.744562	0	0.465409	1.77932	3.1601	1.30609	4.42988	2.62737	1.3791	2.78354	1.69737	6.5171	0.740784	1.4449	2.52003	0.651684	0	2.97672
NONHSAG018726	81.4668	53.0226	71.4724	54.0379	67.6799	30.0382	88.8535	60.4144	68.7065	61.5656	79.3036	43.8775	64.7353	65.3882	62.5832	61.7132	58.1219	62.9263	53.4493	65.3633
NONHSAG033533	25.3229	24.4425	15.6053	26.4504	17.0456	22.3068	17.635	12.5876	16.4656	15.6294	13.5263	17.5554	24.2663	18.1357	24.702	15.1252	20.5808	23.3568	19.4579	19.3419
NONHSAG015868	124.431	137.917	125.134	151.748	128.613	148.768	117.68	115.253	120.188	122.136	120.511	109.76	135.625	129.121	164.301	133.181	124.285	124.229	155.338	172.808
NONHSAG001139	0.606204	0.284233	0.391107	0.284218	0.519297	0.432963	0.574654	1.22483	1.47887	0.866156	0.770495	0.905539	0	0.782481	0.775652	1.15418	0.666931	0.345746	3.06676	0.774477
NONHSAG017518	49.1914	59.5918	59.1309	75.3242	63.967	56.1211	50.8009	25.8053	45.6372	54.9563	37.5936	47.8381	42.3062	57.1506	61.9482	81.4828	33.8116	77.1425	58.3394	64.2052
NONHSAG037103	54.0157	59.5836	30.4544	68.0769	55.1258	52.0981	41.914	40.6343	36.5926	51.5952	35.8605	37.5434	43.031	43.9825	49.3465	46.173	36.647	29.0665	48.5476	39.7788
NONHSAG046735	58.8621	80.999	100.556	44.6079	63.0923	52.189	64.661	100.199	106.12	94.1997	95.1522	105.854	71.3067	81.4356	62.0661	50.0378	79.5827	85.0725	75.5986	71.6864
NONHSAG006113	0.915878	0.840903	1.27907	3.29594	2.96163	0.393298	0	0.681808	0	0.846383	0.72608	0	2.97114	0.731752	3.81873	3.64052	1.06232	2.21374	2.95972	2.5695
NONHSAG003744	4.71522	5.16614	0.336031	2.71031	4.73182	3.26785	1.98842	0.426011	0.764949	0.750171	2.2305	1.56508	2.25552	4.75966	3.33142	0.662892	2.00916	9.22388	0.751206	4.6536
NONHSAG052970	10.4625	15.452	10.7368	12.7645	16.8203	13.9096	14.0069	24.0763	11.4611	21.9971	18.4581	18.0519	13.5592	15.5713	23.6679	13.9034	10.6162	16.165	11.7426	13.2115
NONHSAG051289	22.0655	15.4775	18.1448	19.5546	19.3532	22.0961	15.7166	13.3511	11.9966	17.5086	13.0495	6.66028	16.7251	18.1366	16.2248	25.2857	14.4632	18.1904	26.9428	9.05915
NONHSAG042167	3.56045	2.94507	5.37352	3.18472	5.72278	2.47169	4.80598	5.08817	9.06388	5.79154	5.29705	4.13406	4.59534	4.01534	9.26809	3.32956	6.14284	4.62782	5.64127	5.56727
NONHSAG053246	118.64	83.425	72.1079	93.7216	74.0352	44.4494	62.2797	52.8996	67.2509	63.1498	58.2485	34.6128	74.0741	84.279	63.5646	68.8573	66.6336	120.573	51.6303	59.104
NONHSAG048870	29.1013	28.807	27.4606	25.5876	23.6061	18.612	29.6089	42.4947	36.6893	31.1059	25.163	28.7862	29.7444	24.7823	27.2139	25.8108	28.6045	19.3423	26.3571	26.6504
NONHSAG037907	3.03904	0.701259	1.04256	4.83159	3.73794	2.00573	2.1385	4.03637	4.56542	9.90296	5.5072	5.29626	2.41208	3.08914	1.03638	3.98727	1.74271	0.906155	7.17927	0
NONHSAG006647	10.9291	3.57464	14.7797	7.65103	12.7903	13.2628	5.44317	1.98162	4.47932	6.62173	9.96031	7.04425	10.0035	7.95071	8.63654	10.8787	8.76344	12.8957	13.8835	4.33803
NONHSAG041738	29.3158	30.5311	27.7613	23.3501	33.7443	21.573	21.7357	26.7781	25.3853	19.3877	26.4489	22.2047	20.963	23.4563	39.173	40.5217	20.4557	25.2214	23.9381	31.4608
NONHSAG016275	2.51291	3.8516	3.12817	0.960789	1.811	1.43141	7.71391	6.41402	5.11825	3.97748	1.22909	7.00214	5.50674	2.81902	3.9654	3.87807	8.30471	4.07752	4.77353	2.156
NONHSAG023936	4.48382	6.11224	3.73488	4.94573	4.83015	5.22195	3.75875	5.11737	3.97473	3.28314	3.49282	2.952	4.28569	3.01555	5.58919	4.30293	4.36195	3.94032	3.93833	4.44893
NONHSAG036967	1.07685	0.983504	4.58343	1.91946	0	3.16137	0	0	1.09454	0	0	0	1.77627	0	1.52264	0	1.26157	1.31734	1.78209	1.54071
NONHSAG041836	0	3.13988	1.50714	0	1.41109	0.767967	5.83806	4.82505	14.5094	5.29397	2.31605	10.0976	2.58873	1.87528	3.7413	2.91553	8.89281	0	4.27956	3.00248
NONHSAG053180	352.7	356.277	313.497	441.876	343.985	208.93	265.497	219.277	271.921	264.15	263.928	215.782	285.565	278.648	374.486	415.589	288.351	351.807	325.478	316.288
NONHSAG049855	94.0817	97.9521	120.316	102.466	117.164	107.827	82.3076	85.386	110.552	84.1269	61.1006	69.0133	81.6383	90.0989	102.87	76.0204	69.1328	97.9654	109.04	83.6653
NONHSAG032604	2.92796	2.77696	5.4934	1.93773	2.2633	3.42232	11.5846	4.54453	6.48757	7.51134	3.73295	9.49302	2.49267	8.34751	3.1533	3.77709	4.41333	5.10585	3.03808	2.1378
NONHSAG021443	1.98826	5.52386	0.898556	1.81778	2.74186	3.555	3.11601	7.13119	3.30193	8.67958	4.31419	6.60157	13.455	4.36102	5.35632	1.72775	8.29543	3.91737	7.18215	1.79424
NONHSAG024117	6.5098	18.7166	9.88149	19.1012	12.4972	5.12201	2.71682	9.37609	8.6765	3.37307	2.33911	2.16116	9.13161	12.9952	10.8028	17.0407	0.827164	3.43943	11.3194	7.90375
NONHSAG027822	223.558	224.242	179.43	236.67	252.257	193.449	252.322	261.931	221.263	243.526	249.601	243.149	184.442	248.913	173.901	177.241	214.431	180.133	164.132	158.012
NONHSAG022975	1.2688	0.960629	1.41993	0.970826	1.15324	0.8043	1.53241	2.13323	1.86822	2.69517	1.47902	1.38891	2.08175	1.28167	1.77073	1.73595	1.54174	0.986297	2.55775	1.96731
NONHSAG048762	7.67957	5.13258	5.23712	6.48532	9.9627	6.88545	6.23108	3.51439	5.01492	3.8194	6.45967	1.09265	5.90894	3.74549	8.02839	10.7272	4.04817	7.55701	5.88591	7.55297
NONHSAG030741	9.59155	9.92038	11.9362	14.4278	11.7238	8.83848	12.6754	15.5269	15.5031	17.384	11.4679	17.6614	6.91539	7.31704	7.95714	5.58039	14.66	10.246	14.1228	10.1061
NONHSAG021696	4.63037	5.1861	5.8685	3.51749	4.04556	6.37267	4.43344	4.40255	4.40821	3.5036	2.34559	4.83249	4.45117	4.04673	4.4836	4.00785	3.50861	6.18879	3.88281	3.52914
NONHSAG001237	45.5117	31.8727	33.0163	30.6523	41.3587	31.3725	48.1061	45.2878	42.5811	37.2966	42.4818	49.9705	49.2187	47.6516	38.7766	40.9588	40.9929	37.1215	46.0672	37.8566
NONHSAG010552	79.0416	59.32	46.2549	72.1216	54.6924	44.9835	42.6312	42.104	43.495	52.7826	50.1494	30.214	57.6813	59.5824	58.4385	55.1148	37.7665	88.687	57.578	57.8198
NONHSAG009102	123.151	94.989	133.836	124.387	123.028	68.4572	77.6527	51.1436	105.986	77.1436	99.2367	80.4741	92.9902	103.012	145.803	147.791	64.5861	181.013	114.503	113.614
NONHSAG025142	34.2753	24.1235	24.0087	15.1161	7.89856	11.117	7.76401	8.32403	11.9985	5.94576	2.59015	10.1163	18.7372	5.23834	24.7008	7.4316	7.92563	17.9608	41.0606	16.255
NONHSAG025398	3.55403	12.7804	17.4982	2.60244	9.77917	6.8446	16.6231	16.6712	53.8249	10.3684	25.5718	18.7868	19.4391	10.2104	3.1728	23.3789	25.3058	11.0278	7.73562	5.65682
NONHSAG003659	1.69771	1.60038	1.75465	1.3172	1.47628	1.28483	1.46792	1.65804	0.895393	0.444452	1.06491	0.768186	2.59477	0.948346	0.965891	1.54913	1.17115	1.56029	1.73367	0.961956
NONHSAG052816	4.48749	2.53836	2.92649	4.42897	3.73819	5.81644	6.87242	5.05013	8.18694	7.66472	3.07171	8.04468	6.77043	6.03434	5.22353	7.90031	6.76066	3.20148	7.46571	3.25424
NONHSAG022501	728.45	690.92	625.189	706.533	585.539	501.822	612.908	538.809	553.293	592.241	543.295	519.682	550.871	591.202	708.45	619.78	494.426	547.792	693.148	685.869
NONHSAG003978	94.0853	115.26	34.3836	123.722	71.0418	38.1147	43.6826	63.3157	44.8483	29.1793	22.2545	6.86157	38.9909	98.6149	129.516	181.435	72.0039	113.951	86.376	118.992
NONHSAG052011	23.5196	19.3018	30.0227	25.1565	28.2023	35.8756	24.4679	13.0861	23.2052	21.3982	26.3474	30.1359	27.9262	29.9411	29.4663	26.4565	21.2008	36.0696	24.5034	24.1896
NONHSAG015147	8.68795	1.59786	4.82874	5.48713	5.64262	9.39424	4.0653	1.30091	3.49912	2.41394	4.84386	6.91828	11.2071	2.79108	3.60279	8.03474	5.02229	4.18379	6.96667	8.47802
NONHSAG000181	35.3677	46.4427	37.1733	22.8772	45.8314	27.7296	55.8581	80.0258	50.6719	37.9493	42.373	65.8368	71.561	21.8616	45.7123	19.0235	42.3916	25.2538	40.1774	32.2687
NONHSAG012514	58.1966	55.6211	42.7896	61.9201	54.6779	45.6023	39.8614	34.8174	34.7083	33.5889	57.3699	33.7615	39.4994	39.2343	41.1343	44.7899	32.4082	35.0308	42.3738	39.1128
NONHSAG006191	11.1707	14.7753	16.1685	11.3775	13.7562	10.4323	12.4508	15.079	18.945	14.6897	21.0947	14.7241	16.2728	14.9345	10.1273	12.1174	16.3068	13.5273	15.2723	12.2241
NONHSAG023238	5.52942	8.36191	6.06686	7.39166	3.9955	3.84408	4.86816	5.66082	5.17757	4.56595	3.19269	3.36479	6.19639	6.09197	3.70677	5.86828	5.40831	7.31031	4.10754	8.75437
NONHSAG025659	4.41278	4.87361	3.67438	3.73476	6.12621	6.94207	4.93276	3.19635	2.36274	2.28123	4.03264	3.99563	5.34548	3.74916	6.24923	5.64322	2.67373	1.84888	5.31948	4.16704
NONHSAG053423	4.62763	3.76005	6.96383	7.54763	4.36501	2.95543	7.99253	5.34331	7.14332	8.45582	5.76668	6.91106	8.95153	8.42978	6.37119	7.95219	7.79595	7.60478	8.06155	5.29277
NONHSAG026114	1.08149	1.50867	2.16422	0.996967	1.35787	1.97405	0	1.26747	1.07035	1.01782	0	0	1.64969	0.902838	1.43247	0	0	0.631804	3.2736	0.718206
NONHSAG010809	35.0534	39.07	44.1572	58.53	40.9847	26.8969	29.2389	24.6568	36.4926	44.2752	32.5339	29.212	42.4594	33.8159	57.6584	37.7757	36.1111	35.9164	56.6927	46.5067
NONHSAG019134	3.67982	3.05594	6.96252	5.32616	5.54597	4.77408	8.89334	6.18292	8.43234	6.97245	5.4753	9.77386	6.06384	2.42926	9.56471	8.37092	9.545	7.54351	4.22319	6.37871
NONHSAG000833	6.4611	13.7691	6.11124	12.4765	13.7328	15.3552	2.00576	8.65457	6.56727	10.8668	10.9287	8.5635	10.6576	9.3023	9.13584	14.4011	12.6157	5.26936	8.91047	9.24428
NONHSAG040435	29.2291	13.6011	26.5216	36.5256	28.2983	14.7081	35.548	11.6946	33.2566	42.5381	42.2104	23.6098	40.3933	21.8877	35.9628	43.6948	42.321	25.015	34.5099	35.9339
NONHSAG051200	309.402	382.964	304.65	353.122	312.511	252.561	397.469	376.594	386.576	401.299	481.981	438.354	393.409	311.698	320.646	366.726	445.444	242.905	345.977	352.834
NONHSAG015217	17.3232	16.4513	14.5259	19.4437	15.1662	17.0106	16.082	16.0759	12.4478	12.1125	10.3976	12.3404	14.6922	14.3315	16.7327	12.9518	14.679	11.969	15.4829	13.0125
NONHSAG037629	3.36775	2.95492	3.49243	3.07426	3.51684	2.70968	3.92313	3.24567	3.80695	4.06126	3.79243	4.25069	3.59201	3.852	3.52341	3.65274	3.71586	3.45565	4.07398	3.69561
NONHSAG038748	1.27068	1.5386	0.230193	1.54604	1.25932	0.884314	0.51764	0	0.351633	0.870018	0.78027	0	1.02342	1.11133	2.05308	0.684716	0.986553	0.408956	0.256228	1.59107
NONHSAG052607	1.86033	3.1975	1.60191	5.81177	2.12337	1.17954	0.881615	1.75231	2.11881	4.42854	0.787524	0	5.39751	2.66567	1.58852	3.15009	0.34135	9.2022	0.897536	7.53497
NONHSAG042079	26.889	21.2518	25.6865	25.7803	35.7432	25.6098	24.7293	18.1636	19.6766	23.7168	22.2654	18.4826	21.2012	19.3617	25.9709	25.1416	21.8281	21.3329	24.4442	30.3753
NONHSAG019244	1.64162	1.95422	1.80895	6.25646	2.10856	2.60074	3.05429	1.66431	8.38603	16.2009	13.1727	9.03457	8.89459	0	2.64918	1.01527	9.88305	0.457095	0.584268	3.70855
NONHSAG020545	0.839937	2.31944	2.32671	1.51839	1.36738	0.729831	0	1.26217	0	0.778987	0	0.83618	1.34912	0	0	2.2154	0.969103	0	1.34075	2.33271
NONHSAG055617	168.644	216.56	238.319	206.668	180.329	220.939	208.538	211.735	259.333	260.791	261.694	256.504	243.652	226.706	283.521	211.297	270.091	214.513	281.39	222.359
NONHSAG028081	89.8502	76.0126	49.5468	61.9591	77.0496	39.9952	53.1089	72.4307	36.5309	47.2424	47.6148	34.5211	79.5949	51.5282	55.668	62.4466	78.7815	61.0853	55.6587	60.9213
NONHSAG033083	3.50563	2.6882	1.64857	1.49247	1.90808	1.21047	1.208	2.56978	0.622568	0.909977	0.539096	0.634764	1.38968	0	1.63487	0.81	1.40464	2.18469	2.31025	1.22463
NONHSAG048695	8.32264	7.2858	9.57269	10.3445	15.027	16.0305	11.8633	13.9715	15.333	21.1033	15.9206	17.3046	12.7724	9.97707	16.0388	9.2013	13.9961	18.3783	10.9562	15.7271
NONHSAG005126	1.74616	1.45283	2.78996	1.33326	2.20547	2.08602	2.19639	3.21573	3.09053	2.15495	3.22556	4.79638	1.82529	1.98463	3.02235	1.91533	2.70319	2.17789	2.12305	3.86458
NONHSAG000227	11.3884	16.4902	11.5234	2.15876	8.8819	12.5837	7.27474	7.79573	6.89764	3.75284	3.41122	2.99047	4.78467	7.14672	8.51753	13.3843	6.96259	9.72272	20.1502	13.1826
NONHSAG036889	4.06141	5.67212	4.0454	8.91246	6.39438	7.223	4.31147	3.58622	2.50744	3.82862	4.20166	3.03429	6.15296	5.10668	2.00785	5.88988	2.27885	5.32113	4.58118	2.01216
NONHSAG004266	1.61505	1.99946	1.82986	1.226	1.60779	1.95476	1.6629	2.335	2.23828	1.85529	2.0336	1.96264	1.86968	1.61636	2.62859	2.00471	1.77845	1.52306	3.73977	1.87119
NONHSAG045048	3.10197	2.2196	5.59039	3.81456	4.44827	3.26597	1.87917	2.34822	3.61874	3.40551	2.49521	2.21249	2.5966	4.96404	5.85747	2.50911	2.08921	5.05317	4.06105	3.57909
NONHSAG028942	17.1539	6.03865	9.65464	11.8868	11.8035	8.09288	7.55791	4.36783	5.77381	7.00755	7.94283	7.56236	11.276	7.86915	12.9762	7.50339	6.96509	16.7207	9.89136	9.87701
NONHSAG033581	25.1016	26.2196	28.2041	28.483	27.27	22.2031	30.2324	31.3211	36.3575	26.8866	31.1798	31.9358	36.115	30.0817	31.4888	37.8485	33.5165	34.2148	32.8021	32.87
NONHSAG026644	35.9507	37.5796	39.0671	36.7366	50.2816	34.2342	53.5334	40.0129	48.0666	55.9335	51.685	59.2126	68.2904	46.5858	56.9287	35.3021	63.9069	40.1344	62.7061	51.8564
NONHSAG017904	12.8302	12.9258	12.8629	8.41061	13.7145	13.0918	11.2458	9.30827	9.08678	8.54716	12.2052	11.8192	12.1274	8.81213	11.1101	11.8229	15.5542	7.33098	14.4221	11.5077
NONHSAG037217	1011.59	1366.91	1135.5	1254.84	1028.45	882.704	1375.61	1285.51	1521.97	1463.24	1604.07	1599.73	1506.81	1176.82	1205.6	1600.89	1695.08	1021.76	1325.96	1366.87
NONHSAG034829	416.308	427.279	462.303	562.337	497.341	453.485	538.869	420.916	651.129	595.892	743.004	695.042	561.437	600.178	643.53	576.255	668.968	592.715	648.604	618.891
NONHSAG011179	35.3623	38.9114	33.5196	42.599	20.6939	21.871	18.6148	30.6469	33.1343	16.0457	14.8335	8.54369	19.3476	20.3764	55.3251	18.5037	16.9875	29.8774	23.358	17.4633
NONHSAG010210	4.27883	3.47699	2.91968	2.87208	2.99159	2.23098	4.39617	4.03134	4.50085	3.35243	3.37999	3.52645	4.68672	3.86031	5.12249	2.916	4.0238	3.57263	3.04654	3.04006
NONHSAG018360	4.33689	4.24636	4.2061	3.42235	4.83089	2.5701	3.79794	5.71587	6.15315	6.18113	5.90194	4.66723	7.59778	4.22035	5.84412	4.76998	5.89809	4.87611	6.10887	3.89409
NONHSAG025729	4.99191	5.11406	5.95971	10.6148	4.19509	9.63673	4.24021	4.31499	1.97146	6.12014	3.3083	4.47534	3.01968	1.67555	8.5449	12.8618	2.79873	6.9704	5.99641	11.8549
NONHSAG014439	5.68848	2.34381	4.26773	4.0533	5.24484	4.54363	6.54227	2.92656	6.28748	4.14504	8.25594	6.29604	1.96304	7.30513	0	3.2884	7.89041	5.96021	1.94608	2.55472
NONHSAG005375	2.8283	3.49655	2.91211	4.85288	4.1408	3.44768	2.01651	1.747	2.90969	2.03382	2.28076	2.81564	2.48887	2.78458	3.77375	2.44392	2.88073	5.57259	2.74211	3.98098
NONHSAG029066	5.43126	3.29379	5.95827	3.98013	5.36098	3.19609	5.01913	3.91875	7.46096	5.33466	6.57274	4.57361	4.484	4.20619	4.26592	3.41983	3.82227	3.6428	6.67602	5.04899
NONHSAG015386	3.9213	5.74751	5.95158	4.36783	4.07184	2.31174	5.66781	7.88339	7.54173	5.60937	3.81746	6.17898	6.46582	4.00664	2.66466	5.70034	7.44429	2.98261	4.78166	8.27077
NONHSAG049200	3.46729	4.51484	3.28628	3.66032	3.52573	2.0429	4.55175	4.14238	5.86773	7.03859	5.78063	6.71538	5.31196	5.80574	4.5341	7.60643	6.96763	4.28908	3.1215	4.74237
NONHSAG044021	4.04993	4.4254	4.37629	5.36629	2.01689	2.87429	6.71329	3.52809	6.60047	8.66452	5.41158	8.4029	4.92632	1.73469	1.73613	7.30167	4.09824	1.54537	5.89332	8.67272
NONHSAG010265	1.72715	1.99402	2.16384	1.73653	2.18234	1.04543	2.3759	2.32002	2.58847	2.40205	2.00022	1.71903	1.32725	1.10367	1.19079	2.63654	2.06838	1.71423	1.86524	0.829347
NONHSAG050015	0	2.52271	1.27907	1.64797	0.740408	1.17989	0	0.681808	0	0	0	0.911419	1.48557	0	0	1.21351	0	1.10687	0	0
NONHSAG016962	13.0883	16.7658	15.2858	11.9287	13.9498	10.6817	18.4935	20.4737	15.9503	16.995	13.9944	18.254	16.0627	18.4593	24.9031	13.3899	20.349	23.9596	16.4329	9.98284
NONHSAG027371	20.9298	27.6983	22.3841	24.5572	28.3771	27.849	15.4213	21.121	20.1351	25.2782	19.0768	23.8218	13.562	21.0746	24.3341	28.3159	23.8259	21.2854	23.6638	35.8248
NONHSAG008619	10.4024	9.3667	12.4197	5.63807	9.94022	8.6677	17.446	18.1065	13.3236	11.0094	9.46842	16.0867	11.9598	8.08666	6.9945	10.0495	9.17801	9.76328	10.7044	11.9953
NONHSAG033272	1.93577	1.53691	2.26996	2.37214	1.56077	0.731187	2.72944	1.94216	2.68244	2.3879	2.45176	2.27166	2.13341	1.65365	2.69318	2.5839	3.39263	2.57436	2.44032	1.52515
NONHSAG049814	52.6971	57.1661	71.5859	34.8101	78.9107	39.3704	96.4755	74.4207	81.1034	52.8029	80.5903	80.806	76.6495	79.572	62.4038	120.57	100.442	50.755	115.817	95.139
NONHSAG039069	13.7996	13.3909	11.4495	9.09459	13.8135	7.62831	14.7703	13.4442	17.6496	18.8601	20.6209	12.2129	17.7453	14.105	12.7326	14.0871	12.6658	9.6601	18.3752	15.4545
NONHSAG027726	1.77818	0	0	0	0	0	2.18165	1.99163	0.895458	1.64487	0	2.48976	0	1.42443	1.23108	0	2.05803	4.05064	1.42835	0
NONHSAG027624	44.7067	62.1343	50.3314	58.3114	51.719	73.6301	40.4677	42.6883	40.5759	46.1866	48.4496	43.116	59.6867	46.5636	51.1579	54.7705	48.1798	50.9381	51.0092	60.3522
NONHSAG019245	27.0362	30.2476	31.6524	24.8317	27.9089	26.5979	24.254	17.5716	22.4505	23.7723	23.5474	22.8408	35.733	28.2022	28.1463	30.6159	26.5133	22.0197	33.9051	27.1514
NONHSAG004317	8.49444	7.94705	8.17828	7.92647	6.60055	4.51698	11.8856	7.98166	14.4737	9.46617	16.1473	10.6672	12.4878	5.67132	7.6352	18.8464	8.58859	13.1489	6.48931	9.54061
NONHSAG017121	9013.15	8649.28	9667.34	11805	8621.88	8645.92	7688.74	6631.93	8525.63	8929.14	9119.71	6778.13	9152.86	9137.58	11635.3	13641.5	8096.52	8883.34	10930.7	10264.2
NONHSAG031537	4.34122	5.8003	6.70891	6.46359	4.92992	4.5231	6.72562	5.22815	7.76803	9.8318	7.42236	6.36991	7.48492	6.15583	5.78268	6.92017	5.98835	6.98294	9.43869	6.3431
NONHSAG055481	20.2331	20.9994	23.3579	24.3911	24.914	19.1051	18.1933	10.5576	19.6913	20.2909	18.5228	18.6386	17.3765	22.5359	14.2235	20.7969	18.6473	21.4417	22.8104	11.6223
NONHSAG004506	5.44474	3.12027	6.24443	2.26923	3.36877	3.6011	5.16143	1.22245	4.13227	2.01698	2.8196	2.40986	5.25676	4.4254	2.70901	2.68748	4.32597	5.52033	1.31149	3.4777
NONHSAG032010	1.45613	1.09284	0.750289	1.09329	0.999077	2.08456	0.552284	1.41468	0	0	0.247114	0.580024	0.841374	0	1.11592	1.10794	0.960066	0.663583	0.839931	1.48534
NONHSAG016860	6.90224	9.09319	8.81849	8.13913	6.33441	4.85196	7.86513	10.2439	9.85874	12.3325	12.0972	11.427	8.26229	6.43926	6.61253	8.35809	10.007	6.72305	6.3749	7.45093
NONHSAG024307	81.858	68.4991	48.4833	84.1888	78.9739	98.2816	48.4708	52.7336	51.8439	32.6739	34.9642	19.5065	53.9608	84.7616	114.688	130.063	40.8182	111.623	68.8762	112.004
NONHSAG017848	1.02581	1.43238	2.04501	1.42121	2.5828	1.6463	1.93572	1.60913	3.54766	2.90029	2.54548	2.55464	3.11157	1.71864	5.41346	2.64571	1.15173	2.98818	4.63299	1.3564
NONHSAG029883	32.5312	33.1894	47.8348	41.9996	34.7329	42.4094	33.2903	27.1646	38.1577	38.6149	21.0564	36.1134	35.0798	38.4393	36.9516	45.391	36.785	49.47	59.8491	42.2108
NONHSAG037311	0.651254	1.20671	1.76333	0.595869	2.15777	2.91667	2.45021	4.01037	1.94558	4.26692	6.36687	3.24358	1.01493	2.68204	3.50353	0.848211	2.96129	0.769053	4.02448	0
NONHSAG002633	1.79755	3.70106	0.467641	3.35713	5.20636	1.52475	4.08438	5.76343	4.92829	4.78038	4.84192	6.08693	2.63682	8.29151	0.927701	4.58299	5.17051	4.12475	0.525401	5.56327
NONHSAG034876	601.037	619.858	743.549	647.725	658.969	665.216	798.783	804.757	851.469	804.027	969.403	617.343	578.126	713.804	446.142	699.662	652.314	629.909	663.806	574.313
NONHSAG011316	126.743	136.108	67.8179	111.905	126.578	97.3454	81.6117	124.719	69.394	85.6999	61.0439	58.4235	77.7956	107.81	141.493	144.81	72.3892	114.327	108.63	94.9374
NONHSAG021914	1.27926	1.59258	1.67985	1.58508	1.80442	1.38974	2.01553	4.06244	2.09607	2.42175	3.20559	1.69894	2.53942	2.52786	1.66681	1.09273	2.3742	0	1.89408	2.77987
NONHSAG055546	142.244	74.0439	40.9057	64.9329	81.3202	48.4352	48.2059	51.8899	21.148	53.6808	29.9808	13.6232	43.9511	35.9093	28.6361	28.5661	22.6065	106.923	28.694	41.7891
NONHSAG004410	11.3859	12.6281	12.8775	13.747	17.1553	14.8542	9.90849	10.6416	11.2153	12.139	15.3379	8.36046	10.9934	16.3308	13.3163	11.5264	9.03735	13.9704	12.9363	9.76118
NONHSAG019972	4.48324	4.94559	4.0689	3.17722	4.64818	3.31481	4.98436	5.57411	4.6386	5.23993	4.85454	4.4618	3.54884	3.1976	2.60269	3.13228	4.59979	4.23531	3.65889	5.84464
NONHSAG005456	1.92029	1.54183	1.68409	1.28037	1.76379	2.80545	3.01751	2.3215	2.40515	2.21871	1.66792	4.96929	2.39062	1.44418	1.66821	1.55897	3.62203	2.57302	1.86647	3.08245
NONHSAG030037	0.657124	0.618044	0	0.41339	0.378453	0.48359	2.86899	0.179255	2.39798	4.70629	1.76615	2.39374	2.34383	0.381217	0.276795	0.276218	1.72752	0.49539	0.622889	0
NONHSAG001162	6.89401	4.54701	4.24764	4.52909	4.12685	2.84276	3.0683	3.87496	2.38909	2.68982	2.37679	2.82742	3.60594	4.13221	5.79454	1.55634	1.80266	3.73968	0.597998	1.58079
NONHSAG055194	451.731	563.315	416.801	611.239	470.31	354.542	503.667	618.413	597.831	672.98	815.391	549.108	443.239	577.85	496.15	619.12	438.636	423.235	470.893	600.865
NONHSAG037548	0.453625	0.856466	1.70915	0.431509	1.48541	1.11948	1.72737	1.41452	1.5313	2.07276	2.0642	2.14469	0.94479	0.900921	0.705492	0.425503	1.95905	0.63427	0.947947	1.12341
NONHSAG048628	1.3054	0.406157	0.572091	0.808231	1.47178	0.606831	1.23379	2.07016	1.284	1.23507	2.54165	1.30026	0.649063	0.368094	1.13535	0.557894	1.45485	0.503089	0	0.568144
NONHSAG032312	11.5598	9.64593	9.85538	7.17177	9.53775	6.19506	10.6393	11.1095	13.2133	11.5794	13.0908	8.99655	13.2378	7.43011	11.6427	8.82798	10.7126	8.48391	11.4572	10.9765
NONHSAG032340	11.1181	24.4512	10.2095	16.1336	29.7516	7.15497	13.7803	23.1758	16.2565	21.9797	39.853	16.9044	7.20457	28.6645	10.1388	19.7231	18.5178	22.6599	9.82364	24.2631
NONHSAG006196	9.38596	11.3036	12.1668	10.3482	8.58731	8.72685	13.3365	12.4037	15.7319	10.5196	16.4123	16.0244	15.1606	11.7771	10.7738	11.0898	12.2088	8.05645	11.7017	13.3468
NONHSAG028061	1.92172	1.47365	1.81186	2.28387	2.72498	3.7299	1.60052	0.798174	1.73834	0.692989	0.832152	1.55416	1.67014	1.48289	1.49582	2.2544	1.81666	1.6133	2.34558	1.19109
NONHSAG006458	7.93533	8.02559	10.9903	9.07202	10.6193	7.07739	11.0253	8.17607	13.2197	10.3384	11.8426	11.9863	12.1317	9.58508	9.0335	10.8417	11.6691	12.8182	11.4015	14.403
NONHSAG006561	15.4582	15.9171	8.99546	17.3373	14.021	22.2254	12.6424	7.59397	10.3521	6.0631	5.39346	7.54616	10.0974	15.3888	8.14434	15.7738	10.3374	16.2501	9.63839	17.0385
NONHSAG020681	23.6903	23.7614	16.1223	25.4263	25.6505	20.9942	30.9474	45.0968	26.8976	36.4825	23.0427	32.255	18.8099	25.7613	26.6758	30.5129	23.3253	34.4799	35.2814	43.1692
NONHSAG047476	0.235746	1.99436	0.903821	0.888707	2.03314	1.36403	1.79051	3.46398	2.29099	2.02808	1.4095	3.05149	0.336319	1.22812	1.19457	1.48836	4.12207	1.86932	2.69033	2.38274
NONHSAG038356	10.5726	12.5379	13.3122	12.1096	9.65457	12.5398	7.6915	6.47487	10.781	5.77931	7.48936	12.9606	7.23333	4.83339	13.2075	10.4048	6.32723	12.6573	6.59736	16.9108
NONHSAG042686	3.71545	1.82163	3.93926	2.1149	1.93964	0.87429	4.52385	3.4418	3.87858	5.70811	3.335	2.95882	3.32729	2.87228	1.48691	1.86383	2.25422	2.50264	1.04224	3.1465
NONHSAG048934	85.8689	103.956	114.892	87.3247	79.1035	49.9445	107.566	103.319	135.583	117.952	131.734	121.974	94.2082	99.503	77.4337	83.5182	99.7811	94.3753	103.139	78.4721
NONHSAG054076	43.2337	34.8298	27.6374	89.3812	44.0969	34.6006	22.4813	11.9392	16.9973	23.9033	27.4597	17.9997	22.327	33.0169	31.5245	41.0932	21.5518	70.708	34.1468	22.8298
NONHSAG026565	42.4651	44.2147	16.4124	68.8865	57.9683	65.9197	18.3603	27.3774	21.8391	10.7307	12.5305	2.81974	7.19055	39.8419	42.0209	81.2203	9.43728	52.2076	37.5636	36.2529
NONHSAG002977	38.7413	27.2282	39.687	38.0883	36.1586	37.2186	25.0842	21.3337	29.6492	40.2446	30.0218	30.5442	34.7576	22.1677	39.7723	32.8324	33.8086	31.7353	34.6652	33.9324
NONHSAG031433	538.821	588.342	620.046	718.974	594.281	340.091	735.97	558.757	821.095	854.189	951.596	811.521	526.185	778.25	667.486	828.29	845.933	621.484	698.948	661.212
NONHSAG049130	40.9819	43.7686	39.1161	26.5869	39.8919	34.6105	43.8168	46.1734	55.2508	38.4051	41.9109	45.3972	46.7788	31.3332	34.456	45.7142	44.7756	28.0045	33.6901	43.9899
NONHSAG029882	13.7429	10.6715	16.6176	25.8482	13.8639	14.3227	12.036	8.37823	10.8061	14.3783	9.22385	12.1058	10.2455	14.173	13.7851	17.0572	16.5097	12.9114	12.1318	14.4259
NONHSAG012433	3.06707	4.42436	4.13704	2.61696	2.8993	4.32979	2.30679	4.72158	2.8745	0.777745	1.26423	1.52626	1.89167	4.72308	8.19542	2.31584	1.73725	5.03898	2.79363	2.98243
NONHSAG044760	11.7718	14.6159	13.6341	23.6192	13.8691	9.49335	9.39273	7.7158	11.0512	12.5114	11.1208	7.41049	12.6828	16.1805	18.6773	18.2102	9.68312	18.4813	12.8378	21.1043
NONHSAG021695	660.642	625.369	694.776	730.872	689.309	798.348	749.272	714.711	851.892	862.039	1104.81	888.106	670.942	883.455	768.5	928.063	832.295	711.206	751.739	861.656
NONHSAG016101	65.0062	83.7142	60.1666	54.4043	61.6895	53.5403	72.4823	89.0398	67.4446	64.6464	65.9859	79.1489	83.6626	75.4827	89.9746	60.6951	78.0424	78.8733	84.965	74.5231
NONHSAG029649	0.844617	3.10932	0	0.763204	0	1.46673	1.58177	4.43965	3.39779	1.5663	4.04616	7.56737	6.78753	0	1.16418	2.2284	2.92449	1.01479	0	3.5208
NONHSAG047158	5.8463	7.88802	3.9615	7.92188	4.89413	8.52246	13.3331	7.84294	9.82297	10.0803	7.02508	17.0733	11.846	7.14552	9.07906	4.66033	15.9077	4.39638	10.2041	8.31469
NONHSAG035897	4.34156	9.61347	6.51955	5.5249	1.59358	7.20416	7.89546	11.4792	9.17075	13.4059	3.1194	8.527	0	3.10173	6.58742	6.08039	5.27038	2.78713	3.98642	6.74375
NONHSAG025562	16.3066	24.7472	12.2039	15.8501	18.6702	8.30248	20.9297	28.2827	21.6004	21.4811	18.3736	10.4652	20.4286	13.7737	21.8292	17.2628	14.9642	16.2496	18.7899	17.0952
NONHSAG050106	3.26569	6.63626	6.82187	3.86382	10.0387	6.75934	5.46585	15.0921	9.15464	7.90721	10.0531	13.0014	8.35545	4.46367	7.24909	3.21433	12.2696	4.08966	12.3738	5.62357
NONHSAG028363	4.6101	4.83971	5.64586	4.92333	5.19187	4.78145	5.59321	6.57562	5.86859	6.08984	5.07906	6.14798	6.54514	4.4511	6.55477	6.35277	6.78484	5.04422	5.24796	6.4764
NONHSAG041084	196.596	226.581	325.919	153.807	164.365	230.019	164.812	189.042	225.269	133.527	149.809	123.577	209.833	165.671	262.829	257.918	164.015	213.552	327.753	242.631
NONHSAG014261	33.7622	30.4137	37.7381	42.8592	34.6444	32.5336	35.8645	31.5657	45.8472	48.0494	44.5508	48.8604	51.2527	46.7499	50.1653	57.8157	41.5518	42.7546	45.8624	50.4502
NONHSAG031831	28.0727	32.8364	42.4844	24.8975	32.68	20.5989	37.7553	35.8794	47.3696	38.8678	41.4169	48.5274	42.2522	32.1037	32.3056	25.3263	41.242	26.5443	32.654	33.0761
NONHSAG012796	9.99917	7.56289	11.8574	6.89112	9.45715	7.16211	10.1858	9.94218	12.5677	7.4567	10.4053	9.47067	11.5026	9.30692	11.445	12.3257	9.60255	13.2718	12.1959	14.1928
NONHSAG048148	12.3541	8.75171	14.3547	11.3806	13.8691	5.36481	16.7401	8.92367	15.9725	16.731	20.7932	16.3744	15.8757	18.3848	12.8495	12.6225	12.9652	21.9922	12.9003	10.6014
NONHSAG053353	22.4552	73.487	35.7107	29.4551	33.9982	9.26366	37.3586	79.4719	66.9956	69.7436	39.5636	64.6191	131.336	190.92	43.0513	139.74	184.068	144.219	43.7796	188.112
NONHSAG024391	8.87661	12.8925	9.64021	10.7296	12.9851	8.58682	15.1658	19.0356	9.89123	15.6528	12.7892	13.2638	9.3355	12.9455	13.2533	16.5056	23.1362	7.78924	19.3634	17.7242
NONHSAG042597	0.508505	1.26232	1.10983	0.667647	0.557879	1.93237	0.969256	1.70431	1.03901	0.919566	0.997687	2.84663	0.96038	0.734358	0.471079	0.633519	1.16096	0.990351	1.14032	1.48342
NONHSAG036591	16.0339	15.7469	20.4708	27.1559	24.7406	12.4761	13.9961	12.103	17.7677	14.7992	22.0163	6.1424	8.54048	13.9541	15.5	16.3109	9.59978	21.8123	13.352	13.3673
NONHSAG013001	9.03308	2.87507	12.421	15.7911	13.8552	11.2466	7.16519	2.11756	10.2848	5.6737	4.89349	4.61391	6.39073	7.12724	15.6462	14.315	8.91151	7.3219	14.991	13.2052
NONHSAG016970	1.59999	1.47476	3.30898	0	1.30711	1.39899	0	0	0	0	0.641643	0	1.27769	0	1.09674	0	0.920315	0	1.26856	0
NONHSAG048302	31.6777	34.4401	22.6607	22.9732	26.7341	26.0787	36.8181	38.0798	24.3898	28.6834	26.4744	27.6366	30.7294	32.2635	32.1768	26.329	28.3249	33.4524	24.744	26.4549
NONHSAG051532	3.70868	3.09437	3.45959	2.53654	3.10236	3.02815	3.31105	6.19398	5.69623	4.20215	3.78792	5.31687	3.4407	3.9767	4.27473	4.40215	5.18756	4.29994	5.74069	7.06087
NONHSAG012212	7.46131	8.07607	10.7777	8.77973	8.00261	12.8762	5.57266	7.51855	3.85288	5.95755	6.58574	7.04034	5.80326	8.01617	5.09153	5.52064	5.23036	4.9729	2.31054	5.60102
NONHSAG046713	3.66501	6.39077	9.65262	3.67855	5.17882	2.08658	8.9542	9.13026	10.9477	3.28738	7.40534	5.70884	6.88796	4.77243	5.53262	4.17137	5.98511	4.97123	6.39654	5.71799
NONHSAG036451	7.31881	3.98891	3.4247	5.64538	4.67125	4.40053	4.02661	3.79786	2.98672	2.02964	3.47245	2.10922	6.25904	3.19571	2.66675	3.15084	1.67662	3.0408	3.26932	3.38243
NONHSAG039528	92.2169	73.3479	53.6458	84.0227	95.5007	124.925	68.3999	51.5152	59.6805	52.5423	65.2232	64.4909	47.0296	91.1776	106.847	81.1255	71.8698	79.5737	85.8684	61.437
NONHSAG026628	19.9924	22.5102	18.1599	14.3974	18.6161	13.6889	21.7389	22.1855	22.8849	21.2494	23.7968	24.0476	18.1347	13.9102	19.9431	17.873	20.5395	24.5968	20.699	23.5379
NONHSAG004036	0.915686	0.854037	0.603867	0	1.1589	0.635933	1.73004	2.89496	0.901892	0.432683	1.52423	2.28027	0	0.772386	1.79783	1.76404	0.511375	1.06112	0	1.80005
NONHSAG049425	15.3277	8.07654	11.3417	11.0677	8.10635	7.46988	8.6374	5.31009	7.59821	6.36275	8.39288	6.23496	10.7328	7.00288	10.118	6.19463	8.41281	8.38909	10.6618	14.6939
NONHSAG037001	66.3492	79.5512	45.7127	67.9899	61.4145	53.5841	41.7648	49.4523	49.5127	49.0533	48.6094	44.6489	44.7093	48.1028	52.7448	58.0599	50.3859	53.8992	38.2554	48.092
NONHSAG036516	8.63154	12.1936	25.3971	10.5561	12.5557	11.0896	17.2038	15.6293	24.8301	23.2462	16.2094	22.3731	19.1609	17.0734	17.5563	21.4804	22.6542	14.6554	19.23	15.9993
NONHSAG041831	0	1.32507	0	0.877708	0.399177	1.96888	2.68476	7.47342	6.53995	0.894878	1.18097	6.60792	3.56366	3.19104	1.2433	3.04641	4.24038	1.09995	3.54014	1.24519
NONHSAG002909	10.8674	10.4744	10.5152	13.0221	10.8623	9.7762	8.87121	8.29654	9.7202	10.6399	11.2563	8.71798	9.61649	12.2111	10.8131	11.1107	7.9697	8.95175	11.3418	15.0379
NONHSAG022726	37.0273	29.5923	32.0882	39.933	31.9052	24.3739	24.924	22.8159	27.4766	27.8973	27.3182	25.7275	22.0726	32.6712	45.6382	39.5588	33.9965	40.0178	43.9225	35.0793
NONHSAG025023	202.808	141.694	148.379	160.144	144.484	151.241	121.813	100.092	113.387	127.579	156.968	86.8229	139.112	149.084	141.259	114.721	93.7926	236.908	144.49	172.333
NONHSAG051287	12.4977	19.835	12.3493	18.0109	13.5244	11.0265	11.1102	11.5036	9.65269	14.0145	10.4965	10.1843	7.25304	13.2305	7.84026	8.21936	16.371	10.4488	14.4443	19.107
NONHSAG004917	7.7876	5.60735	0	4.06353	2.38778	2.45435	1.43478	0	0	0	0	1.54112	2.63828	1.16815	2.29207	0	5.59406	0	5.45748	0
NONHSAG035122	14.2673	7.96383	11.8291	10.1719	12.3789	7.55879	13.0608	12.767	17.3953	16.382	13.9399	12.0992	11.4065	14.6453	14.8187	12.3968	14.3515	17.0538	12.1699	19.3913
NONHSAG043059	45.1613	62.2771	30.6738	15.8433	23.3439	15.2752	56.0083	60.7922	38.5307	39.6099	48.567	49.9517	41.6323	43.9002	50.3725	9.01666	43.8975	28.4556	36.4843	22.4237
NONHSAG037530	36.5382	37.6689	27.3812	37.0192	41.8911	8.34403	44.8472	42.8864	37.7818	47.5058	45.9083	36.6409	27.8606	50.442	27.4674	28.5894	29.542	24.9749	22.8054	21.4387
NONHSAG006530	39.0072	45.7443	30.0784	46.6531	29.4165	32.0852	33.6429	30.9938	28.4561	37.1293	28.1294	26.1191	40.4482	35.6893	39.8653	39.9611	40.4242	38.8092	41.1603	34.7734
NONHSAG047097	12.1556	8.59027	13.1483	14.3732	8.85229	9.91412	13.7104	14.0276	18.1757	15.2888	12.6164	21.13	14.2487	13.8265	18.752	12.946	10.1796	13.7061	18.7922	10.6757
NONHSAG006358	50.3335	50.0521	36.2567	41.2627	48.3242	25.9885	45.7054	70.1326	45.2197	55.1046	68.7301	37.0079	77.6766	55.1282	56.0132	65.3162	33.2257	62.6648	61.432	67.4714
NONHSAG017045	1.3113	0.307149	1.69802	0.613678	0.84042	0.466151	1.24236	0.791967	1.92228	1.24748	1.38487	0.652963	0.477479	1.96832	0.841992	0.833793	0.723096	1.8745	0.476139	0.42054
NONHSAG047928	66.6357	88.346	77.5108	80.5978	65.2499	72.4695	66.6838	82.9762	65.3069	66.8818	63.2968	58.2126	73.9077	77.6197	86.9528	72.9653	76.48	73.6603	97.4493	91.1185
NONHSAG001622	1.43694	2.47926	4.68791	1.67271	2.33409	1.22621	3.81467	1.97643	6.92528	2.96074	4.90231	5.79105	3.27245	2.13137	5.00739	3.19406	5.0916	2.27057	4.47962	2.58121
NONHSAG011036	1.48783	4.42663	5.07898	4.91808	7.60276	6.30457	2.09132	9.8016	7.37843	7.81656	9.55943	6.75226	6.0966	4.51371	10.9928	5.01432	8.35974	10.1599	3.90016	10.4926
NONHSAG054122	23.0122	33.6808	30.4668	25.28	28.1082	26.7043	29.5098	37.1265	36.3687	29.5944	27.4566	38.8151	48.0373	24.6924	42.2144	29.3617	44.3981	40.9299	35.3384	29.7324
NONHSAG048866	268.57	227.763	202.03	348.28	227.271	145.614	208.873	129.349	165.811	191.029	165.164	147.718	212.576	215.262	262.074	364.222	158.999	270.484	269.7	333.073
NONHSAG044148	47.8402	37.2843	35.6615	25.4902	26.7925	18.8964	30.8999	20.635	24.9391	20.8941	20.7254	20.0424	25.7356	21.0261	16.7054	29.5704	15.9935	44.9614	20.0546	22.5976
NONHSAG002537	29.0755	32.1261	17.2411	29.301	23.6866	40.1192	15.5626	21.2459	14.1936	22.3528	22.583	18.1951	21.3221	39.5336	29.7214	13.139	24.9038	31.9017	18.5367	21.8902
NONHSAG002266	54.963	53.9972	70.9527	50.3303	53.7912	35.6611	65.6678	76.4217	73.2065	56.1005	60.9534	63.2898	62.597	57.9324	43.1885	60.4359	64.4881	44.6154	48.5041	60.5898
NONHSAG008624	63.2739	47.8623	55.9007	52.5958	57.2539	52.6759	76.5273	86.042	66.2035	63.4707	66.317	59.1688	60.31	54.8115	44.2524	47.9134	75.5611	53.3424	54.8046	61.8911
NONHSAG047330	0.552641	0.356822	2.03999	0.370373	1.79588	0.387558	3.50108	0.651029	6.19001	0.415448	7.01904	3.25587	4.74295	0.460179	2.8511	0.107046	3.89635	0.382298	1.08261	0.105357
NONHSAG018904	49.7061	52.8824	62.1329	47.9113	50.8733	37.0007	41.809	40.8835	44.8227	46.6919	41.5292	36.4723	47.9701	48.5272	54.468	51.1886	38.0308	53.8295	49.7135	46.5193
NONHSAG017999	22.0425	28.7709	28.1742	20.992	28.8659	22.82	24.0047	39.4429	29.3619	28.7637	34.3187	24.643	24.9098	32.6186	27.6052	28.8004	23.4982	36.5032	24.5544	40.4139
NONHSAG017723	3.96872	4.7985	4.52389	3.53641	3.7863	4.09293	4.01333	5.97183	6.22419	4.05412	4.07964	5.80211	3.45212	3.60741	3.40002	2.63908	5.22767	3.74976	4.50144	4.76898
NONHSAG040808	231.901	188.687	181.611	228.507	205.926	127.579	238.356	218.632	246.973	268.734	299.964	276.169	200.079	265.671	236.755	256.747	235.005	190.693	214.952	250.603
NONHSAG026731	4.27284	4.33264	4.16645	5.32135	7.88914	3.86171	7.07981	9.42336	9.76022	7.77969	6.59658	9.92953	7.30682	7.60725	5.05096	9.98346	8.66342	8.98443	5.72026	6.88363
NONHSAG018315	13.5749	19.1178	25.2482	15.4798	17.5757	15.1813	30.4638	31.7056	41.0755	27.6127	32.3199	71.1507	42.5132	18.0981	35.1742	31.1557	26.2232	32.7827	26.276	35.495
NONHSAG041966	138.332	143.469	104.654	117.853	123.763	170.517	82.741	78.946	80.2193	105.593	117.22	76.018	90.375	114.992	79.2634	75.7742	86.9756	141.391	65.2855	81.0559
NONHSAG036297	0.416622	0.61325	1.7854	1.23931	1.18033	0.972232	0.441347	0.155562	1.06712	1.02779	0.88992	0.737074	2.21715	1.44329	0.969617	1.55506	1.29093	1.85137	1.14612	1.64435
NONHSAG047919	32.1796	28.9436	34.2166	28.8331	30.7105	31.7878	33.4804	33.9675	35.9339	41.552	47.1687	40.4649	39.9111	28.7033	36.5581	45.7859	37.9842	31.5193	37.3448	44.9246
NONHSAG046977	48.3492	48.4111	52.4747	93.1149	30.3967	31.9796	28.751	15.2243	24.944	34.6479	32.1219	17.2759	19.9785	46.1526	31.9512	60.3725	18.3128	49.0492	42.0335	38.9932
NONHSAG005307	6.08157	5.59251	4.82874	7.05488	7.05328	5.63655	10.5698	12.3587	8.74781	16.0929	5.53584	9.51263	5.60354	10.4665	4.80372	17.2173	13.058	19.873	0	18.1672
NONHSAG010317	5.82626	5.31908	8.72623	8.17127	4.6282	7.72813	5.4112	3.5612	5.35892	7.27777	4.33662	5.21883	2.9275	7.70472	8.5526	0.974636	4.03795	1.4846	4.48142	6.98627
NONHSAG030516	1.77985	2.65708	2.62081	1.68857	2.58109	0.654444	3.52721	2.45363	3.72739	4.27259	3.32845	3.69113	2.90537	2.60605	2.2258	3.53411	2.8924	1.99805	3.74436	4.43302
NONHSAG021292	12.8579	6.62733	7.06978	8.42836	6.32188	5.94907	5.48266	6.21829	5.33847	5.50628	2.98969	3.84153	3.74016	6.89873	7.01111	8.98893	4.6058	8.44945	5.12926	5.35504
NONHSAG021181	79.6798	65.3598	50.084	77.4006	69.1932	47.1786	50.2123	52.6748	49.498	55.3016	43.2801	45.275	40.9443	52.013	48.1339	62.2517	49.5013	74.1333	54.1334	60.7693
NONHSAG033204	1.32985	1.73516	2.18798	1.92601	2.18282	1.87299	2.53638	2.44976	2.82906	2.22174	2.10694	3.32631	2.69913	1.95584	2.03405	2.05539	2.07962	1.39606	2.12169	1.67016
NONHSAG033296	25.7905	28.7671	27.2689	23.5716	24.1038	39.3173	19.5607	18.2427	18.3617	14.534	24.9533	17.1873	17.3981	24.1074	17.843	37.9976	23.5735	31.7152	17.7055	27.4647
NONHSAG024615	155.899	37.5702	65.7603	59.6935	89.0968	51.5096	152.066	174.874	123.328	143.522	107.63	156.799	74.887	155.654	157.555	82.3549	146.718	115.166	190.773	132.76
NONHSAG031209	15.3849	17.4554	20.1986	22.8124	17.5757	29.5841	7.61596	13.4917	13.6918	18.4085	7.90043	5.40385	7.32986	20.2699	13.8184	13.1813	6.29356	10.9276	7.29888	8.87375
NONHSAG008341	24.3754	17.15	20.6266	25.5338	21.0643	36.2631	19.1692	5.95653	1.81444	15.566	23.173	27.5044	11.8372	33.4269	12.9533	14.4088	12.5729	15.4493	3.10102	36.9973
NONHSAG041648	8.30729	13.0034	11.4941	13.5235	9.47464	10.4816	10.1157	17.4967	12.5238	23.1236	13.2841	22.3303	7.99577	15.4114	14.8607	12.0441	23.946	9.96928	7.94429	6.91268
NONHSAG015321	12.2436	16.8161	12.9824	17.1208	15.6094	24.7775	17.3783	34.2347	13.5058	29.7633	17.9873	35.821	27.0792	22.1577	26.7482	17.1012	34.7882	18.4806	28.646	16.8394
NONHSAG051662	5.87355	13.7553	16.8599	9.95157	11.5591	9.1641	10.3267	18.2477	15.9453	15.2823	14.4517	18.9506	18.6395	13.6006	13.6182	12.7127	19.1143	12.8782	12.9892	14.9829
NONHSAG045451	3.43197	2.27011	2.25413	4.98911	3.2307	1.95846	1.96152	1.36129	1.65223	1.73574	1.41769	1.79326	2.60521	2.66067	2.02012	3.10524	2.03244	3.2539	2.37806	3.27878
NONHSAG017310	6.59979	7.56283	5.39387	4.69077	6.82067	7.922	6.22768	5.97704	4.5134	4.3072	4.62183	4.55144	3.8456	7.23447	6.69283	5.88988	3.988	7.09484	3.81765	7.37791
NONHSAG032444	1.69116	0.789614	1.66471	1.572	2.14763	2.56065	2.39825	3.35829	3.74001	4.80317	2.47304	2.94783	1.25791	0.716431	3.3035	2.16626	3.29444	0.48821	2.50218	2.75457
NONHSAG054208	1.89189	2.36446	4.07576	2.06782	1.88848	2.99597	1.49411	1.2719	1.5396	1.50081	1.60078	1.25606	0.915931	3.79262	2.42509	4.00603	1.73661	2.16078	1.37055	0.807312
NONHSAG018227	1.72513	2.03144	3.98817	1.2262	26.4875	2.57608	1.8974	4.46972	10.8503	2.78317	34.4804	11.7256	36.6052	17.2738	4.29258	8.78134	44.2148	15.6708	13.6088	9.87107
NONHSAG004020	12.332	7.44029	23.8724	16.8325	27.7107	15.4673	11.4078	7.76346	12.6843	8.692	21.8933	8.15139	20.7462	6.27175	11.9357	20.4614	27.6911	15.369	14.1228	6.06366
NONHSAG009001	12.3293	18.8026	14.7259	12.8593	16.5507	13.6479	18.5673	18.4116	15.7865	20.2895	19.8072	18.9024	13.598	15.2246	12.9359	14.5873	21.1712	15.4958	11.832	12.844
NONHSAG050495	1.46332	0.908925	2.58411	1.80527	1.2311	1.57253	2.76287	1.53565	3.85018	2.30139	3.23679	1.45765	1.47175	2.45936	0	0.627853	1.09272	2.83469	0.730809	0.64236
NONHSAG026193	10.0663	15.4771	5.61169	13.4285	11.944	8.13199	5.78621	5.47526	7.74445	6.1462	2.42096	3.58055	5.80101	7.37023	10.6686	10.5409	5.56824	9.89939	11.5588	12.981
NONHSAG037241	25.8161	25.4881	24.7534	21.0802	33.0863	21.8515	21.9001	12.4731	19.5335	18.6222	24.9815	21.2557	30.8615	18.5855	43.7061	21.4924	27.092	28.7905	48.3135	17.7271
NONHSAG030209	1.11003	1.52489	1.51818	0.864755	0.794068	0.948629	1.72968	1.59737	2.33408	1.0685	2.18994	1.40614	1.25762	0.803028	1.62922	0.630428	1.52344	1.0146	0.981749	2.24464
NONHSAG009962	7.48101	4.91492	4.24244	4.4223	4.56282	8.96008	4.36529	3.96205	2.89707	2.55732	2.86229	2.39909	3.23876	2.67359	1.87271	1.34747	3.46269	6.26872	2.02699	3.22422
NONHSAG041334	4.29682	19.9849	10.9504	5.68569	8.65098	0.725051	12.7731	23.2728	34.8099	18.4824	26.0888	45.8093	22.5482	9.35473	4.01862	14.3481	30.19	4.41136	8.81957	16.5168
NONHSAG053294	0	0	0	0	0	0	0	1.28359	1.9919	1.6911	0	1.87368	0	0	0	0	0	0	3.42974	0
NONHSAG036368	0	1.0776	0	1.04892	5.61037	1.95668	0	5.98403	6.04398	7.56759	5.49182	7.05506	1.96976	4.59813	3.38291	6.36967	2.79021	2.91786	7.95174	1.71422
NONHSAG027749	0	0	2.10794	0	0	0	0.925694	0	3.50058	0.309856	1.1009	0.324336	0	0	0	0	0.718194	0	0	0
NONHSAG003435	0	1.46948	0	2.83601	2.49373	2.55478	0	0	0	1.46821	1.21924	1.6176	0	1.21892	0	2.24746	3.92748	0	2.88792	2.46606
NONHSAG031685	8.32365	10.4652	14.7121	9.29217	13.3106	14.4752	15.517	17.5566	22.1736	12.4287	13.0403	15.5181	17.1047	17.2243	13.1914	6.94306	8.51445	13.9643	22.2684	17.7876
NONHSAG030365	1.52429	3.07222	3.05324	3.28803	2.44582	6.53186	1.2409	1.60414	1.47966	1.87506	1.49113	2.38487	1.23762	1.7057	1.92582	1.09827	2.61298	3.20071	3.40492	1.37147
NONHSAG029227	1.90139	1.32922	2.51393	0.88041	1.20117	2.19403	0.44887	0.749564	2.34335	0	1.18453	1.4205	2.1457	0.400074	1.24753	0.611292	1.59544	1.10362	0.71049	3.7484
NONHSAG023054	6.33344	4.84748	6.4141	3.62794	5.26311	2.68213	7.26959	6.60918	7.54454	6.6825	5.47084	7.04183	5.98271	4.95027	6.92927	6.22267	6.87214	5.25151	6.82022	5.30935
NONHSAG027432	4.32045	4.87122	3.50028	8.39756	6.26769	4.56576	3.29674	2.31096	4.07071	5.22283	3.59576	3.12609	6.08761	3.36354	3.18116	2.32265	4.8983	4.10363	4.33042	7.36431
NONHSAG047230	3.42677	9.55614	9.30935	5.85362	4.897	6.8289	3.08731	4.1228	6.96917	5.75619	0.816785	3.30095	2.58184	3.8739	6.93485	3.61519	3.17973	2.79298	5.51502	2.19129
NONHSAG003326	0	8.0855	1.37855	2.6364	1.57634	0.417031	5.49169	9.41722	13.8947	5.42088	13.1325	2.92625	4.80687	5.44567	5.49057	0	18.2747	2.38217	9.60127	1.38688
NONHSAG052638	38.9571	32.687	40.3772	27.0385	33.5635	25.3198	26.6476	20.1141	20.5479	24.4133	16.0042	27.1416	33.4356	23.8015	28.9567	25.8531	24.5862	22.0893	36.61	35.2427
NONHSAG030911	95.1166	53.0049	62.0347	84.3647	89.8513	92.1639	40.2724	58.6766	43.669	65.0505	61.8001	46.82	48.0687	63.7921	53.5331	66.5153	35.4072	66.7008	41.6055	69.344
NONHSAG042950	54.8143	63.7211	51.6499	62.8191	65.0427	46.1027	41.7846	50.4955	42.9179	44.0599	67.4423	41.7038	48.8088	55.4493	62.0754	58.3243	41.7777	70.0284	55.3016	64.0362
NONHSAG031587	3.84831	10.5836	9.45013	13.8105	13.1675	10.6674	5.39038	1.42455	7.78343	6.21026	6.0742	3.8285	1.56888	9.94236	8.06415	6.39112	7.83506	4.66778	4.69688	8.14535
NONHSAG034023	18.4771	19.1281	6.27521	16.7547	15.1312	9.47625	11.1029	11.6498	8.63616	8.71992	8.39223	6.52062	13.6747	9.5468	9.47864	11.516	16.6108	10.0658	8.33799	11.2254
NONHSAG053245	136.786	103.78	95.7455	115.775	81.9282	71.8617	78.5074	70.0117	91.1305	90.5017	74.9039	53.2894	73.6056	123.718	82.7618	95.6075	82.713	131.35	82.2348	78.1734
NONHSAG035846	42.8507	42.9074	40.6587	49.9075	43.6088	73.1895	40.9084	28.7145	28.4499	42.3226	33.443	40.0689	47.6352	37.3193	53.3433	47.4191	43.2873	46.008	45.6024	53.7044
NONHSAG034249	13.3588	13.3045	12.0507	12.8132	13.4147	13.8326	15.6382	15.1094	20.4545	16.5065	13.7944	17.9256	14.7751	14.2002	10.4805	17.5432	14.9592	16.8134	13.6959	13.8455
NONHSAG008351	24.3414	17.9631	20.9322	23.0177	16.5593	9.78814	14.4351	14.1002	12.8288	17.1611	14.2882	10.6049	15.7408	19.1908	19.7091	16.1709	13.4588	23.8871	23.8315	19.2682
NONHSAG033615	9.11756	9.0503	4.40832	7.15043	7.55218	9.91668	7.96317	4.51166	5.18821	3.65736	3.71401	3.89229	5.07464	3.21845	5.25529	6.78569	5.18226	5.38337	6.03672	6.16014
NONHSAG039785	5.9982	6.11418	6.67436	6.57026	4.82371	4.79843	10.2633	7.88438	6.2933	7.7148	8.73057	9.96763	6.12104	8.63162	3.15384	8.14548	2.49529	4.97477	4.65212	8.42815
NONHSAG047367	14.9833	17.1548	14.6701	19.3148	21.3289	6.46445	7.25465	2.14339	2.92952	21.2171	3.93602	2.6528	26.7037	10.2745	8.55835	16.5202	9.18498	59.0513	6.29311	21.3746
NONHSAG039526	302.212	410.851	301.08	520.526	428.877	464.601	270.869	225.169	322.146	233.224	261.095	249.4	250.546	329.458	395.783	345.479	350.437	281.243	443.978	258.4
NONHSAG012454	36.1552	27.3954	41.4557	19.8086	26.3288	32.6038	36.4486	27.8086	45.7775	29.139	33.8204	42.2137	26.3637	36.5746	52.5683	21.9241	36.459	30.2145	41.3473	28.6512
NONHSAG049340	8.58632	9.23979	12.3366	11.0212	7.88853	13.4394	12.0544	11.5405	13.6666	12.7129	12.3737	12.9848	9.24327	10.6518	6.52483	7.27403	11.9131	12.7159	9.68103	12.2187
NONHSAG047574	6.48721	15.987	8.37276	6.57459	9.49395	3.25326	10.098	14.636	14.2499	13.733	15.2721	15.7038	15.4687	10.6224	10.1395	7.21048	13.576	8.7713	7.64956	9.72981
NONHSAG000598	2.23187	1.70033	1.54605	1.0065	1.46938	0.958108	2.24532	2.44208	2.02659	2.39192	2.0547	1.23398	2.12816	2.92075	2.52649	1.31288	0.865776	2.89735	1.36847	1.67488
NONHSAG000684	15.2943	13.7395	11.9393	17.5184	17.6803	19.0563	26.3641	26.0072	13.0389	23.8402	23.0827	19.4383	25.6725	10.584	12.5501	10.8933	17.1948	14.154	23.0888	13.9795
NONHSAG028167	17.1197	14.0652	13.1605	13.7129	14.8963	17.6495	10.2564	12.6209	14.0176	6.30816	6.47773	5.56739	12.7837	14.0452	15.3037	15.5765	8.10897	13.2145	16.3069	12.1444
NONHSAG036109	15.6486	16.9356	12.2541	22.6963	12.0875	17.2965	6.54266	8.40698	12.9111	14.6821	11.739	6.86687	12.1888	12.6161	21.5981	11.0773	10.1747	15.671	15.6022	9.7654
NONHSAG052313	0.847985	0	0.556574	0	2.51241	0.592473	0	0	0	0	1.77124	0	1.26182	0.35918	0	0.543156	1.41608	0.489658	0.627471	3.31555
NONHSAG000232	102.711	95.5207	130.442	68.7574	108.459	70.6154	121.149	129.57	142.316	103.692	119.426	149.532	129.668	92.4743	94.696	96.3446	134.464	120.47	133.222	99.5631
NONHSAG012051	3.7682	3.54378	6.21941	4.80985	5.36024	4.71512	3.5786	2.53857	4.51965	3.60454	4.17217	4.8553	8.51111	3.47074	2.5219	4.75279	3.62843	4.26229	4.41458	4.19089
NONHSAG020312	72.2559	109.683	79.123	88.5445	96.5991	55.7495	91.625	123.024	79.3196	110.404	141.145	113.449	97.946	70.7501	123.65	83.9923	106.474	74.4954	128.825	109.066
NONHSAG050037	45.3143	50.3233	36.9463	69.1036	53.9327	46.4521	35.9181	32.1468	42.5894	46.5164	37.4845	34.1237	47.6514	49.0356	49.4993	46.0562	48.5439	56.2681	46.9227	37.1107
NONHSAG042363	10.8277	13.5895	11.824	10.0799	16.7887	16.101	15.0176	20.4495	14.2537	22.3161	19.0935	17.8788	12.7609	14.8476	8.98188	6.71377	11.4976	15.2043	14.0546	11.3176
NONHSAG038167	2.81309	4.51769	4.34537	2.14397	2.62544	3.80959	5.00115	4.14496	4.87783	3.43121	4.07341	5.50636	3.75966	3.56861	3.49	3.04451	3.6376	4.08246	2.86321	4.51393
NONHSAG016564	106.2	67.7654	117.94	78.3794	70.4633	51.0634	75.1772	45.1758	82.8744	44.8468	83.9001	25.0924	63.5059	145.476	48.2064	227.77	52.4572	148.953	35.3121	99.4227
NONHSAG024549	51.0951	46.1731	37.2093	47.2107	30.7909	43.2178	23.6069	34.0109	35.1015	19.256	30.1155	25.3175	57.4312	21.556	28.9578	42.4859	32.1228	51.4324	58.8368	35.7494
NONHSAG015309	184.996	74.7888	87.0636	90.3934	73.7758	105.215	104.365	70.3639	48.2575	71.4742	57.7166	36.8648	66.5432	121.779	71.6094	105.655	49.2866	169.35	98.5203	132.614
NONHSAG052833	0	0	1.22249	2.37737	0.712841	1.13859	2.46682	1.97153	1.77065	2.44071	3.49642	1.74949	0	2.11515	1.21625	1.16182	2.03359	0	0	1.22681
NONHSAG052412	2.33596	4.06375	1.72995	0.624421	2.28001	3.31803	3.16122	5.10142	3.91496	1.58685	2.254	6.31454	7.30038	4.57622	2.14462	2.12285	5.52376	5.34604	5.33767	6.42757
NONHSAG011148	30.0644	23.6228	23.7009	21.817	18.3177	22.6899	16.5114	21.0989	15.6418	19.7296	16.551	16.6351	19.1058	17.4113	21.6025	24.6303	18.4992	22.1846	17.3974	21.5902
NONHSAG022169	440.682	209.052	230.185	158.701	278.78	69.9955	53.8393	53.8546	62.4527	125.035	111.354	31.8303	127.288	56.2506	62.5585	77.5666	59.076	319.936	48.2502	111.729
NONHSAG018031	1.89197	1.54723	1.74565	2.7569	2.08992	1.61465	0.480161	1.25615	1.46096	0.848769	0.982408	1.38104	0.878106	2.44513	2.51556	2.52648	1.49985	2.68416	2.11376	1.72158
NONHSAG025565	6.74937	9.87039	12.606	5.04394	7.55011	5.10885	12.6633	12.286	11.5231	13.2825	10.5407	11.3165	12.2562	7.30484	8.92304	12.5021	14.0879	7.79967	6.01242	9.77924
NONHSAG044610	20.6853	21.2003	23.0526	21.6806	21.3527	23.2709	20.5357	20.7967	18.3471	18.5178	17.935	21.6899	23.0246	16.9958	26.1385	24.3434	22.8046	18.5547	23.8734	23.1378
NONHSAG027471	42.0178	32.6272	39.9718	43.7421	35.1512	39.1333	37.8333	31.2398	34.5161	40.0493	33.8975	27.8268	40.0688	34.5789	42.7782	32.2802	32.2207	42.9936	26.5031	35.6674
NONHSAG044817	168.345	151.469	134.557	171.654	167.12	195.041	113.762	85.9086	151.832	82.8971	130.235	158.496	110.509	208.081	166.887	225.892	131.599	206.799	171.145	118.017
NONHSAG035175	6.25025	9.12987	8.16614	12.7385	10.9481	10.0677	7.39157	5.92271	6.13151	7.03821	7.53567	6.61431	6.92421	5.98217	8.60759	4.99166	11.7042	11.69	5.16936	7.08877
NONHSAG022522	5.22793	1.78684	3.34145	0.671772	2.45883	0.343614	9.92622	1.9393	3.46441	3.40686	4.87019	4.49561	4.06987	2.06273	2.10783	2.4008	3.11689	1.34619	1.01733	3.30354
NONHSAG042204	29.9864	35.328	18.3875	30.4477	15.2074	19.2522	35.4701	54.1817	36.2683	31.9411	57.9764	39.6514	28.9448	26.9085	31.8278	32.2551	54.4139	12.3582	42.477	32.3753
NONHSAG021485	1.6778	1.70866	2.17326	1.35552	1.69894	3.11896	1.84498	1.35155	1.24104	0.933516	1.01275	2.05509	2.65964	1.31885	1.35523	1.04522	1.4561	2.37016	1.51416	1.66479
NONHSAG043642	0.835995	1.30771	1.43328	1.83245	0.717889	2.93232	0	0.452061	1.62914	0.531552	0.473614	1.94247	1.20421	1.20286	1.06581	0.353043	0.917513	0.951209	0.801734	0.709162
NONHSAG030106	139.617	138.191	141.655	175.302	149.307	121.221	139.039	104.267	116.396	153.391	148.693	103.673	143.173	155.821	175.383	149.615	119.861	168.009	172.583	162.831
NONHSAG056026	5.47278	4.09001	6.01473	4.44655	2.88706	3.09477	3.14766	2.2752	3.29913	3.72897	3.16213	2.15623	2.69166	4.12593	3.40488	5.84676	2.58524	2.80597	3.01833	4.09469
NONHSAG036383	6.54659	9.76213	7.14178	12.3334	6.63028	7.05026	6.39743	4.61658	5.55884	7.26097	4.86731	5.50208	6.42783	6.64978	8.21157	11.9604	6.6507	7.48286	8.1223	8.3704
NONHSAG055350	8.34042	7.46612	10.7699	7.39274	4.75613	4.39097	3.46267	5.55571	5.22832	5.65995	3.00437	4.44783	3.80423	5.1563	4.43346	6.26322	3.12422	3.72253	1.26338	6.15967
NONHSAG039288	13.2694	14.5621	25.0251	22.0583	15.487	25.3849	12.4322	11.8908	16.9444	15.272	12.9828	12.0989	12.6449	17.1757	17.7424	11.1773	18.1714	14.4781	17.336	9.71683
NONHSAG010364	9.61471	8.54037	6.64253	8.49041	6.18079	6.78329	6.48764	3.98058	4.9604	5.62488	4.95374	7.29686	8.92205	4.63432	10.787	4.70411	7.67063	8.48893	10.9123	9.60028
NONHSAG041704	4.6632	3.12006	3.03863	4.28066	3.92574	3.09617	6.15262	5.59723	6.39825	7.94339	2.98543	7.93631	5.26422	4.49189	5.64522	4.71692	6.03113	4.05369	4.22116	4.31009
NONHSAG029813	406.804	448.1	426.378	434.168	379.589	285.303	437.454	523.272	564.533	453.373	588.691	554.88	473.905	531.222	558.501	576.369	539.802	490.969	588.301	622.447
NONHSAG007765	44.3913	53.6405	46.7622	61.8458	54.278	48.1106	35.1946	44.1245	43.0669	58.8957	47.3357	49.4836	55.0892	53.4474	53.8208	55.3115	37.3179	60.6852	67.2386	70.0955
NONHSAG023822	23.2744	22.8161	11.4819	23.2802	17.3283	21.5076	13.8921	21.178	10.6262	12.1622	14.8631	9.95792	11.1423	15.4544	20.5793	26.6259	17.5813	15.8347	17.1409	14.718
NONHSAG028985	1.90383	0.547553	1.02931	2.55075	0.66858	0.184398	0.378433	0	0	0.553687	0.483695	0	0	0	0.510577	0	0	4.98658	0	0
NONHSAG031705	2094.14	1412.32	1087.53	1369.47	1256.17	764.244	1184	1124.74	892.425	778.349	863.253	772.209	1090.45	911.327	1086.78	1238.57	1101.03	1129.76	1448.27	1218.08
NONHSAG050658	7.20946	7.45561	11.4163	6.97718	7.26845	4.45628	12.673	8.05806	16.7043	13.1215	13.2606	21.7363	13.4516	13.1722	19.8078	7.35462	15.07	12.0632	16.8256	11.7891
NONHSAG028740	43.6616	65.564	59.1421	73.959	46.8619	77.309	37.1296	57.9386	46.2693	39.0522	38.2281	37.032	59.4761	53.6131	46.6041	40.4391	38.1606	35.8333	64.1979	58.1318
NONHSAG053379	17.3905	13.9824	10.5886	14.6807	18.5224	20.9835	9.94516	11.5952	11.1181	13.0301	13.2079	14.9043	11.385	15.1125	13.6568	9.31188	7.19031	10.7212	12.5212	11.5589
NONHSAG035587	15.7275	18.6523	9.01225	20.7395	15.9741	16.018	9.0743	11.3372	12.0368	8.00543	10.3038	5.73086	10.7488	21.5587	17.8806	29.3941	11.0599	22.0596	15.2075	17.8788
NONHSAG026568	6.64782	3.45524	3.8486	15.5083	4.08606	7.47039	2.09747	2.36494	0.361843	2.10359	1.2421	0.735666	4.34358	5.67132	21.9512	8.95204	2.0449	11.0281	6.48931	4.77031
NONHSAG037825	181.612	223.716	146.282	188.917	140.218	165.287	148.159	151.566	153.369	153.906	119.784	130.609	169.793	181.583	190.186	128.672	149.007	164.183	158.852	140.875
NONHSAG035614	650.004	651.237	716.737	797.389	615.364	430.599	748.571	750.896	875.005	866.23	977.332	928.744	854.005	776.86	842.298	914.322	880.048	722.993	847.627	957.205
NONHSAG048264	2.52558	2.54239	3.73136	2.35627	2.50535	2.82155	3.71975	1.88424	4.84745	3.89141	4.11375	4.39022	3.88163	3.3671	3.77362	3.77451	3.45841	3.33366	4.16624	3.32085
NONHSAG037916	5.79005	7.09496	8.06138	9.0047	10.838	7.98709	7.40634	12.7107	9.79545	8.6556	17.3836	12.5334	6.8482	9.81489	6.39332	10.8211	14.8796	10.8543	7.20472	7.97245
NONHSAG042508	2.36891	0.833827	1.5784	1.84238	0.725912	2.55762	0.997767	0.647091	1.05888	0.903665	0.769421	1.31581	1.20851	0.882299	1.63116	1.85193	1.59679	0.918867	1.29036	1.01364
NONHSAG009945	7.3738	8.161	4.73041	9.16403	5.88879	5.17922	6.7464	5.35236	4.35814	7.03834	4.25978	4.98248	3.40234	3.64502	2.67987	4.99868	5.48319	3.88922	4.91015	3.34246
NONHSAG017635	10.9121	9.17421	6.71295	7.50986	7.11964	3.70689	17.0133	9.65235	9.62709	10.8736	7.14624	9.36	7.99494	6.77956	13.6487	6.88793	10.9367	5.25472	9.16476	2.78383
NONHSAG029865	12.6262	20.7518	13.9811	14.624	9.75589	15.082	11.2235	9.17001	8.25355	9.07416	9.95725	8.76472	13.5396	11.7306	15.8508	12.2152	11.8789	13.2004	12.9188	10.4008
NONHSAG012329	5.55102	4.87256	11.262	8.75534	7.98965	7.21017	4.92833	4.45764	6.44959	7.58373	2.92466	3.80079	5.07492	12.1704	4.9148	7.06956	5.75023	5.16799	6.5752	11.1617
NONHSAG041543	41.9886	44.6547	42.0373	45.01	43.6417	31.9695	39.2723	34.3364	35.8791	39.8967	34.7704	33.5605	42.0388	36.7253	46.2553	48.2428	36.1491	37.6879	37.3199	40.3905
NONHSAG051147	0	1.85965	2.60234	0.741137	0.675447	0.558683	2.25858	2.53775	4.6867	1.50888	6.33619	6.7381	2.94381	0.676482	2.58176	1.01757	4.86103	0	5.27355	0.516432
NONHSAG047968	2.14357	0.861386	0.790623	0.287079	3.14689	0.291447	4.06372	2.72113	1.49439	0.58329	3.11257	2.43966	1.33155	0.52681	0.784002	1.16634	0.337004	0.698838	0	2.34857
NONHSAG040885	143.752	129.494	126.871	157.845	116.052	179.917	146.86	161.035	176.943	192.248	168.777	177.757	115.57	169.96	149.707	182.216	157.542	119.565	157.613	180.141
NONHSAG004350	21.1052	28.4431	29.9754	35.4023	33.5482	15.9071	16.4089	13.9093	17.7372	17.2115	20.7271	19.7516	19.1481	27.2763	37.3197	24.7545	35.7739	49.5743	38.6543	37.3763
NONHSAG022168	481.223	204.8	201.372	165.867	277.904	78.5317	65.4776	64.9124	53.475	105.199	121.891	27.8609	107.285	37.244	57.8342	58.8733	45.9824	260.952	51.8585	96.6464
NONHSAG007430	16.326	14.8684	16.6741	12.4101	15.681	13.5241	20.5921	15.1857	23.7956	18.1163	15.351	18.5339	32.9403	7.25955	19.9597	14.1035	24.7121	20.0949	15.6282	37.0758
NONHSAG035538	2.9017	1.77716	3.07456	1.6337	3.10057	4.99748	3.88646	5.8463	4.91741	3.84089	3.91012	5.18025	4.0214	5.50671	4.37553	5.30768	4.32417	4.11613	5.8559	5.58829
NONHSAG016679	466.109	464.813	294.62	449.112	441.553	648.498	339.438	323.879	271.049	335.428	315.64	248.978	324.433	437.846	385.917	404.439	327.727	426.784	379.657	300.994
NONHSAG025521	8.65168	13.2222	17.7843	13.7026	12.3286	5.43876	12.868	14.6671	17.9835	16.6592	16.9688	14.4162	16.2746	16.7691	16.8927	15.2995	14.8798	16.6092	14.986	17.2879
NONHSAG043507	4.0058	3.53596	4.54549	1.68701	2.18289	3.91695	2.26987	2.9439	2.22503	1.7832	1.59362	2.59782	2.6037	0.853369	3.20312	2.60384	2.24425	1.16801	3.12387	0.832856
NONHSAG034736	38.2906	32.4381	32.3605	39.2526	32.9886	45.5665	33.7499	24.649	28.3187	28.5006	32.6128	27.5228	22.334	40.2416	36.8009	29.2281	27.9224	41.5264	25.6565	29.0695
NONHSAG016635	23.7368	26.688	28.1609	33.1969	25.4565	26.0867	19.147	15.9405	23.5985	29.528	26.3731	21.5112	34.4738	28.7034	33.2395	25.2816	30.0183	31.2906	29.9357	28.8174
NONHSAG008599	341.906	338.255	324.791	236.356	304.49	161.479	368.54	418.29	318.491	320.058	393.466	331.726	379.201	304.202	284.59	187.956	335.069	329.235	327.905	262.611
NONHSAG004883	0.554788	0	0	0	0.463755	0.252553	0.522957	0.432627	1.64854	1.56528	0.913517	1.10531	0	0	0	0	0	0	0	1.47702
NONHSAG006694	58.8385	64.8208	74.7909	67.1377	71.3057	39.1218	66.3309	71.5137	83.9764	84.6874	89.3484	83.1603	73.013	65.0054	75.1861	76.5859	82.7113	61.6123	78.2747	83.3963
NONHSAG028084	3.14523	2.3955	5.21571	3.39016	1.90916	4.08034	1.89616	1.91645	2.22099	2.51405	1.77127	2.23051	2.12267	2.61222	2.62422	2.47195	2.36299	3.13292	1.48896	2.34313
NONHSAG053057	1.52191	2.14111	2.19896	2.32132	1.33883	1.56481	1.56884	1.9713	1.22438	1.74757	0.863178	1.14612	3.0924	0.843354	3.4437	2.25087	3.70405	1.09613	3.33485	2.01365
NONHSAG035133	77.1267	76.0111	73.4072	71.4695	76.7484	51.7412	74.2526	57.7027	69.7148	66.6075	69.6883	46.6371	68.1042	81.1185	94.1191	81.3395	68.608	85.3952	77.5347	70.6476
NONHSAG042009	6.07604	6.79785	8.22438	7.01848	7.56699	5.80511	9.56959	6.91759	9.89999	7.90285	8.25768	8.83347	9.70212	4.84347	6.64638	7.49775	11.0577	7.16578	6.98538	7.25595
NONHSAG008125	7.85123	10.2285	11.7767	6.21377	8.08533	5.5669	8.87771	11.4115	22.9398	11.6454	12.1395	17.4128	10.8642	11.1618	5.46663	6.69367	13.2251	8.46515	12.2153	9.80636
NONHSAG035964	25.6114	11.5382	34.8653	35.6623	36.943	34.4462	11.6842	12.2436	15.6422	35.0828	20.9873	11.4359	13.192	17.169	41.5168	36.2515	17.7277	22.4783	30.1633	23.0866
NONHSAG011423	41.5027	39.5138	33.0347	25.0606	31.0933	25.8042	25.7444	38.7258	24.1701	21.4102	20.1821	23.5179	23.0835	18.3411	20.3061	24.6259	17.8088	20.1105	36.0662	42.8958
NONHSAG030963	1.97783	2.17857	5.24139	3.45016	2.87946	1.62811	3.34756	4.02237	4.55601	5.28594	3.90642	3.82784	4.11615	3.20217	3.55263	2.61032	4.62507	2.70301	3.05948	3.53551
NONHSAG027485	20.331	15.4368	24.6057	14.3427	26.5163	17.5462	22.3278	4.62411	18.7045	10.6354	17.5748	12.3173	17.1376	27.6412	36.7216	28.0547	22.5076	43.6869	18.4743	25.9304
NONHSAG044276	70.5905	75.5456	71.7432	80.9657	69.6059	59.7323	53.4702	48.2505	62.1105	66.1607	68.4648	57.5933	63.7179	66.5246	64.3637	79.7928	55.6955	80.2256	58.9201	74.1112
NONHSAG018457	4.90101	2.36512	1.91377	2.38365	2.75923	1.61407	4.56245	4.07816	3.04541	3.039	3.77801	2.38487	2.87043	2.21245	2.43751	2.58714	2.58579	2.92248	1.06119	2.83001
NONHSAG049908	1.30251	1.81006	6.17165	2.38348	2.15777	2.33334	0.612552	1.00259	1.94558	1.21912	1.06114	0.648715	4.05971	0.536408	0.875882	0.848211	0	0	1.00612	0
NONHSAG038227	20.7514	17.4128	22.7986	28.7362	22.8627	23.4431	16.5984	16.0641	16.814	18.0117	22.5919	18.8856	15.7388	21.7036	17.0756	17.3293	13.4556	13.1334	17.2491	20.756
NONHSAG035585	16.6365	9.32942	10.6377	13.6294	14.2246	9.29335	9.32551	7.48284	9.10519	9.28403	9.48635	9.43895	12.1532	10.901	17.7491	9.70124	9.82818	18.313	18.4234	12.0149
NONHSAG054712	28.6445	32.2787	46.2563	18.8182	24.1607	38.2654	36.9574	47.9738	48.3241	35.5743	23.685	46.5237	44.9275	26.0735	37.1355	39.9404	37.3678	32.3281	41.4701	30.7987
NONHSAG009027	13.9976	25.1293	7.38603	10.7021	20.3439	5.52426	7.05722	11.8329	6.43646	6.63259	15.9221	3.2086	10.6318	16.5487	13.9369	23.3227	15.8986	19.7483	25.8113	15.3263
NONHSAG049763	7.52628	5.56133	6.05841	6.82764	3.70525	2.50547	3.73611	3.81526	3.57938	2.6531	3.66336	2.19575	2.51199	3.88364	5.21413	4.60706	3.34562	5.48681	2.79145	2.77891
NONHSAG001961	0.747924	0.699614	0.487439	1.04652	0.63623	0	1.0618	0.897389	1.09947	1.77459	0.628512	1.11737	1.10067	0.637678	1.93409	0	0	0.429689	0.548064	0.966784
NONHSAG024668	1.36515	0.424455	0	1.26604	1.92023	1.8971	1.71959	2.15883	1.79248	0.860207	4.16737	4.07943	0	3.83972	0.59538	2.33721	3.04872	0	2.03248	0.596085
NONHSAG018706	5.05178	1.28494	3.02922	2.55471	2.32461	2.76351	4.33827	1.81456	0.452372	0.867969	0.764338	0.914917	0.688634	1.54925	0.601245	5.89886	1.53906	1.5968	0.684307	1.80601
NONHSAG011458	10.836	14.4785	17.1738	12.9433	13.9934	8.74033	19.4312	15.9956	16.2769	18.483	21.0462	20.2786	18.4282	15.7326	17.7496	13.8694	15.3351	14.8908	17.7194	12.5611
NONHSAG019728	1.66285	0.776589	1.09014	1.15986	1.05657	0.581765	1.57232	1.32216	1.63371	3.14965	3.12895	2.89846	1.23493	2.46777	0	0.532216	2.3122	0.959389	2.45692	0
NONHSAG024818	13.7387	13.9185	14.4413	13.1644	13.9489	12.1801	18.4175	24.3941	20.954	17.0166	11.8553	19.385	16.8774	10.0767	9.87992	11.2083	20.7328	13.6041	9.52238	14.3239
NONHSAG019027	12.0782	9.47056	11.1974	7.26064	5.95665	5.84334	12.5331	11.8162	11.848	10.715	12.7459	12.4179	12.6583	4.97276	10.6035	3.48475	17.7248	7.17429	8.59135	4.54438
NONHSAG036246	3.23419	3.72523	4.46356	1.46454	1.98008	3.17708	1.51549	2.43952	4.87045	0.751004	0.647934	2.41513	3.87888	4.57673	2.21924	2.12837	0.930746	3.87387	1.28396	0
NONHSAG037420	14.3876	10.4734	11.8633	12.134	8.51707	5.85417	7.91911	9.09814	5.91274	8.14187	6.15621	6.35462	7.67796	10.8584	8.48721	6.88753	7.22933	7.08983	7.14784	6.35044
NONHSAG031840	1.17438	2.15862	3.07599	1.27856	3.06356	4.45473	1.04161	1.23082	0.627424	1.18334	1.08526	1.91517	1.86199	1.8181	1.53669	1.14275	3.01127	1.87055	2.61129	1.54732
NONHSAG051698	11.4456	11.8365	9.04234	15.5213	11.1916	10.0332	10.2802	10.7646	8.4564	8.69581	7.39967	5.69692	7.58011	13.6666	11.3492	13.9666	8.62022	17.8651	14.745	11.5021
NONHSAG024327	0	0.905662	1.25043	0.904948	0.275441	1.83421	0	0.25963	0.314721	0.306556	0.272357	1.28329	0.937212	0	0	0	2.13051	0.736379	1.40211	0.412866
NONHSAG034310	13.948	14.8466	15.3793	10.4396	16.7471	20.2195	14.4247	14.7315	19.8427	17.4919	20.0278	26.5701	19.4433	21.3405	14.8783	15.8678	22.4457	17.8696	19.0973	20.8241
NONHSAG020525	12.7814	9.79224	16.8913	9.41188	13.6002	8.7103	17.1658	14.9539	23.1173	10.7428	15.8487	23.0307	15.8345	14.2681	14.15	18.1161	20.4032	13.2259	17.2463	18.2762
NONHSAG021693	3.48832	2.17429	3.54326	3.25076	1.97561	2.72581	2.20031	2.78481	1.14047	1.47039	0.975583	1.15811	5.72125	0.989633	2.51075	2.47577	0.859954	4.45967	2.84775	1.00427
NONHSAG015650	3.24424	3.41026	2.12383	3.8877	5.62572	2.84276	2.30123	1.61457	1.19454	4.22686	3.47997	2.01958	2.40396	0.769126	4.81399	3.11267	2.92949	0.934921	1.196	4.84212
NONHSAG014023	5.11419	2.89094	3.23756	5.48958	4.14387	2.57989	2.4312	2.10798	2.96997	2.28903	2.49469	2.20619	1.19845	1.94111	2.99433	3.64065	4.07206	3.83617	2.16101	3.19602
NONHSAG045343	2.15262	1.67989	1.64104	0.534985	1.06459	0.23186	3.11982	2.96632	1.26222	1.0815	2.19553	1.95618	2.45847	2.56791	1.39332	1.51935	3.22725	2.82092	1.55874	2.65695
NONHSAG044777	1.62931	1.79565	1.5505	2.08298	2.4322	1.9954	4.72231	2.07908	4.25131	2.76058	2.80506	3.72761	2.4272	2.52307	3.61634	1.13297	3.17726	1.17142	1.84619	2.46595
NONHSAG007440	270.387	270.483	248.563	253.715	243.114	194.854	246.749	242.069	223.77	209.197	198.292	207.855	258.358	234.249	279.681	241.879	265.107	243.159	288.966	233.571
NONHSAG030212	6.99056	27.294	24.6888	21.7528	23.3447	28.1089	14.0726	10.2584	8.43023	9.81911	11.3499	10.7598	28.9098	14.2632	23.1795	31.3185	13.5771	27.3578	47.0324	27.5795
NONHSAG054986	62.4544	72.945	60.8674	69.2207	85.8022	51.041	45.6792	52.1568	54.7861	60.4482	89.3464	36.7092	71.8119	66.6767	100.082	65.4157	66.9026	69.1312	74.4358	60.4105
NONHSAG015312	3.33984	0	4.93035	4.33499	2.53861	1.94789	1.5345	0	1.73612	1.49661	1.24118	1.65016	2.83535	3.72125	4.94936	16.0774	0	10.5547	2.95609	7.56783
NONHSAG035850	21.0237	22.5069	6.05481	50.2659	24.5101	11.3761	16.1222	9.39736	7.82993	27.2939	14.651	0.332344	14.6008	15.7308	12.4388	30.569	24.3045	16.0381	5.33767	18.8542
NONHSAG018400	4.52504	5.3722	4.9088	3.7448	4.54427	4.35975	5.84464	9.82903	6.29556	6.02275	4.47154	5.87684	7.16763	4.58256	5.6893	4.2531	7.96257	7.76245	5.00862	5.62099
NONHSAG004414	6.39453	5.65241	5.08048	7.29985	7.26561	3.88516	11.4934	19.1723	8.34615	8.43638	9.78897	10.5207	8.30339	8.50073	9.22467	9.05364	6.0278	8.51264	4.66836	10.186
NONHSAG016562	75.6598	62.5154	92.6619	59.9258	43.6716	56.4312	58.5689	45.2841	65.3486	29.1343	53.8874	23.6018	35.813	139.605	35.6934	150.617	42.082	122.322	31.94	47.0727
NONHSAG024213	0.726333	0.721663	1.52567	4.29041	1.56212	1.27614	2.78073	3.40508	4.61361	3.80811	2.09995	4.9388	1.07974	0.855301	2.28994	3.63561	2.34283	1.87983	1.62443	1.59387
NONHSAG020809	5.66806	5.72411	1.24849	5.68765	3.58174	1.30878	1.78423	0.745134	0.93124	0.446056	1.17743	1.4115	2.13074	4.37461	6.19547	1.82186	1.58488	3.28891	2.82233	1.86143
NONHSAG012255	15.5533	21.4473	13.383	15.726	17.7615	17.1288	13.5869	18.9733	13.6909	14.2329	13.4345	11.2371	13.6991	12.3313	14.4419	20.5189	17.4501	17.0491	14.1109	14.8102
NONHSAG034971	0.356939	0.504284	0	0.675717	0.928871	0.347972	1.52687	1.61642	1.38259	1.88211	0.306965	1.59905	1.50826	0.780759	1.34507	0.673025	1.35751	1.20583	1.00706	1.34014
NONHSAG017937	5.30108	0.545515	33.3977	12.4747	39.0852	13.897	33.3937	0.344473	111.261	61.9634	53.8897	106.004	53.5415	21.0757	27.4174	4.17195	83.4408	8.97768	38.9706	2.13355
NONHSAG006104	2.66516	5.45434	3.55186	2.94982	1.33949	7.06329	1.00539	1.66762	1.58192	2.00737	0.439905	0.530982	4.05897	2.22703	3.52625	3.44199	3.59748	3.73393	2.41664	3.53545
NONHSAG053480	30.2264	41.7532	32.0733	30.6948	28.7902	29.1115	35.8597	47.6149	31.3931	33.8134	42.4966	42.0578	38.8957	33.3622	40.385	34.2021	58.7118	36.1106	40.6198	38.0418
NONHSAG018414	3.46021	1.63074	3.37898	1.34203	1.64072	2.54024	3.58999	3.63768	4.10689	5.73626	2.98333	4.69709	2.20499	3.58821	2.75729	5.72407	3.41097	3.35781	3.09357	1.96157
NONHSAG025533	5.17006	5.57599	4.1799	4.0953	5.69127	3.09281	4.56925	7.87004	5.3458	6.86455	6.82044	6.12636	5.48104	4.77457	4.44778	4.93023	7.18362	3.85924	4.81066	6.86999
NONHSAG029809	4.15533	3.88641	5.91181	5.28425	3.85469	3.19366	3.21744	2.718	5.9247	4.65986	3.80767	1.88119	6.6767	7.40409	6.35315	7.23345	7.53598	5.64483	5.54037	8.79486
NONHSAG017819	88.2783	97.3424	67.2984	100.993	83.0715	60.8327	58.5285	46.7943	43.3503	77.0064	56.6394	71.8738	78.1011	77.5552	84.2732	110.117	62.6395	84.3265	76.2281	72.3362
NONHSAG031041	7.32064	6.45793	7.54965	6.30607	7.72257	9.39837	6.12315	6.85695	6.7487	3.80392	6.26942	6.7231	4.15273	4.9208	2.90321	4.74397	5.88448	3.54421	9.74335	5.27236
NONHSAG008582	139.535	147.908	169.726	98.874	112.626	156.444	152.668	148.707	173.741	139.02	149.838	198.096	191.856	156.947	99.9671	152.732	171.604	159.726	163.547	120.952
NONHSAG027797	243.578	237.424	255.199	325.031	274.671	275.206	266.899	309.904	302.593	346.13	433.911	322.456	257.69	340.928	255.281	315.462	246.628	244.34	236.564	313.706
NONHSAG031147	49.2975	43.7966	50.4832	48.1968	48.6609	38.7898	49.5477	46.0393	55.9266	53.7518	54.5077	52.4056	57.3396	53.914	68.8165	57.1209	52.7322	56.2887	77.4515	58.2935
NONHSAG007034	1.00258	1.35153	1.00876	0.552378	2.26734	0.211117	1.81325	1.12376	1.69996	1.20328	2.50643	0.974213	1.28968	1.26067	2.61511	0.837935	1.89919	1.93398	1.47593	1.27785
NONHSAG027291	10.4405	8.22487	1.36445	17.6502	9.60586	22.0811	3.34192	1.54251	1.78871	1.10964	4.56924	2.23958	1.3627	5.97496	1.57139	32.6667	1.0701	16.2587	4.08499	18.2317
NONHSAG033422	0	1.81777	0	0	0.541647	0.2928	1.84554	3.01974	0	0	2.66361	2.60616	4.07951	1.07712	0	0.852074	4.46237	0	0	2.65271
NONHSAG039486	1.15074	1.92772	2.07336	2.44153	1.78246	2.64869	1.14469	0.750279	1.59805	2.11126	0.990999	2.40033	1.76804	1.78259	3.07977	2.1328	2.44241	1.26255	2.26633	0.892621
NONHSAG022057	61.1294	69.5394	67.4555	68.2047	76.0715	58.1912	71.9621	80.6587	88.3526	101.384	81.9941	115.41	67.8673	58.7103	74.7792	84.4793	103.244	63.9441	117.216	88.7269
NONHSAG043378	1.09736	0.510131	0	0.505523	0	0.250036	3.10363	0.856448	0.543276	1.54852	0	1.63972	0	0	2.1827	0.709421	1.23615	0.641576	0	1.45934
NONHSAG050691	2.20985	1.68653	5.32611	1.51967	3.78108	2.99114	5.0875	1.60054	5.88353	3.52963	5.68354	7.43413	12.0123	4.04765	5.6813	3.20069	7.85419	5.72846	8.01737	0.766123
NONHSAG000002	29.6662	34.2865	23.0462	23.388	25.9881	10.2084	32.3111	49.2968	26.7107	31.947	28.8764	30.5552	21.4072	27.1576	17.9286	22.5214	24.2538	17.0541	15.6397	18.0681
NONHSAG021983	6.32972	4.67454	4.35767	4.138	5.07231	3.51982	6.13944	6.8474	5.2828	6.2145	5.42798	5.02833	4.49183	4.2977	5.06924	4.00961	4.82821	5.18632	5.96748	4.01859
NONHSAG049440	0.563673	1.58694	0	2.38226	1.93554	2.02087	0.534591	0.913982	0	1.34378	1.43647	1.12262	0.406263	1.21604	0.359481	2.50004	0.618831	1.60392	0.811361	1.79402
NONHSAG031700	7.74971	8.43578	5.57214	4.62633	6.22398	3.54034	5.63778	6.85103	5.20581	4.71387	5.20713	2.76389	6.43452	5.70757	5.84929	4.73687	4.56382	5.37389	7.02232	5.92454
NONHSAG015429	0.813274	0.759874	2.12995	0.756848	2.06884	2.08997	1.92288	1.29497	4.39224	1.15586	4.76595	2.43012	1.80833	4.14291	2.1132	2.60119	0	3.28152	4.19832	1.05693
NONHSAG036532	10.4511	8.4316	5.15714	11.1047	6.44641	7.81079	7.8472	5.199	4.2347	7.52988	7.27973	5.38383	5.28744	9.23405	3.72027	9.18878	5.5822	9.92425	3.16058	6.50713
NONHSAG038990	12.0976	20.2372	12.8881	16.7654	14.0433	8.109	4.85823	7.04517	15.8008	10.4417	5.54991	2.5558	7.54051	10.3243	13.2576	15.8978	10.1463	13.0481	12.3394	25.0845
NONHSAG002268	9.20985	8.49844	15.812	11.8473	14.4642	16.189	5.75964	8.72874	6.15154	8.57137	9.26458	13.7571	15.857	9.97683	12.5752	10.0747	11.4496	5.49598	9.68254	5.27513
NONHSAG040667	5.20917	1.18101	3.76372	6.87983	6.11119	0	1.20656	0.928699	1.33599	1.18336	0.996517	0	8.73264	3.99961	0	1.76215	3.08699	1.6167	8.87761	9.5432
NONHSAG024582	342.643	367.643	329.77	307.204	285.702	260.108	308.485	436.021	378.401	383.762	378.031	359.125	303.255	351.063	367.801	400.838	361.228	308.689	359.108	387.556
NONHSAG003689	21.0924	15.7529	10.234	21.7504	16.0483	24.5525	18.1924	11.3544	10.6456	16.726	11.0883	12.8145	14.711	11.109	13.5465	12.2071	19.9189	9.1098	13.4107	9.88287
NONHSAG006548	0	0	0.664565	0.463005	0.420848	1.84118	1.41809	2.75447	0.494566	2.3616	1.24454	2.49465	0	0.420205	0.659662	1.29066	1.68514	1.74873	0.752306	1.98299
NONHSAG022721	4.43827	4.44382	4.071	5.17219	3.95196	3.80453	3.23448	3.93655	3.70311	4.97255	3.52795	3.7025	4.93256	3.01555	4.67711	3.57832	3.78734	4.43165	4.77527	4.57093
NONHSAG033183	0.701846	1.55228	0.593596	4.28015	3.61714	1.08455	5.35933	5.63463	1.96378	7.10181	3.14243	2.43694	0.719811	5.47979	2.3562	2.62874	1.44248	2.16257	0.321462	8.38162
NONHSAG004619	9.83167	14.6301	14.0757	6.91526	9.14806	16.6782	6.92814	8.2117	10.0183	4.05432	9.48808	6.31696	16.1997	8.38253	17.3531	15.2719	15.7106	17.7421	7.42926	7.93597
NONHSAG022167	941.049	458.659	455.532	289.778	575.194	159.26	106.083	120.076	121.864	226.254	239.756	72.0111	275.257	90.9124	96.7603	116.651	104.993	600.748	106.651	220.391
NONHSAG051151	3.039	7.41684	4.28595	3.62453	4.05953	9.00424	5.66895	6.70982	7.18743	7.45578	4.77343	13.0967	8.30423	0.800886	2.84589	4.04958	11.823	7.40087	18.272	7.1922
NONHSAG037426	1.93534	1.27227	2.73639	0.641775	0.884357	0.793589	1.84361	2.67075	2.83537	1.70242	1.61021	1.75868	2.20578	1.71512	1.04247	0.944992	1.53999	2.06452	1.51546	1.7629
NONHSAG031526	7.13021	2.65845	7.5418	5.72267	3.60351	3.07164	4.93757	2.62348	4.21802	2.69298	2.36905	2.84099	2.86093	0.800148	5.61388	2.44517	3.19087	4.41448	2.13147	2.49893
NONHSAG020655	35.5826	27.0328	29.9934	19.1832	10.5422	38.0074	6.96927	25.9107	4.34621	16.7915	2.60429	15.1574	25.9299	30.6089	37.0424	23.0278	4.83146	5.12753	23.0581	19.1103
NONHSAG026875	3.32218	3.79118	4.30463	1.6114	2.65907	1.43004	3.83367	6.19932	3.89713	4.4814	5.04974	5.6246	1.53518	1.99354	3.48918	5.3699	1.35697	2.28058	4.91185	0.926416
NONHSAG052428	70.1163	117.795	115.821	64.2841	105.264	69.7727	158.012	253.013	152.498	94.5493	126.004	270.69	206.629	136.422	182.756	104.113	299.349	74.8776	182.797	99.8494
NONHSAG002631	64.3043	58.9529	74.6498	80.5559	80.6068	36.4848	73.4411	87.2857	105.225	75.498	101.938	84.9949	63.5165	59.7629	40.9704	62.0792	94.8222	85.3035	51.2772	64.6247
NONHSAG010149	200.372	250.129	167.495	213.465	222.972	148.844	178.74	229.335	143.954	168.089	125.587	133.702	188.859	178.193	230.055	145.908	184.099	168.639	170.2	148.279
NONHSAG005224	10.6578	7.69544	15.1126	7.0708	7.89107	8.30261	9.48026	13.3222	18.8066	15.0071	13.1081	10.027	10.0374	8.84133	11.0589	12.2874	8.03532	10.4291	8.14342	6.3426
NONHSAG054379	44.878	38.6815	15.3488	24.7195	34.7992	51.9153	28.2539	29.3177	18.4848	20.3132	18.8781	30.9882	22.2836	19.7573	26.7311	26.6972	25.4957	19.9237	32.5569	14.1323
NONHSAG003382	34.0194	37.8423	21.4722	43.5507	32.1339	68.4199	26.8244	19.0464	18.4946	13.0895	16.9196	17.6193	24.7319	31.4192	21.541	31.1292	34.9776	34.7404	25.6935	4.8772
NONHSAG048338	10.1037	11.9894	9.6439	7.96645	10.8931	10.201	16.1773	18.301	14.4846	10.319	11.0842	10.4502	12.0487	7.93669	10.5742	9.92967	11.2097	14.7568	14.8499	9.56705
NONHSAG012247	2.08089	3.11584	2.93941	3.1103	3.42867	3.16506	2.58789	2.25032	1.53914	1.82819	2.05963	2.4005	3.85742	3.59035	4.3886	1.48183	3.0349	2.33483	1.83515	2.10245
NONHSAG005864	22.444	39.0499	30.836	29.7362	32.7073	19.676	30.4014	48.0086	53.5933	35.9354	31.1432	33.903	31.7152	30.4263	30.8184	34.5178	32.2941	26.4113	31.6621	34.0954
NONHSAG054630	10.7594	9.51458	9.63377	8.93955	13.3711	12.6181	9.129	8.46661	7.68786	7.94004	13.1169	8.23913	6.74201	9.57542	9.3387	7.69098	9.52076	6.51527	8.38531	5.37473
NONHSAG028018	508.203	481.589	473.386	440.484	484.774	360.048	595.326	603.586	525.6	450.629	481.835	484.134	475.214	481.518	442.125	443.876	512.361	460.231	484.555	407.985
NONHSAG017246	1.85149	1.85096	1.77707	1.45092	2.09321	2.4749	1.76277	2.71877	2.41533	2.51503	2.17236	3.14369	2.56828	2.02006	2.30209	1.77015	1.99811	1.70478	1.66759	1.48239
NONHSAG015554	27.6744	21.9423	23.0972	32.2587	28.8508	18.5443	19.0347	14.4689	20.7491	24.4887	23.1539	20.7307	28.3678	20.2318	29.9928	26.0045	24.1829	32.5605	28.7141	29.9218
NONHSAG048821	2.61004	2.56703	2.3204	1.96624	1.61514	1.02078	4.14162	6.24417	2.62148	2.40673	2.7351	2.70611	2.41358	2.78558	1.62259	2.44735	3.40349	1.33748	2.7247	1.61474
NONHSAG016433	24.4107	37.646	22.2466	33.7216	35.7092	28.286	44.4514	32.0144	31.3222	51.1325	47.0461	53.6077	46.6775	38.8366	32.397	22.9643	32.5157	35.7007	42.0944	28.8018
NONHSAG021896	18.451	50.0209	24.8062	27.3325	23.0931	30.7074	55.0828	73.0235	27.7887	55.2007	26.8888	37.9763	57.4312	16.167	59.984	36.6923	37.1948	31.9236	71.0945	56.7785
NONHSAG043634	2.19636	2.83485	2.82252	3.61184	2.35856	1.97127	6.51058	4.23367	4.01164	6.28567	1.86736	4.64765	5.92655	4.26862	3.84784	3.12942	7.83101	3.1225	2.36774	3.84011
NONHSAG038266	455.079	404.244	270.012	381.358	362.284	361.8	294.038	430.457	227.689	304.5	268.236	215.726	261.998	344.609	372.199	253.225	285.155	340.768	278.509	324.878
NONHSAG010837	25.6243	33.2457	29.0862	34.3553	23.607	21.2952	33.9902	28.9537	34.9797	46.0681	33.8075	31.7802	32.3959	32.6875	34.4627	31.9235	25.8995	36.0252	33.1856	39.5442
NONHSAG021634	0	0.790151	0	0	0	0	1.60809	0.643871	0	1.59182	2.05447	1.71008	0	0	1.18597	2.26828	1.98481	0	0	1.19586
NONHSAG042736	5.07782	6.25379	5.22178	6.48034	6.26966	4.45028	5.87284	8.47414	7.33595	7.16102	5.9107	6.67833	6.51462	7.62718	6.74664	5.54706	7.5214	6.07153	6.41464	6.15264
NONHSAG017351	1.50855	1.7097	1.38688	1.91521	1.31901	2.18953	1.43653	1.42446	1.3569	1.64576	1.22226	1.70167	2.92428	1.86747	1.9983	2.63875	2.38579	3.14574	2.37601	0.869908
NONHSAG048535	329.212	306.368	350.463	388.269	314.82	201.385	359.25	351.08	416.836	437.221	491.87	433.736	294.004	410.027	344.031	433.103	375.001	334.815	347.193	385.464
NONHSAG034417	3.33871	2.39954	3.43686	2.73484	2.25641	2.54181	1.67051	1.3027	1.53123	1.34792	2.82823	1.70818	0.989426	1.80057	0.661911	0.220841	1.98841	1.97823	3.40562	2.15883
NONHSAG014171	251.024	174.918	138.43	168.586	164.149	104.132	96.371	92.1533	118.986	97.0014	134.777	85.5496	85.4722	125.064	78.466	128.483	72.5761	165.423	70.4883	88.4836
NONHSAG004542	1.81805	3.24931	0	1.56334	5.4685	1.39057	0	0	0	0	0	0	0	1.3341	5.43257	2.51507	0	0	0	0
NONHSAG015477	20.2524	21.0275	18.4758	19.5651	17.9803	14.9818	19.962	14.4459	15.7668	16.3737	13.3181	14.735	20.0456	19.5299	26.5371	22.2231	18.3088	19.1857	23.28	23.0687
NONHSAG040123	12.7999	9.58594	7.72096	3.62457	14.3783	7.34469	11.9981	16.9141	14.4507	13.3806	15.3994	11.9484	11.4992	7.77043	10.9674	5.26177	12.8844	6.70261	7.61136	6.62866
NONHSAG008771	10.4386	9.1464	12.2245	6.92928	9.48738	8.12654	12.4395	14.3528	11.1949	12.1674	12.5048	10.396	9.82865	15.0015	9.09303	8.99877	14.1244	14.6466	7.8388	15.141
NONHSAG008056	2.19488	1.22907	1.15491	1.22272	0.742115	0.407848	1.24458	0	0	0.415247	0	0.8745	1.96603	1.11349	1.14602	0	0.489415	2.03092	1.30307	0.573523
NONHSAG000630	6.33041	5.5101	8.02107	5.71799	5.10707	4.92096	7.61746	7.44526	7.61784	6.17942	7.46331	6.54911	5.17048	7.45637	8.0481	7.17126	5.91787	6.87352	5.53812	6.4662
NONHSAG036097	29.9487	35.9481	27.1214	33.6677	33.7188	18.6362	25.5622	19.8628	25.6761	26.5153	23.9996	17.2469	27.0417	25.1544	28.11	38.1683	29.4844	20.5874	24.358	31.6828
NONHSAG018594	22.0339	23.1822	15.0825	13.6778	17.8598	16.8087	21.2813	32.2499	19.3139	22.4014	24.3108	17.8736	18.0809	19.7507	15.499	21.1717	23.4572	23.6264	17.8468	16.8084
NONHSAG029877	3.95462	4.03752	5.14405	6.37855	5.51262	4.74366	5.10548	7.20429	4.57627	8.87785	7.26289	9.30942	5.80101	2.76384	6.95776	4.12469	4.37504	4.12475	8.93182	4.63606
NONHSAG026537	1.08149	1.00578	2.16422	0.498484	2.71574	0.493513	2.03952	1.68996	2.1407	1.01782	4.90478	2.69333	0	0.902838	3.58119	1.39751	0	3.15902	1.6368	4.30924
NONHSAG040916	3.5705	2.97602	5.42332	2.33273	6.73887	9.79876	1.77319	0.72747	0.95703	2.45145	2.07566	1.14381	3.06391	4.23537	1.56134	3.48609	2.27764	3.17898	1.81778	7.75479
NONHSAG006584	928.356	951.028	783.813	1116.37	964.468	622.825	853.564	678.315	745.215	627.114	604.343	545.88	828.899	879.038	1029.96	1095.25	856.063	940.303	851.136	942.394
NONHSAG026253	28.4825	28.4919	35.694	26.1433	25.8662	14.8223	30.3555	32.6028	36.2286	34.2185	36.9659	30.3668	39.7941	27.2666	39.0577	23.0859	22.7267	41.1376	40.1917	36.4616
NONHSAG022778	437.764	378.591	478.18	393.575	368.244	280.595	409.911	475.963	577.892	477.827	517.684	536.07	453.887	485.656	532.659	532.751	479.703	547.962	483.686	550.058
NONHSAG026746	5.09732	2.5732	1.33142	2.38161	2.72135	1.99795	5.38095	2.40401	2.02929	3.41715	3.66227	3.58819	3.91609	2.10316	2.90315	3.79227	4.62087	5.97423	2.67141	1.57857
NONHSAG055359	12.3937	19.5464	15.7928	19.9587	16.4927	28.3545	8.97816	18.0789	14.775	16.7574	12.4866	18.3021	10.1963	14.7711	18.6227	11.9828	11.1094	16.5136	17.1922	18.212
NONHSAG004545	152.373	152.153	159.791	138.769	142.496	78.6859	167.063	190.89	172.132	153.81	180.439	167.497	176.209	155.739	179.037	148.885	200.603	168.273	160.883	174.005
NONHSAG011478	0.395832	0	0.517546	0	2.01599	1.11185	0.374446	0	1.55373	1.50102	2.98613	1.97125	1.75608	1.34614	0	1.012	2.19736	1.82333	0.582595	0
NONHSAG015348	6.55494	12.6186	11.5786	8.62508	19.33	2.35098	20.7956	24.6328	19.6635	17.9208	14.2378	12.2892	9.10253	22.3213	7.49105	12.3128	22.2387	15.5248	9.62844	7.98991
NONHSAG044999	51.0807	54.2376	106.329	72.614	67.4613	24.7229	67.255	45.5429	150.631	118.863	115.669	113.759	99.8836	53.0937	97.0883	61.5684	126.365	48.1705	128.473	65.3391
NONHSAG022378	8.5933	7.35407	7.38366	7.19422	9.08544	6.98936	8.56702	8.36701	10.3458	9.82424	10.3899	7.493	8.77546	8.14697	7.55152	8.05982	9.91293	11.1752	7.33872	7.5009
NONHSAG000727	18.1007	27.5341	28.8993	13.9597	17.8629	20.2507	21.515	40.073	29.2089	22.1142	19.3937	26.8751	18.0173	21.9669	14.2339	9.27512	18.4581	22.6903	20.6304	6.4159
NONHSAG019105	9.04951	9.71304	9.5544	7.24451	7.4315	10.2937	8.86245	12.2565	10.1324	9.13402	11.34	11.849	10.8751	8.42092	6.3247	9.97851	9.95655	11.7056	10.6244	10.9381
NONHSAG028270	7146.31	8690.93	6636.69	10075.6	8706.07	1067.15	8377.54	11830.2	8724.25	11434	15284.2	10649	7798.91	11654	6622.01	6853.84	10202.4	6676.09	6289.13	8351.7
NONHSAG053781	90.0255	69.1721	76.8494	118.389	85.987	67.6009	73.7333	61.7409	70.4672	68.626	64.1474	54.9125	93.3738	73.3571	89.7739	96.6784	80.3258	74.9161	97.4209	90.0361
NONHSAG018154	11.5349	13.9232	10.1823	11.8029	13.9296	22.3929	7.7479	8.0383	9.84465	10.9485	8.75708	11.859	11.4945	14.9141	13.4673	14.2438	11.1283	9.83156	9.26713	7.69324
NONHSAG006427	20.1435	20.7869	22.5583	19.2684	23.8737	12.1689	27.2561	25.8697	20.0822	26.9844	27.9901	23.461	27.7418	19.6224	22.0301	18.1729	22.4041	21.7636	25.9384	23.1008
NONHSAG007872	23.9908	17.801	22.5873	23.7346	21.1189	32.5812	32.8238	23.4829	28.5176	26.4806	23.5924	31.4832	29.4609	27.6574	26.2668	24.6804	28.8433	21.2922	27.7077	23.6686
NONHSAG001373	1.54317	2.74602	3.25676	2.43568	2.67904	2.42042	2.4452	4.88811	2.82135	4.76872	3.38204	4.43791	5.54628	4.26485	4.30296	3.44656	4.84071	4.24466	5.56654	3.42937
NONHSAG009639	254.001	317.626	215.885	236.87	245.334	173.04	215.726	288.092	210.049	215.619	185.105	172.364	201.469	198.646	252.649	238.091	231.155	233.817	217.039	225.14
NONHSAG019097	1.20674	0.375891	0.526409	0.374455	1.70614	1.88093	1.52184	3.52493	0.789756	2.66848	2.35843	3.60578	0.595689	0.683411	2.61129	2.57224	2.23436	1.39056	1.77832	1.04476
NONHSAG021603	2.72733	5.82804	5.59872	9.43883	7.61128	8.94761	4.42344	5.28618	12.9946	12.1929	11.1119	12.8059	10.9322	6.96186	5.04928	10.9521	8.21394	6.7259	6.87308	6.5641
NONHSAG011900	15.1296	15.9218	11.5635	14.7599	12.9533	13.071	14.3403	14.4616	11.4535	9.40893	9.93539	10.4547	10.7471	15.1337	10.676	19.2123	9.85678	13.0393	15.1909	17.3732
NONHSAG054658	290.955	224.138	194.743	224.658	194.603	141.202	187.42	202.528	160.42	178.472	168.485	133.603	183.993	196.313	241.768	175.841	186.091	229.484	197.005	199.465
NONHSAG054444	19.305	16.6433	21.669	23.7312	23.1273	23.7935	21.2814	13.2972	17.2489	15.5657	18.9523	17.9031	17.6823	15.3259	27.8079	25.1685	15.1532	11.8074	15.4667	16.2269
NONHSAG031078	14.1677	13.0345	11.8277	8.91072	8.83234	7.43401	15.1694	24.4865	13.647	12.841	11.9085	12.9028	12.5433	11.0657	10.3376	8.55622	11.7731	10.646	13.3633	11.199
NONHSAG047236	24.3398	29.0872	27.1409	40.4971	32.8435	27.2568	22.2683	24.1695	26.6308	23.0708	19.7258	18.6788	14.1715	35.9446	21.2305	35.7132	15.51	28.0383	23.5057	35.7355
NONHSAG045376	1.55985	0.414493	0.543071	0.796884	0	1.0984	0	0.133115	0	0	0	0.499178	0.544106	0.714514	6.28199	0.539985	1.96944	0.48677	2.15042	0
NONHSAG016870	44.3524	62.4834	70.0315	67.8452	72.6923	58.5138	60.3453	70.5329	91.4654	68.6222	74.9421	85.658	73.5578	72.2236	77.9636	71.6072	72.7772	67.0141	83.0954	59.7946
NONHSAG000117	8.04734	10.813	11.3921	8.37577	10.4784	8.87408	9.49556	13.0023	14.5607	11.5464	9.75378	14.4238	14.9003	6.69509	8.37919	10.9512	14.1129	9.03724	12.6547	10.943
NONHSAG011945	17.0323	12.5043	20.1763	21.5132	18.2269	10.613	8.43783	7.74992	9.15817	14.9862	18.3353	10.0979	21.0346	17.5619	17.9104	9.33801	14.872	20.1008	10.764	9.48473
NONHSAG022822	27.3695	24.0493	24.902	17.352	22.2755	8.88904	24.9256	34.8547	27.2326	31.9704	30.8921	22.56	22.0269	30.2375	19.5762	13.8678	26.4477	28.1747	29.3764	28.5726
NONHSAG037102	118.736	128.01	95.1448	149.345	127.53	74.3113	94.2504	83.1126	92.9024	98.2447	95.6516	75.6873	125.318	89.8131	134.737	122.529	105.482	104.455	126.698	106.138
NONHSAG006756	11.4098	14.1541	17.811	12.5146	16.5814	16.2897	19.8862	18.1943	19.2887	15.0391	16.4646	23.3291	19.5817	13.6434	15.261	17.7836	18.3403	20.7726	17.1745	17.7945
NONHSAG034018	45.9503	50.79	37.8585	45.047	40.9894	25.5398	29.6391	44.7774	34.8068	33.8284	32.7006	26.7679	42.4177	37.422	57.505	39.7034	42.3796	39.8821	45.3668	38.4986
NONHSAG051613	48.961	29.274	33.1437	28.114	35.8928	21.1157	55.4341	29.2562	42.9304	37.2969	35.9282	34.6221	14.9565	32.5318	24.1616	27.9234	29.9812	34.4142	50.0769	34.5675
NONHSAG037139	6.37203	4.85204	0	9.47293	4.23777	7.14148	0.989398	3.10893	1.07876	0	0	1.0558	3.49885	3.34119	8.99633	1.41908	1.24311	2.5956	1.75383	1.51685
NONHSAG024488	15.4295	14.819	16.861	14.8617	14.8275	12.0862	15.8592	19.856	16.9979	18.7447	17.4029	19.2193	17.9748	17.1504	19.5535	15.0572	18.4225	19.2547	15.7343	13.4799
NONHSAG042710	6.31853	2.95756	3.19237	3.86425	2.39423	2.48513	1.80437	1.69029	1.54967	0.667059	2.66195	1.04879	3.22794	3.30196	1.22068	1.34155	1.94009	2.90052	1.37988	0.904044
NONHSAG020457	10.3024	8.20622	10.389	6.03348	8.74127	8.38793	10.9286	7.49302	6.34439	3.97262	5.43374	4.2585	12.6537	6.80956	6.89727	6.8045	5.90795	11.8225	8.93763	2.95553
NONHSAG053805	11.8464	12.6545	10.5803	6.88812	9.61099	5.9517	13.3694	13.8284	12.8319	11.2178	11.7108	14.623	9.30178	6.79057	10.8794	14.0745	11.3049	6.74467	9.76531	11.6238
NONHSAG018194	49.2878	38.2243	36.6411	28.5887	33.1336	31.8181	47.4874	64.0398	41.7582	38.0388	46.0591	54.5915	42.3112	44.7125	41.5315	46.1094	40.9272	41.5429	44.5848	43.0977
NONHSAG043181	3.33772	7.83174	5.36434	4.70339	3.58291	5.85423	4.22104	5.41499	3.52309	3.44872	1.89102	3.87766	8.81332	4.56264	3.90035	5.28551	3.66299	5.3798	6.80129	6.36996
NONHSAG012503	93.2371	84.6433	102.123	94.7441	93.2216	47.1352	110.491	104.402	101.747	106.485	147.193	94.0405	62.7015	116.043	103.939	89.8676	77.5577	84.842	97.1063	107.207
NONHSAG011503	7.74604	9.49587	8.50214	7.56932	10.503	8.37411	11.243	11.6214	11.8376	11.0289	8.94986	11.3767	10.3117	8.33224	9.53259	10.1769	9.54341	15.5287	10.9648	7.91861
NONHSAG018461	13.31	11.6837	11.0862	7.50879	8.89501	8.29689	12.2073	12.8506	15.8389	12.2311	11.8226	13.6588	17.3259	13.3607	12.5701	15.4765	11.2032	27.4247	16.0517	13.6211
NONHSAG008766	6.36111	4.41548	5.43656	4.02842	3.42594	3.67773	4.02993	2.2025	3.11686	3.34781	4.1535	1.72132	7.79953	4.68599	1.918	6.57585	2.71798	7.34872	5.58836	6.30494
NONHSAG008533	45.0675	51.9027	52.9383	34.9629	52.5228	47.9006	53.2193	57.7458	56.8592	51.663	52.4417	67.7695	50.9683	48.3815	72.0479	59.0358	50.4211	66.6964	72.0476	55.4026
NONHSAG014877	31.4478	27.4696	31.7055	33.7405	31.0684	15.6365	20.5157	18.4686	21.9477	24.7629	26.0049	19.7462	28.9532	28.5768	41.495	33.6085	24.734	39.0443	35.6217	32.5812
NONHSAG018913	21.3183	19.5577	19.0956	11.7666	22.4545	23.2914	27.2628	39.9846	20.5311	22.8311	26.1453	29.0972	23.9305	24.1695	17.9203	29.2678	24.1045	25.0016	23.2373	32.2597
NONHSAG041111	1.39123	1.27697	0.970016	1.03958	1.35136	0.589519	2.45089	2.41675	1.65963	1.56323	1.45185	3.20681	1.1036	0.653065	0.825788	0.599277	1.9394	0.981728	0.997446	0.492999
NONHSAG020081	3.51841	1.33077	2.09579	2.11972	2.09685	1.77036	2.65294	0.797202	1.38993	2.22483	1.08382	1.67544	2.7355	1.40381	2.42859	2.69423	2.2349	3.55679	2.64868	2.78592
NONHSAG004976	17.1396	22.0761	21.9357	17.7181	27.4695	23.5228	25.9376	19.8831	31.1554	21.8014	32.0505	36.7372	23.6299	23.4238	21.2983	40.4405	24.317	19.4903	33.5307	32.5941
NONHSAG018971	6.26531	10.5834	12.9682	15.1965	5.70533	6.98294	6.4406	5.7624	6.21094	5.35271	3.74534	4.53909	11.3605	9.476	12.1198	7.37549	6.4283	6.00627	9.53408	12.9194
NONHSAG051803	1.73437	1.61087	0.774686	0.53114	4.82331	3.93314	3.81433	3.11376	5.10172	2.71594	4.74882	4.60858	1.77669	0.479918	1.53899	1.49792	1.3058	1.35565	0.879414	0.77099
NONHSAG040627	7.47801	5.32833	4.6282	7.03585	7.32252	4.3336	8.31946	4.6157	7.27712	8.86325	9.00649	6.67597	8.50319	6.6969	5.57152	6.52325	7.62538	5.56263	5.17212	6.21268
NONHSAG012334	923.941	1220.41	963.233	1708.26	1197.72	130.905	1314.97	1702.69	1237.04	1756.94	2597.39	1288.75	1231.01	1290.14	824.355	980.516	1547.53	887.59	997.026	1116.84
NONHSAG036498	1.42814	0	0.36764	0.268181	0.980423	0.409324	1.35434	1.1572	0.556854	1.63392	1.9402	0.853304	1.23624	1.47814	2.55166	0	1.56849	0.325227	3.29155	3.63861
NONHSAG044931	1.36923	3.54121	2.23923	4.54131	4.88324	3.30062	0.645006	1.35729	2.65587	1.7483	1.90733	2.22603	1.50709	3.04336	6.50939	2.94627	3.31036	2.38835	5.52213	3.66487
NONHSAG046878	17.3115	22.1885	21.0383	21.454	22.2929	14.3539	27.823	27.3321	33.5277	22.072	28.5477	39.6208	29.6625	26.5458	27.798	28.9401	29.2833	23.9156	25.1764	26.8027
NONHSAG040148	93.3925	76.2942	87.9292	99.6053	91.7692	95.8865	107.251	87.1269	118.428	103.815	142.428	107.568	79.8726	107.545	85.7466	133.672	93.8793	94.7668	91.5007	116.38
NONHSAG033487	9.36748	2.97573	5.71705	6.33656	5.97413	5.95268	11.5237	8.9421	6.47044	11.213	7.13506	15.943	6.52158	5.64108	5.03835	6.66965	11.3744	7.09736	8.19892	6.77094
NONHSAG051999	16.1271	17.0637	15.8708	15.8736	14.9706	12.5376	15.9005	16.2095	13.6635	12.3967	12.7725	12.2986	16.2042	15.7089	13.2767	15.394	14.0051	14.8507	12.6156	18.4376
NONHSAG044040	11.2035	15.2709	6.29496	10.6251	7.20679	6.66319	7.22708	8.75546	6.3364	4.31939	7.12582	3.22921	7.07842	6.67808	5.64687	7.00807	6.99052	4.44814	7.05931	5.81995
NONHSAG020348	24.9497	26.9839	27.2327	25.8909	29.6988	29.2619	28.3875	38.0099	30.9165	27.4141	32.6188	31.2766	16.9692	28.5783	21.3773	27.9223	15.4859	22.0765	17.7859	21.3414
NONHSAG008254	2.82526	1.93807	2.62099	2.14006	3.02885	1.69783	2.93508	2.53331	3.99582	2.95773	3.00133	3.07595	2.0432	2.3341	3.63679	3.37304	3.98946	3.02375	4.08954	2.01844
NONHSAG052509	83.12	93.423	107.948	86.1247	113.262	101.537	152.146	119.078	163.581	79.475	139.804	121.389	145.216	142.384	117.086	92.6288	156.538	134.446	85.2384	86.262
NONHSAG050032	72.2857	57.5311	85.0511	81.164	78.8293	49.3084	45.7777	46.1436	67.8734	58.7278	58.673	58.073	43.1176	64.028	74.6215	88.2864	44.1101	63.7513	86.9332	74.8973
NONHSAG006629	6.37365	9.38827	6.36898	14.6986	3.55992	16.5088	4.50836	5.81746	5.25376	9.00193	2.19217	6.87823	4.04297	9.32246	7.02556	4.801	1.19469	9.29991	4.01197	9.86109
NONHSAG014275	43.0463	39.7823	43.2175	51.2506	42.8957	71.7861	27.3449	27.0873	35.9144	23.1698	39.5124	24.2986	27.2657	36.1007	44.1967	49.9027	44.6474	57.2247	46.3994	45.6767
NONHSAG022620	7.18232	8.96447	9.10007	9.63381	8.30576	6.42042	8.86824	10.1396	9.05147	11.6154	12.1795	12.0022	11.0212	7.69618	7.80473	7.19453	8.59517	8.9041	8.72941	10.1702
NONHSAG045027	63.3517	51.9757	62.5924	60.676	31.8922	24.3839	72.6261	52.8943	69.7313	66.037	33.7859	41.6897	119.668	48.0056	110.087	65.5828	44.4981	46.8775	84.7569	85.5747
NONHSAG011928	6.56837	10.0507	9.03153	11.2454	9.51864	9.37194	5.13675	3.42674	7.03873	11.8769	3.07609	3.94898	4.37029	8.05908	13.8719	9.5191	5.92294	6.20724	16.1658	10.2741
NONHSAG021536	4.70002	5.49213	3.5826	7.29775	4.65639	5.6884	5.18759	2.49996	3.45826	3.71387	0.985381	1.5604	4.05067	4.66442	6.60058	10.0103	1.73869	4.50846	5.75999	6.0931
NONHSAG023795	6.0944	6.46787	4.21403	5.65327	6.69271	9.71221	2.77613	0.880646	4.45963	4.0197	5.78897	5.9305	5.8308	6.77877	11.6078	3.27307	8.12983	2.10453	3.17511	6.97476
NONHSAG037930	19.4647	30.6701	43.1932	26.5891	26.6136	10.0035	41.2693	27.3987	51.1894	41.9596	39.2856	43.8992	16.2334	33.4865	27.8862	33.1128	43.5851	32.3726	32.7651	26.0582
NONHSAG036412	8.22643	9.63536	5.82544	12.8403	9.53255	6.1241	6.27346	4.36653	6.00013	6.20131	5.94395	5.10772	7.92498	8.06853	10.4394	11.7819	7.13587	10.7428	8.41006	9.73109
NONHSAG031150	62.2956	58.8132	48.7381	64.6723	51.593	27.0206	42.3176	39.2783	39.8263	47.1485	47.0052	30.5931	45.9218	51.2176	53.0748	53.769	41.6217	61.2752	47.9864	53.2729
NONHSAG031691	11.6337	10.8719	19.4217	14.5656	16.3366	12.946	12.5216	7.99087	12.6013	8.36452	7.39318	11.1878	16.0364	9.88415	16.1438	12.3125	16.9336	13.8666	14.1853	13.5429
NONHSAG049478	4.44359	8.50294	5.37024	3.12824	8.05352	12.94	6.40785	13.1108	30.3617	10.8299	14.9958	35.6577	17.6299	16.246	10.1818	4.13191	32.3694	4.5022	6.42556	14.2699
NONHSAG048662	3.87686	2.70937	3.84931	7.17581	4.07826	3.12639	2.74512	0.763177	4.30253	5.9457	3.21692	0.482728	6.57547	5.29612	3.18382	3.74178	2.71324	1.68924	4.35374	2.55145
NONHSAG054446	4.70975	3.82621	1.62311	2.05929	3.22415	4.77448	2.97569	0.760066	2.14617	1.49458	1.32856	2.50151	2.73537	5.39609	2.41438	1.59548	2.07485	2.50992	2.27401	1.20559
NONHSAG035766	3.73962	1.39923	1.46232	0.34884	0.318115	1.05458	2.47752	0.598259	0.73298	0.354918	0.314256	0.372456	2.20134	0.637678	0.967047	1.43174	1.24292	2.14844	1.09613	1.93357
NONHSAG035160	0	1.34319	0	0.661691	0	0.321488	0.682427	2.76973	1.45332	2.71101	0.587385	0	0	1.1866	0	2.85448	0.831387	1.72856	0	0
NONHSAG006569	5.09046	2.80834	1.54471	1.96602	1.79623	0.570694	1.98714	0.484273	0.292135	1.42642	1.26919	0.298196	2.16677	0.515598	2.29759	2.27982	0.987948	3.75582	0.865008	1.52931
NONHSAG053838	0.952379	0.449445	0.4489	0.226389	0.519466	0.0586943	1.13317	2.27486	0.918874	1.14485	0.824914	0.592477	0.827508	0.525006	0.296478	0.595819	1.02882	0.266482	0.166029	0.442642
NONHSAG040401	118.729	99.9237	84.9391	100.351	115.914	94.1812	95.3652	89.9136	76.2595	98.6597	108.542	91.0874	116.596	94.226	127.049	121.982	107.245	146.013	118.731	145.733
NONHSAG001280	719.929	639.358	629.969	780.004	676.453	506.5	776.287	717.41	794.453	810.301	962.776	895.869	674.905	876.129	852.432	858.473	695.618	785.296	696.249	868.785
NONHSAG010389	2.79506	1.63549	2.26906	3.91797	3.57511	4.61855	1.65426	1.40233	2.05136	1.99205	2.35554	1.39185	1.53404	3.58602	3.15077	3.1153	3.08913	2.00219	1.52877	3.14855
NONHSAG037159	1.05558	1.98861	0.668758	0.499673	1.98443	0.343188	1.83973	2.4635	1.19236	2.19295	1.81614	1.57628	0.742983	0.461948	0.662716	0.442212	1.91122	1.38642	0.496121	0.660259
NONHSAG040220	1.3794	1.80349	2.92877	2.92873	3.80165	3.6712	2.52573	2.64992	3.37567	3.9823	4.7866	3.27396	1.91225	4.59389	2.24191	3.31577	1.94613	3.67664	1.77141	1.83727
NONHSAG021928	133.099	113.904	105.625	105.046	151.687	86.1569	81.5425	83.955	105.856	101.098	105.852	67.3914	99.3865	101.385	108.134	112.556	98.7448	134.983	151.168	109.169
NONHSAG016328	0	0	0	0	0	0.151922	1.08379	0	3.56934	2.13133	0.902997	1.15837	0	0.907443	0	0	2.74579	0	0	0.820118
NONHSAG025726	9.61172	10.4441	14.5775	39.4071	14.8904	13.2174	9.81171	3.92279	4.40011	11.3272	3.47806	3.47895	14.0986	13.3264	16.9196	20.786	6.06354	23.1528	18.2322	12.1893
NONHSAG001206	1.49962	2.31469	1.71774	1.03565	2.85037	1.20584	1.55659	2.25935	3.16015	2.35776	3.53511	2.17125	4.1854	2.15932	2.723	1.70807	3.09797	1.83424	1.90761	2.54164
NONHSAG024982	8.41745	11.4492	13.4818	9.27377	7.47952	16.3388	9.77528	12.2267	15.3816	9.07416	11.5633	18.6727	8.46225	11.0789	4.45803	9.28352	10.1819	7.92026	3.93181	9.41027
NONHSAG030709	0.543913	0.512243	1.14952	0.857878	0.786128	0.264981	0.861683	0.596869	1.75599	1.56414	2.64975	2.16595	1.02212	1.26857	0.911334	0.455911	1.37946	0.61267	2.04723	0.681029
NONHSAG000592	47.4115	47.3861	40.5778	32.0661	40.3019	43.5671	39.8742	47.1241	33.7255	32.8807	29.2282	33.4577	39.6629	41.2801	43.0564	39.0893	49.4507	51.6326	47.7543	50.6347
NONHSAG012654	4.86532	3.7385	4.68925	4.30531	4.24854	9.2709	2.90829	3.01086	3.7103	2.82995	3.53064	4.61743	5.18416	2.99631	3.09695	4.24521	4.27552	4.93586	3.31006	4.06289
NONHSAG037110	3.72131	4.50823	8.92111	5.47845	6.82568	4.06902	1.15088	2.6709	6.3471	2.26003	0.954246	4.92553	4.14352	5.74888	5.34401	3.34659	5.86349	12.273	6.29397	1.80674
NONHSAG021721	70.4601	89.5969	77.1537	98.9912	97.1588	57.8505	66.9195	38.5885	75.2264	44.4656	51.9468	43.0572	59.3121	72.6954	94.7906	117.498	65.6218	93.8619	98.6258	104.653
NONHSAG045053	20.8535	20.7409	26.02	27.3418	29.6428	22.236	14.5915	20.5172	22.5355	20.3179	13.7055	17.861	28.7055	18.1159	8.06395	23.7958	15.4919	18.3374	18.3323	15.6864
NONHSAG008120	0.670426	0.941966	0.434529	0.313583	0	1.5867	2.22275	2.42682	0.983242	0.318777	1.13188	1.66921	1.46715	0.574493	0.430953	0.426532	0.369965	0.767281	1.46272	0.430543
NONHSAG035359	4.60316	4.30438	5.00681	6.79396	5.54204	9.53883	1.08892	4.59616	3.38535	1.45553	2.89793	1.14617	4.52582	5.55299	5.46353	9.79804	2.97766	4.85311	10.7016	9.93268
NONHSAG023678	51.0674	58.5322	50.0891	72.2829	55.0788	70.7577	46.1459	52.9643	47.3044	45.0472	46.2242	48.5166	44.1215	50.3767	43.6295	65.4106	53.0285	75.3692	59.627	62.5775
NONHSAG004437	18.2732	14.435	22.9244	14.4754	16.0394	12.689	22.3625	20.5665	22.1772	14.989	21.2873	20.1779	17.2162	18.7281	15.3739	15.4622	16.7839	16.653	16.2867	23.392
NONHSAG006232	6.70721	2.07791	3.73757	3.60224	2.33518	4.06815	3.1609	2.17807	2.76875	2.62776	0.459961	2.78394	3.42295	1.86223	1.48446	0.723215	1.89064	0.654219	1.69769	2.23355
NONHSAG034307	2.45551	3.89929	3.08165	3.43536	3.82171	2.33379	5.44326	4.21885	7.81878	3.26806	6.98281	4.26191	4.65716	5.75942	4.51627	3.70474	5.83668	5.6879	6.65146	5.644
NONHSAG026133	109.203	91.771	121.513	88.9671	109.013	88.4345	116.246	107.643	141.08	92.3197	113.664	124.362	95.4432	122.408	152.143	160.46	110.541	126.522	146.415	162.355
NONHSAG038337	2.2763	1.6494	2.44025	0.994693	1.67135	0.597839	0.998773	0.721228	1.18668	0.503699	0.301291	1.04589	0.246447	0.766366	2.63803	1.10024	0.190204	0.788434	0.4937	1.53312
NONHSAG003216	8.66644	4.58156	4.91337	7.02832	6.08838	10.2664	5.34895	3.91661	2.95468	3.93317	6.01421	4.12814	3.88406	6.1017	6.33618	7.21462	5.42837	5.63	7.18291	5.84748
NONHSAG048822	8.34867	10.4516	9.29247	7.70019	8.46843	5.79417	11.0494	11.9311	10.6545	10.5974	8.56588	12.0473	11.1429	9.45801	8.35444	9.24662	9.80042	12.5492	12.7055	11.4956
NONHSAG014034	15.4691	17.1603	14.7669	25.1806	16.8378	28.5652	11.4538	12.3198	14.9985	12.3386	13.4266	15.4272	12.8807	14.92	13.8607	19.934	14.1944	16.7047	14.5925	11.4976
NONHSAG011920	5.64744	6.09471	4.72263	4.24301	5.33258	2.96928	4.5526	3.43367	3.30238	2.42334	5.75644	2.24952	7.32751	6.57864	7.56406	2.50489	5.89038	4.17834	10.9753	3.23566
NONHSAG022831	376.097	521.984	366.745	438.349	413.889	196.761	295.966	325.641	296.505	299.952	409.981	177.788	348.612	428.825	412.296	518.422	312.886	481.91	380.698	420.106
NONHSAG033117	45.3806	23.1315	43.6127	33.3627	36.9965	20.7094	48.7864	27.8183	50.8061	41.7079	37.8734	39.1892	43.7833	29.4928	38.8238	43.781	46.6958	40.3987	45.4272	41.5384
NONHSAG007337	1.40554	1.35981	0.598615	0.662396	0.678934	0.795807	2.42764	1.88043	0.455263	0.895745	1.20073	1.33766	4.14691	1.62747	4.25512	1.18303	2.24369	0.998985	11.206	1.77533
NONHSAG017869	17.0465	17.1506	20.3022	17.4394	11.3048	27.7195	13.864	11.168	15.8367	12.423	11.1757	13.5209	13.9973	13.9524	16.466	17.1662	13.7023	15.6912	17.1584	14.6423
NONHSAG011216	73.465	67.2402	70.6231	50.0914	72.4717	39.5689	83.4873	81.367	74.8263	88.7948	81.4826	85.4713	96.7098	71.6842	68.5754	82.6142	91.6912	75.5297	91.7501	84.0295
NONHSAG017085	9.85207	10.5543	17.6272	9.56826	12.0128	9.97389	13.0196	14.7231	21.8778	8.36497	13.0682	13.7395	13.3906	11.1699	8.42418	17.126	18.2166	16.0391	2.21618	15.5814
NONHSAG055398	7.25965	12.1974	10.9278	8.22594	9.84717	9.21881	6.59516	4.40083	6.49356	6.62723	9.2278	3.01232	3.94257	10.1524	5.80502	11.9017	4.65873	10.0056	6.55747	6.9554
NONHSAG002576	137.701	140.269	138.22	149.579	141.371	137.514	162.731	144.984	152.331	147.426	149.69	156.171	136.735	154.939	119.976	136.551	151.183	131.406	122.659	123.773
NONHSAG032605	1.8659	3.30206	2.53913	0.753727	1.32269	2.07877	4.04904	2.99742	4.62527	2.31676	2.38995	6.61014	2.17448	1.3583	2.81211	1.90771	2.41519	2.14191	1.95242	2.19828
NONHSAG027870	8.01401	4.57446	5.81558	2.82676	6.6599	8.60865	4.6423	2.86033	1.83814	2.88994	5.04119	1.22817	2.86352	5.09883	4.95113	5.60661	4.192	7.25572	3.78528	8.28577
NONHSAG026456	0.415713	0.776589	1.63521	1.93309	2.11314	0.775687	3.14464	3.30541	0.816857	5.90559	4.51959	1.65626	0.617466	3.52538	1.62243	2.66108	1.84976	4.31725	3.68538	0.541066
NONHSAG041698	2.36053	0.755235	2.08323	0.497605	0.86936	1.37689	2.74723	2.59064	2.78791	3.82408	1.1562	2.87552	2.2021	1.21846	1.08174	2.29892	3.02544	1.16407	1.56693	0.964921
NONHSAG030918	5.10029	6.46263	1.49566	6.86089	5.43541	1.52475	2.79601	3.54391	1.141	1.69104	1.34675	1.75768	0.554777	1.19858	3.45869	2.46927	2.98945	2.65562	3.88749	2.46218
NONHSAG007694	4.95206	2.87059	4.17253	5.6759	3.08575	8.91922	4.07855	0.957054	3.69199	2.32121	1.01212	2.46647	14.3836	3.58282	5.80219	4.82637	6.31537	5.82996	7.60539	4.16163
NONHSAG023852	44.1346	47.2223	48.2831	40.9487	45.3866	38.7156	50.6316	53.5462	53.3726	40.743	45.0064	46.9579	52.316	46.4001	54.6606	46.3923	46.2875	55.5566	63.2847	55.0366
NONHSAG040151	8.88024	8.71949	8.82472	11.6552	10.3984	9.84282	9.48856	10.0585	10.6042	11.676	10.4538	11.1541	7.28854	10.9333	7.48235	8.00051	8.38408	7.79071	7.30107	8.23213
NONHSAG029088	2.78455	1.84889	2.06722	1.58781	1.97528	2.58815	3.67928	1.96922	2.90967	3.44209	2.98725	2.57662	4.21393	2.00111	2.58917	1.45902	2.83016	1.62857	3.02525	1.97546
NONHSAG016576	1.58217	1.47209	2.10693	2.91973	1.32602	0.964876	3.48204	3.71532	3.12933	3.4767	0.871044	3.15215	4.8136	1.323	1.39445	1.36166	2.37169	0.615391	0	0.698973
NONHSAG010096	25.8324	23.6927	23.4465	21.4209	22.7387	18.9506	19.445	16.452	20.2962	23.0405	16.7963	16.8132	21.418	28.2051	31.92	22.5946	21.2072	32.3242	32.6068	29.3113
NONHSAG007637	6.94185	6.47989	6.27357	4.83571	4.40305	6.65721	3.28062	3.78493	5.97413	3.69468	4.34505	4.75373	5.17596	5.13914	1.69776	2.78109	4.8348	5.0156	3.85988	5.09736
NONHSAG053681	0	0.661869	0	0.660551	1.20537	0.333562	1.339	1.70175	1.03813	1.00764	2.68016	4.57727	1.0358	0.302221	1.36721	1.80189	0.390888	0.810735	1.03212	0
NONHSAG038210	6.78014	8.68135	14.8077	8.15482	12.0424	9.36093	12.1934	6.17518	20.4171	11.3064	17.2399	14.3724	13.5225	9.96323	7.24405	13.2013	14.2638	7.09138	10.8948	12.4093
NONHSAG024153	1.43523	2.27996	1.81093	1.51464	1.41514	4.01578	0	1.2344	0.519662	1.13206	1.0747	0.546086	0.324905	1.04656	0	1.76652	0	1.2911	1.56256	0
NONHSAG021851	5.9395	5.42441	7.75841	5.62135	4.99527	8.50752	5.98806	4.59298	5.57783	4.83112	2.47612	4.47953	5.57912	3.14891	5.65329	4.29919	5.86816	3.64877	5.84146	3.37963
NONHSAG016414	3.71983	6.06992	4.29721	3.44735	2.74434	3.01014	7.90523	5.87426	7.33066	5.27122	5.41356	3.24215	8.37694	7.05345	7.31094	5.37746	7.27578	5.93134	6.24244	8.54108
NONHSAG038463	9.71408	7.78032	6.68289	7.73322	7.34347	9.00465	11.3327	11.7144	6.80211	8.74524	9.23925	9.69622	3.47846	10.9399	10.2608	5.67739	12.3524	3.76221	9.67759	5.9731
NONHSAG003002	220.633	238.426	107.245	296.647	100.846	111.436	77.7744	110.946	86.4946	96.2789	91.6236	71.4642	124.857	113.495	147.808	141.027	92.9699	111.948	145.947	116.432
NONHSAG008466	2.44014	2.01644	3.31454	1.25843	2.13331	1.6095	3.679	2.45618	2.93972	2.44662	3.177	2.32751	3.09786	1.88766	3.28337	2.66791	2.19291	3.067	3.1092	2.51315
NONHSAG007682	24.1037	12.535	11.0134	20.6219	17.9807	12.2206	6.12961	12.0805	7.76396	14.8898	10.4097	5.5407	15.3053	9.37709	12.1445	16.0805	10.8783	19.3485	16.5902	12.7688
NONHSAG029852	4.90087	5.40431	9.38594	7.02897	6.02179	6.20188	6.73594	7.40783	8.33155	10.5328	8.54062	7.98815	7.993	8.28071	5.82126	6.28845	7.4556	5.67221	11.9179	5.24443
NONHSAG000008	6.10696	5.98677	5.77163	3.50413	4.49863	3.24649	8.86241	8.00507	5.79157	6.15495	4.27683	5.04264	10.6052	5.79561	4.80143	6.78004	8.82409	5.6069	4.18232	5.5594
NONHSAG044968	3.10994	3.73787	1.86645	4.31374	5.35209	7.56542	2.06607	1.49981	2.78382	2.09261	2.56844	4.03364	4.91323	2.74352	10.7889	10.9462	5.31615	3.52853	11.127	7.3057
NONHSAG016825	172.279	76.5778	123.158	90.6044	136.447	53.883	75.0138	59.2452	64.9018	77.346	91.9493	45.9535	117.134	83.4557	89.4612	51.2777	60.1752	144.481	123.743	73.5666
NONHSAG027695	0.753653	2.00223	5.32716	4.27773	2.61858	8.3385	3.3303	3.58649	11.4774	3.05602	7.89708	14.0198	2.9767	1.85327	0.754248	2.51649	4.14945	1.05027	1.59846	2.52504
NONHSAG043559	2.43887	1.81785	3.23014	3.15923	1.64146	2.24648	1.84191	0.767824	2.88763	0.460277	0.404598	1.94354	2.20763	1.22968	0	2.51141	1.63907	1.70082	0.730809	0.64236
NONHSAG011474	8.49384	4.13254	1.05185	0.72159	1.25213	0.292212	10.4145	6.32193	1.53832	1.94453	1.38986	0.502194	2.20451	1.63963	1.14606	1.25927	1.62964	1.78197	8.27199	4.66382
NONHSAG004949	6.42728	4.74792	7.91343	5.62732	6.73509	9.19716	8.28238	8.06492	8.91953	5.26767	7.65208	10.9706	10.1376	6.9814	5.22939	4.92494	5.01398	7.27597	8.83036	7.24279
NONHSAG031654	3.61215	5.66586	5.61376	5.68883	4.86311	5.25981	5.52933	5.92842	6.227	6.72587	8.60606	6.3933	7.66938	6.12699	2.78187	4.80117	6.99325	8.38032	7.6764	5.54547
NONHSAG049441	3.51034	5.727	0.610807	4.51152	5.95282	1.24807	5.14136	6.78437	7.97396	6.15365	8.03278	3.66332	2.80982	7.28495	12.658	6.94579	6.99698	6.5823	4.68957	8.06911
NONHSAG018239	1.14489	0.356884	0	0.711589	1.29758	1.79119	0.361127	0.304927	0	0.362054	0.320415	0.760195	1.12516	0.975164	1.48199	0.974636	1.26936	1.75537	0	1.97571
NONHSAG007186	2.24141	3.40635	3.33604	3.36676	3.83847	3.42114	4.13194	3.25549	3.73304	4.55381	4.41785	4.41861	7.45863	2.8488	2.08267	4.76815	2.78475	2.90675	4.95014	2.31978
NONHSAG039099	2.42304	1.80625	3.20775	0.448488	2.44696	6.02946	0.91504	1.14477	0.956118	0.457361	0.402115	1.44818	0.730607	1.22218	1.27353	1.24726	0.542648	0	0	0
NONHSAG041650	6.10518	3.33031	0	6.47797	2.88418	5.01976	7.93366	10.5381	7.49154	7.79268	3.76366	7.27398	4.07353	1.88993	8.75218	3.29101	4.3247	4.52485	4.12024	3.54983
NONHSAG001148	0.546676	0.508301	0.729909	0.503745	0.457328	0.498417	1.03081	1.7071	2.16491	0	2.25242	2.1783	0.834899	1.36811	2.8988	0	1.8471	0	0.828307	1.45354
NONHSAG030566	90.1596	84.9574	101.337	69.6549	79.1294	58.3519	93.6786	88.7788	107.043	90.3213	103.983	95.2174	86.5809	85.4469	64.8347	80.2975	86.7765	85.3096	84.4088	90.1841
NONHSAG019135	34.5328	45.2687	45.7252	29.0524	29.4586	26.7574	43.8237	45.7667	47.9738	43.9821	40.1806	52.2761	49.9904	38.7135	42.6836	39.1371	40.8214	47.8709	51.3344	48.4261
NONHSAG028438	53.045	32.9495	27.7351	45.9063	29.3398	12.8783	22.2168	16.879	20.6667	23.7789	23.8691	13.3606	35.2335	32.7682	41.057	54.8214	23.4765	43.6715	27.7434	50.6287
NONHSAG016041	820.886	858.243	808.375	1088.16	825.86	749.116	908.424	873.73	1057.85	1143.42	1260.94	1098	983.864	893.472	837.998	937.365	991.104	642.098	917.808	887.701
NONHSAG036992	388.032	514.11	613.8	336.32	416.35	197.725	603.969	538.956	732.463	567.213	595.191	798.954	680.645	568.392	676.817	265.872	718.724	457.224	635.258	382.901
NONHSAG035799	1.81479	0.590093	2.40249	0.325091	6.17645	1.35848	1.89202	0.998954	2.8344	1.20376	7.22616	3.4428	1.71121	1.71523	1.74954	0.918025	1.21781	1.9552	1.87587	2.71373
NONHSAG016707	18.451	21.804	43.4109	29.8173	21.9935	28.4327	15.7379	17.0055	14.6256	21.8235	15.0577	11.2522	26.3226	24.7894	31.0262	23.1741	15.2161	30.15	14.7092	29.4407
NONHSAG034609	130.71	134.242	135.663	167.954	150.892	112.242	140.363	142.7	165.909	185.182	224.572	187.132	109.221	192.557	148.892	175.222	150.278	153.865	146.228	145.3
NONHSAG035316	0.249715	0.353463	1.09945	0.474666	0	0.799368	1.78247	0.82914	0.964064	0.840254	0.756496	2.11277	2.25939	0.220078	1.40045	0.62518	2.42921	0.699135	1.04595	0.619579
NONHSAG018300	1.28485	0.724099	1.9764	1.20896	1.10573	1.48091	2.68233	2.71838	2.00042	1.47216	1.9704	2.04703	2.9468	1.11242	1.6328	0.975032	3.09561	2.04211	0.736188	2.28062
NONHSAG002999	400.73	405.719	492.869	487.35	495.98	264.362	515.359	490.426	494.268	606.332	880.846	574.931	492.388	670.196	518.407	600.675	498.622	508.538	464.897	628.775
NONHSAG001078	57.4771	70.2263	82.0814	75.8307	56.7515	84.3129	40.0564	62.415	56.2432	49.8563	57.5343	31.0459	45.2758	65.1952	50.0718	93.5129	35.3707	69.6124	64.9777	67.8376
NONHSAG031885	0.959592	2.33382	1.20921	1.04133	0.835901	0.410592	0.521732	0.465546	0.542846	0.921952	0.118479	0	1.53065	0.241229	1.37784	0	1.63186	0.614851	1.15108	1.53363
NONHSAG002547	1.65296	4.45124	4.87644	5.72553	5.03196	5.15163	1.51948	2.27961	0	5.92914	1.23012	1.63373	2.80572	4.91832	9.78832	0	0	2.08804	0	0
NONHSAG054346	2.55851	0.79629	5.03955	1.98135	2.1653	1.78681	0.403106	0.677073	0.838427	1.21088	0.356176	0.849471	1.90457	1.44449	2.22241	1.63909	1.89936	1.97032	1.26272	1.11195
NONHSAG033896	65.0276	61.885	77.3624	75.453	60.6338	80.836	69.4947	80.6462	79.1459	85.1378	99.786	102.415	81.1428	72.5762	71.7075	88.256	86.3858	85.8192	70.2911	81.9076
NONHSAG004563	74.501	118.316	83.9927	144.247	83.9099	97.6383	77.4294	51.2927	74.4733	86.3506	65.4952	51.8679	73.0529	69.7015	108.028	137.272	65.3459	96.3041	118.854	88.9172
NONHSAG015538	0	1.73307	0	0	0	0	0	2.61763	6.12363	3.45629	1.41847	3.83264	0	1.41359	0	0	4.70565	0	0	0
NONHSAG041892	2.9921	5.02936	12.6796	4.61385	4.03044	2.27417	8.0616	9.03482	15.8746	6.94078	10.8521	19.797	9.10406	3.92526	6.54405	8.47314	8.83282	4.30665	5.79672	7.34879
NONHSAG042203	1.49405	1.10845	0.669518	0.812537	1.30551	1.10756	2.43861	2.66491	1.33751	0.410778	2.86976	1.80573	0.887774	0.282854	0.795886	2.001	1.95745	0.835037	2.52422	0.792009
NONHSAG016815	1.73731	2.85609	2.92525	2.45008	2.64857	1.76518	1.94317	1.70572	1.74439	1.96575	1.64428	1.50351	2.80856	2.68076	3.55161	3.01417	2.35625	2.69331	2.19398	3.53247
NONHSAG052852	5.62488	3.86857	4.22523	3.662	4.09517	6.27511	4.99521	3.37396	3.62624	3.14397	3.28837	3.68954	3.33651	3.69217	2.76349	3.5836	4.18928	4.26828	3.88141	2.27698
NONHSAG029541	2.64846	2.96356	4.18859	2.97985	1.43775	3.47806	2.83314	3.14084	5.12524	3.81122	3.84951	4.61392	3.25476	4.0623	2.69785	5.19661	3.77238	3.16456	3.49388	4.75457
NONHSAG042471	3.26631	3.33168	2.92278	2.63412	3.18441	0.917904	3.60034	3.38479	3.43245	3.84186	3.52113	2.4379	3.14601	2.81691	1.51021	2.73142	2.90257	3.74388	2.66998	3.12806
NONHSAG011360	0	3.02736	1.13578	1.48715	1.33994	2.1481	3.0794	6.18794	2.47649	0.762752	5.26081	3.27243	0	0.66347	0	3.24727	2.84047	1.97071	1.30773	4.5528
NONHSAG043790	18.6253	19.1064	19.9223	19.2056	21.1048	12.9351	23.2069	22.4449	26.9355	21.3712	20.7862	24.2626	22.3545	20.3602	18.4662	16.0989	20.2795	20.7726	23.9307	17.2296
NONHSAG045153	3.06969	3.98661	2.48136	0.563133	1.53097	1.66007	1.15589	0.94986	1.22024	1.15139	0	0.611569	2.85042	4.0636	3.2861	0.797521	0.695651	0.722426	1.88401	1.64972
NONHSAG022306	7.70865	7.08277	9.27689	5.25559	5.82712	3.86308	9.62136	10.0623	10.1418	6.41642	6.14659	9.12414	7.36187	5.61602	7.3777	4.94723	9.3265	6.51914	8.54728	6.31107
NONHSAG025837	2.62989	4.10574	5.31174	1.83712	3.26789	1.56306	4.23488	7.75249	4.31917	4.59113	4.70439	5.09858	6.76033	2.72048	2.74654	2.04056	4.53212	2.0395	4.80629	6.17418
NONHSAG049129	94.2507	99.95	121.573	48.4554	81.5209	76.1669	103.217	118.317	115.301	82.1259	97.5291	97.4971	94.5551	59.2815	79.9589	90.7994	103.11	67.0918	91.4775	91.0619
NONHSAG015313	40.2048	17.3498	19.687	22.3376	19.0498	8.15767	23.7753	17.2852	12.1327	14.6665	10.3804	7.31566	25.1025	17.4404	25.0386	25.1853	17.1527	38.2497	16.4708	27.5412
NONHSAG001458	104.736	29.3708	64.6158	72.1783	56.8998	82.6005	40.9532	21.6975	42.991	60.5519	42.2215	60.6073	117.185	63.686	80.0117	60.3891	72.4339	79.7859	132.654	67.1077
NONHSAG027258	1.27485	2.36329	0	2.47361	5.47371	2.56238	3.5984	4.91552	4.06693	5.3732	4.68071	3.3586	0.990852	3.15533	2.56705	1.65879	4.81541	3.00696	3.18493	6.87613
NONHSAG026564	57.2443	53.1428	30.2653	69.6724	76.6727	65.4632	36.8078	48.8976	33.7594	20.6218	24.645	15.0592	18.2858	62.3965	44.9781	87.5557	25.7393	66.2548	41.5339	41.1374
NONHSAG029879	14.3005	11.8062	14.5033	12.0848	13.8083	9.18715	16.4186	11.3097	18.1138	15.3969	21.242	19.0899	16.4775	17.1101	12.8235	16.0813	18.0782	18.6651	12.4421	14.7792
NONHSAG035883	5.85942	2.75486	4.31364	4.46372	3.113	7.73018	1.49803	3.50082	2.40754	2.58639	1.73454	4.03893	1.28303	1.95943	2.56545	1.42165	1.23014	2.29509	0.962482	2.27388
NONHSAG017543	6.15483	4.20966	2.73342	3.04614	7.30574	3.12709	6.65997	3.97693	4.91519	4.23899	10.6924	4.91635	4.80391	2.45176	3.7969	3.11298	5.80561	8.41757	6.08775	7.45952
NONHSAG030620	2.9019	12.0041	11.4128	0.77115	1.75625	1.35396	6.66393	17.4728	11.8107	15.3127	13.1761	25.6006	11.0806	5.97736	7.00977	0.530689	11.9886	8.60947	3.6743	8.09187
NONHSAG034964	81.6995	56.2694	39.0986	90.7317	143.121	138.131	60.3055	32.2481	38.3611	41.5457	39.1905	35.3044	32.6399	69.5173	93.5381	83.115	76.2802	65.1842	36.1739	33.1989
NONHSAG044313	7.01167	5.3174	5.1684	8.75631	2.64337	5.72265	2.39893	3.93242	4.43994	2.98511	2.08032	3.8097	2.97256	5.78478	5.98979	10.7822	3.61871	3.00696	2.94682	4.29758
NONHSAG041535	11.9306	13.7283	14.0178	16.0534	13.6385	13.1295	11.5559	9.92646	11.1264	11.3996	14.3364	9.69756	12.5266	9.71451	12.9696	12.6127	12.5156	16.5619	17.3927	12.9365
NONHSAG006325	80.5907	76.9063	81.696	81.2482	75.6342	53.3069	62.9595	73.7241	69.2538	67.0132	64.2681	57.1906	82.2583	71.0459	103.336	89.8141	77.9303	79.9477	99.9265	88.0825
NONHSAG015396	1.59999	0.73738	0	0	0	0	4.49929	1.20815	1.60563	0	0.641643	1.59311	0	0.647536	1.09674	1.05235	1.84063	1.91503	1.26856	4.4191
NONHSAG035623	2.16933	2.83495	2.85162	1.6119	1.46768	2.01734	0.410077	0.688168	2.56034	1.23156	0.724176	1.72863	2.58798	1.83541	2.26368	2.22487	1.93392	1.50468	4.50319	0.566373
NONHSAG044223	13.1693	18.8457	20.7884	13.8575	16.6976	7.54518	18.2538	18.4379	28.5041	20.7624	17.2085	19.239	23.5924	10.7638	26.3585	15.7636	27.4072	11.17	24.1068	20.6468
NONHSAG016031	50.6801	54.6872	53.5105	50.9084	55.175	49.5348	45.9582	45.5727	47.7786	49.8798	52.6022	49.56	49.9409	51.9268	63.2471	48.6638	59.1685	56.8146	64.7897	51.2614
NONHSAG020547	12.9158	14.0601	11.1896	6.82701	9.09935	16.8328	11.9693	11.0649	7.9467	7.04483	3.95689	8.97092	6.49168	11.9124	7.45217	8.7337	12.2403	3.20476	17.5865	7.5638
NONHSAG016660	9.85258	6.70361	9.75399	9.62723	14.4759	13.7079	15.133	15.8715	11.522	11.3572	16.4512	15.1109	13.4779	7.58661	12.0463	7.5871	11.473	6.50038	17.3577	14.1658
NONHSAG004139	24.3666	25.8479	29.5448	20.9941	31.9572	16.4792	34.6618	30.6744	35.8093	32.0526	29.1301	33.9763	37.1908	30.5529	27.087	29.6544	32.9239	27.0436	39.1075	31.958
NONHSAG002531	20.3272	29.0347	17.8879	30.5972	27.6292	40.7003	16.6408	24.0785	16.8523	26.5257	24.4034	26.7637	20.6514	23.5896	18.6286	13.5996	14.8432	13.4191	16.0651	12.8525
NONHSAG039028	45.3755	31.4318	27.5194	43.1233	38.4491	29.0994	34.4078	28.3559	29.4038	30.6406	23.5404	24.4318	33.5583	30.5948	40.352	45.0469	31.0742	35.3828	39.5872	42.8536
NONHSAG029650	0.28291	1.32743	1.456	0.265682	0.242838	0.676054	4.0246	2.06396	3.30877	1.61859	4.08498	9.57866	11.4214	0.2441	0	1.07561	4.34878	0.644081	3.25849	1.80117
NONHSAG019596	10.1438	12.6035	8.31137	11.1772	14.6364	6.67956	7.75294	5.32612	8.09996	8.66243	5.21149	4.33049	10.192	3.6554	14.5949	6.83693	8.11218	6.73404	6.50751	7.62763
NONHSAG024282	13.2479	11.5013	6.40477	9.79641	9.11304	12.0284	13.7459	20.9672	9.78518	11.7033	11.0624	16.6974	8.37605	10.929	12.8311	8.02253	14.4499	9.02412	10.6684	10.2969
NONHSAG033037	1.31345	0.650649	0.858005	0.955644	3.42289	0.419976	1.36854	5.1367	4.45001	1.8701	4.1455	2.67654	0.185665	2.22368	3.27646	0.701242	0.470363	0.904854	3.96958	1.53623
NONHSAG051427	235.885	290.408	429.048	251.059	342.141	249.329	425.645	308.966	529.974	377.684	318.77	371.659	285.861	362.779	398.008	402.695	401.806	355.861	546.589	443.092
NONHSAG050979	7.66069	5.49313	11.2837	9.02591	7.62753	6.34472	9.58098	7.46402	12.6506	12.4248	17.662	9.74751	10.3281	7.34959	8.61778	10.4048	10.9284	9.53542	9.93788	7.67932
NONHSAG001879	137.633	199.981	166	288.513	169.499	181.817	113.845	112.658	153.098	133.35	130.68	136.876	147.996	214.933	227.074	176.939	131.95	227.856	169.993	159.037
NONHSAG041689	14.0347	13.2778	14.7973	12.5706	10.7481	12.5493	15.1694	17.021	13.8699	14.9961	12.6405	15.3923	18.3162	10.1697	11.8647	12.0322	15.3282	15.6979	12.543	15.9981
NONHSAG043648	39.134	34.5028	36.3331	27.6396	34.1598	28.2151	36.5847	44.089	40.509	39.4352	38.2113	40.604	33.2954	28.8256	32.7452	35.4015	37.6043	31.7791	39.2459	33.4258
NONHSAG034396	18.0152	19.8791	18.6926	12.7427	17.8307	13.9166	20.0643	19.7671	22.3841	17.9659	19.8664	23.0073	18.4686	14.4818	22.6407	21.7366	19.3847	17.0141	20.0365	19.1411
NONHSAG000930	64.958	72.0628	58.6492	71.7679	66.3443	47.0316	65.3327	63.0801	48.5135	51.4128	43.9204	44.9484	58.3315	73.9877	75.7221	58.4595	65.1024	65.4128	78.0509	58.0715
NONHSAG000503	12.9921	10.2479	6.46989	5.26377	8.1005	7.88468	14.2778	14.8128	11.232	9.00407	6.76163	14.7024	10.2462	9.66545	10.1891	5.61849	9.41348	13.4618	10.2274	7.15826
NONHSAG034962	96.8869	45.8602	47.4386	59.9746	141.337	102.882	43.8467	47.735	39.6004	24.5481	40.0461	26.9748	43.0888	59.587	89.7618	106.127	51.9365	47.1463	64.7471	38.9935
NONHSAG003630	2.53061	2.05755	1.32426	3.08955	2.63984	4.38525	1.92095	1.84451	1.10141	1.59564	0.593799	1.47759	1.11008	0.907064	1.98929	1.58299	1.44091	3.55539	2.81847	1.45463
NONHSAG043707	9.32869	5.48881	11.0596	7.26695	6.607	4.97196	6.9521	3.09011	2.42264	4.16907	3.66401	4.89081	5.18855	4.53666	5.16586	5.6892	4.40095	6.27935	5.15248	1.94076
NONHSAG050300	0.0650683	0.738369	0.162335	1.05613	0.2855	0.162094	0.434076	1.03565	0.56314	2.07079	0.170188	0.712323	1.34106	0.289074	2.49209	0.972895	2.02766	0.144851	1.70657	1.19914
NONHSAG035967	1.26478	2.36224	2.21296	1.56769	0	0.98229	0.797175	1.00481	0.414351	0	0	0.839853	0	1.07177	0.54893	0.539985	0.938497	0	1.24726	0.549249
NONHSAG053484	2.21991	1.8789	3.1145	1.67545	1.72546	4.93651	0.632457	2.17906	1.72438	1.06173	0.56976	1.98923	1.26289	0.386197	1.96451	2.24001	2.90718	1.00443	0.947458	2.51843
NONHSAG021964	7.8073	8.56625	4.84676	1.27735	6.19897	7.01505	6.50741	10.8874	8.59506	6.94375	8.78989	9.60663	13.7727	5.8097	3.60747	5.30897	9.23433	7.45174	8.21169	9.03005
NONHSAG001910	8.99904	22.351	44.2849	8.67426	16.5792	6.19348	37.5921	21.8563	55.0888	23.2216	32.2165	55.7594	30.3308	26.1944	24.9086	19.4981	37.714	30.169	24.2782	12.2878
NONHSAG036737	10.6875	12.3477	20.9178	13.6487	15.1987	2.75494	25.4221	14.6881	20.5544	18.0384	34.4101	18.2834	8.67524	16.0817	7.7256	10.7588	15.9083	10.8607	5.90784	10.4528
NONHSAG038500	13.8923	12.4308	16.2386	14.8162	16.7712	15.4088	14.1176	11.7148	12.599	13.4375	11.6194	12.2239	8.57967	14.7422	15.6516	11.9545	8.31019	17.3739	14.485	19.4684
NONHSAG001284	6.54861	7.94946	5.38036	4.5875	6.57488	2.66056	4.41458	3.98079	3.07467	3.84141	4.88589	3.15482	3.29691	7.91272	4.5328	5.32448	2.07263	12.4117	7.49759	5.84778
NONHSAG037996	12.9777	15.3589	16.2885	16.302	18.6453	15.0511	17.5668	20.9773	16.8205	18.3734	19.6953	24.6475	14.4147	16.0573	20.1072	13.9641	14.7144	14.7078	12.0097	11.5468
NONHSAG047270	352.12	196.679	565.658	323.684	478.679	374.589	421.348	198.725	611.972	537.631	531.493	529.29	274.554	351.807	262.085	282.488	331.311	509.955	313.125	230.785
NONHSAG051152	7.82301	15.6828	25.2779	11.1438	24.4533	8.7131	24.0275	28.3573	49.8789	21.231	32.7325	67.7309	68.1409	12.8428	28.5737	10.3257	82.0512	9.68664	42.1171	26.2922
NONHSAG036147	0.1681	0.635416	0.315375	1.44237	1.54589	0.208606	1.04086	0.63184	0.890102	2.91515	4.09413	0.836517	2.55112	0.670382	0.624764	1.15367	3.9813	0.656142	0.698639	2.48594
NONHSAG001713	17.9069	22.7256	20.9807	30.537	17.445	11.9737	13.4615	12.9701	18.5116	11.8374	10.8372	10.4837	15.2716	16.4057	12.8391	21.9129	9.45332	17.4316	18.3755	18.2929
NONHSAG034548	14.9466	15.7971	14.3927	18.1701	13.0569	12.0804	14.1639	11.7969	15.5303	12.4102	8.60777	8.23428	12.9406	15.2948	24.8759	16.1645	11.9131	16.7123	12.908	13.0333
NONHSAG043893	1.72264	3.8713	8.04955	4.18699	3.82106	7.81445	0.652582	2.21411	4.04454	3.27478	3.4862	2.745	6.04433	3.83331	4.87893	5.70307	4.56714	4.34147	5.52238	5.31826
NONHSAG027783	134.411	185.775	140.358	224.539	161.382	163.054	118.612	124.518	133.271	130.72	151.484	113.89	112.842	157.348	133.32	171.693	110.858	148.444	136.065	137.31
NONHSAG048220	7.22549	3.91469	2.1081	5.05354	4.46953	4.61703	1.33455	1.01594	2.98113	3.91731	1.09282	1.4317	4.87799	1.09479	6.33019	5.90573	0	3.61634	2.50306	2.14591
NONHSAG023082	6.38289	4.84086	4.08435	4.9441	4.34307	3.78736	6.85135	6.75178	6.46669	5.15942	4.41584	5.77991	5.12725	5.88182	4.18699	3.43713	3.82817	4.2211	6.02403	5.50388
NONHSAG031521	83.7942	84.7284	79.859	63.3242	84.3362	53.7091	90.8283	102.968	98.6046	74.1335	80.8359	86.466	88.683	71.3416	106.492	116.953	105.825	83.5686	116.037	110.345
NONHSAG002496	496.687	686.172	327.87	599.531	568.495	468.372	479.029	515.821	319.358	478.099	437.65	441.332	558.104	564.459	610.701	619.868	548.718	493.034	598.229	530.384
NONHSAG003853	2.48044	0.386171	2.16748	0.384537	2.10189	0	0.390919	0	0	0	0.691647	0	0.613728	0.350686	0	0.529171	0	2.86153	0.610548	0.53786
NONHSAG014675	75.562	100.897	73.2959	79.9609	77.8574	75.4693	87.6672	98.6812	82.2752	87.2407	104.713	86.8827	63.7437	103.755	72.1308	94.1103	77.6879	61.6714	59.8533	78.3525
NONHSAG054246	10.148	14.7651	16.6611	18.9299	13.7455	7.06364	23.1207	12.924	25.05	19.6172	27.1565	22.0859	17.1538	22.4259	15.5552	12.4729	19.5743	15.9818	19.2862	19.9253
NONHSAG037073	175.131	202.031	139.018	136.08	130.126	154.387	215.526	231.954	146.714	216.582	131.646	243.361	178.319	264.957	217.959	219.006	207.37	230.215	197.54	241.319
NONHSAG004537	56.1847	36.1525	23.5394	16.7259	24.9574	25.4413	61.0981	71.7532	29.5648	28.6815	29.3406	50.6925	30.7884	18.0445	8.79429	22.2178	46.2213	17.7727	42.8238	14.823
NONHSAG043371	28.3119	30.5439	58.9583	34.4787	42.0654	26.0051	43.8406	53.8667	63.6534	44.4871	50.2632	74.5981	41.6021	49.831	30.5611	44.9666	59.0428	44.0038	48.7083	44.6325
NONHSAG032231	37.323	32.5873	24.537	6.66548	20.5242	15.4494	29.5049	23.5052	21.913	9.09666	12.1064	10.847	25.63	16.0291	21.8509	15.2826	31.8698	18.3169	14.3381	14.7152
NONHSAG037942	45.842	24.9795	32.5107	31.4082	26.0624	16.0675	22.1875	20.7543	14.6274	23.1674	27.1141	7.34293	36.1775	15.5423	11.1748	24.9129	14.6755	42.8119	22.6521	29.4487
NONHSAG008720	1.96117	6.28872	5.51419	3.5152	1.57634	7.50656	1.83056	2.17321	0.992477	2.71044	0.772501	1.95084	1.60229	0.777952	6.86321	3.91266	1.14217	1.19109	4.80064	1.38688
NONHSAG010418	15.9875	28.4787	16.8855	20.2299	18.1214	15.9036	14.0483	13.0802	11.9424	19.5019	10.8675	10.6155	10.0984	17.5103	11.3312	12.1509	13.9259	10.0666	11.172	10.3443
NONHSAG030799	0	0	0	1.17385	1.04166	1.08159	2.47269	3.79649	0	2.42375	3.05709	1.32454	2.24275	3.06634	5.80013	1.80992	3.17031	1.66107	2.28487	3.92703
NONHSAG054787	7.03078	8.07901	14.6699	3.96228	7.84125	21.6332	4.11137	3.94305	7.08261	3.25428	5.59426	8.74745	9.9326	5.64041	8.51377	3.48546	4.06718	6.35357	4.23519	3.68042
NONHSAG013125	8.5423	6.10333	5.25398	5.6224	9.20473	4.16643	9.60078	19.6901	7.49715	16.0456	11.0988	10.04	9.5209	4.88091	7.46205	3.10597	7.98753	5.14974	14.2552	7.04833
NONHSAG004914	0	3.03221	1.57603	0.985568	0.880596	1.38769	0	2.41972	0	0	0.862341	0	5.4965	0	1.57119	0	2.60012	0	0	1.59057
NONHSAG044646	19.4176	10.8297	12.6064	20.4374	20.4052	2.02043	16.7346	27.2555	24.7281	24.001	27.8623	21.5536	8.48682	22.1924	20.6163	17.2232	15.0072	18.824	13.4702	15.5087
NONHSAG022446	1.45806	1.46334	2.42847	2.33486	1.26604	0.787311	0.830387	0.642328	1.21054	1.43036	1.20163	0.909518	1.89593	1.57557	1.25578	1.67553	1.28071	2.2187	1.16203	1.67273
NONHSAG020014	16.6434	17.9976	10.3499	12.8892	10.1276	8.35573	7.27898	9.03115	5.94034	4.87376	7.84926	10.5187	11.1687	14.565	9.03231	8.54251	11.9925	11.7035	8.35495	9.0213
NONHSAG041975	170.872	129.884	104.05	124.79	142.202	100.96	64.9575	83.3567	88.7272	103.038	133.075	58.1502	75.5716	99.5944	57.6002	70.9016	63.9449	138.2	62.6446	79.3044
NONHSAG040571	98.1317	120.38	128.914	118.754	145.806	77.7279	125.731	103.951	172.99	157.08	174.046	101.09	154.076	102.542	143.216	187.535	145.166	111.911	237.102	173.606
NONHSAG022825	118.079	124.526	141.932	152.379	134.4	117.252	144.192	123.833	174.406	161.786	208.248	151.685	159.161	168.08	182.469	172.057	159.298	162.168	191.352	147.525
NONHSAG032253	16.2174	15.4179	16.2418	16.787	16.4993	12.2114	18.0394	15.8438	16.1126	18.0042	18.8569	15.9043	19.8643	15.3019	17.8718	13.7298	16.4933	15.3442	17.2444	18.9047
NONHSAG026203	4.06588	6.69757	6.4399	2.69919	3.53163	9.9008	2.95125	2.9121	3.81702	2.35558	2.1256	3.06518	4.99481	1.56177	2.81457	5.46539	2.39609	2.72107	2.91653	3.34222
NONHSAG034700	82.1973	56.8004	86.339	69.8059	69.7786	81.7798	76.2673	78.4474	98.8796	92.8597	103.615	90.2746	71.5464	74.3644	92.5276	105.998	80.8374	87.8536	99.5632	91.7082
NONHSAG036959	11.1689	4.25409	2.0227	10.7888	14.0676	17.941	2.87431	2.39082	2.00596	7.17867	2.521	2.52858	8.46032	12.7667	5.35427	18.9785	6.83656	14.7809	7.63529	11.4022
NONHSAG031299	0.913029	2.3961	2.04679	2.1157	1.00486	1.38412	0.903016	1.13059	0.960855	0.908642	0.995728	0.947542	1.76375	1.80191	0.778971	0.772676	1.22829	1.7747	0.9231	0.428668
NONHSAG002617	9.21458	20.7041	13.6933	18.5659	7.17293	13.1715	7.71883	16.6334	6.882	11.2127	8.62565	8.93133	7.00347	10.1965	18.3186	9.93516	12.8165	10.9083	15.2636	12.6918
NONHSAG012304	55.4	51.8143	59.1971	56.7751	44.385	46.9028	56.6169	46.8807	45.877	45.8293	39.5329	43.7112	48.4184	51.0264	59.5271	42.4229	57.1193	51.5393	48.9849	45.6229
NONHSAG037434	30.5439	22.883	17.8869	22.9756	31.3043	14.6296	21.3835	18.6331	19.486	14.4319	17.9243	12.0037	25.3163	15.25	22.5393	30.6179	17.7261	24.0417	19.3604	24.7371
NONHSAG000337	0.93269	1.71172	1.30484	0.83826	2.2586	1.59801	7.84397	4.8505	3.76775	3.44499	2.95276	1.85611	1.51587	4.46287	3.8962	4.94811	7.58123	1.1287	1.51097	0
[truncated: 28,863 more rows]
