# Supplementary material for: An extensive β1-adrenergic receptor gene signaling network regulates molecular remodeling in dilated cardiomyopathies
Source: JCI Insight. 2023 Aug 22;8(16):e169720. doi: 10.1172/jci.insight.169720 (PMC10543724; doi:10.1172/jci.insight.169720)
Supplement: Supplemental table 16 [file jciinsight-8-169720-s240.xlsx]

## Sheet: S9A.proximalNoncodeDownBorg
Table S9A. Downregulated b1-GSN genes, closest gene to changed lncRNAs in Responders
Downreg Gene	NonCodeID Unique	Downreg Unique gene	NonCodeID
FHL1	NONHSAG055397	FHL1	NONHSAG055397
FADS1	NONHSAG008491	FADS1	NONHSAG008491
PGAM1	NONHSAG006634	PGAM1	NONHSAG006634
GM2A	NONHSAG041966	GM2A	NONHSAG041966
ZNF462	NONHSAG053126	ZNF462	NONHSAG053126
BRD4	NONHSAG024979	BRD4	NONHSAG024979
BRD4	NONHSAG024990	CDK2AP1	NONHSAG012604
CDK2AP1	NONHSAG012604	SRPK2	NONHSAG048473
SRPK2	NONHSAG048473	NR4A1	NONHSAG011178
NR4A1	NONHSAG011178	CDKN1A	NONHSAG043674
NR4A1	NONHSAG011179	IGF1	NONHSAG012105
CDKN1A	NONHSAG043674	IGF2BP2	NONHSAG036889
IGF1	NONHSAG012105	GRN	NONHSAG021928
IGF2BP2	NONHSAG036889	GPC1	NONHSAG030979
GRN	NONHSAG021928	PDE10A	NONHSAG045376
GRN	NONHSAG021929	PDE3B	NONHSAG007724
GRN	NONHSAG021930	PDE8A	NONHSAG017743
GPC1	NONHSAG030979	SLC9A1	NONHSAG000794
PDE10A	NONHSAG045376	GNG12	NONHSAG001765
PDE10A	NONHSAG045383	SLC8A1	NONHSAG027550
PDE3B	NONHSAG007724	SH3D19	NONHSAG039098
PDE8A	NONHSAG017743	ABHD2	NONHSAG017819
PDE8A	NONHSAG017745	ARPC3	NONHSAG012279
SLC9A1	NONHSAG000794	HSP90AA1	NONHSAG015973
GNG12	NONHSAG001765	PAM	NONHSAG041156
SLC8A1	NONHSAG027550	PICALM	NONHSAG009267
SH3D19	NONHSAG039098	GOLIM4	NONHSAG036600
ABHD2	NONHSAG017819	HEXB	NONHSAG040726
ARPC3	NONHSAG012279	SERPINE2	NONHSAG030661
HSP90AA1	NONHSAG015973	SHROOM3	NONHSAG038257
PAM	NONHSAG041156	STK39	NONHSAG029744
PAM	NONHSAG041158	TMED3	NONHSAG017592
PICALM	NONHSAG009267	MFAP5	NONHSAG010415
GOLIM4	NONHSAG036600	CALU	NONHSAG048759
HEXB	NONHSAG040726	ARMCX3	NONHSAG054981
HEXB	NONHSAG040729	RAB3IP	NONHSAG011650
SERPINE2	NONHSAG030661	DOCK1	NONHSAG007149
SERPINE2	NONHSAG030662	COL6A3	NONHSAG030911
SHROOM3	NONHSAG038257	MMP14	NONHSAG014467
STK39	NONHSAG029744	PLOD3	NONHSAG048400
TMED3	NONHSAG017592	COL1A1	NONHSAG022166
MFAP5	NONHSAG010415	FN1	NONHSAG030446
CALU	NONHSAG048759	LOXL1	NONHSAG017390
ARMCX3	NONHSAG054981	LOXL2	NONHSAG049763
ARMCX3	NONHSAG054982	PI16	NONHSAG043680
RAB3IP	NONHSAG011650	ADAMTS2	NONHSAG042416
DOCK1	NONHSAG007149	CCDC80	NONHSAG035744
COL6A3	NONHSAG030911	COL16A1	NONHSAG000914
MMP14	NONHSAG014467	COL1A2	NONHSAG048231
PLOD3	NONHSAG048400	COL3A1	NONHSAG030071
COL1A1	NONHSAG022166	FBN1	NONHSAG016825
COL1A1	NONHSAG022167	SPARC	NONHSAG041966
COL1A1	NONHSAG022168	BAMBI	NONHSAG005486
COL1A1	NONHSAG022169	BGN	NONHSAG055546
FN1	NONHSAG030446	MGP	NONHSAG010580
FN1	NONHSAG030448	SMAD7	NONHSAG023824
FN1	NONHSAG030449	LGALS1	NONHSAG033887
FN1	NONHSAG030450	SOCS2	NONHSAG011928
FN1	NONHSAG030451	C1QTNF6	NONHSAG033857
LOXL1	NONHSAG017390	DAP	NONHSAG039907
LOXL2	NONHSAG049763	FILIP1L	NONHSAG035587
PI16	NONHSAG043680	LAD1	NONHSAG003923
ADAMTS2	NONHSAG042416	ATRNL1	NONHSAG006932
CCDC80	NONHSAG035744	PAK1	NONHSAG009153
COL16A1	NONHSAG000914	AKAP13	NONHSAG017763
COL16A1	NONHSAG000915	AKAP2	NONHSAG053178
COL1A2	NONHSAG048231	CD55	NONHSAG004121
COL3A1	NONHSAG030071	FAM122B	NONHSAG055357
COL3A1	NONHSAG030072
COL3A1	NONHSAG030073	N=68
FBN1	NONHSAG016825	unique
SPARC	NONHSAG041966
SPARC	NONHSAG041974
SPARC	NONHSAG041975
BAMBI	NONHSAG005486
BGN	NONHSAG055546
BGN	NONHSAG055547
MGP	NONHSAG010580
SMAD7	NONHSAG023824
LGALS1	NONHSAG033887
SOCS2	NONHSAG011928
SOCS2	NONHSAG011930
C1QTNF6	NONHSAG033857
DAP	NONHSAG039907
FILIP1L	NONHSAG035587
FILIP1L	NONHSAG035589
LAD1	NONHSAG003923
ATRNL1	NONHSAG006932
ATRNL1	NONHSAG006933
ATRNL1	NONHSAG006935
PAK1	NONHSAG009153
PAK1	NONHSAG009154
PAK1	NONHSAG009155
AKAP13	NONHSAG017763
AKAP13	NONHSAG017764
AKAP13	NONHSAG017767
AKAP2	NONHSAG053178
AKAP2	NONHSAG053180
CD55	NONHSAG004121
FAM122B	NONHSAG055357
Closest gene to	Unique
>1 lncRNA	N=100

## Sheet: S9B.proximalNoncodeUPBorg
Table S9B. Upregulated b1-GSN genes, closest gene to changed lncRNAs in Responders
Upreg Gene	NonCodeID Unique	Upreg Unique Gene	NonCodeID
MYLK4	NONHSAG042679	MYLK4	NONHSAG042679
MYLK4	NONHSAG042680	ACADVL	NONHSAG020692
ACADVL	NONHSAG020692	ACAT1	NONHSAG009541
ACADVL	NONHSAG020693	BCKDHA	NONHSAG025865
ACADVL	NONHSAG020694	ECHDC2	NONHSAG001488
ACAT1	NONHSAG009541	MCCC1	NONHSAG036813
BCKDHA	NONHSAG025865	ACADSB	NONHSAG007084
ECHDC2	NONHSAG001488	CS	NONHSAG011373
MCCC1	NONHSAG036813	NDUFA5	NONHSAG048675
ACADSB	NONHSAG007084	NUDT13	NONHSAG006191
CS	NONHSAG011373	COQ9	NONHSAG019569
NDUFA5	NONHSAG048675	OPLAH	NONHSAG051531
NUDT13	NONHSAG006191	ENTPD6	NONHSAG031521
COQ9	NONHSAG019569	HLF	NONHSAG022258
OPLAH	NONHSAG051531	TCEA3	NONHSAG000651
ENTPD6	NONHSAG031521	HDAC4	NONHSAG030963
HLF	NONHSAG022258	REV1	NONHSAG028694
HLF	NONHSAG022259	REV3L	NONHSAG044610
HLF	NONHSAG022260	RPL15	NONHSAG034609
TCEA3	NONHSAG000651	RPL22	NONHSAG000229
TCEA3	NONHSAG000652	SYF2	NONHSAG000722
HDAC4	NONHSAG030963	MTSS1	NONHSAG051200
REV1	NONHSAG028694	ADRB1	NONHSAG006911
REV3L	NONHSAG044610	RNF207	NONHSAG000232
RPL15	NONHSAG034609	KCND3	NONHSAG002421
RPL22	NONHSAG000229	SLC25A26	NONHSAG035351
RPL22	NONHSAG000232	ADRA1A	NONHSAG049814
RPL22	NONHSAG000233	ART3	NONHSAG038243
SYF2	NONHSAG000722	RYR2	NONHSAG004758
MTSS1	NONHSAG051200	ATP2A2	NONHSAG012270
ADRB1	NONHSAG006911	PLCD3	NONHSAG021964
RNF207	NONHSAG000232	IGSF1	NONHSAG055308
RNF207	NONHSAG000233	ARIH2	NONHSAG035047
KCND3	NONHSAG002421	CHPT1	NONHSAG012079
SLC25A26	NONHSAG035351	FRMD4A	NONHSAG005279
ADRA1A	NONHSAG049814	MRPS25	NONHSAG034511
ADRA1A	NONHSAG049817	GPAM	NONHSAG006882
ADRA1A	NONHSAG049819	DENND4B	NONHSAG002988
ART3	NONHSAG038243	NKIRAS1	NONHSAG034609
RYR2	NONHSAG004758	TBC1D4	NONHSAG013782
ATP2A2	NONHSAG012270	PPIL1	NONHSAG043677
ATP2A2	NONHSAG012276	ASB15	NONHSAG048677
PLCD3	NONHSAG021964	ITGB6	NONHSAG029649
IGSF1	NONHSAG055308	PLXNB1	NONHSAG035018
ARIH2	NONHSAG035047	GPR116	NONHSAG043884
CHPT1	NONHSAG012079	HOMER2	NONHSAG017677
FRMD4A	NONHSAG005279	DPYSL2	NONHSAG049811
MRPS25	NONHSAG034511	MAPT	NONHSAG022010
GPAM	NONHSAG006882	AKAP8	NONHSAG024979
DENND4B	NONHSAG002988	RHD	NONHSAG000727
NKIRAS1	NONHSAG034609	CD247	NONHSAG003373
TBC1D4	NONHSAG013782	KLHDC1	NONHSAG014883
PPIL1	NONHSAG043677	SH3RF2	NONHSAG041839
ASB15	NONHSAG048677
ITGB6	NONHSAG029649	N=53
ITGB6	NONHSAG029650	Unique
PLXNB1	NONHSAG035018
GPR116	NONHSAG043884
HOMER2	NONHSAG017677
DPYSL2	NONHSAG049811
MAPT	NONHSAG022010
AKAP8	NONHSAG024979
RHD	NONHSAG000727
CD247	NONHSAG003373
KLHDC1	NONHSAG014883
SH3RF2	NONHSAG041839
SH3RF2	NONHSAG041842
SH3RF2	NONHSAG041843
Closest gene to	N=68
>1 lncRNA	Unique
