# Supplementary material for: An extensive β1-adrenergic receptor gene signaling network regulates molecular remodeling in dilated cardiomyopathies
Source: JCI Insight. 2023 Aug 22;8(16):e169720. doi: 10.1172/jci.insight.169720 (PMC10543724; doi:10.1172/jci.insight.169720)
Supplement: Supplemental table 3 [file jciinsight-8-169720-s241.xlsx]

## Sheet: Table S3A (TG1 genes)
Gene #	Omnibus.P.value	Gly.P.value	Arg.P.value	Gene	NTG_Mean	AC_Mean	GLY_Mean	ARG_Mean	BH_Adj_Gly	BH_Adj_Arg	initial_alias	converted_alias	name	description	namespace
988	6.59e-06	0.00096748	0.000315513	1448595_a_at	0.974472	1.43054	0.314731	0.120234	0.0164756	0.00276069	1448595_A_AT	ENSMUSG00000050071	Bex1	brain expressed X-linked 1 [Source:MGI Symbol;Acc:MGI:1328321]	AFFY_MOE430A,AFFY_MOUSE430A_2,AFFY_MOUSE430_2
293	6.59e-08	2.65e-05	2e-05	1423183_at	1.02725	0.828405	0.279971	0.152825	0.00439934	0.000589966	1423183_AT	ENSMUSG00000067242	Lgi1	leucine-rich repeat LGI family, member 1 [Source:MGI Symbol;Acc:MGI:1861691]	AFFY_MOE430A,AFFY_MOUSE430A_2,AFFY_MOUSE430_2
802	1.66e-05	0.00154394	0.000183466	1427735_a_at	0.8584	0.803524	0.310653	0.15934	0.0193438	0.00199067	1427735_A_AT	ENSMUSG00000031972	Acta1	actin, alpha 1, skeletal muscle [Source:MGI Symbol;Acc:MGI:87902]	AFFY_MOE430A,AFFY_MOUSE430A_2,AFFY_MOUSE430_2
28	2.34e-07	0.000400984	1.99e-07	1435851_at	0.965462	0.890733	0.42999	0.234249	0.0124485	6.06239e-05	1435851_AT	ENSMUSG00000067242	Lgi1	leucine-rich repeat LGI family, member 1 [Source:MGI Symbol;Acc:MGI:1861691]	AFFY_MOE430B,AFFY_MOUSE430_2
2418	1.98e-05	0.00131257	0.00261497	1428083_at	0.801436	0.434172	0.212778	0.248077	0.0182168	0.00941088	1428083_AT	ENSMUSG00000092274	Neat1	nuclear paraspeckle assembly transcript 1 (non-protein coding) [Source:MGI Symbol;Acc:MGI:1914211]	AFFY_MOE430A,AFFY_MOUSE430A_2,AFFY_MOUSE430_2
25	1.08e-07	0.000504781	1.6e-07	1460061_at	0.963948	0.787145	0.512442	0.26088	0.0134742	5.56928e-05	1460061_AT	None	None	None
385	1.5e-06	0.000826582	3.24e-05	1441111_at	0.944672	0.823093	0.502385	0.262577	0.0157176	0.000732324	1441111_AT	ENSMUSG00000044951	Mylk4	myosin light chain kinase family, member 4 [Source:MGI Symbol;Acc:MGI:3643758]	AFFY_MOE430B,AFFY_MOUSE430_2
21	1.2e-08	2.58e-05	1.23e-07	1424737_at	0.945358	0.840317	0.459299	0.262813	0.00439934	5.09689e-05	1424737_AT	ENSMUSG00000035686	Thrsp	thyroid hormone responsive [Source:MGI Symbol;Acc:MGI:109126]	AFFY_MOE430A,AFFY_MOUSE430A_2,AFFY_MOUSE430_2
280	1.18e-07	1.34e-05	1.78e-05	1434278_at	0.889119	0.504446	0.272896	0.26852	0.00301223	0.00055123	1434278_AT	None	None	None
2360	3.7e-05	0.00237589	0.00245561	1424155_at	0.893992	0.510293	0.280494	0.269437	0.0226699	0.00905453	1424155_AT	ENSMUSG00000062515	Fabp4	fatty acid binding protein 4, adipocyte [Source:MGI Symbol;Acc:MGI:88038]	AFFY_MOE430A,AFFY_MOUSE430A_2,AFFY_MOUSE430_2
883	5.87e-06	0.00023991	0.000239189	1433830_at	0.918292	0.469921	0.309022	0.289129	0.0101698	0.00235955	1433830_AT	ENSMUSG00000004980	Hnrnpa2b1	heterogeneous nuclear ribonucleoprotein A2/B1 [Source:MGI Symbol;Acc:MGI:104819]	AFFY_MOE430A,AFFY_MOUSE430A_2,AFFY_MOUSE430_2
396	4.11e-06	0.000167936	3.43e-05	1452731_x_at	0.916031	0.536565	0.344579	0.293978	0.00868353	0.000753734	1452731_X_AT	None	None	None
1376	1.41e-06	0.000575337	0.000706628	1435934_at	1.00784	0.506596	0.340621	0.297327	0.0139105	0.00446387	1435934_AT	ENSMUSG00000030869	Ndufab1	NADH:ubiquinone oxidoreductase subunit AB1 [Source:MGI Symbol;Acc:MGI:1917566]	AFFY_MOE430A,AFFY_MOUSE430A_2,AFFY_MOUSE430_2
607	1.45e-05	0.000501963	9.14e-05	1428301_at	0.937326	0.500095	0.364362	0.30984	0.0134742	0.00130174	1428301_AT	None	None	None
4	3.21e-11	1.13e-07	1.95e-08	1449001_at	1.0115	0.679799	0.421327	0.316816	0.000198406	4.24222e-05	1449001_AT	ENSMUSG00000027332	Ivd	isovaleryl coenzyme A dehydrogenase [Source:MGI Symbol;Acc:MGI:1929242]	AFFY_MOE430A,AFFY_MOUSE430A_2,AFFY_MOUSE430_2
742	2.69e-05	0.000772485	0.000152018	1434842_s_at	0.869924	0.486507	0.416227	0.323112	0.0153124	0.00178283	1434842_S_AT	ENSMUSG00000036572	Upf3b	UPF3 regulator of nonsense transcripts homolog B (yeast) [Source:MGI Symbol;Acc:MGI:1915384]	AFFY_MOE430A,AFFY_MOUSE430A_2,AFFY_MOUSE430_2
22	4.98e-07	0.000760181	1.34e-07	1457038_at	0.959177	0.686295	0.545309	0.335659	0.0153124	5.30031e-05	1457038_AT	ENSMUSG00000037016	Frem2	Fras1 related extracellular matrix protein 2 [Source:MGI Symbol;Acc:MGI:2444465]	AFFY_MOE430B,AFFY_MOUSE430_2
3880	0.000343726	0.00722351	0.00855698	1436540_at	0.898163	0.462717	0.356696	0.353037	0.0349782	0.0191915	1436540_AT	ENSMUSG00000065453	Mirlet7d	microRNA let7d [Source:MGI Symbol;Acc:MGI:2676796]	AFFY_MOE430B,AFFY_MOUSE430_2
243	6.97e-06	0.00254614	1.33e-05	1425425_a_at	0.973419	0.716375	0.596671	0.353182	0.0230991	0.000472394	1425425_A_AT	ENSMUSG00000020218	Wif1	Wnt inhibitory factor 1 [Source:MGI Symbol;Acc:MGI:1344332]	AFFY_MOE430A,AFFY_MOUSE430A_2,AFFY_MOUSE430_2
1594	4.76e-05	0.00112623	0.000982846	1433829_a_at	0.920612	0.583069	0.386012	0.356531	0.0172548	0.00535885	1433829_A_AT	ENSMUSG00000004980	Hnrnpa2b1	heterogeneous nuclear ribonucleoprotein A2/B1 [Source:MGI Symbol;Acc:MGI:104819]	AFFY_MOE430A,AFFY_MOUSE430A_2,AFFY_MOUSE430_2
1225	2.35e-06	0.00203957	0.000525703	1435254_at	0.958358	0.723525	0.499684	0.358174	0.0214611	0.00372834	1435254_AT	ENSMUSG00000053646	Plxnb1	plexin B1 [Source:MGI Symbol;Acc:MGI:2154238]	AFFY_MOE430B,AFFY_MOUSE430_2
1634	9.73e-05	0.00139851	0.00102906	1424252_at	0.921487	0.50486	0.384857	0.35945	0.0185799	0.00547033	1424252_AT	ENSMUSG00000029328	Hnrnpdl	heterogeneous nuclear ribonucleoprotein D-like [Source:MGI Symbol;Acc:MGI:1355299]	AFFY_MOE430A,AFFY_MOUSE430A_2,AFFY_MOUSE430_2
77	7.22e-10	0.0109686	1.29e-06	1449484_at	1.03139	0.743439	0.866219	0.362019	0.041478	0.000147265	1449484_AT	ENSMUSG00000020303	Stc2	stanniocalcin 2 [Source:MGI Symbol;Acc:MGI:1316731]	AFFY_MOE430A,AFFY_MOUSE430A_2,AFFY_MOUSE430_2
3390	0.000316368	0.00837248	0.00604655	1417600_at	0.849976	0.555205	0.416834	0.367461	0.037021	0.0155022	1417600_AT	ENSMUSG00000022899	Slc15a2	solute carrier family 15 (H+/peptide transporter), member 2 [Source:MGI Symbol;Acc:MGI:1890457]	AFFY_MOE430A,AFFY_MOUSE430A_2,AFFY_MOUSE430_2
637	7.43e-06	0.00647208	0.0001003	1426672_at	1.03318	1.06256	0.668314	0.376599	0.0338536	0.00137019	1426672_AT	ENSMUSG00000037949	Ano10	anoctamin 10 [Source:MGI Symbol;Acc:MGI:2143103]	AFFY_MOE430A,AFFY_MOUSE430A_2,AFFY_MOUSE430_2
290	5.63e-07	0.000251264	1.9e-05	1422973_a_at	0.953147	0.902827	0.5468	0.383084	0.0103942	0.000570131	1422973_A_AT	ENSMUSG00000035686	Thrsp	thyroid hormone responsive [Source:MGI Symbol;Acc:MGI:109126]	AFFY_MOE430A,AFFY_MOUSE430A_2,AFFY_MOUSE430_2
702	2.37e-06	0.000477182	0.000126371	1449356_at	1.04223	0.840597	0.528111	0.383948	0.0132958	0.0015665	1449356_AT	ENSMUSG00000031519	Asb5	ankyrin repeat and SOCs box-containing 5 [Source:MGI Symbol;Acc:MGI:1923544]	AFFY_MOE430A,AFFY_MOUSE430A_2,AFFY_MOUSE430_2
872	0.000176334	0.00186999	0.000232564	1439066_at	0.999433	0.696628	0.468373	0.396432	0.0208235	0.00232084	1439066_AT	ENSMUSG00000022309	Angpt1	angiopoietin 1 [Source:MGI Symbol;Acc:MGI:108448]	AFFY_MOE430B,AFFY_MOUSE430_2
313	9.98e-07	0.000402998	2.24e-05	1419286_s_at	1.03561	0.876304	0.587256	0.39825	0.0124485	0.00062078	1419286_S_AT	ENSMUSG00000029469	Ift81	intraflagellar transport 81 [Source:MGI Symbol;Acc:MGI:1098597]	AFFY_MOE430A,AFFY_MOUSE430A_2,AFFY_MOUSE430_2
831	9.37e-06	0.000830004	0.000200704	1417001_a_at	1.03561	0.877874	0.636022	0.403298	0.0157176	0.00210172	1417001_A_AT	ENSMUSG00000037266	Rsrp1	arginine/serine rich protein 1 [Source:MGI Symbol;Acc:MGI:106498]	AFFY_MOE430A,AFFY_MOUSE430A_2,AFFY_MOUSE430_2
121	8.94e-11	1.14e-07	3.45e-06	1419994_s_at	1.03951	0.722591	0.467503	0.404952	0.000198406	0.000238625	1419994_S_AT	ENSMUSG00000020107	Anapc16	anaphase promoting complex subunit 16 [Source:MGI Symbol;Acc:MGI:1289325]	AFFY_MOE430A,AFFY_MOUSE430A_2,AFFY_MOUSE430_2
1267	7.65e-06	0.000971204	0.000575632	1435744_at	0.959179	0.633338	0.453924	0.40844	0.0164996	0.00394868	1435744_AT	ENSMUSG00000085396	Firre	functional intergenic repeating RNA element [Source:MGI Symbol;Acc:MGI:2147989]	AFFY_MOE430B,AFFY_MOUSE430_2
4417	0.00098113	0.00696622	0.0122289	1455696_a_at	0.912106	0.582101	0.344679	0.408879	0.0344633	0.0240923	1455696_A_AT	ENSMUSG00000021413	Prpf4b	pre-mRNA processing factor 4B [Source:MGI Symbol;Acc:MGI:109584]	AFFY_MOE430A,AFFY_MOUSE430A_2,AFFY_MOUSE430_2
987	1.48e-05	3.43e-05	0.00031253	1448538_a_at	1.04768	0.891465	0.555351	0.409707	0.00448088	0.00275546	1448538_A_AT	ENSMUSG00000037266	Rsrp1	arginine/serine rich protein 1 [Source:MGI Symbol;Acc:MGI:106498]	AFFY_MOE430A,AFFY_MOUSE430A_2,AFFY_MOUSE430_2
86	1.59e-08	7e-06	1.56e-06	1435874_at	1.02109	0.70509	0.515936	0.410122	0.00234285	0.00015785	1435874_AT	ENSMUSG00000038205	Prkab2	protein kinase, AMP-activated, beta 2 non-catalytic subunit [Source:MGI Symbol;Acc:MGI:1336185]	AFFY_MOE430B,AFFY_MOUSE430_2
2627	0.000172945	0.00320594	0.00320082	1435079_at	0.880138	0.59717	0.418597	0.412829	0.0249759	0.0105988	1435079_AT	ENSMUSG00000028248	Pnisr	PNN interacting serine/arginine-rich [Source:MGI Symbol;Acc:MGI:1913875]	AFFY_MOE430B,AFFY_MOUSE430_2
3653	0.00318758	0.0117773	0.00726798	1419043_a_at	0.942085	0.583182	0.442815	0.418662	0.042667	0.0173123	1419043_A_AT	ENSMUSG00000054072	Iigp1	interferon inducible GTPase 1 [Source:MGI Symbol;Acc:MGI:1926259]	AFFY_MOE430A,AFFY_MOUSE430A_2,AFFY_MOUSE430_2
26	1.67e-10	1.89e-06	2.09e-07	1418716_at	1.03412	0.762744	0.568853	0.419105	0.00109645	6.06239e-05	1418716_AT	ENSMUSG00000014551	Mrps25	mitochondrial ribosomal protein S25 [Source:MGI Symbol;Acc:MGI:1928140]	AFFY_MOE430A,AFFY_MOUSE430A_2,AFFY_MOUSE430_2
2594	0.000108393	0.0013298	0.00310081	1454774_at	0.928473	0.587471	0.364471	0.422009	0.0183325	0.0104022	1454774_AT	ENSMUSG00000047036	Zfp445	zinc finger protein 445 [Source:MGI Symbol;Acc:MGI:2143340]	AFFY_MOE430B,AFFY_MOUSE430_2
850	0.000655278	0.00677809	0.000216533	1431182_at	1.0944	0.758561	0.547211	0.422106	0.0342068	0.00221679	1431182_AT	ENSMUSG00000015656	Hspa8	heat shock protein 8 [Source:MGI Symbol;Acc:MGI:105384]	AFFY_MOE430A,AFFY_MOUSE430A_2,AFFY_MOUSE430_2
2053	0.00013075	0.00254129	0.00174267	1426124_a_at	0.932011	0.608931	0.465467	0.422534	0.0230991	0.00738303	1426124_A_AT	ENSMUSG00000026034	Clk1	CDC-like kinase 1 [Source:MGI Symbol;Acc:MGI:107403]	AFFY_MOE430A,AFFY_MOUSE430A_2,AFFY_MOUSE430_2
1040	1.97e-05	0.00435068	0.000342911	1438531_at	0.898216	0.90468	0.593163	0.423931	0.0283621	0.00285255	1438531_AT	ENSMUSG00000026494	Kif26b	kinesin family member 26B [Source:MGI Symbol;Acc:MGI:2447076]	AFFY_MOE430B,AFFY_MOUSE430_2
1983	0.00011575	0.00134506	0.00161261	1428467_at	0.853704	0.545108	0.412682	0.424956	0.0184037	0.00707662	1428467_AT	ENSMUSG00000041459	Tardbp	TAR DNA binding protein [Source:MGI Symbol;Acc:MGI:2387629]	AFFY_MOE430A,AFFY_MOUSE430A_2,AFFY_MOUSE430_2
3950	0.0016118	0.0110917	0.00901906	1419042_at	0.975407	0.57859	0.448907	0.425554	0.0416754	0.019834	1419042_AT	ENSMUSG00000054072	Iigp1	interferon inducible GTPase 1 [Source:MGI Symbol;Acc:MGI:1926259]	AFFY_MOE430A,AFFY_MOUSE430A_2,AFFY_MOUSE430_2
126	1.45e-06	0.000442649	3.37e-06	1438532_at	0.944443	0.784388	0.561947	0.426443	0.0127971	0.000238625	1438532_AT	ENSMUSG00000066842	Hmcn1	hemicentin 1 [Source:MGI Symbol;Acc:MGI:2685047]	AFFY_MOE430B,AFFY_MOUSE430_2
5	1e-09	3.25e-07	9.9e-08	1424182_at	0.999329	0.679412	0.481744	0.429732	0.000404021	4.39451e-05	1424182_AT	ENSMUSG00000032047	Acat1	acetyl-Coenzyme A acetyltransferase 1 [Source:MGI Symbol;Acc:MGI:87870]	AFFY_MOE430A,AFFY_MOUSE430A_2,AFFY_MOUSE430_2
738	3.59e-06	0.000674364	0.000150233	1449407_at	1.02442	0.838507	0.58001	0.430259	0.0149321	0.00177013	1449407_AT	ENSMUSG00000029469	Ift81	intraflagellar transport 81 [Source:MGI Symbol;Acc:MGI:1098597]	AFFY_MOE430A,AFFY_MOUSE430A_2,AFFY_MOUSE430_2
1244	6.49e-05	0.000765307	0.000539472	1435080_x_at	0.889322	0.668094	0.424672	0.430456	0.0153124	0.0037737	1435080_X_AT	ENSMUSG00000028248	Pnisr	PNN interacting serine/arginine-rich [Source:MGI Symbol;Acc:MGI:1913875]	AFFY_MOE430B,AFFY_MOUSE430_2
911	2.53e-06	0.000683827	0.000261108	1444305_at	0.869701	0.651357	0.455256	0.430621	0.0149497	0.00249272	1444305_AT	ENSMUSG00000074652	Myh7b	myosin, heavy chain 7B, cardiac muscle, beta [Source:MGI Symbol;Acc:MGI:3710243]	AFFY_MOE430B,AFFY_MOUSE430_2
265	1.09e-07	7.19e-05	1.55e-05	1450707_at	1.05309	0.818736	0.557299	0.431019	0.00635165	0.000507071	1450707_AT	ENSMUSG00000024869	Gm49405	predicted gene, 49405 [Source:MGI Symbol;Acc:MGI:6155029]	AFFY_MOE430A,AFFY_MOUSE430A_2,AFFY_MOUSE430_2
2368	0.000602799	0.00361619	0.00247727	1418152_at	0.886667	0.684944	0.425636	0.433389	0.0263743	0.00910353	1418152_AT	ENSMUSG00000031245	Hmgn5	high-mobility group nucleosome binding domain 5 [Source:MGI Symbol;Acc:MGI:1355295]	AFFY_MOE430A,AFFY_MOUSE430A_2,AFFY_MOUSE430_2
6	8.07e-09	8.14e-06	9.42e-08	1424393_s_at	1.02457	0.825312	0.566768	0.437905	0.00244256	4.39451e-05	1424393_S_AT	ENSMUSG00000025911	Adhfe1	alcohol dehydrogenase, iron containing, 1 [Source:MGI Symbol;Acc:MGI:1923437]	AFFY_MOE430A,AFFY_MOUSE430A_2,AFFY_MOUSE430_2
341	0.000185132	0.00408272	2.57e-05	1427123_s_at	0.829362	0.544386	0.480829	0.440984	0.0275196	0.00065584	1427123_S_AT	None	None	None
1301	2.59e-05	0.00203717	0.000608459	1454149_a_at	0.93824	0.6712	0.52921	0.443509	0.0214611	0.0040698	1454149_A_AT	ENSMUSG00000029068	Ccnl2	cyclin L2 [Source:MGI Symbol;Acc:MGI:1927119]	AFFY_MOE430A,AFFY_MOUSE430A_2,AFFY_MOUSE430_2
2603	0.000134208	0.00247252	0.00312254	1437041_at	0.867851	0.640391	0.45048	0.445856	0.0229713	0.0104368	1437041_AT	ENSMUSG00000028248	Pnisr	PNN interacting serine/arginine-rich [Source:MGI Symbol;Acc:MGI:1913875]	AFFY_MOE430B,AFFY_MOUSE430_2
5325	0.00155689	0.0114188	0.0214947	1434390_at	0.801019	0.545072	0.393644	0.448177	0.0420865	0.0351262	1434390_AT	ENSMUSG00000039630	Hnrnpu	heterogeneous nuclear ribonucleoprotein U [Source:MGI Symbol;Acc:MGI:1858195]	AFFY_MOE430A,AFFY_MOUSE430A_2,AFFY_MOUSE430_2
1168	4.09e-05	0.000194473	0.000444388	1435357_at	1.04435	0.872574	0.646965	0.449641	0.00932995	0.00330801	1435357_AT	ENSMUSG00000037266	Rsrp1	arginine/serine rich protein 1 [Source:MGI Symbol;Acc:MGI:106498]	AFFY_MOE430A,AFFY_MOUSE430A_2,AFFY_MOUSE430_2
303	3.06e-05	0.00107135	2.08e-05	1437967_at	0.948225	0.858722	0.508926	0.454596	0.0168588	0.000597365	1437967_AT	ENSMUSG00000044033	Ccdc141	coiled-coil domain containing 141 [Source:MGI Symbol;Acc:MGI:1919735]	AFFY_MOE430B,AFFY_MOUSE430_2
146	9.81e-06	0.000871894	4.27e-06	1436097_x_at	0.979767	0.78679	0.557643	0.456328	0.0159453	0.000254504	1436097_X_AT	ENSMUSG00000040345	Arhgap9	Rho GTPase activating protein 9 [Source:MGI Symbol;Acc:MGI:2143764]	AFFY_MOE430A,AFFY_MOUSE430A_2,AFFY_MOUSE430_2
890	1.09e-05	0.000229193	0.000246011	1428539_at	0.949334	0.695089	0.448803	0.457297	0.0100989	0.00240538	1428539_AT	ENSMUSG00000030655	Smg1	SMG1 homolog, phosphatidylinositol 3-kinase-related kinase (C. elegans) [Source:MGI Symbol;Acc:MGI:1919742]	AFFY_MOE430B,AFFY_MOUSE430_2
49	1.44e-10	2.52e-06	5.53e-07	1421087_at	1.03709	0.739926	0.617723	0.458119	0.00115874	9.82083e-05	1421087_AT	ENSMUSG00000028957	Per3	period circadian clock 3 [Source:MGI Symbol;Acc:MGI:1277134]	AFFY_MOE430A,AFFY_MOUSE430A_2,AFFY_MOUSE430_2
1001	0.000102341	0.00770109	0.000319743	1438734_at	1.04177	0.693842	0.681408	0.461928	0.0358459	0.00277962	1438734_AT	ENSMUSG00000043122	A530016L24Rik	RIKEN cDNA A530016L24 gene [Source:MGI Symbol;Acc:MGI:2443020]	AFFY_MOE430B,AFFY_MOUSE430_2
67	7.81e-07	0.00155159	9.09e-07	1456796_at	1.0395	0.922587	0.691898	0.462732	0.0193438	0.000118061	1456796_AT	ENSMUSG00000006587	Snai3	snail family zinc finger 3 [Source:MGI Symbol;Acc:MGI:1353563]	AFFY_MOE430B,AFFY_MOUSE430_2
308	3.92e-07	0.000325603	2.15e-05	1435605_at	1.07983	0.945913	0.662048	0.46287	0.0116958	0.000607445	1435605_AT	ENSMUSG00000056367	Actr3b	ARP3 actin-related protein 3B [Source:MGI Symbol;Acc:MGI:2661120]	AFFY_MOE430B,AFFY_MOUSE430_2
1252	0.000222706	0.00284534	0.000551001	1429538_a_at	0.919785	0.649702	0.494184	0.46396	0.023963	0.00382666	1429538_A_AT	ENSMUSG00000028248	Pnisr	PNN interacting serine/arginine-rich [Source:MGI Symbol;Acc:MGI:1913875]	AFFY_MOE430B,AFFY_MOUSE430_2
1585	3.03e-05	0.00102231	0.000971083	1455134_at	0.908227	0.698825	0.466366	0.464545	0.0167363	0.00533146	1455134_AT	ENSMUSG00000055296	Tmem245	transmembrane protein 245 [Source:MGI Symbol;Acc:MGI:2445107]	AFFY_MOE430A,AFFY_MOUSE430A_2,AFFY_MOUSE430_2
204	8.65e-07	0.000327944	9.77e-06	1422678_at	0.978935	0.841917	0.634566	0.464842	0.0116958	0.000410472	1422678_AT	ENSMUSG00000030747	Dgat2	diacylglycerol O-acyltransferase 2 [Source:MGI Symbol;Acc:MGI:1915050]	AFFY_MOE430A,AFFY_MOUSE430A_2,AFFY_MOUSE430_2
81	2.01e-07	0.000266481	1.44e-06	1458081_at	1.05052	0.91423	0.670318	0.465002	0.0106863	0.000152816	1458081_AT	ENSMUSG00000116066	Gm49477	predicted gene, 49477 [Source:MGI Symbol;Acc:MGI:6155147]	AFFY_MOE430B,AFFY_MOUSE430_2
2423	1.91e-05	0.00136503	0.00263737	1426863_at	0.906671	0.610823	0.433436	0.465681	0.0184235	0.00947009	1426863_AT	ENSMUSG00000031134	Rbmx	RNA binding motif protein, X chromosome [Source:MGI Symbol;Acc:MGI:1343044]	AFFY_MOE430A,AFFY_MOUSE430A_2,AFFY_MOUSE430_2
162	2.04e-05	0.00343986	5.68e-06	1420543_at	0.96227	0.777857	0.607195	0.469288	0.0258316	0.000305107	1420543_AT	ENSMUSG00000039763	Dnajc28	DnaJ heat shock protein family (Hsp40) member C28 [Source:MGI Symbol;Acc:MGI:2181053]	AFFY_MOE430A,AFFY_MOUSE430A_2,AFFY_MOUSE430_2
98	4.51e-09	0.000634925	2.29e-06	1427213_at	1.01921	0.84216	0.746305	0.471175	0.0145016	0.000201016	1427213_AT	ENSMUSG00000025271	Pfkfb1	6-phosphofructo-2-kinase/fructose-2,6-biphosphatase 1 [Source:MGI Symbol;Acc:MGI:107816]	AFFY_MOE430A,AFFY_MOUSE430A_2,AFFY_MOUSE430_2
897	1.72e-06	0.000686877	0.00025428	1432195_s_at	0.977852	0.667963	0.535522	0.472432	0.0149497	0.00246483	1432195_S_AT	ENSMUSG00000029068	Ccnl2	cyclin L2 [Source:MGI Symbol;Acc:MGI:1927119]	AFFY_MOE430A,AFFY_MOUSE430A_2,AFFY_MOUSE430_2
84	2.27e-08	2.72e-05	1.53e-06	1428731_at	0.994293	0.734972	0.629547	0.473168	0.00439934	0.000156636	1428731_AT	ENSMUSG00000034235	Usp54	ubiquitin specific peptidase 54 [Source:MGI Symbol;Acc:MGI:1926037]	AFFY_MOE430B,AFFY_MOUSE430_2
131	1.35e-07	2.17e-05	3.66e-06	1428614_at	1.01185	0.666935	0.581095	0.473495	0.00439147	0.000242367	1428614_AT	ENSMUSG00000031958	Ldhd	lactate dehydrogenase D [Source:MGI Symbol;Acc:MGI:106428]	AFFY_MOE430B,AFFY_MOUSE430_2
253	1.96e-07	5.87e-05	1.42e-05	1437496_at	1.07476	0.712555	0.541615	0.475375	0.00594137	0.000480811	1437496_AT	ENSMUSG00000042647	Acad12	acyl-Coenzyme A dehydrogenase family, member 12 [Source:MGI Symbol;Acc:MGI:2443320]	AFFY_MOE430B,AFFY_MOUSE430_2
173	1.81e-07	0.000167163	6.91e-06	1436277_at	0.946268	0.654529	0.622375	0.477538	0.00868353	0.000347577	1436277_AT	ENSMUSG00000058498	Rnf207	ring finger protein 207 [Source:MGI Symbol;Acc:MGI:2684989]	AFFY_MOE430A,AFFY_MOUSE430A_2,AFFY_MOUSE430_2
33	3.53e-07	0.000297492	2.76e-07	1435695_a_at	1.04333	0.891484	0.61962	0.479471	0.0113047	7.27804e-05	1435695_A_AT	ENSMUSG00000002797	Ggct	gamma-glutamyl cyclotransferase [Source:MGI Symbol;Acc:MGI:95700]	AFFY_MOE430A,AFFY_MOUSE430A_2,AFFY_MOUSE430_2
51	8.15e-10	6.05e-08	5.95e-07	1418238_at	1.05489	0.748776	0.586463	0.480003	0.000198406	9.86227e-05	1418238_AT	ENSMUSG00000027332	Ivd	isovaleryl coenzyme A dehydrogenase [Source:MGI Symbol;Acc:MGI:1929242]	AFFY_MOE430A,AFFY_MOUSE430A_2,AFFY_MOUSE430_2
2401	0.000884567	0.00576421	0.00258278	1416859_at	0.958046	0.709051	0.483386	0.480966	0.0322989	0.00936082	1416859_AT	ENSMUSG00000020949	Fkbp3	FK506 binding protein 3 [Source:MGI Symbol;Acc:MGI:1353460]	AFFY_MOE430A,AFFY_MOUSE430A_2,AFFY_MOUSE430_2
72	2.64e-07	0.00164918	1.06e-06	1449088_at	1.05229	0.752847	0.745586	0.485133	0.0199322	0.000128113	1449088_AT	ENSMUSG00000021456	Fbp2	fructose bisphosphatase 2 [Source:MGI Symbol;Acc:MGI:95491]	AFFY_MOE430A,AFFY_MOUSE430A_2,AFFY_MOUSE430_2
202	3.48e-08	1.8e-06	9.79e-06	1449619_s_at	0.981857	0.700708	0.501461	0.48679	0.00109645	0.000410472	1449619_S_AT	ENSMUSG00000040345	Arhgap9	Rho GTPase activating protein 9 [Source:MGI Symbol;Acc:MGI:2143764]	AFFY_MOE430A,AFFY_MOUSE430A_2,AFFY_MOUSE430_2
2901	4.89e-05	0.00227151	0.00409859	1436427_at	0.865811	0.639845	0.454374	0.487168	0.0221522	0.0122943	1436427_AT	ENSMUSG00000021413	Prpf4b	pre-mRNA processing factor 4B [Source:MGI Symbol;Acc:MGI:109584]	AFFY_MOE430A,AFFY_MOUSE430A_2,AFFY_MOUSE430_2
119	3.71e-07	2.57e-05	3.26e-06	1416647_at	1.07198	0.699524	0.598745	0.48744	0.00439934	0.000236404	1416647_AT	ENSMUSG00000060376	Bckdha	branched chain ketoacid dehydrogenase E1, alpha polypeptide [Source:MGI Symbol;Acc:MGI:107701]	AFFY_MOE430A,AFFY_MOUSE430A_2,AFFY_MOUSE430_2
309	9.7e-05	0.00195258	2.17e-05	1433643_at	0.946367	0.655604	0.459217	0.489118	0.0210462	0.000611111	1433643_AT	ENSMUSG00000040118	Cacna2d1	calcium channel, voltage-dependent, alpha2/delta subunit 1 [Source:MGI Symbol;Acc:MGI:88295]	AFFY_MOE430B,AFFY_MOUSE430_2
1164	3.63e-05	0.000542737	0.000440584	1429486_at	0.94227	0.742509	0.503393	0.492571	0.0137369	0.00329378	1429486_AT	ENSMUSG00000026409	Pfkfb2	6-phosphofructo-2-kinase/fructose-2,6-biphosphatase 2 [Source:MGI Symbol;Acc:MGI:107815]	AFFY_MOE430B,AFFY_MOUSE430_2
959	1.24e-05	0.000872959	0.000291235	1416826_a_at	1.01781	0.772365	0.580982	0.492762	0.0159453	0.00264119	1416826_A_AT	ENSMUSG00000092558	Med20	mediator complex subunit 20 [Source:MGI Symbol;Acc:MGI:1929648]	AFFY_MOE430A,AFFY_MOUSE430A_2,AFFY_MOUSE430_2
246	1.66e-05	0.00182521	1.36e-05	1437094_x_at	0.96593	0.803095	0.595716	0.494038	0.020708	0.000477206	1437094_X_AT	ENSMUSG00000061322	Dnaic1	dynein, axonemal, intermediate chain 1 [Source:MGI Symbol;Acc:MGI:1916172]	AFFY_MOE430B,AFFY_MOUSE430_2
164	8.36e-08	0.000245271	5.83e-06	1428332_at	1.0437	0.831538	0.702629	0.494571	0.0102289	0.000309345	1428332_AT	ENSMUSG00000034614	Pik3ip1	phosphoinositide-3-kinase interacting protein 1 [Source:MGI Symbol;Acc:MGI:1917016]	AFFY_MOE430B,AFFY_MOUSE430_2
837	2.44e-05	0.00267204	0.000205097	1429228_at	1.0117	0.798703	0.659812	0.495175	0.0235584	0.00213232	1429228_AT	ENSMUSG00000061533	Cep128	centrosomal protein 128 [Source:MGI Symbol;Acc:MGI:1922466]	AFFY_MOE430B,AFFY_MOUSE430_2
272	2.75e-07	7.5e-05	1.69e-05	1437385_at	1.07368	0.844885	0.613895	0.495349	0.00635165	0.000534777	1437385_AT	ENSMUSG00000046318	Ccbe1	collagen and calcium binding EGF domains 1 [Source:MGI Symbol;Acc:MGI:2445053]	AFFY_MOE430B,AFFY_MOUSE430_2
109	1.48e-08	0.000669345	2.75e-06	1451372_a_at	1.02681	0.812854	0.755902	0.495555	0.0149321	0.000219132	1451372_A_AT	ENSMUSG00000030996	Art1	ADP-ribosyltransferase 1 [Source:MGI Symbol;Acc:MGI:107511]	AFFY_MOE430A,AFFY_MOUSE430A_2,AFFY_MOUSE430_2
174	1.2e-05	0.00116101	6.96e-06	1449118_at	0.979547	0.791538	0.554182	0.497387	0.0174073	0.00034808	1449118_AT	ENSMUSG00000000340	Dbt	dihydrolipoamide branched chain transacylase E2 [Source:MGI Symbol;Acc:MGI:105386]	AFFY_MOE430A,AFFY_MOUSE430A_2,AFFY_MOUSE430_2
3252	0.000578626	0.006295	0.00546419	1460431_at	0.980769	0.859939	0.514524	0.498579	0.033504	0.0146216	1460431_AT	ENSMUSG00000038843	Gcnt1	glucosaminyl (N-acetyl) transferase 1, core 2 [Source:MGI Symbol;Acc:MGI:95676]	AFFY_MOE430B,AFFY_MOUSE430_2
1162	0.000103252	0.000786906	0.000439873	1418007_at	0.927776	0.686063	0.491531	0.498857	0.0154919	0.00329301	1418007_AT	ENSMUSG00000022974	Paxbp1	PAX3 and PAX7 binding protein 1 [Source:MGI Symbol;Acc:MGI:1914617]	AFFY_MOE430A,AFFY_MOUSE430A_2,AFFY_MOUSE430_2
1421	0.000248928	0.00211123	0.000760512	1434047_x_at	0.946093	0.679988	0.497247	0.498974	0.0217677	0.00464358	1434047_X_AT	ENSMUSG00000004980	Hnrnpa2b1	heterogeneous nuclear ribonucleoprotein A2/B1 [Source:MGI Symbol;Acc:MGI:104819]	AFFY_MOE430A,AFFY_MOUSE430A_2,AFFY_MOUSE430_2
329	4.02e-06	7.81e-05	2.42e-05	1443833_at	1.00442	0.728363	0.520095	0.499681	0.00635165	0.00063311	1443833_AT	None	None	None
7	1.16e-09	1.11e-05	3.97e-08	1423084_at	1.07134	0.773551	0.563467	0.500699	0.00284095	4.39451e-05	1423084_AT	ENSMUSG00000033849	B3galt2	UDP-Gal:betaGlcNAc beta 1,3-galactosyltransferase, polypeptide 2 [Source:MGI Symbol;Acc:MGI:1349461]	AFFY_MOE430A,AFFY_MOUSE430A_2,AFFY_MOUSE430_2
1447	4.44e-05	0.00500641	0.000784058	1422677_at	1.00847	0.858495	0.658303	0.501378	0.0297784	0.00471806	1422677_AT	ENSMUSG00000030747	Dgat2	diacylglycerol O-acyltransferase 2 [Source:MGI Symbol;Acc:MGI:1915050]	AFFY_MOE430A,AFFY_MOUSE430A_2,AFFY_MOUSE430_2
1947	0.00165017	0.00785282	0.0015588	1427255_s_at	0.872036	0.655612	0.502946	0.501783	0.0361448	0.00696578	1427255_S_AT	ENSMUSG00000047036	Zfp445	zinc finger protein 445 [Source:MGI Symbol;Acc:MGI:2143340]	AFFY_MOE430A,AFFY_MOUSE430A_2,AFFY_MOUSE430_2
29	2.41e-07	0.000809117	1.93e-07	1449330_at	1.01363	0.841067	0.720284	0.502164	0.0157026	6.06239e-05	1449330_AT	ENSMUSG00000032105	Pdzd3	PDZ domain containing 3 [Source:MGI Symbol;Acc:MGI:2429554]	AFFY_MOE430A,AFFY_MOUSE430A_2,AFFY_MOUSE430_2
1027	0.000796677	0.0054085	0.000333244	1459679_s_at	0.955169	0.73007	0.521842	0.502492	0.0310833	0.00282365	1459679_S_AT	ENSMUSG00000018417	Myo1b	myosin IB [Source:MGI Symbol;Acc:MGI:107752]	AFFY_MOE430B,AFFY_MOUSE430_2
75	1.49e-08	1.29e-05	1.23e-06	1448900_at	1.00286	0.754826	0.656657	0.503655	0.00301223	0.000142713	1448900_AT	ENSMUSG00000013539	Tango2	transport and golgi organization 2 [Source:MGI Symbol;Acc:MGI:101825]	AFFY_MOE430A,AFFY_MOUSE430A_2,AFFY_MOUSE430_2
2086	0.00027558	0.00114211	0.00182149	1415872_at	0.905721	0.597119	0.41761	0.50369	0.0173147	0.00759855	1415872_AT	ENSMUSG00000007850	Hnrnph1	heterogeneous nuclear ribonucleoprotein H1 [Source:MGI Symbol;Acc:MGI:1891925]	AFFY_MOE430A,AFFY_MOUSE430A_2,AFFY_MOUSE430_2
2119	0.00106973	0.00471246	0.00190413	1423577_at	0.949198	0.651674	0.484196	0.504457	0.0292082	0.00781463	1423577_AT	ENSMUSG00000021597	Slf1	SMC5-SMC6 complex localization factor 1 [Source:MGI Symbol;Acc:MGI:2145448]	AFFY_MOE430A,AFFY_MOUSE430A_2,AFFY_MOUSE430_2
3623	0.000296388	0.00670032	0.0071004	1455087_at	0.951741	0.722941	0.516174	0.504931	0.0341171	0.0170446	1455087_AT	ENSMUSG00000100826	Snhg14	small nucleolar RNA host gene 14 [Source:MGI Symbol;Acc:MGI:1289201]	AFFY_MOE430B,AFFY_MOUSE430_2
2159	0.0016301	0.00817494	0.00199339	1420858_at	1.01687	0.779149	0.548796	0.505408	0.0365938	0.0080345	1420858_AT	ENSMUSG00000027499	Pkia	protein kinase inhibitor, alpha [Source:MGI Symbol;Acc:MGI:104747]	AFFY_MOE430A,AFFY_MOUSE430A_2,AFFY_MOUSE430_2
636	4.84e-06	0.000390744	0.000100021	1420542_at	1.01266	0.717222	0.595037	0.505736	0.0123646	0.00136853	1420542_AT	ENSMUSG00000039763	Dnajc28	DnaJ heat shock protein family (Hsp40) member C28 [Source:MGI Symbol;Acc:MGI:2181053]	AFFY_MOE430A,AFFY_MOUSE430A_2,AFFY_MOUSE430_2
32	1.73e-08	0.000113105	2.71e-07	1428613_at	1.02663	0.704057	0.575141	0.507444	0.00752723	7.27804e-05	1428613_AT	ENSMUSG00000031958	Ldhd	lactate dehydrogenase D [Source:MGI Symbol;Acc:MGI:106428]	AFFY_MOE430B,AFFY_MOUSE430_2
217	8.15e-07	6.42e-05	1.03e-05	1451559_a_at	1.0492	0.741755	0.593667	0.508119	0.00625577	0.00041115	1451559_A_AT	ENSMUSG00000022210	Dhrs4	dehydrogenase/reductase (SDR family) member 4 [Source:MGI Symbol;Acc:MGI:90169]	AFFY_MOE430A,AFFY_MOUSE430A_2,AFFY_MOUSE430_2
453	0.000134895	0.00258669	4.8e-05	1439062_at	1.00232	0.735775	0.556224	0.508195	0.0231578	0.000917908	1439062_AT	ENSMUSG00000025893	Kbtbd3	kelch repeat and BTB (POZ) domain containing 3 [Source:MGI Symbol;Acc:MGI:1916399]	AFFY_MOE430B,AFFY_MOUSE430_2
328	1.88e-09	3.39e-05	2.43e-05	1433855_at	1.04496	0.773408	0.484805	0.508911	0.00448088	0.00063311	1433855_AT	ENSMUSG00000057880	Abat	4-aminobutyrate aminotransferase [Source:MGI Symbol;Acc:MGI:2443582]	AFFY_MOE430A,AFFY_MOUSE430A_2,AFFY_MOUSE430_2
543	8.05e-08	3.18e-05	7.47e-05	1449159_at	1.06823	0.877907	0.552225	0.509686	0.00448088	0.00119593	1449159_AT	ENSMUSG00000023439	Gnb3	guanine nucleotide binding protein (G protein), beta 3 [Source:MGI Symbol;Acc:MGI:95785]	AFFY_MOE430A,AFFY_MOUSE430A_2,AFFY_MOUSE430_2
958	0.000261638	0.00254642	0.000290516	1436233_at	0.854719	0.733717	0.512109	0.509831	0.0230991	0.0026389	1436233_AT	ENSMUSG00000040283	Btnl9	butyrophilin-like 9 [Source:MGI Symbol;Acc:MGI:2442439]	AFFY_MOE430B,AFFY_MOUSE430_2
2276	0.000926607	0.00291687	0.00228119	1435870_at	0.904552	0.646014	0.409002	0.509876	0.024105	0.00871665	1435870_AT	ENSMUSG00000060002	Chpt1	choline phosphotransferase 1 [Source:MGI Symbol;Acc:MGI:2384841]	AFFY_MOE430A,AFFY_MOUSE430A_2,AFFY_MOUSE430_2
480	4.66e-07	0.000314555	5.69e-05	1454350_at	1.02164	0.79511	0.662536	0.509905	0.0115985	0.00101881	1454350_AT	ENSMUSG00000060798	Intu	inturned planar cell polarity protein [Source:MGI Symbol;Acc:MGI:2443752]	AFFY_MOE430B,AFFY_MOUSE430_2
79	2.01e-06	0.000731217	1.38e-06	1449443_at	0.988315	0.743011	0.659179	0.510187	0.0153094	0.00015201	1449443_AT	ENSMUSG00000028223	Decr1	2,4-dienoyl CoA reductase 1, mitochondrial [Source:MGI Symbol;Acc:MGI:1914710]	AFFY_MOE430A,AFFY_MOUSE430A_2,AFFY_MOUSE430_2
87	1.5e-08	0.000577116	1.7e-06	1449519_at	0.970667	0.932832	0.749853	0.510187	0.0139115	0.000170039	1449519_AT	ENSMUSG00000036390	Gadd45a	growth arrest and DNA-damage-inducible 45 alpha [Source:MGI Symbol;Acc:MGI:107799]	AFFY_MOE430A,AFFY_MOUSE430A_2,AFFY_MOUSE430_2
1128	0.000300737	0.00272771	0.000408034	1423405_at	1.01666	1.61587	0.560943	0.513166	0.023849	0.00314779	1423405_AT	ENSMUSG00000030317	Timp4	tissue inhibitor of metalloproteinase 4 [Source:MGI Symbol;Acc:MGI:109125]	AFFY_MOE430A,AFFY_MOUSE430A_2,AFFY_MOUSE430_2
561	2.52e-05	0.000860115	7.98e-05	1423447_at	0.958298	0.724303	0.562813	0.513645	0.0159453	0.00123368	1423447_AT	ENSMUSG00000015357	Clpx	caseinolytic mitochondrial matrix peptidase chaperone subunit [Source:MGI Symbol;Acc:MGI:1346017]	AFFY_MOE430A,AFFY_MOUSE430A_2,AFFY_MOUSE430_2
188	1.64e-05	0.00081607	7.82e-06	1453282_at	0.919209	0.88884	0.504701	0.514116	0.0157176	0.000361966	1453282_AT	ENSMUSG00000022865	Cxadr	coxsackie virus and adenovirus receptor [Source:MGI Symbol;Acc:MGI:1201679]	AFFY_MOE430B,AFFY_MOUSE430_2
822	0.000890651	0.00721556	0.000196091	1452291_at	0.954976	0.711671	0.5579	0.514628	0.0349782	0.00206678	1452291_AT	ENSMUSG00000037999	Arap2	ArfGAP with RhoGAP domain, ankyrin repeat and PH domain 2 [Source:MGI Symbol;Acc:MGI:2684416]	AFFY_MOE430A,AFFY_MOUSE430A_2,AFFY_MOUSE430_2
339	1.77e-06	0.00363396	2.49e-05	1436739_at	1.02456	0.96769	0.756862	0.514638	0.0263743	0.00064174	1436739_AT	ENSMUSG00000049115	Agtr1a	angiotensin II receptor, type 1a [Source:MGI Symbol;Acc:MGI:87964]	AFFY_MOE430B,AFFY_MOUSE430_2
132	2.3e-07	4.33e-05	3.75e-06	1419185_a_at	0.95283	0.787121	0.655627	0.515593	0.0049922	0.000242367	1419185_A_AT	ENSMUSG00000005373	Mlxipl	MLX interacting protein-like [Source:MGI Symbol;Acc:MGI:1927999]	AFFY_MOE430A,AFFY_MOUSE430A_2,AFFY_MOUSE430_2
127	3.05e-05	0.00223149	3.51e-06	1426459_s_at	0.990901	0.883618	0.591354	0.518042	0.0221522	0.000238625	1426459_S_AT	ENSMUSG00000041935	AW549877	expressed sequence AW549877 [Source:MGI Symbol;Acc:MGI:2146232]	AFFY_MOE430A,AFFY_MOUSE430A_2,AFFY_MOUSE430_2
2927	0.00126744	0.00388758	0.00418781	1417483_at	0.993742	0.60798	0.491966	0.519674	0.0270568	0.0124504	1417483_AT	ENSMUSG00000035356	Nfkbiz	nuclear factor of kappa light polypeptide gene enhancer in B cells inhibitor, zeta [Source:MGI Symbol;Acc:MGI:1931595]	AFFY_MOE430A,AFFY_MOUSE430A_2,AFFY_MOUSE430_2
90	1.55e-06	0.000416632	1.82e-06	1416617_at	0.945687	0.857688	0.513634	0.520023	0.0124485	0.000175974	1416617_AT	ENSMUSG00000027452	Acss1	acyl-CoA synthetase short-chain family member 1 [Source:MGI Symbol;Acc:MGI:1915988]	AFFY_MOE430A,AFFY_MOUSE430A_2,AFFY_MOUSE430_2
1177	5.49e-06	0.00106279	0.000456019	1452375_at	1.04839	0.756641	0.629072	0.520332	0.0168588	0.0033658	1452375_AT	ENSMUSG00000028737	Aldh4a1	aldehyde dehydrogenase 4 family, member A1 [Source:MGI Symbol;Acc:MGI:2443883]	AFFY_MOE430A,AFFY_MOUSE430A_2,AFFY_MOUSE430_2
510	1.84e-06	7.5e-05	6.29e-05	1424249_a_at	0.972143	0.719916	0.530941	0.521392	0.00635165	0.00106283	1424249_A_AT	ENSMUSG00000040345	Arhgap9	Rho GTPase activating protein 9 [Source:MGI Symbol;Acc:MGI:2143764]	AFFY_MOE430A,AFFY_MOUSE430A_2,AFFY_MOUSE430_2
65	7.22e-08	8.58e-05	8.74e-07	1454758_a_at	0.996438	0.88056	0.62739	0.522045	0.0065494	0.000117008	1454758_A_AT	ENSMUSG00000022010	Tsc22d1	TSC22 domain family, member 1 [Source:MGI Symbol;Acc:MGI:109127]	AFFY_MOE430A,AFFY_MOUSE430A_2,AFFY_MOUSE430_2
685	3.31e-06	0.00202851	0.000117631	1451229_at	1.04447	0.76607	0.716641	0.522059	0.0214225	0.00149434	1451229_AT	ENSMUSG00000034245	Hdac11	histone deacetylase 11 [Source:MGI Symbol;Acc:MGI:2385252]	AFFY_MOE430A,AFFY_MOUSE430A_2,AFFY_MOUSE430_2
36	6.76e-08	7.56e-05	3.87e-07	1424392_at	1.0231	0.825806	0.601942	0.523379	0.00635165	9.35465e-05	1424392_AT	ENSMUSG00000025911	Adhfe1	alcohol dehydrogenase, iron containing, 1 [Source:MGI Symbol;Acc:MGI:1923437]	AFFY_MOE430A,AFFY_MOUSE430A_2,AFFY_MOUSE430_2
230	4.84e-06	0.00212611	1.18e-05	1434008_at	0.971072	1.09417	0.739198	0.523939	0.0218822	0.00044645	1434008_AT	ENSMUSG00000046480	Scn4b	sodium channel, type IV, beta [Source:MGI Symbol;Acc:MGI:2687406]	AFFY_MOE430B,AFFY_MOUSE430_2
3340	0.000827063	0.00767874	0.00580489	1429504_at	0.856076	0.629632	0.542101	0.524709	0.0358459	0.015124	1429504_AT	ENSMUSG00000027981	Rnpc3	RNA-binding region (RNP1, RRM) containing 3 [Source:MGI Symbol;Acc:MGI:1914475]	AFFY_MOE430B,AFFY_MOUSE430_2
2521	7.31e-05	0.00362663	0.00288493	1453740_a_at	0.995686	0.629334	0.527688	0.524739	0.0263743	0.00995146	1453740_A_AT	ENSMUSG00000029068	Ccnl2	cyclin L2 [Source:MGI Symbol;Acc:MGI:1927119]	AFFY_MOE430A,AFFY_MOUSE430A_2,AFFY_MOUSE430_2
2051	9.61e-05	0.00656215	0.00173202	1448143_at	1.12364	0.745036	0.661632	0.524797	0.0339553	0.00734865	1448143_AT	ENSMUSG00000029455	Aldh2	aldehyde dehydrogenase 2, mitochondrial [Source:MGI Symbol;Acc:MGI:99600]	AFFY_MOE430A,AFFY_MOUSE430A_2,AFFY_MOUSE430_2
479	4.24e-06	0.000361594	5.59e-05	1451336_at	0.943152	0.674128	0.608136	0.524975	0.0121134	0.00101554	1451336_AT	ENSMUSG00000053964	Lgals4	lectin, galactose binding, soluble 4 [Source:MGI Symbol;Acc:MGI:107536]	AFFY_MOE430A,AFFY_MOUSE430A_2,AFFY_MOUSE430_2
103	2.37e-06	0.000225616	2.48e-06	1419382_a_at	1.03939	0.745559	0.580985	0.525948	0.0100989	0.000207509	1419382_A_AT	ENSMUSG00000022210	Dhrs4	dehydrogenase/reductase (SDR family) member 4 [Source:MGI Symbol;Acc:MGI:90169]	AFFY_MOE430A,AFFY_MOUSE430A_2,AFFY_MOUSE430_2
1622	0.0018086	0.00564293	0.00101187	1455901_at	0.973362	0.827572	0.4835	0.526788	0.0318656	0.00542869	1455901_AT	ENSMUSG00000060002	Chpt1	choline phosphotransferase 1 [Source:MGI Symbol;Acc:MGI:2384841]	AFFY_MOE430A,AFFY_MOUSE430A_2,AFFY_MOUSE430_2
27	1.25e-08	3.72e-05	1.92e-07	1460184_at	1.01467	0.752979	0.682363	0.526935	0.00462449	6.06239e-05	1460184_AT	ENSMUSG00000027984	Hadh	hydroxyacyl-Coenzyme A dehydrogenase [Source:MGI Symbol;Acc:MGI:96009]	AFFY_MOE430A,AFFY_MOUSE430A_2,AFFY_MOUSE430_2
2723	0.000107139	0.00380435	0.00348976	1438215_at	1.01128	0.752193	0.535271	0.528798	0.0269073	0.011152	1438215_AT	ENSMUSG00000071172	Srsf3	serine/arginine-rich splicing factor 3 [Source:MGI Symbol;Acc:MGI:98285]	AFFY_MOE430A,AFFY_MOUSE430A_2,AFFY_MOUSE430_2
155	8.78e-05	0.00330055	4.93e-06	1452206_at	0.948078	0.661605	0.533494	0.52885	0.0253496	0.00027678	1452206_AT	ENSMUSG00000022110	Sucla2	succinate-Coenzyme A ligase, ADP-forming, beta subunit [Source:MGI Symbol;Acc:MGI:1306775]	AFFY_MOE430A,AFFY_MOUSE430A_2,AFFY_MOUSE430_2
848	0.000393368	0.00459008	0.000215422	1450909_at	0.976967	0.772631	0.584861	0.529059	0.0289035	0.00220889	1450909_AT	ENSMUSG00000028156	Eif4e	eukaryotic translation initiation factor 4E [Source:MGI Symbol;Acc:MGI:95305]	AFFY_MOE430A,AFFY_MOUSE430A_2,AFFY_MOUSE430_2
444	1.66e-05	0.00229437	4.54e-05	1431220_at	1.03905	0.772139	0.696159	0.529689	0.022184	0.000889799	1431220_AT	ENSMUSG00000106019	Gm43672	predicted gene 43672 [Source:MGI Symbol;Acc:MGI:5663809]	AFFY_MOE430B,AFFY_MOUSE430_2
767	4.47e-06	0.000524019	0.000165163	1450917_at	1.06147	0.677583	0.57685	0.529963	0.0136937	0.00186686	1450917_AT	ENSMUSG00000031461	Myom2	myomesin 2 [Source:MGI Symbol;Acc:MGI:1328358]	AFFY_MOE430A,AFFY_MOUSE430A_2,AFFY_MOUSE430_2
161	0.000103315	0.00380636	5.6e-06	1438530_at	0.983644	0.798409	0.537209	0.530414	0.0269073	0.000302678	1438530_AT	ENSMUSG00000027082	Tfpi	tissue factor pathway inhibitor [Source:MGI Symbol;Acc:MGI:1095418]	AFFY_MOE430B,AFFY_MOUSE430_2
1126	3.82e-06	0.00126327	0.000405468	1435823_x_at	1.01531	0.727493	0.588236	0.532039	0.0178806	0.00313355	1435823_X_AT	ENSMUSG00000026921	Egfl7	EGF-like domain 7 [Source:MGI Symbol;Acc:MGI:2449923]	AFFY_MOE430A,AFFY_MOUSE430A_2,AFFY_MOUSE430_2
537	5.36e-08	0.000127359	7.25e-05	1435875_at	0.98637	0.787634	0.57077	0.53204	0.00769638	0.00117485	1435875_AT	ENSMUSG00000038205	Prkab2	protein kinase, AMP-activated, beta 2 non-catalytic subunit [Source:MGI Symbol;Acc:MGI:1336185]	AFFY_MOE430B,AFFY_MOUSE430_2
76	7.09e-06	0.00113617	1.31e-06	1443932_at	1.01942	0.860936	0.621083	0.532243	0.0172548	0.000147265	1443932_AT	ENSMUSG00000051890	Klhdc1	kelch domain containing 1 [Source:MGI Symbol;Acc:MGI:2672853]	AFFY_MOE430B,AFFY_MOUSE430_2
240	1.16e-05	0.0164736	1.3e-05	1435171_at	1.04661	0.957137	0.81864	0.532599	0.049786	0.000469402	1435171_AT	ENSMUSG00000106019	Gm43672	predicted gene 43672 [Source:MGI Symbol;Acc:MGI:5663809]	AFFY_MOE430B,AFFY_MOUSE430_2
4273	0.00308042	0.00523961	0.0111658	1428172_at	0.904921	0.652511	0.453641	0.532988	0.0305802	0.0227393	1428172_AT	ENSMUSG00000035597	Prpf39	pre-mRNA processing factor 39 [Source:MGI Symbol;Acc:MGI:104602]	AFFY_MOE430A,AFFY_MOUSE430A_2,AFFY_MOUSE430_2
345	8.45e-05	0.00227738	2.67e-05	1417497_at	1.01121	0.907431	0.561802	0.53342	0.0221522	0.000656337	1417497_AT	ENSMUSG00000003617	Cp	ceruloplasmin [Source:MGI Symbol;Acc:MGI:88476]	AFFY_MOE430A,AFFY_MOUSE430A_2,AFFY_MOUSE430_2
64	2.22e-07	0.002237	8.16e-07	1424790_at	0.960251	0.70358	0.73696	0.533437	0.0221522	0.00011095	1424790_AT	ENSMUSG00000002346	Slc25a42	solute carrier family 25, member 42 [Source:MGI Symbol;Acc:MGI:1920345]	AFFY_MOE430A,AFFY_MOUSE430A_2,AFFY_MOUSE430_2
2427	0.000772992	0.00373267	0.00264287	1421441_at	1.02871	0.694466	0.579944	0.533618	0.0268026	0.00947242	1421441_AT	ENSMUSG00000022309	Angpt1	angiopoietin 1 [Source:MGI Symbol;Acc:MGI:108448]	AFFY_MOE430A,AFFY_MOUSE430A_2,AFFY_MOUSE430_2
208	1.12e-06	0.00166725	9.97e-06	1422375_a_at	1.00644	0.837459	0.746141	0.534811	0.0199968	0.000410472	1422375_A_AT	ENSMUSG00000030996	Art1	ADP-ribosyltransferase 1 [Source:MGI Symbol;Acc:MGI:107511]	AFFY_MOE430A,AFFY_MOUSE430A_2,AFFY_MOUSE430_2
1803	4.18e-05	0.00191072	0.00129774	1426832_at	0.931036	0.692963	0.560311	0.535568	0.0208689	0.00625992	1426832_AT	ENSMUSG00000035967	Ints6l	integrator complex subunit 6 like [Source:MGI Symbol;Acc:MGI:2442593]	AFFY_MOE430A,AFFY_MOUSE430A_2,AFFY_MOUSE430_2
71	1.61e-08	3.21e-06	1.06e-06	1424183_at	1.00551	0.737158	0.594188	0.537213	0.0012697	0.000128113	1424183_AT	ENSMUSG00000032047	Acat1	acetyl-Coenzyme A acetyltransferase 1 [Source:MGI Symbol;Acc:MGI:87870]	AFFY_MOE430A,AFFY_MOUSE430A_2,AFFY_MOUSE430_2
206	1.04e-05	0.000934544	9.61e-06	1426219_at	0.985972	0.718118	0.598413	0.537229	0.0161757	0.000410472	1426219_AT	ENSMUSG00000028603	Scp2	sterol carrier protein 2, liver [Source:MGI Symbol;Acc:MGI:98254]	AFFY_MOE430A,AFFY_MOUSE430A_2,AFFY_MOUSE430_2
1956	1.03e-05	0.00214837	0.0015724	1454904_at	0.947016	0.680334	0.567564	0.537501	0.0219684	0.00698717	1454904_AT	None	None	None
2342	0.000658646	0.00297271	0.00240816	1433674_a_at	0.970712	0.634866	0.492098	0.538262	0.0242441	0.00894784	1433674_A_AT	ENSMUSG00000108414	Snhg1	small nucleolar RNA host gene 1 [Source:MGI Symbol;Acc:MGI:3763743]	AFFY_MOE430A,AFFY_MOUSE430A_2,AFFY_MOUSE430_2
613	9.01e-05	0.00229401	9.22e-05	1415881_at	0.976922	0.825141	0.450214	0.53854	0.022184	0.00130885	1415881_AT	ENSMUSG00000041028	Ghitm	growth hormone inducible transmembrane protein [Source:MGI Symbol;Acc:MGI:1913342]	AFFY_MOE430A,AFFY_MOUSE430A_2,AFFY_MOUSE430_2
331	7.19e-06	0.00262592	2.43e-05	1443823_s_at	0.974268	0.916274	0.724221	0.54035	0.023299	0.00063311	1443823_S_AT	ENSMUSG00000007097	Atp1a2	ATPase, Na+/K+ transporting, alpha 2 polypeptide [Source:MGI Symbol;Acc:MGI:88106]	AFFY_MOE430B,AFFY_MOUSE430_2
129	2.03e-07	1.24e-05	3.75e-06	1451271_a_at	0.998368	0.756353	0.608088	0.540829	0.00299736	0.000242367	1451271_A_AT	ENSMUSG00000032047	Acat1	acetyl-Coenzyme A acetyltransferase 1 [Source:MGI Symbol;Acc:MGI:87870]	AFFY_MOE430A,AFFY_MOUSE430A_2,AFFY_MOUSE430_2
808	6.61e-05	0.000421001	0.00018544	1447927_at	0.950754	1.03427	0.490503	0.541371	0.0124485	0.00199541	1447927_AT	ENSMUSG00000079362	Gm43302	predicted gene 43302 [Source:MGI Symbol;Acc:MGI:5663439]	AFFY_MOE430B,AFFY_MOUSE430_2
150	1.52e-07	5.4e-06	4.64e-06	1451427_a_at	1.0006	0.824781	0.575159	0.541957	0.00195795	0.000269182	1451427_A_AT	ENSMUSG00000026921	Egfl7	EGF-like domain 7 [Source:MGI Symbol;Acc:MGI:2449923]	AFFY_MOE430A,AFFY_MOUSE430A_2,AFFY_MOUSE430_2
2565	9.94e-05	0.0031671	0.00300933	1455195_at	0.931587	0.665927	0.564974	0.542129	0.0247992	0.0102094	1455195_AT	ENSMUSG00000025290	Rps24	ribosomal protein S24 [Source:MGI Symbol;Acc:MGI:98147]	AFFY_MOE430A,AFFY_MOUSE430A_2,AFFY_MOUSE430_2
2230	0.00108613	0.00477831	0.00216279	1433856_at	0.944868	0.742222	0.53458	0.54403	0.0293029	0.00843973	1433856_AT	ENSMUSG00000040648	Ppip5k2	diphosphoinositol pentakisphosphate kinase 2 [Source:MGI Symbol;Acc:MGI:2142810]	AFFY_MOE430B,AFFY_MOUSE430_2
271	5.17e-05	0.00581219	1.66e-05	1454728_s_at	0.981443	0.964996	0.656278	0.544841	0.032362	0.000533038	1454728_S_AT	ENSMUSG00000037685	Atp8a1	ATPase, aminophospholipid transporter (APLT), class I, type 8A, member 1 [Source:MGI Symbol;Acc:MGI:1330848]	AFFY_MOE430B,AFFY_MOUSE430_2
1780	0.000941007	0.00303442	0.00126778	1452997_at	0.905383	0.637316	0.47137	0.545258	0.0244124	0.00619787	1452997_AT	ENSMUSG00000071796	6820431F20Rik	RIKEN cDNA 6820431F20 gene [Source:MGI Symbol;Acc:MGI:3694236]	AFFY_MOE430A,AFFY_MOUSE430A_2,AFFY_MOUSE430_2
885	0.000111416	0.00823996	0.000241053	1455047_at	0.978622	0.79032	0.691146	0.545632	0.0366961	0.00237022	1455047_AT	ENSMUSG00000027180	Fbxo3	F-box protein 3 [Source:MGI Symbol;Acc:MGI:1929084]	AFFY_MOE430A,AFFY_MOUSE430A_2,AFFY_MOUSE430_2
3763	0.000923746	0.0132618	0.00785332	1439380_x_at	0.894261	0.689917	0.582634	0.545732	0.0445675	0.018148	1439380_X_AT	ENSMUSG00000021268	Meg3	maternally expressed 3 [Source:MGI Symbol;Acc:MGI:1202886]	AFFY_MOE430A,AFFY_MOUSE430A_2,AFFY_MOUSE430_2
14	0.00011569	0.00808576	4.73e-08	1460125_at	0.959782	0.829185	0.588516	0.545904	0.0365518	4.39451e-05	1460125_AT	ENSMUSG00000044033	Ccdc141	coiled-coil domain containing 141 [Source:MGI Symbol;Acc:MGI:1919735]	AFFY_MOE430B,AFFY_MOUSE430_2
50	1.37e-08	1.08e-05	5.65e-07	1418068_at	1.01165	0.783621	0.713802	0.545992	0.00284095	9.83326e-05	1418068_AT	ENSMUSG00000026260	Ndufa10	NADH:ubiquinone oxidoreductase subunit A10 [Source:MGI Symbol;Acc:MGI:1914523]	AFFY_MOE430A,AFFY_MOUSE430A_2,AFFY_MOUSE430_2
259	2.13e-05	0.00228436	1.45e-05	1435836_at	0.953467	0.823552	0.550898	0.546117	0.0221522	0.000487178	1435836_AT	ENSMUSG00000006494	Pdk1	pyruvate dehydrogenase kinase, isoenzyme 1 [Source:MGI Symbol;Acc:MGI:1926119]	AFFY_MOE430B,AFFY_MOUSE430_2
1160	5.59e-05	0.00372494	0.000438659	1433919_at	0.924457	0.815048	0.657157	0.547225	0.0268026	0.00328786	1433919_AT	ENSMUSG00000042607	Asb4	ankyrin repeat and SOCS box-containing 4 [Source:MGI Symbol;Acc:MGI:1929751]	AFFY_MOE430A,AFFY_MOUSE430A_2,AFFY_MOUSE430_2
239	4.18e-07	7.78e-05	1.3e-05	1425788_a_at	1.0432	0.719254	0.646881	0.547555	0.00635165	0.000469402	1425788_A_AT	ENSMUSG00000028601	Echdc2	enoyl Coenzyme A hydratase domain containing 2 [Source:MGI Symbol;Acc:MGI:1289238]	AFFY_MOE430A,AFFY_MOUSE430A_2,AFFY_MOUSE430_2
971	0.000728428	0.00536707	0.000300435	1435926_at	0.871898	0.672653	0.504456	0.547627	0.0309915	0.00269033	1435926_AT	ENSMUSG00000078185	Chml	choroideremia-like [Source:MGI Symbol;Acc:MGI:101913]	AFFY_MOE430B,AFFY_MOUSE430_2
235	2.89e-06	0.000190663	1.27e-05	1452789_at	1.02667	0.871981	0.645354	0.547977	0.00930487	0.00046631	1452789_AT	ENSMUSG00000037972	Snn	stannin [Source:MGI Symbol;Acc:MGI:1276549]	AFFY_MOE430B,AFFY_MOUSE430_2
494	6.33e-05	0.00129013	5.96e-05	1434848_at	0.982624	1.03772	0.62432	0.548265	0.0180205	0.00104564	1434848_AT	ENSMUSG00000072875	Gpr27	G protein-coupled receptor 27 [Source:MGI Symbol;Acc:MGI:1202299]	AFFY_MOE430B,AFFY_MOUSE430_2
10	1.17e-07	0.000125724	8.79e-08	1460194_at	1.03508	0.766378	0.640796	0.548369	0.00769638	4.39451e-05	1460194_AT	ENSMUSG00000026664	Phyh	phytanoyl-CoA hydroxylase [Source:MGI Symbol;Acc:MGI:891978]	AFFY_MOE430A,AFFY_MOUSE430A_2,AFFY_MOUSE430_2
361	1.07e-05	0.000907752	2.74e-05	1436689_a_at	1.00615	0.843546	0.680654	0.549092	0.0160818	0.00065866	1436689_A_AT	ENSMUSG00000026687	Aldh9a1	aldehyde dehydrogenase 9, subfamily A1 [Source:MGI Symbol;Acc:MGI:1861622]	AFFY_MOE430A,AFFY_MOUSE430A_2,AFFY_MOUSE430_2
5523	0.00127154	0.0115156	0.024083	1455160_at	0.803813	0.564746	0.498803	0.549656	0.0422463	0.037945	1455160_AT	ENSMUSG00000074415	Mir100hg	Mir100 Mirlet7a-2 Mir125b-1 cluster host gene [Source:MGI Symbol;Acc:MGI:1920394]	AFFY_MOE430B,AFFY_MOUSE430_2
31	5.25e-07	0.000709108	2.53e-07	1425742_a_at	1.00396	0.855406	0.651564	0.550385	0.0152362	7.10195e-05	1425742_A_AT	ENSMUSG00000022010	Tsc22d1	TSC22 domain family, member 1 [Source:MGI Symbol;Acc:MGI:109127]	AFFY_MOE430A,AFFY_MOUSE430A_2,AFFY_MOUSE430_2
1867	0.000826566	0.00385185	0.00140036	1439484_at	0.930347	0.837459	0.539818	0.550928	0.0269661	0.00651735	1439484_AT	ENSMUSG00000069094	Pde7a	phosphodiesterase 7A [Source:MGI Symbol;Acc:MGI:1202402]	AFFY_MOE430B,AFFY_MOUSE430_2
40	2.62e-07	8.39e-05	4.53e-07	1456396_at	1.01819	0.738078	0.569597	0.551073	0.00651873	9.39816e-05	1456396_AT	ENSMUSG00000021952	Xpo4	exportin 4 [Source:MGI Symbol;Acc:MGI:1888526]	AFFY_MOE430B,AFFY_MOUSE430_2
465	7.96e-06	0.00169132	5.12e-05	1433652_at	0.949031	0.951334	0.693117	0.551614	0.020092	0.000958156	1433652_AT	ENSMUSG00000031111	Igsf1	immunoglobulin superfamily, member 1 [Source:MGI Symbol;Acc:MGI:2147913]	AFFY_MOE430B,AFFY_MOUSE430_2
386	5.48e-06	0.000124965	3.27e-05	1451428_x_at	0.990626	0.706397	0.626589	0.551685	0.00769638	0.00073339	1451428_X_AT	ENSMUSG00000026921	Egfl7	EGF-like domain 7 [Source:MGI Symbol;Acc:MGI:2449923]	AFFY_MOE430A,AFFY_MOUSE430A_2,AFFY_MOUSE430_2
11	1.86e-07	0.000228428	5.62e-08	1448478_at	0.998608	0.797187	0.623679	0.55198	0.0100989	4.39451e-05	1448478_AT	ENSMUSG00000092558	Med20	mediator complex subunit 20 [Source:MGI Symbol;Acc:MGI:1929648]	AFFY_MOE430A,AFFY_MOUSE430A_2,AFFY_MOUSE430_2
156	1.85e-07	3.02e-05	5e-06	1419262_at	1.04354	0.746934	0.597283	0.552063	0.00448088	0.000278242	1419262_AT	ENSMUSG00000031969	Acad8	acyl-Coenzyme A dehydrogenase family, member 8 [Source:MGI Symbol;Acc:MGI:1914198]	AFFY_MOE430A,AFFY_MOUSE430A_2,AFFY_MOUSE430_2
1146	0.000125213	0.000626437	0.000428476	1452232_at	0.995776	0.818709	0.498882	0.552833	0.0144358	0.00324875	1452232_AT	ENSMUSG00000031608	Galnt7	polypeptide N-acetylgalactosaminyltransferase 7 [Source:MGI Symbol;Acc:MGI:1349449]	AFFY_MOE430A,AFFY_MOUSE430A_2,AFFY_MOUSE430_2
1057	0.00237766	0.012328	0.000348469	1435030_at	0.923863	0.614951	0.539735	0.553215	0.0434023	0.0028644	1435030_AT	ENSMUSG00000043241	Upf2	UPF2 regulator of nonsense transcripts homolog (yeast) [Source:MGI Symbol;Acc:MGI:2449307]	AFFY_MOE430A,AFFY_MOUSE430A_2,AFFY_MOUSE430_2
83	2.69e-07	9.3e-05	1.49e-06	1433827_at	0.967653	0.947147	0.603238	0.553456	0.00685836	0.000156217	1433827_AT	ENSMUSG00000037685	Atp8a1	ATPase, aminophospholipid transporter (APLT), class I, type 8A, member 1 [Source:MGI Symbol;Acc:MGI:1330848]	AFFY_MOE430B,AFFY_MOUSE430_2
616	3.7e-05	0.000695836	9.38e-05	1427441_a_at	0.999946	0.793242	0.552847	0.553683	0.0150252	0.00132508	1427441_A_AT	ENSMUSG00000061838	Suclg2	succinate-Coenzyme A ligase, GDP-forming, beta subunit [Source:MGI Symbol;Acc:MGI:1306824]	AFFY_MOE430A,AFFY_MOUSE430A_2,AFFY_MOUSE430_2
553	0.000109182	0.00524984	7.64e-05	1418314_a_at	0.995089	0.888858	0.719378	0.554356	0.0306194	0.00120223	1418314_A_AT	ENSMUSG00000008658	Rbfox1	RNA binding protein, fox-1 homolog (C. elegans) 1 [Source:MGI Symbol;Acc:MGI:1926224]	AFFY_MOE430A,AFFY_MOUSE430A_2,AFFY_MOUSE430_2
159	4.53e-08	2.68e-05	5.17e-06	1450969_at	1.04293	0.802299	0.645151	0.554372	0.00439934	0.000282952	1450969_AT	ENSMUSG00000032527	Pccb	propionyl Coenzyme A carboxylase, beta polypeptide [Source:MGI Symbol;Acc:MGI:1914154]	AFFY_MOE430A,AFFY_MOUSE430A_2,AFFY_MOUSE430_2
2413	0.000423298	0.00959371	0.00260832	1422526_at	1.03202	0.829468	0.660761	0.554676	0.0392075	0.00939994	1422526_AT	ENSMUSG00000018796	Acsl1	acyl-CoA synthetase long-chain family member 1 [Source:MGI Symbol;Acc:MGI:102797]	AFFY_MOE430A,AFFY_MOUSE430A_2,AFFY_MOUSE430_2
1565	4.84e-05	0.002953	0.000941987	1456072_at	0.873096	0.709312	0.625502	0.554741	0.024203	0.00523701	1456072_AT	ENSMUSG00000032827	Ppp1r9a	protein phosphatase 1, regulatory subunit 9A [Source:MGI Symbol;Acc:MGI:2442401]	AFFY_MOE430B,AFFY_MOUSE430_2
1513	0.000717009	0.00273002	0.00087121	1449686_s_at	0.971438	0.742816	0.519693	0.555074	0.023849	0.00500895	1449686_S_AT	ENSMUSG00000028603	Scp2	sterol carrier protein 2, liver [Source:MGI Symbol;Acc:MGI:98254]	AFFY_MOE430A,AFFY_MOUSE430A_2,AFFY_MOUSE430_2
279	5.21e-05	0.0024865	1.74e-05	1434354_at	1.02517	0.900613	0.665102	0.55526	0.0229713	0.000542705	1434354_AT	ENSMUSG00000040147	Maob	monoamine oxidase B [Source:MGI Symbol;Acc:MGI:96916]	AFFY_MOE430B,AFFY_MOUSE430_2
346	0.000112168	0.00315657	2.61e-05	1427177_at	0.931173	0.770566	0.616305	0.55556	0.0247467	0.000656337	1427177_AT	ENSMUSG00000025241	Fyco1	FYVE and coiled-coil domain containing 1 [Source:MGI Symbol;Acc:MGI:107277]	AFFY_MOE430A,AFFY_MOUSE430A_2,AFFY_MOUSE430_2
222	1e-05	0.00206561	1.12e-05	1435841_s_at	1.00329	0.825112	0.577992	0.556666	0.0215269	0.00043902	1435841_S_AT	ENSMUSG00000061838	Suclg2	succinate-Coenzyme A ligase, GDP-forming, beta subunit [Source:MGI Symbol;Acc:MGI:1306824]	AFFY_MOE430B,AFFY_MOUSE430_2
38	1.13e-08	3e-06	4.2e-07	1416105_at	1.01565	0.902837	0.647091	0.556763	0.00124314	9.39816e-05	1416105_AT	ENSMUSG00000025453	Nnt	nicotinamide nucleotide transhydrogenase [Source:MGI Symbol;Acc:MGI:109279]	AFFY_MOE430A,AFFY_MOUSE430A_2,AFFY_MOUSE430_2
502	0.000130169	0.00180664	6.12e-05	1452432_at	1.00304	0.807573	0.57684	0.557099	0.0207029	0.0010605	1452432_AT	ENSMUSG00000027082	Tfpi	tissue factor pathway inhibitor [Source:MGI Symbol;Acc:MGI:1095418]	AFFY_MOE430A,AFFY_MOUSE430A_2,AFFY_MOUSE430_2
698	0.000778321	0.00849683	0.000124935	1420859_at	0.98287	0.849503	0.59352	0.557819	0.0372188	0.00155757	1420859_AT	ENSMUSG00000027499	Pkia	protein kinase inhibitor, alpha [Source:MGI Symbol;Acc:MGI:104747]	AFFY_MOE430A,AFFY_MOUSE430A_2,AFFY_MOUSE430_2
432	2.67e-06	0.000137078	4.31e-05	1419810_x_at	0.992426	0.739065	0.598104	0.558351	0.00798354	0.000868186	1419810_X_AT	ENSMUSG00000040345	Arhgap9	Rho GTPase activating protein 9 [Source:MGI Symbol;Acc:MGI:2143764]	AFFY_MOE430A,AFFY_MOUSE430A_2,AFFY_MOUSE430_2
614	0.00059538	0.00550622	9.28e-05	1424637_s_at	0.932479	0.683096	0.53357	0.558579	0.0313662	0.00131522	1424637_S_AT	ENSMUSG00000078622	Ccdc47	coiled-coil domain containing 47 [Source:MGI Symbol;Acc:MGI:1914413]	AFFY_MOE430A,AFFY_MOUSE430A_2,AFFY_MOUSE430_2
179	4.84e-06	0.00110845	7.63e-06	1454971_x_at	0.977375	0.855573	0.656955	0.559012	0.0171633	0.000355526	1454971_X_AT	ENSMUSG00000022010	Tsc22d1	TSC22 domain family, member 1 [Source:MGI Symbol;Acc:MGI:109127]	AFFY_MOE430A,AFFY_MOUSE430A_2,AFFY_MOUSE430_2
498	2.34e-05	0.000337642	6.03e-05	1417480_at	1.02086	0.71478	0.613457	0.55909	0.0118474	0.00105331	1417480_AT	ENSMUSG00000001366	Fbxo9	f-box protein 9 [Source:MGI Symbol;Acc:MGI:1918788]	AFFY_MOE430A,AFFY_MOUSE430A_2,AFFY_MOUSE430_2
952	0.00011219	0.00144976	0.000286198	1458268_s_at	1.04203	0.824046	0.662338	0.55947	0.0187362	0.00261164	1458268_S_AT	ENSMUSG00000020427	Igfbp3	insulin-like growth factor binding protein 3 [Source:MGI Symbol;Acc:MGI:96438]	AFFY_MOE430B,AFFY_MOUSE430_2
122	5.77e-09	1.71e-06	3.48e-06	1426522_at	1.00902	0.79168	0.667674	0.560242	0.00109645	0.000238625	1426522_AT	ENSMUSG00000059447	Hadhb	hydroxyacyl-Coenzyme A dehydrogenase/3-ketoacyl-Coenzyme A thiolase/enoyl-Coenzyme A hydratase (trifunctional protein), beta subunit [Source:MGI Symbol;Acc:MGI:2136381]	AFFY_MOE430A,AFFY_MOUSE430A_2,AFFY_MOUSE430_2
189	0.000291204	0.00731325	7.91e-06	1420093_s_at	0.982465	0.611389	0.599349	0.560883	0.0351602	0.000363194	1420093_S_AT	ENSMUSG00000029328	Hnrnpdl	heterogeneous nuclear ribonucleoprotein D-like [Source:MGI Symbol;Acc:MGI:1355299]	AFFY_MOE430A,AFFY_MOUSE430A_2,AFFY_MOUSE430_2
242	4.42e-08	7.19e-07	1.31e-05	1449338_at	1.04762	0.805606	0.621964	0.56108	0.000695193	0.000471059	1449338_AT	ENSMUSG00000020107	Anapc16	anaphase promoting complex subunit 16 [Source:MGI Symbol;Acc:MGI:1289325]	AFFY_MOE430A,AFFY_MOUSE430A_2,AFFY_MOUSE430_2
147	2.25e-05	0.0018405	4.31e-06	1460555_at	1.05695	0.812009	0.657161	0.561409	0.0207731	0.00025514	1460555_AT	ENSMUSG00000036006	Ripor2	RHO family interacting cell polarization regulator 2 [Source:MGI Symbol;Acc:MGI:2444879]	AFFY_MOE430A,AFFY_MOUSE430A_2,AFFY_MOUSE430_2
468	0.000115791	0.0108594	5.26e-05	1444429_at	0.94646	0.955238	0.72585	0.561671	0.0413185	0.000978045	1444429_AT	ENSMUSG00000045776	Lrtm1	leucine-rich repeats and transmembrane domains 1 [Source:MGI Symbol;Acc:MGI:2442106]	AFFY_MOE430B,AFFY_MOUSE430_2
9	1.63e-08	0.000123225	5.51e-08	1455376_at	1.00864	0.809436	0.749983	0.561981	0.00769638	4.39451e-05	1455376_AT	ENSMUSG00000058997	Vwa8	von Willebrand factor A domain containing 8 [Source:MGI Symbol;Acc:MGI:1919008]	AFFY_MOE430B,AFFY_MOUSE430_2
4247	0.00218105	0.00877252	0.0109434	1455475_at	0.913012	0.742749	0.550348	0.562465	0.0378148	0.0224126	1455475_AT	ENSMUSG00000037818	Abhd18	abhydrolase domain containing 18 [Source:MGI Symbol;Acc:MGI:1915468]	AFFY_MOE430A,AFFY_MOUSE430A_2,AFFY_MOUSE430_2
220	2.8e-08	3.43e-05	1.07e-05	1416452_at	1.02114	0.854533	0.63192	0.564265	0.00448088	0.000423234	1416452_AT	ENSMUSG00000030934	Oat	ornithine aminotransferase [Source:MGI Symbol;Acc:MGI:97394]	AFFY_MOE430A,AFFY_MOUSE430A_2,AFFY_MOUSE430_2
481	1.18e-06	0.000581256	5.68e-05	1431818_at	0.941138	0.761309	0.682912	0.564755	0.0139726	0.00101881	1431818_AT	ENSMUSG00000079179	Rab10os	RAB10, member RAS oncogene family, opposite strand [Source:MGI Symbol;Acc:MGI:1921423]	AFFY_MOE430B,AFFY_MOUSE430_2
427	1.49e-05	0.00231762	4.17e-05	1453377_at	1.00959	0.965131	0.695253	0.565058	0.0223313	0.000849868	1453377_AT	ENSMUSG00000053886	Sh2d4a	SH2 domain containing 4A [Source:MGI Symbol;Acc:MGI:1919531]	AFFY_MOE430B,AFFY_MOUSE430_2
927	0.000761269	0.0055726	0.000270392	1457354_at	0.959315	0.953948	0.609437	0.565298	0.0315708	0.00253278	1457354_AT	ENSMUSG00000035849	Krt222	keratin 222 [Source:MGI Symbol;Acc:MGI:2442728]	AFFY_MOE430B,AFFY_MOUSE430_2
783	3.4e-05	0.000343598	0.000171619	1456629_at	0.920307	0.784695	0.623867	0.565312	0.01196	0.00190732	1456629_AT	ENSMUSG00000042099	Kank3	KN motif and ankyrin repeat domains 3 [Source:MGI Symbol;Acc:MGI:1098615]	AFFY_MOE430A,AFFY_MOUSE430A_2,AFFY_MOUSE430_2
774	4.72e-06	0.000352645	0.000167658	1445841_at	1.01033	0.902413	0.625931	0.565449	0.0120169	0.00187527	1445841_AT	ENSMUSG00000027961	Lrrc39	leucine rich repeat containing 39 [Source:MGI Symbol;Acc:MGI:1924557]	AFFY_MOE430B,AFFY_MOUSE430_2
2585	0.000690254	0.00302669	0.00308077	1436549_a_at	0.940642	0.734772	0.550427	0.565657	0.0243873	0.0103704	1436549_A_AT	ENSMUSG00000046434	Hnrnpa1	heterogeneous nuclear ribonucleoprotein A1 [Source:MGI Symbol;Acc:MGI:104820]	AFFY_MOE430A,AFFY_MOUSE430A_2,AFFY_MOUSE430_2
12	3.63e-07	0.000493282	5.96e-08	1423062_at	1.03955	0.883005	0.669884	0.565919	0.0134742	4.39451e-05	1423062_AT	ENSMUSG00000020427	Igfbp3	insulin-like growth factor binding protein 3 [Source:MGI Symbol;Acc:MGI:96438]	AFFY_MOE430A,AFFY_MOUSE430A_2,AFFY_MOUSE430_2
130	4.11e-08	1.51e-05	3.7e-06	1428394_at	1.00298	0.966255	0.619999	0.566014	0.00320488	0.000242367	1428394_AT	ENSMUSG00000079484	Phyhd1	phytanoyl-CoA dioxygenase domain containing 1 [Source:MGI Symbol;Acc:MGI:3612860]	AFFY_MOE430A,AFFY_MOUSE430A_2,AFFY_MOUSE430_2
442	2.22e-06	0.00668882	4.52e-05	1417383_at	1.02184	0.814077	0.809451	0.566272	0.0341171	0.000887879	1417383_AT	ENSMUSG00000021236	Entpd5	ectonucleoside triphosphate diphosphohydrolase 5 [Source:MGI Symbol;Acc:MGI:1321385]	AFFY_MOE430A,AFFY_MOUSE430A_2,AFFY_MOUSE430_2
1276	9e-05	0.000533141	0.000581002	1420365_a_at	0.944748	0.671832	0.469667	0.566455	0.0137369	0.00396191	1420365_A_AT	ENSMUSG00000004980	Hnrnpa2b1	heterogeneous nuclear ribonucleoprotein A2/B1 [Source:MGI Symbol;Acc:MGI:104819]	AFFY_MOE430A,AFFY_MOUSE430A_2,AFFY_MOUSE430_2
1215	1.98e-05	0.000239514	0.00050517	1427384_at	0.975837	0.95554	0.533717	0.56655	0.0101698	0.0036181	1427384_AT	ENSMUSG00000057133	Chd6	chromodomain helicase DNA binding protein 6 [Source:MGI Symbol;Acc:MGI:1918639]	AFFY_MOE430A,AFFY_MOUSE430A_2,AFFY_MOUSE430_2
1041	2.13e-05	0.0142155	0.000341772	1458595_at	1.06221	0.957505	0.809001	0.567126	0.0462789	0.00285255	1458595_AT	ENSMUSG00000060798	Intu	inturned planar cell polarity protein [Source:MGI Symbol;Acc:MGI:2443752]	AFFY_MOE430B,AFFY_MOUSE430_2
120	2.01e-05	0.0129066	3.25e-06	1440335_at	1.03613	0.874171	0.780462	0.567453	0.0441998	0.000236404	1440335_AT	ENSMUSG00000086298	Gm11716	predicted gene 11716 [Source:MGI Symbol;Acc:MGI:3649215]	AFFY_MOE430B,AFFY_MOUSE430_2
1145	0.000594193	0.00334758	0.000425438	1437370_at	0.97293	0.794475	0.577036	0.567742	0.0255308	0.00323333	1437370_AT	ENSMUSG00000026039	Sgo2a	shugoshin 2A [Source:MGI Symbol;Acc:MGI:1098767]	AFFY_MOE430B,AFFY_MOUSE430_2
1942	4.16e-05	0.00227947	0.00154057	1424071_s_at	0.981371	0.778133	0.597575	0.568398	0.0221522	0.0069032	1424071_S_AT	ENSMUSG00000034525	Ice1	interactor of little elongation complex ELL subunit 1 [Source:MGI Symbol;Acc:MGI:2385865]	AFFY_MOE430A,AFFY_MOUSE430A_2,AFFY_MOUSE430_2
3266	0.00239547	0.00693803	0.00551283	1416858_a_at	0.94854	0.753443	0.512854	0.569123	0.0344044	0.0146885	1416858_A_AT	ENSMUSG00000020949	Fkbp3	FK506 binding protein 3 [Source:MGI Symbol;Acc:MGI:1353460]	AFFY_MOE430A,AFFY_MOUSE430A_2,AFFY_MOUSE430_2
214	8.63e-06	0.000724506	1.01e-05	1448486_at	1.00976	0.828521	0.608491	0.569364	0.0153094	0.000410702	1448486_AT	ENSMUSG00000023921	Mmut	methylmalonyl-Coenzyme A mutase [Source:MGI Symbol;Acc:MGI:97239]	AFFY_MOE430A,AFFY_MOUSE430A_2,AFFY_MOUSE430_2
1018	0.000150898	0.00221416	0.000328121	1455358_at	1.00045	0.858944	0.688863	0.570453	0.0220885	0.0028035	1455358_AT	ENSMUSG00000008658	Rbfox1	RNA binding protein, fox-1 homolog (C. elegans) 1 [Source:MGI Symbol;Acc:MGI:1926224]	AFFY_MOE430B,AFFY_MOUSE430_2
6125	0.0119573	0.0119465	0.0345832	1439399_a_at	0.950354	0.586523	0.479496	0.570532	0.0429227	0.0491336	1439399_A_AT	ENSMUSG00000065087	Snord22	small nucleolar RNA, C/D box 22 [Source:MGI Symbol;Acc:MGI:1933385]	AFFY_MOE430A,AFFY_MOUSE430A_2,AFFY_MOUSE430_2
878	8.64e-07	0.0122946	0.000237003	1452344_at	0.988381	0.843419	0.792388	0.570738	0.0434023	0.00234898	1452344_AT	ENSMUSG00000023805	Synj2	synaptojanin 2 [Source:MGI Symbol;Acc:MGI:1201671]	AFFY_MOE430A,AFFY_MOUSE430A_2,AFFY_MOUSE430_2
1758	0.000114308	0.000333705	0.00124094	1429642_at	0.949138	0.70652	0.507476	0.570799	0.0117567	0.0061356	1429642_AT	ENSMUSG00000042213	Zfand4	zinc finger, AN1-type domain 4 [Source:MGI Symbol;Acc:MGI:1914742]	AFFY_MOE430B,AFFY_MOUSE430_2
749	0.000160562	0.00134191	0.000156992	1435399_at	0.943954	0.752954	0.566994	0.571025	0.0183895	0.00182602	1435399_AT	ENSMUSG00000050315	Synpo2	synaptopodin 2 [Source:MGI Symbol;Acc:MGI:2153070]	AFFY_MOE430B,AFFY_MOUSE430_2
756	2.15e-05	0.000550391	0.000161548	1423689_a_at	1.04289	0.819157	0.660343	0.571244	0.0137369	0.0018464	1423689_A_AT	ENSMUSG00000026930	Gpsm1	G-protein signalling modulator 1 (AGS3-like, C. elegans) [Source:MGI Symbol;Acc:MGI:1915089]	AFFY_MOE430A,AFFY_MOUSE430A_2,AFFY_MOUSE430_2
356	3.27e-06	0.000455909	2.72e-05	1436275_at	0.99509	0.864411	0.692731	0.573032	0.0129763	0.000657484	1436275_AT	ENSMUSG00000025221	Kcnip2	Kv channel-interacting protein 2 [Source:MGI Symbol;Acc:MGI:2135916]	AFFY_MOE430B,AFFY_MOUSE430_2
1838	0.000977105	0.00273242	0.00135695	1454074_a_at	0.937605	0.656147	0.539777	0.573774	0.023849	0.00641401	1454074_A_AT	ENSMUSG00000029422	Rsrc2	arginine/serine-rich coiled-coil 2 [Source:MGI Symbol;Acc:MGI:1913489]	AFFY_MOE430A,AFFY_MOUSE430A_2,AFFY_MOUSE430_2
102	1.58e-06	0.00111237	2.4e-06	1455180_at	0.986314	0.899604	0.666319	0.573848	0.0171735	0.000204753	1455180_AT	ENSMUSG00000041361	Myzap	myocardial zonula adherens protein [Source:MGI Symbol;Acc:MGI:2142908]	AFFY_MOE430A,AFFY_MOUSE430A_2,AFFY_MOUSE430_2
1417	3.79e-05	0.0066057	0.000752745	1447854_s_at	1.01234	0.849812	0.726228	0.573941	0.034022	0.00462271	1447854_S_AT	ENSMUSG00000068854	Hist2h2be	histone cluster 2, H2be [Source:MGI Symbol;Acc:MGI:2448415]	AFFY_MOE430B,AFFY_MOUSE430_2
643	8.25e-05	0.00325572	0.000101842	1433965_at	0.979369	0.949955	0.725345	0.575534	0.0251834	0.00137771	1433965_AT	ENSMUSG00000037685	Atp8a1	ATPase, aminophospholipid transporter (APLT), class I, type 8A, member 1 [Source:MGI Symbol;Acc:MGI:1330848]	AFFY_MOE430B,AFFY_MOUSE430_2
604	3.72e-05	0.0010609	8.98e-05	1452009_at	0.97505	0.847377	0.591777	0.576613	0.0168588	0.00129521	1452009_AT	ENSMUSG00000038172	Ttc39b	tetratricopeptide repeat domain 39B [Source:MGI Symbol;Acc:MGI:1917113]	AFFY_MOE430A,AFFY_MOUSE430A_2,AFFY_MOUSE430_2
886	4.36e-05	0.00311859	0.000242533	1455372_at	0.986425	0.873142	0.698984	0.577172	0.0246731	0.00238208	1455372_AT	ENSMUSG00000039652	Cpeb3	cytoplasmic polyadenylation element binding protein 3 [Source:MGI Symbol;Acc:MGI:2443075]	AFFY_MOE430A,AFFY_MOUSE430A_2,AFFY_MOUSE430_2
395	8.99e-06	0.000162476	3.43e-05	1451221_at	0.959802	0.74994	0.61338	0.577516	0.00862114	0.000753734	1451221_AT	ENSMUSG00000034525	Ice1	interactor of little elongation complex ELL subunit 1 [Source:MGI Symbol;Acc:MGI:2385865]	AFFY_MOE430A,AFFY_MOUSE430A_2,AFFY_MOUSE430_2
509	1.54e-07	2.53e-06	6.29e-05	1424433_at	1.05341	0.787707	0.766643	0.577519	0.00115874	0.00106283	1424433_AT	ENSMUSG00000023094	Msrb2	methionine sulfoxide reductase B2 [Source:MGI Symbol;Acc:MGI:1923717]	AFFY_MOE430A,AFFY_MOUSE430A_2,AFFY_MOUSE430_2
144	5.31e-05	0.0124413	4.21e-06	1436756_x_at	1.02438	0.792754	0.765228	0.577779	0.043586	0.000254413	1436756_X_AT	ENSMUSG00000027984	Hadh	hydroxyacyl-Coenzyme A dehydrogenase [Source:MGI Symbol;Acc:MGI:96009]	AFFY_MOE430A,AFFY_MOUSE430A_2,AFFY_MOUSE430_2
1590	1.08e-05	0.00170611	0.000979378	1438175_x_at	1.04116	0.727767	0.660183	0.578417	0.020092	0.0053515	1438175_X_AT	ENSMUSG00000031461	Myom2	myomesin 2 [Source:MGI Symbol;Acc:MGI:1328358]	AFFY_MOE430B,AFFY_MOUSE430_2
811	0.000768779	0.00871887	0.000188122	1428512_at	0.980833	0.896983	0.638726	0.578421	0.0377095	0.00201854	1428512_AT	ENSMUSG00000072964	Bhlhb9	basic helix-loop-helix domain containing, class B9 [Source:MGI Symbol;Acc:MGI:1917487]	AFFY_MOE430B,AFFY_MOUSE430_2
260	5.34e-06	0.000643982	1.48e-05	1428447_at	1.06635	0.852702	0.725611	0.57894	0.0146273	0.000493447	1428447_AT	ENSMUSG00000025933	Tmem14a	transmembrane protein 14A [Source:MGI Symbol;Acc:MGI:1922962]	AFFY_MOE430B,AFFY_MOUSE430_2
759	2.3e-05	0.00150867	0.000161034	1450643_s_at	1.00782	0.855195	0.687135	0.579548	0.0191376	0.0018464	1450643_S_AT	ENSMUSG00000018796	Acsl1	acyl-CoA synthetase long-chain family member 1 [Source:MGI Symbol;Acc:MGI:102797]	AFFY_MOE430A,AFFY_MOUSE430A_2,AFFY_MOUSE430_2
458	7.84e-05	0.00487965	4.91e-05	1426856_at	0.989756	0.834589	0.733547	0.579553	0.0295085	0.0009329	1426856_AT	ENSMUSG00000028383	Hsdl2	hydroxysteroid dehydrogenase like 2 [Source:MGI Symbol;Acc:MGI:1919729]	AFFY_MOE430A,AFFY_MOUSE430A_2,AFFY_MOUSE430_2
151	9.99e-10	7.45e-08	4.68e-06	1416170_at	1.03069	0.793218	0.63247	0.579569	0.000198406	0.000269704	1416170_AT	ENSMUSG00000005981	Trap1	TNF receptor-associated protein 1 [Source:MGI Symbol;Acc:MGI:1915265]	AFFY_MOE430A,AFFY_MOUSE430A_2,AFFY_MOUSE430_2
513	7.77e-06	0.0103316	6.28e-05	1433763_at	1.01313	0.773751	0.824505	0.57967	0.0404589	0.00106283	1433763_AT	ENSMUSG00000021236	Entpd5	ectonucleoside triphosphate diphosphohydrolase 5 [Source:MGI Symbol;Acc:MGI:1321385]	AFFY_MOE430B,AFFY_MOUSE430_2
446	5.04e-06	0.000829165	4.58e-05	1433590_at	1.02793	0.86155	0.719391	0.580355	0.0157176	0.000893613	1433590_AT	ENSMUSG00000029804	Herc3	hect domain and RLD 3 [Source:MGI Symbol;Acc:MGI:1921248]	AFFY_MOE430B,AFFY_MOUSE430_2
80	1.05e-07	1.09e-05	1.43e-06	1439096_at	0.999205	0.911878	0.63973	0.580438	0.00284095	0.000152816	1439096_AT	ENSMUSG00000063428	Ddo	D-aspartate oxidase [Source:MGI Symbol;Acc:MGI:1925528]	AFFY_MOE430B,AFFY_MOUSE430_2
200	0.000172556	0.00945184	9.13e-06	1436168_at	0.984247	0.868156	0.684333	0.580574	0.0390365	0.000397246	1436168_AT	ENSMUSG00000064225	Paqr9	progestin and adipoQ receptor family member IX [Source:MGI Symbol;Acc:MGI:1922802]	AFFY_MOE430B,AFFY_MOUSE430_2
219	5.51e-07	0.000132346	1.06e-05	1448337_at	1.01795	0.828297	0.70668	0.580963	0.00792782	0.000421193	1448337_AT	ENSMUSG00000005882	Uqcc1	ubiquinol-cytochrome c reductase complex assembly factor 1 [Source:MGI Symbol;Acc:MGI:1929472]	AFFY_MOE430A,AFFY_MOUSE430A_2,AFFY_MOUSE430_2
70	1.44e-06	0.000623899	9.93e-07	1453552_at	1.03701	0.894839	0.656308	0.581152	0.0144358	0.000123444	1453552_AT	ENSMUSG00000101304	Plet1os	placenta expressed transcript 1, opposite strand [Source:MGI Symbol;Acc:MGI:1916881]	AFFY_MOE430B,AFFY_MOUSE430_2
321	3.66e-05	0.000948067	2.32e-05	1448735_at	1.03868	0.973064	0.628696	0.581983	0.0162981	0.00062893	1448735_AT	ENSMUSG00000003617	Cp	ceruloplasmin [Source:MGI Symbol;Acc:MGI:88476]	AFFY_MOE430A,AFFY_MOUSE430A_2,AFFY_MOUSE430_2
790	1.55e-05	0.00376394	0.000175375	1419403_at	0.99227	0.785741	0.738988	0.582123	0.0268522	0.00192832	1419403_AT	ENSMUSG00000058173	Smco4	single-pass membrane protein with coiled-coil domains 4 [Source:MGI Symbol;Acc:MGI:3039636]	AFFY_MOE430A,AFFY_MOUSE430A_2,AFFY_MOUSE430_2
696	9.86e-06	0.00464689	0.000124065	1428892_at	1.02606	0.718409	0.769813	0.582161	0.0289992	0.00155117	1428892_AT	ENSMUSG00000024007	Ppil1	peptidylprolyl isomerase (cyclophilin)-like 1 [Source:MGI Symbol;Acc:MGI:1916066]	AFFY_MOE430B,AFFY_MOUSE430_2
205	2.93e-07	0.000544997	9.86e-06	1434647_at	1.06747	0.861176	0.768273	0.582182	0.0137369	0.000410472	1434647_AT	ENSMUSG00000042961	Egflam	EGF-like, fibronectin type III and laminin G domains [Source:MGI Symbol;Acc:MGI:2146149]	AFFY_MOE430B,AFFY_MOUSE430_2
602	0.000555989	0.013519	8.96e-05	1434572_at	1.00866	1.00318	0.687964	0.582328	0.0449358	0.00129518	1434572_AT	ENSMUSG00000004698	Hdac9	histone deacetylase 9 [Source:MGI Symbol;Acc:MGI:1931221]	AFFY_MOE430B,AFFY_MOUSE430_2
784	1.65e-05	0.00213872	0.000172222	1440537_at	1.02066	0.80242	0.721118	0.582896	0.0219471	0.00190914	1440537_AT	ENSMUSG00000047298	Kcnv2	potassium channel, subfamily V, member 2 [Source:MGI Symbol;Acc:MGI:2670981]	AFFY_MOE430B,AFFY_MOUSE430_2
426	5.17e-05	0.00159898	4.18e-05	1426857_a_at	1.01351	0.815831	0.685403	0.583743	0.0196253	0.000849868	1426857_A_AT	ENSMUSG00000028383	Hsdl2	hydroxysteroid dehydrogenase like 2 [Source:MGI Symbol;Acc:MGI:1919729]	AFFY_MOE430A,AFFY_MOUSE430A_2,AFFY_MOUSE430_2
224	1.99e-05	0.000885169	1.17e-05	1455446_x_at	0.963475	0.750496	0.594974	0.585618	0.0160281	0.0004446	1455446_X_AT	ENSMUSG00000030861	Acadsb	acyl-Coenzyme A dehydrogenase, short/branched chain [Source:MGI Symbol;Acc:MGI:1914135]	AFFY_MOE430A,AFFY_MOUSE430A_2,AFFY_MOUSE430_2
511	5.4e-06	0.000453814	6.27e-05	1451500_at	0.936123	0.773002	0.743086	0.585641	0.0129763	0.00106283	1451500_AT	ENSMUSG00000034911	Ushbp1	USH1 protein network component harmonin binding protein 1 [Source:MGI Symbol;Acc:MGI:1922920]	AFFY_MOE430A,AFFY_MOUSE430A_2,AFFY_MOUSE430_2
1035	4.91e-06	0.00109352	0.00033757	1428255_at	0.980259	0.752586	0.663587	0.585842	0.0170953	0.0028382	1428255_AT	ENSMUSG00000024188	Luc7l	Luc7-like [Source:MGI Symbol;Acc:MGI:1914228]	AFFY_MOE430A,AFFY_MOUSE430A_2,AFFY_MOUSE430_2
3825	0.00229713	0.00831527	0.00822315	1417321_at	0.935277	0.66725	0.566826	0.586028	0.0368805	0.0187079	1417321_AT	ENSMUSG00000035649	Zcchc7	zinc finger, CCHC domain containing 7 [Source:MGI Symbol;Acc:MGI:2442912]	AFFY_MOE430A,AFFY_MOUSE430A_2,AFFY_MOUSE430_2
1202	4.9e-06	0.00140203	0.000490633	1438630_x_at	1.00507	0.824316	0.675186	0.586436	0.0185866	0.00355199	1438630_X_AT	ENSMUSG00000053907	Mat2a	methionine adenosyltransferase II, alpha [Source:MGI Symbol;Acc:MGI:2443731]	AFFY_MOE430A,AFFY_MOUSE430A_2,AFFY_MOUSE430_2
603	2.77e-05	0.000480914	8.99e-05	1437364_at	0.951464	0.756918	0.666967	0.587087	0.0133278	0.00129521	1437364_AT	ENSMUSG00000028247	Coq3	coenzyme Q3 methyltransferase [Source:MGI Symbol;Acc:MGI:101813]	AFFY_MOE430A,AFFY_MOUSE430A_2,AFFY_MOUSE430_2
58	4.94e-07	0.014511	7e-07	1426726_at	1.02246	0.885428	0.87092	0.587396	0.0468042	0.000105024	1426726_AT	ENSMUSG00000039220	Ppp1r10	protein phosphatase 1, regulatory subunit 10 [Source:MGI Symbol;Acc:MGI:1289273]	AFFY_MOE430A,AFFY_MOUSE430A_2,AFFY_MOUSE430_2
1321	7.28e-05	0.0014161	0.00063341	1433536_at	1.01367	0.80385	0.637518	0.587519	0.0185866	0.00417144	1433536_AT	ENSMUSG00000019796	Lrp11	low density lipoprotein receptor-related protein 11 [Source:MGI Symbol;Acc:MGI:2442989]	AFFY_MOE430B,AFFY_MOUSE430_2
531	5.08e-06	0.000353518	7.03e-05	1419702_at	0.992871	0.873476	0.601232	0.587576	0.0120169	0.00114991	1419702_AT	ENSMUSG00000072258	Taf1a	TATA-box binding protein associated factor, RNA polymerase I, A [Source:MGI Symbol;Acc:MGI:109578]	AFFY_MOE430A,AFFY_MOUSE430A_2,AFFY_MOUSE430_2
3440	0.00530462	0.00877155	0.00623651	1427322_at	0.926389	0.865706	0.608622	0.588109	0.0378148	0.0157351	1427322_AT	ENSMUSG00000022914	Brwd1	bromodomain and WD repeat domain containing 1 [Source:MGI Symbol;Acc:MGI:1890651]	AFFY_MOE430A,AFFY_MOUSE430A_2,AFFY_MOUSE430_2
720	0.000120014	0.00596362	0.000136947	1443575_at	1.03222	0.959225	0.746783	0.588752	0.0326964	0.00165516	1443575_AT	ENSMUSG00000101655	2310040G24Rik	RIKEN cDNA 2310040G24 gene [Source:MGI Symbol;Acc:MGI:1916897]	AFFY_MOE430B,AFFY_MOUSE430_2
387	3.79e-05	0.000756925	3.26e-05	1455491_at	0.928604	0.711556	0.57196	0.589834	0.0153124	0.00073339	1455491_AT	ENSMUSG00000020069	Hnrnph3	heterogeneous nuclear ribonucleoprotein H3 [Source:MGI Symbol;Acc:MGI:1926462]	AFFY_MOE430A,AFFY_MOUSE430A_2,AFFY_MOUSE430_2
52	5.21e-10	2.42e-07	5.98e-07	1424662_at	1.00705	0.762935	0.6128	0.590056	0.000350981	9.86227e-05	1424662_AT	ENSMUSG00000026926	Pmpca	peptidase (mitochondrial processing) alpha [Source:MGI Symbol;Acc:MGI:1918568]	AFFY_MOE430A,AFFY_MOUSE430A_2,AFFY_MOUSE430_2
61	4.67e-06	0.00435615	7.7e-07	1455972_x_at	1.03741	0.831193	0.772688	0.591002	0.0283621	0.000109845	1455972_X_AT	ENSMUSG00000027984	Hadh	hydroxyacyl-Coenzyme A dehydrogenase [Source:MGI Symbol;Acc:MGI:96009]	AFFY_MOE430A,AFFY_MOUSE430A_2,AFFY_MOUSE430_2
1997	0.00028593	0.00218392	0.00164656	1460033_at	0.958643	0.794756	0.598589	0.591674	0.0220451	0.00717497	1460033_AT	ENSMUSG00000065412	Mir29b-2	microRNA 29b-2 [Source:MGI Symbol;Acc:MGI:3619047]	AFFY_MOE430B,AFFY_MOUSE430_2
816	1.99e-06	0.000292234	0.00019118	1457435_x_at	1.03576	0.732659	0.650351	0.591737	0.0112064	0.00203878	1457435_X_AT	ENSMUSG00000031461	Myom2	myomesin 2 [Source:MGI Symbol;Acc:MGI:1328358]	AFFY_MOE430B,AFFY_MOUSE430_2
1932	0.000144028	0.00442704	0.00152408	1425764_a_at	0.98226	0.774667	0.663537	0.591762	0.0284489	0.00686468	1425764_A_AT	ENSMUSG00000030826	Bcat2	branched chain aminotransferase 2, mitochondrial [Source:MGI Symbol;Acc:MGI:1276534]	AFFY_MOE430A,AFFY_MOUSE430A_2,AFFY_MOUSE430_2
876	0.000692016	0.00893124	0.000235066	1425528_at	0.970739	0.834903	0.624836	0.592083	0.0379361	0.0023351	1425528_AT	ENSMUSG00000026586	Prrx1	paired related homeobox 1 [Source:MGI Symbol;Acc:MGI:97712]	AFFY_MOE430A,AFFY_MOUSE430A_2,AFFY_MOUSE430_2
295	3.91e-05	0.013024	1.99e-05	1436644_x_at	1.03154	0.79098	0.776167	0.592264	0.0443351	0.000589966	1436644_X_AT	ENSMUSG00000002032	Tmem25	transmembrane protein 25 [Source:MGI Symbol;Acc:MGI:1918937]	AFFY_MOE430B,AFFY_MOUSE430_2
133	4.99e-06	0.00757524	3.76e-06	1423145_a_at	1.03593	0.88623	0.823812	0.592557	0.0356448	0.000242367	1423145_A_AT	ENSMUSG00000007877	Tcap	titin-cap [Source:MGI Symbol;Acc:MGI:1330233]	AFFY_MOE430A,AFFY_MOUSE430A_2,AFFY_MOUSE430_2
297	2.71e-06	0.00149335	2.05e-05	1424175_at	1.03661	0.863102	0.792831	0.593191	0.0189987	0.000594637	1424175_AT	ENSMUSG00000022389	Tef	thyrotroph embryonic factor [Source:MGI Symbol;Acc:MGI:98663]	AFFY_MOE430A,AFFY_MOUSE430A_2,AFFY_MOUSE430_2
487	3.76e-06	4.36e-05	5.74e-05	1456573_x_at	1.02614	0.925685	0.696805	0.593308	0.0049922	0.00101938	1456573_X_AT	ENSMUSG00000025453	Nnt	nicotinamide nucleotide transhydrogenase [Source:MGI Symbol;Acc:MGI:109279]	AFFY_MOE430A,AFFY_MOUSE430A_2,AFFY_MOUSE430_2
2643	0.000273468	0.000274767	0.00323752	1451989_a_at	1.0016	0.89843	0.626442	0.593342	0.0108191	0.0106575	1451989_A_AT	ENSMUSG00000024277	Mapre2	microtubule-associated protein, RP/EB family, member 2 [Source:MGI Symbol;Acc:MGI:106271]	AFFY_MOE430A,AFFY_MOUSE430A_2,AFFY_MOUSE430_2
2448	0.000382663	0.000978474	0.00271485	1428907_at	0.935454	0.674229	0.472641	0.593703	0.0164996	0.00964663	1428907_AT	ENSMUSG00000010608	Rbm25	RNA binding motif protein 25 [Source:MGI Symbol;Acc:MGI:1914289]	AFFY_MOE430A,AFFY_MOUSE430A_2,AFFY_MOUSE430_2
697	5.04e-05	0.000420695	0.00012453	1427251_at	0.937412	0.733267	0.537246	0.593812	0.0124485	0.00155475	1427251_AT	None	None	None
74	3.46e-06	0.0015913	1.16e-06	1417582_s_at	1.04094	0.96916	0.744213	0.594413	0.0196176	0.00013641	1417582_S_AT	ENSMUSG00000031730	Dhodh	dihydroorotate dehydrogenase [Source:MGI Symbol;Acc:MGI:1928378]	AFFY_MOE430A,AFFY_MOUSE430A_2,AFFY_MOUSE430_2
3686	0.00214629	0.00769335	0.00740769	1457568_at	0.912238	0.675291	0.582247	0.594511	0.0358459	0.0174883	1457568_AT	ENSMUSG00000000568	Hnrnpd	heterogeneous nuclear ribonucleoprotein D [Source:MGI Symbol;Acc:MGI:101947]	AFFY_MOE430B,AFFY_MOUSE430_2
8	7.63e-09	6.94e-05	6.97e-08	1431892_a_at	1.03206	0.814996	0.797544	0.594791	0.00635165	4.39451e-05	1431892_A_AT	ENSMUSG00000020937	Plcd3	phospholipase C, delta 3 [Source:MGI Symbol;Acc:MGI:107451]	AFFY_MOE430B,AFFY_MOUSE430_2
43	8.77e-08	0.000742085	4.85e-07	1433767_at	0.998964	0.892936	0.792584	0.595347	0.0153124	9.39816e-05	1433767_AT	ENSMUSG00000042350	Arel1	apoptosis resistant E3 ubiquitin protein ligase 1 [Source:MGI Symbol;Acc:MGI:1915747]	AFFY_MOE430B,AFFY_MOUSE430_2
373	6.58e-06	0.000415169	3.04e-05	1452685_at	1.04279	0.839067	0.753586	0.595577	0.0124485	0.000705442	1452685_AT	ENSMUSG00000024442	Dele1	DAP3 binding cell death enhancer 1 [Source:MGI Symbol;Acc:MGI:1914089]	AFFY_MOE430A,AFFY_MOUSE430A_2,AFFY_MOUSE430_2
1121	0.000717956	0.00751154	0.000403816	1433576_at	0.99849	0.811963	0.702123	0.595695	0.0355827	0.00313184	1433576_AT	ENSMUSG00000053907	Mat2a	methionine adenosyltransferase II, alpha [Source:MGI Symbol;Acc:MGI:2443731]	AFFY_MOE430A,AFFY_MOUSE430A_2,AFFY_MOUSE430_2
2285	0.000121169	0.00194594	0.00229794	1438775_at	0.96333	0.708257	0.59255	0.595709	0.0210288	0.00875075	1438775_AT	None	None	None
1500	4.34e-05	0.00654734	0.000847302	1457306_at	1.01589	0.82471	0.739277	0.595923	0.0339137	0.00491548	1457306_AT	None	None	None
357	7.27e-06	0.00111947	2.72e-05	1416772_at	0.99211	0.785869	0.756282	0.596941	0.0172114	0.000657484	1416772_AT	ENSMUSG00000028607	Cpt2	carnitine palmitoyltransferase 2 [Source:MGI Symbol;Acc:MGI:109176]	AFFY_MOE430A,AFFY_MOUSE430A_2,AFFY_MOUSE430_2
1266	0.00461161	0.016528	0.000571412	1434328_at	0.962544	0.830272	0.575808	0.597073	0.0497967	0.00392767	1434328_AT	ENSMUSG00000012405	Rpl15	ribosomal protein L15 [Source:MGI Symbol;Acc:MGI:1913730]	AFFY_MOE430A,AFFY_MOUSE430A_2,AFFY_MOUSE430_2
844	1.73e-05	0.000744902	0.000211237	1430976_a_at	1.01884	0.861965	0.667318	0.597159	0.0153124	0.00217794	1430976_A_AT	ENSMUSG00000028140	Mrpl9	mitochondrial ribosomal protein L9 [Source:MGI Symbol;Acc:MGI:2137211]	AFFY_MOE430A,AFFY_MOUSE430A_2,AFFY_MOUSE430_2
263	0.000104878	0.00311452	1.51e-05	1416838_at	0.971662	0.755406	0.633643	0.5973	0.0246731	0.000497728	1416838_AT	ENSMUSG00000023921	Mmut	methylmalonyl-Coenzyme A mutase [Source:MGI Symbol;Acc:MGI:97239]	AFFY_MOE430A,AFFY_MOUSE430A_2,AFFY_MOUSE430_2
541	2.73e-05	0.000769322	7.4e-05	1453486_a_at	0.917802	0.911492	0.634308	0.597409	0.0153124	0.0011897	1453486_A_AT	ENSMUSG00000007279	Scube2	signal peptide, CUB domain, EGF-like 2 [Source:MGI Symbol;Acc:MGI:1928765]	AFFY_MOE430A,AFFY_MOUSE430A_2,AFFY_MOUSE430_2
915	0.000185851	0.00102496	0.000262305	1448359_a_at	0.95517	0.7897	0.580583	0.597449	0.0167363	0.00249462	1448359_A_AT	ENSMUSG00000038412	Higd1a	HIG1 domain family, member 1A [Source:MGI Symbol;Acc:MGI:1930666]	AFFY_MOE430A,AFFY_MOUSE430A_2,AFFY_MOUSE430_2
191	2.79e-06	0.000871934	8.15e-06	1454086_a_at	1.02845	0.884111	0.681573	0.597597	0.0159453	0.000371316	1454086_A_AT	ENSMUSG00000032698	Lmo2	LIM domain only 2 [Source:MGI Symbol;Acc:MGI:102811]	AFFY_MOE430A,AFFY_MOUSE430A_2,AFFY_MOUSE430_2
488	3.35e-06	5.94e-05	5.74e-05	1422759_a_at	0.955774	0.654718	0.616025	0.599311	0.00594137	0.00101938	1422759_A_AT	ENSMUSG00000000131	Xpo6	exportin 6 [Source:MGI Symbol;Acc:MGI:2429950]	AFFY_MOE430A,AFFY_MOUSE430A_2,AFFY_MOUSE430_2
181	7.92e-06	0.00163598	7.5e-06	1421560_at	1.03957	0.886241	0.694337	0.60012	0.0198553	0.000355526	1421560_AT	ENSMUSG00000006587	Snai3	snail family zinc finger 3 [Source:MGI Symbol;Acc:MGI:1353563]	AFFY_MOE430A,AFFY_MOUSE430A_2,AFFY_MOUSE430_2
2058	3.25e-05	0.00693564	0.00175175	1438386_x_at	0.982491	0.823918	0.679313	0.600193	0.0344044	0.00738611	1438386_X_AT	ENSMUSG00000053907	Mat2a	methionine adenosyltransferase II, alpha [Source:MGI Symbol;Acc:MGI:2443731]	AFFY_MOE430A,AFFY_MOUSE430A_2,AFFY_MOUSE430_2
358	0.000148639	0.00260856	2.7e-05	1449137_at	1.00272	0.722404	0.562086	0.601175	0.0232579	0.000657484	1449137_AT	ENSMUSG00000031299	Pdha1	pyruvate dehydrogenase E1 alpha 1 [Source:MGI Symbol;Acc:MGI:97532]	AFFY_MOE430A,AFFY_MOUSE430A_2,AFFY_MOUSE430_2
232	0.000131879	0.003597	1.23e-05	1428288_at	0.982357	0.946852	0.598705	0.601329	0.0263255	0.000461132	1428288_AT	ENSMUSG00000033863	Klf9	Kruppel-like factor 9 [Source:MGI Symbol;Acc:MGI:1333856]	AFFY_MOE430A,AFFY_MOUSE430A_2,AFFY_MOUSE430_2
760	0.00018404	0.00196191	0.000161231	1435751_at	0.953044	0.841206	0.653978	0.601527	0.0210559	0.0018464	1435751_AT	ENSMUSG00000030249	Abcc9	ATP-binding cassette, sub-family C (CFTR/MRP), member 9 [Source:MGI Symbol;Acc:MGI:1352630]	AFFY_MOE430B,AFFY_MOUSE430_2
35	3.45e-06	0.00127115	3.26e-07	1416319_at	1.0045	0.894698	0.688341	0.601947	0.017899	8.10529e-05	1416319_AT	ENSMUSG00000039197	Adk	adenosine kinase [Source:MGI Symbol;Acc:MGI:87930]	AFFY_MOE430A,AFFY_MOUSE430A_2,AFFY_MOUSE430_2
377	1.07e-07	6.89e-07	3.06e-05	1433711_s_at	1.03219	0.873664	0.600571	0.602111	0.000695193	0.000706316	1433711_S_AT	ENSMUSG00000038332	Sesn1	sestrin 1 [Source:MGI Symbol;Acc:MGI:2155278]	AFFY_MOE430A,AFFY_MOUSE430A_2,AFFY_MOUSE430_2
1408	1.06e-05	0.000871933	0.000742325	1424596_s_at	1.02538	0.88584	0.620149	0.602507	0.0159453	0.00458413	1424596_S_AT	ENSMUSG00000057604	Lmcd1	LIM and cysteine-rich domains 1 [Source:MGI Symbol;Acc:MGI:1353635]	AFFY_MOE430A,AFFY_MOUSE430A_2,AFFY_MOUSE430_2
99	1.47e-05	0.00143383	2.31e-06	1428919_at	1.00681	0.792058	0.666599	0.602853	0.0186505	0.000201016	1428919_AT	ENSMUSG00000069135	Fgfr1op	Fgfr1 oncogene partner [Source:MGI Symbol;Acc:MGI:1922546]	AFFY_MOE430B,AFFY_MOUSE430_2
34	1.65e-09	1.42e-06	3.26e-07	1450048_a_at	1.02959	0.79958	0.673231	0.603517	0.00109645	8.10529e-05	1450048_A_AT	ENSMUSG00000030541	Idh2	isocitrate dehydrogenase 2 (NADP+), mitochondrial [Source:MGI Symbol;Acc:MGI:96414]	AFFY_MOE430A,AFFY_MOUSE430A_2,AFFY_MOUSE430_2
2698	0.000468727	0.000602944	0.00339021	1418003_at	1.03029	1.18906	0.672716	0.603904	0.0143356	0.0109306	1418003_AT	ENSMUSG00000022018	Rgcc	regulator of cell cycle [Source:MGI Symbol;Acc:MGI:1913464]	AFFY_MOE430A,AFFY_MOUSE430A_2,AFFY_MOUSE430_2
124	9.66e-08	2.6e-05	3.43e-06	1435097_at	1.04416	0.876686	0.699763	0.605259	0.00439934	0.000238625	1435097_AT	ENSMUSG00000029575	Mmab	methylmalonic aciduria (cobalamin deficiency) cblB type homolog (human) [Source:MGI Symbol;Acc:MGI:1924947]	AFFY_MOE430A,AFFY_MOUSE430A_2,AFFY_MOUSE430_2
355	1.72e-06	7.15e-05	2.7e-05	1435682_at	1.02768	0.833976	0.66064	0.605606	0.00635165	0.000657484	1435682_AT	ENSMUSG00000035202	Lars2	leucyl-tRNA synthetase, mitochondrial [Source:MGI Symbol;Acc:MGI:2142973]	AFFY_MOE430B,AFFY_MOUSE430_2
530	0.000333354	0.00362318	6.99e-05	1434397_at	0.9396	0.721453	0.540827	0.605699	0.0263743	0.00114768	1434397_AT	ENSMUSG00000035798	Zdhhc17	zinc finger, DHHC domain containing 17 [Source:MGI Symbol;Acc:MGI:2445110]	AFFY_MOE430B,AFFY_MOUSE430_2
1150	6.47e-05	0.0107166	0.000430733	1423071_x_at	0.999552	0.859621	0.808431	0.605741	0.0410817	0.00325934	1423071_X_AT	ENSMUSG00000114196	Gm47547	predicted gene, 47547 [Source:MGI Symbol;Acc:MGI:6096561]	AFFY_MOE430A,AFFY_MOUSE430A_2,AFFY_MOUSE430_2
62	1.76e-06	0.000664021	8.16e-07	1419367_at	1.02698	0.777048	0.726574	0.606425	0.0148926	0.00011095	1419367_AT	ENSMUSG00000028223	Decr1	2,4-dienoyl CoA reductase 1, mitochondrial [Source:MGI Symbol;Acc:MGI:1914710]	AFFY_MOE430A,AFFY_MOUSE430A_2,AFFY_MOUSE430_2
779	4.63e-06	0.000253547	0.000169211	1428991_at	0.960886	0.886524	0.637753	0.606808	0.0103942	0.00189021	1428991_AT	ENSMUSG00000022525	Plaat1	phospholipase A and acyltransferase 1 [Source:MGI Symbol;Acc:MGI:1351473]	AFFY_MOE430B,AFFY_MOUSE430_2
1261	9.06e-05	0.000363011	0.000569417	1422902_s_at	0.958716	0.849249	0.548027	0.607597	0.0121134	0.00392131	1422902_S_AT	ENSMUSG00000025220	Oga	O-GlcNAcase [Source:MGI Symbol;Acc:MGI:1932139]	AFFY_MOE430A,AFFY_MOUSE430A_2,AFFY_MOUSE430_2
39	4.97e-09	2.53e-05	4.35e-07	1435004_at	1.01696	0.783898	0.6999	0.607719	0.00439934	9.39816e-05	1435004_AT	ENSMUSG00000029056	Pank4	pantothenate kinase 4 [Source:MGI Symbol;Acc:MGI:2387466]	AFFY_MOE430B,AFFY_MOUSE430_2
1085	0.000671469	0.00550764	0.000371107	1418408_at	1.01391	0.873557	0.678762	0.607934	0.0313662	0.00297335	1418408_AT	ENSMUSG00000039795	Zfand1	zinc finger, AN1-type domain 1 [Source:MGI Symbol;Acc:MGI:1913611]	AFFY_MOE430A,AFFY_MOUSE430A_2,AFFY_MOUSE430_2
364	3.38e-06	0.000364711	2.84e-05	1449547_at	1.03425	0.904913	0.742328	0.608003	0.0121134	0.000678947	1449547_AT	ENSMUSG00000021898	Asb14	ankyrin repeat and SOCS box-containing 14 [Source:MGI Symbol;Acc:MGI:2655107]	AFFY_MOE430A,AFFY_MOUSE430A_2,AFFY_MOUSE430_2
417	1.88e-06	3.45e-05	3.99e-05	1428309_s_at	1.04856	0.838922	0.729219	0.60801	0.00448088	0.000832637	1428309_S_AT	ENSMUSG00000027472	Pdrg1	p53 and DNA damage regulated 1 [Source:MGI Symbol;Acc:MGI:1915809]	AFFY_MOE430A,AFFY_MOUSE430A_2,AFFY_MOUSE430_2
545	0.000131098	0.00763465	7.48e-05	1451125_at	1.01035	0.898739	0.67594	0.6081	0.0357337	0.00119593	1451125_AT	ENSMUSG00000045896	Paip2b	poly(A) binding protein interacting protein 2B [Source:MGI Symbol;Acc:MGI:2386865]	AFFY_MOE430A,AFFY_MOUSE430A_2,AFFY_MOUSE430_2
574	1.33e-06	0.00193632	8.27e-05	1428710_at	1.01966	0.849728	0.783041	0.608108	0.0210288	0.00125376	1428710_AT	ENSMUSG00000028057	Rit1	Ras-like without CAAX 1 [Source:MGI Symbol;Acc:MGI:108053]	AFFY_MOE430A,AFFY_MOUSE430A_2,AFFY_MOUSE430_2
307	4.72e-05	0.00114479	2.14e-05	1416481_s_at	0.961161	0.812247	0.57912	0.608167	0.0173252	0.000606589	1416481_S_AT	ENSMUSG00000038412	Higd1a	HIG1 domain family, member 1A [Source:MGI Symbol;Acc:MGI:1930666]	AFFY_MOE430A,AFFY_MOUSE430A_2,AFFY_MOUSE430_2
536	6.57e-06	0.000107721	7.22e-05	1427166_a_at	1.05098	0.747589	0.65846	0.608234	0.00738101	0.00117217	1427166_A_AT	ENSMUSG00000000738	Spg7	SPG7, paraplegin matrix AAA peptidase subunit [Source:MGI Symbol;Acc:MGI:2385906]	AFFY_MOE430A,AFFY_MOUSE430A_2,AFFY_MOUSE430_2
495	0.000132916	0.00200845	5.95e-05	1451286_s_at	0.999986	0.696311	0.627568	0.60841	0.0212882	0.00104564	1451286_S_AT	ENSMUSG00000030795	Fus	fused in sarcoma [Source:MGI Symbol;Acc:MGI:1353633]	AFFY_MOE430A,AFFY_MOUSE430A_2,AFFY_MOUSE430_2
1039	2.8e-05	0.00253108	0.000341366	1456702_x_at	0.973957	0.819928	0.697413	0.608675	0.0230991	0.00285255	1456702_X_AT	ENSMUSG00000053907	Mat2a	methionine adenosyltransferase II, alpha [Source:MGI Symbol;Acc:MGI:2443731]	AFFY_MOE430A,AFFY_MOUSE430A_2,AFFY_MOUSE430_2
6024	0.0164454	0.0153735	0.0325369	1419181_at	0.95981	0.715349	0.531185	0.609164	0.048203	0.0470014	1419181_AT	ENSMUSG00000029290	Zfp326	zinc finger protein 326 [Source:MGI Symbol;Acc:MGI:1927246]	AFFY_MOE430A,AFFY_MOUSE430A_2,AFFY_MOUSE430_2
322	1.67e-06	0.000170164	2.35e-05	1426345_at	1.00761	0.937957	0.695322	0.609268	0.00868353	0.000629222	1426345_AT	ENSMUSG00000024127	Prepl	prolyl endopeptidase-like [Source:MGI Symbol;Acc:MGI:2441932]	AFFY_MOE430A,AFFY_MOUSE430A_2,AFFY_MOUSE430_2
655	0.000130499	0.00159535	0.000106265	1452857_at	1.00255	0.779265	0.639623	0.609507	0.0196176	0.00141178	1452857_AT	ENSMUSG00000051451	Crebzf	CREB/ATF bZIP transcription factor [Source:MGI Symbol;Acc:MGI:2675296]	AFFY_MOE430B,AFFY_MOUSE430_2
2345	0.00355155	0.00833281	0.00241442	1424861_at	0.905069	0.698997	0.622741	0.609989	0.0369394	0.00896052	1424861_AT	ENSMUSG00000097392	D930016D06Rik	RIKEN cDNA D930016D06 gene [Source:MGI Symbol;Acc:MGI:2442700]	AFFY_MOE430A,AFFY_MOUSE430A_2,AFFY_MOUSE430_2
1516	0.000283761	0.00768808	0.000875672	1429229_s_at	1.01195	0.894364	0.740122	0.610085	0.0358459	0.00502645	1429229_S_AT	ENSMUSG00000061533	Cep128	centrosomal protein 128 [Source:MGI Symbol;Acc:MGI:1922466]	AFFY_MOE430B,AFFY_MOUSE430_2
332	0.000111842	0.00387267	2.43e-05	1452856_at	0.971475	0.828401	0.688838	0.610095	0.0270219	0.00063311	1452856_AT	ENSMUSG00000051451	Crebzf	CREB/ATF bZIP transcription factor [Source:MGI Symbol;Acc:MGI:2675296]	AFFY_MOE430B,AFFY_MOUSE430_2
53	2.71e-07	0.000197792	6.12e-07	1448717_at	1.03769	0.894375	0.757689	0.610492	0.00932995	9.86227e-05	1448717_AT	ENSMUSG00000003809	Gcdh	glutaryl-Coenzyme A dehydrogenase [Source:MGI Symbol;Acc:MGI:104541]	AFFY_MOE430A,AFFY_MOUSE430A_2,AFFY_MOUSE430_2
201	1.03e-05	0.000682789	9.4e-06	1434870_at	1.00415	0.786712	0.65061	0.610569	0.0149497	0.000406959	1434870_AT	ENSMUSG00000031984	2810004N23Rik	RIKEN cDNA 2810004N23 gene [Source:MGI Symbol;Acc:MGI:1913773]	AFFY_MOE430B,AFFY_MOUSE430_2
436	2.8e-05	0.00870966	4.39e-05	1419072_at	1.02842	0.936183	0.800259	0.610691	0.0376919	0.000878147	1419072_AT	ENSMUSG00000004035	Gstm7	glutathione S-transferase, mu 7 [Source:MGI Symbol;Acc:MGI:1915562]	AFFY_MOE430A,AFFY_MOUSE430A_2,AFFY_MOUSE430_2
1928	0.000215851	0.0105202	0.00151365	1423598_at	0.996603	0.907703	0.729362	0.610888	0.040745	0.00683185	1423598_AT	ENSMUSG00000037685	Atp8a1	ATPase, aminophospholipid transporter (APLT), class I, type 8A, member 1 [Source:MGI Symbol;Acc:MGI:1330848]	AFFY_MOE430A,AFFY_MOUSE430A_2,AFFY_MOUSE430_2
1213	0.000145544	0.00338836	0.000500673	1460216_at	1.05614	0.72616	0.724562	0.611436	0.0256619	0.0035918	1460216_AT	ENSMUSG00000029545	Acads	acyl-Coenzyme A dehydrogenase, short chain [Source:MGI Symbol;Acc:MGI:87868]	AFFY_MOE430A,AFFY_MOUSE430A_2,AFFY_MOUSE430_2
3849	0.00024747	0.00467413	0.00839881	1435266_at	0.958934	0.761225	0.565587	0.611494	0.0290946	0.0189855	1435266_AT	ENSMUSG00000035236	Scai	suppressor of cancer cell invasion [Source:MGI Symbol;Acc:MGI:2443716]	AFFY_MOE430B,AFFY_MOUSE430_2
2763	0.000339455	0.0151898	0.00362008	1437433_at	1.0464	0.792549	0.725412	0.612106	0.0478745	0.0114013	1437433_AT	ENSMUSG00000033849	B3galt2	UDP-Gal:betaGlcNAc beta 1,3-galactosyltransferase, polypeptide 2 [Source:MGI Symbol;Acc:MGI:1349461]	AFFY_MOE430B,AFFY_MOUSE430_2
2645	0.000179893	0.00800806	0.00324306	1442001_at	1.01035	0.772032	0.668894	0.613115	0.0363706	0.0106575	1442001_AT	ENSMUSG00000038205	Prkab2	protein kinase, AMP-activated, beta 2 non-catalytic subunit [Source:MGI Symbol;Acc:MGI:1336185]	AFFY_MOE430B,AFFY_MOUSE430_2
1827	3.04e-05	0.0067946	0.00134382	1438976_x_at	0.979435	0.832369	0.716161	0.613326	0.0342168	0.00640164	1438976_X_AT	ENSMUSG00000053907	Mat2a	methionine adenosyltransferase II, alpha [Source:MGI Symbol;Acc:MGI:2443731]	AFFY_MOE430A,AFFY_MOUSE430A_2,AFFY_MOUSE430_2
559	3.41e-06	0.000212407	7.86e-05	1437379_x_at	1.02761	0.841851	0.672604	0.613482	0.00972824	0.00122357	1437379_X_AT	ENSMUSG00000005981	Trap1	TNF receptor-associated protein 1 [Source:MGI Symbol;Acc:MGI:1915265]	AFFY_MOE430A,AFFY_MOUSE430A_2,AFFY_MOUSE430_2
583	0.00200101	0.0165603	8.51e-05	1449897_a_at	1.01294	0.88397	0.632239	0.61366	0.0497967	0.00126372	1449897_A_AT	ENSMUSG00000090110	Cmc4	C-x(9)-C motif containing 4 [Source:MGI Symbol;Acc:MGI:5637812]	AFFY_MOE430A,AFFY_MOUSE430A_2,AFFY_MOUSE430_2
23	3.22e-09	2.77e-06	1.46e-07	1429024_at	0.989138	0.82811	0.715218	0.61451	0.00120523	5.52388e-05	1429024_AT	ENSMUSG00000043639	Rbm20	RNA binding motif protein 20 [Source:MGI Symbol;Acc:MGI:1920963]	AFFY_MOE430B,AFFY_MOUSE430_2
343	4.14e-06	0.00122632	2.63e-05	1452791_at	1.0372	0.827874	0.795317	0.614751	0.0176387	0.000656337	1452791_AT	ENSMUSG00000029319	Coq2	coenzyme Q2 4-hydroxybenzoate polyprenyltransferase [Source:MGI Symbol;Acc:MGI:1919133]	AFFY_MOE430B,AFFY_MOUSE430_2
782	4.46e-05	0.00122147	0.000171352	1435227_at	0.985994	0.778715	0.723221	0.614955	0.0176387	0.00190678	1435227_AT	ENSMUSG00000048251	Bcl11b	B cell leukemia/lymphoma 11B [Source:MGI Symbol;Acc:MGI:1929913]	AFFY_MOE430B,AFFY_MOUSE430_2
820	6.32e-05	0.000758728	0.000194094	1433654_at	0.956565	0.82393	0.596876	0.61545	0.0153124	0.00205976	1433654_AT	ENSMUSG00000025220	Oga	O-GlcNAcase [Source:MGI Symbol;Acc:MGI:1932139]	AFFY_MOE430A,AFFY_MOUSE430A_2,AFFY_MOUSE430_2
1279	0.00165928	0.00688637	0.000584577	1450889_at	0.981052	0.748706	0.605282	0.615644	0.0343411	0.00396807	1450889_AT	ENSMUSG00000002428	Hltf	helicase-like transcription factor [Source:MGI Symbol;Acc:MGI:1196437]	AFFY_MOE430A,AFFY_MOUSE430A_2,AFFY_MOUSE430_2
1107	0.000790051	0.00388497	0.000391939	1423248_at	0.927704	0.753114	0.584342	0.615691	0.0270568	0.00307954	1423248_AT	ENSMUSG00000032525	Nktr	natural killer tumor recognition sequence [Source:MGI Symbol;Acc:MGI:97346]	AFFY_MOE430A,AFFY_MOUSE430A_2,AFFY_MOUSE430_2
196	7.49e-06	0.000306788	8.82e-06	1448381_at	0.980203	0.772075	0.632927	0.616475	0.0114117	0.000391369	1448381_AT	ENSMUSG00000027774	Gfm1	G elongation factor, mitochondrial 1 [Source:MGI Symbol;Acc:MGI:107339]	AFFY_MOE430A,AFFY_MOUSE430A_2,AFFY_MOUSE430_2
765	0.000312918	0.00790713	0.000163743	1455118_at	0.990863	0.846695	0.67176	0.616589	0.0362663	0.0018626	1455118_AT	ENSMUSG00000046603	Tcaim	T cell activation inhibitor, mitochondrial [Source:MGI Symbol;Acc:MGI:1196217]	AFFY_MOE430B,AFFY_MOUSE430_2
606	5.19e-06	0.000326747	9.11e-05	1449141_at	0.967129	0.795005	0.675406	0.618789	0.0116958	0.00130174	1449141_AT	ENSMUSG00000006219	Fblim1	filamin binding LIM protein 1 [Source:MGI Symbol;Acc:MGI:1921452]	AFFY_MOE430A,AFFY_MOUSE430A_2,AFFY_MOUSE430_2
466	1.36e-06	0.00061057	5.16e-05	1416940_at	1.01341	0.777583	0.735259	0.618841	0.0143599	0.000963569	1416940_AT	ENSMUSG00000021868	Ppif	peptidylprolyl isomerase F (cyclophilin F) [Source:MGI Symbol;Acc:MGI:2145814]	AFFY_MOE430A,AFFY_MOUSE430A_2,AFFY_MOUSE430_2
24	1.81e-05	0.00748359	1.53e-07	1452474_a_at	0.997895	0.897647	0.748707	0.619077	0.0355314	5.54752e-05	1452474_A_AT	ENSMUSG00000034842	Art3	ADP-ribosyltransferase 3 [Source:MGI Symbol;Acc:MGI:1202729]	AFFY_MOE430A,AFFY_MOUSE430A_2,AFFY_MOUSE430_2
262	2.51e-06	0.000110516	1.51e-05	1425508_s_at	1.00517	0.835394	0.718249	0.619504	0.00751336	0.000497728	1425508_S_AT	ENSMUSG00000038671	Arfrp1	ADP-ribosylation factor related protein 1 [Source:MGI Symbol;Acc:MGI:1923938]	AFFY_MOE430A,AFFY_MOUSE430A_2,AFFY_MOUSE430_2
2736	0.00058459	0.00166407	0.00351323	1438676_at	0.997603	1.19971	0.553513	0.620128	0.0199968	0.0111659	1438676_AT	ENSMUSG00000079362	Gm43302	predicted gene 43302 [Source:MGI Symbol;Acc:MGI:5663439]	AFFY_MOE430A,AFFY_MOUSE430A_2,AFFY_MOUSE430_2
550	0.000123495	0.00517185	7.59e-05	1460324_at	0.958912	0.889127	0.716031	0.620216	0.0303476	0.00120088	1460324_AT	ENSMUSG00000020661	Dnmt3a	DNA methyltransferase 3A [Source:MGI Symbol;Acc:MGI:1261827]	AFFY_MOE430A,AFFY_MOUSE430A_2,AFFY_MOUSE430_2
42	1.05e-07	0.000546996	4.68e-07	1418862_at	1.04641	0.757741	0.774502	0.620328	0.0137369	9.39816e-05	1418862_AT	ENSMUSG00000039063	Echdc3	enoyl Coenzyme A hydratase domain containing 3 [Source:MGI Symbol;Acc:MGI:1915106]	AFFY_MOE430A,AFFY_MOUSE430A_2,AFFY_MOUSE430_2
3194	0.00177397	0.0103264	0.00518619	1440285_at	0.931053	0.880207	0.637287	0.620691	0.0404589	0.0141069	1440285_AT	ENSMUSG00000032827	Ppp1r9a	protein phosphatase 1, regulatory subunit 9A [Source:MGI Symbol;Acc:MGI:2442401]	AFFY_MOE430B,AFFY_MOUSE430_2
492	1.63e-06	0.000447821	5.85e-05	1452173_at	1.01066	0.827606	0.728226	0.620795	0.0128612	0.00103469	1452173_AT	ENSMUSG00000025745	Hadha	hydroxyacyl-Coenzyme A dehydrogenase/3-ketoacyl-Coenzyme A thiolase/enoyl-Coenzyme A hydratase (trifunctional protein), alpha subunit [Source:MGI Symbol;Acc:MGI:2135593]	AFFY_MOE430A,AFFY_MOUSE430A_2,AFFY_MOUSE430_2
3021	0.00322281	0.00584817	0.00449587	1454951_at	0.921256	0.616626	0.55912	0.62117	0.032362	0.0129504	1454951_AT	ENSMUSG00000030386	Zfp606	zinc finger protein 606 [Source:MGI Symbol;Acc:MGI:1914620]	AFFY_MOE430B,AFFY_MOUSE430_2
1687	0.000254138	0.000456303	0.0011069	1438610_a_at	1.0149	0.708225	0.68806	0.621223	0.0129763	0.0057097	1438610_A_AT	ENSMUSG00000028199	Cryz	crystallin, zeta [Source:MGI Symbol;Acc:MGI:88527]	AFFY_MOE430A,AFFY_MOUSE430A_2,AFFY_MOUSE430_2
123	7.38e-08	1.04e-05	3.42e-06	1455991_at	1.05053	0.883884	0.753449	0.621432	0.00284095	0.000238625	1455991_AT	ENSMUSG00000040213	Kyat3	kynurenine aminotransferase 3 [Source:MGI Symbol;Acc:MGI:2677849]	AFFY_MOE430A,AFFY_MOUSE430A_2,AFFY_MOUSE430_2
108	8.02e-06	0.0005581	2.67e-06	1426351_at	0.989245	0.868603	0.542191	0.62148	0.0137369	0.000215133	1426351_AT	ENSMUSG00000025980	Hspd1	heat shock protein 1 (chaperonin) [Source:MGI Symbol;Acc:MGI:96242]	AFFY_MOE430A,AFFY_MOUSE430A_2,AFFY_MOUSE430_2
751	6.73e-05	0.00274288	0.000158137	1423191_at	0.957173	0.768673	0.703627	0.621612	0.0238989	0.00182846	1423191_AT	ENSMUSG00000008200	Fnbp4	formin binding protein 4 [Source:MGI Symbol;Acc:MGI:1860513]	AFFY_MOE430A,AFFY_MOUSE430A_2,AFFY_MOUSE430_2
178	6.66e-06	0.000498318	7.48e-06	1450716_at	1.03101	0.79666	0.695573	0.621819	0.0134742	0.000355526	1450716_AT	ENSMUSG00000022893	Adamts1	a disintegrin-like and metallopeptidase (reprolysin type) with thrombospondin type 1 motif, 1 [Source:MGI Symbol;Acc:MGI:109249]	AFFY_MOE430A,AFFY_MOUSE430A_2,AFFY_MOUSE430_2
589	0.000400687	0.00378508	8.61e-05	1424353_at	0.93004	0.751967	0.593135	0.621832	0.0268787	0.00127206	1424353_AT	ENSMUSG00000024120	Lrpprc	leucine-rich PPR-motif containing [Source:MGI Symbol;Acc:MGI:1919666]	AFFY_MOE430A,AFFY_MOUSE430A_2,AFFY_MOUSE430_2
451	9.29e-06	0.000121798	4.79e-05	1434087_at	0.929285	0.791874	0.630124	0.622503	0.00769638	0.000917908	1434087_AT	ENSMUSG00000029009	Mthfr	methylenetetrahydrofolate reductase [Source:MGI Symbol;Acc:MGI:106639]	AFFY_MOE430A,AFFY_MOUSE430A_2,AFFY_MOUSE430_2
3674	0.00257124	0.0116915	0.00736079	1457302_at	1.00278	0.657085	0.656774	0.622748	0.0424687	0.0174343	1457302_AT	ENSMUSG00000097042	Gm17491	predicted gene, 17491 [Source:MGI Symbol;Acc:MGI:4937125]	AFFY_MOE430B,AFFY_MOUSE430_2
1564	0.000668228	0.00233036	0.000940992	1455169_at	0.987916	0.811709	0.598618	0.622796	0.0224075	0.00523562	1455169_AT	ENSMUSG00000040022	Rab11fip2	RAB11 family interacting protein 2 (class I) [Source:MGI Symbol;Acc:MGI:1922248]	AFFY_MOE430B,AFFY_MOUSE430_2
2550	0.000987246	0.00246006	0.00297571	1460039_at	0.98354	0.936463	0.534154	0.622967	0.0229713	0.0101414	1460039_AT	ENSMUSG00000033082	Clec1a	C-type lectin domain family 1, member a [Source:MGI Symbol;Acc:MGI:2444151]	AFFY_MOE430B,AFFY_MOUSE430_2
517	8.38e-05	0.00599902	6.42e-05	1419158_a_at	0.985268	0.816506	0.758799	0.623471	0.0327295	0.0010806	1419158_A_AT	ENSMUSG00000019143	Hars2	histidyl-tRNA synthetase 2 [Source:MGI Symbol;Acc:MGI:1918041]	AFFY_MOE430A,AFFY_MOUSE430A_2,AFFY_MOUSE430_2
462	0.000769859	0.0138752	5.1e-05	1433514_at	0.963193	0.827026	0.67164	0.623876	0.0456492	0.00095647	1433514_AT	ENSMUSG00000030275	Etnk1	ethanolamine kinase 1 [Source:MGI Symbol;Acc:MGI:1922570]	AFFY_MOE430A,AFFY_MOUSE430A_2,AFFY_MOUSE430_2
1118	0.000514138	0.00260649	0.000399029	1455655_a_at	0.965187	0.721511	0.54252	0.623945	0.0232579	0.00310586	1455655_A_AT	ENSMUSG00000041459	Tardbp	TAR DNA binding protein [Source:MGI Symbol;Acc:MGI:2387629]	AFFY_MOE430A,AFFY_MOUSE430A_2,AFFY_MOUSE430_2
5311	0.00785699	0.00754017	0.0213517	1452126_at	0.909931	0.661801	0.519344	0.624048	0.0356162	0.0349844	1452126_AT	ENSMUSG00000067942	Zfp160	zinc finger protein 160 [Source:MGI Symbol;Acc:MGI:108187]	AFFY_MOE430A,AFFY_MOUSE430A_2,AFFY_MOUSE430_2
2305	0.000126773	0.00919354	0.00234114	1441581_at	1.06567	0.859407	0.741985	0.624294	0.0385182	0.00883107	1441581_AT	ENSMUSG00000038204	Asb10	ankyrin repeat and SOCS box-containing 10 [Source:MGI Symbol;Acc:MGI:2152836]	AFFY_MOE430B,AFFY_MOUSE430_2
136	1.98e-07	0.000187573	3.84e-06	1435967_s_at	1.02018	0.846382	0.720106	0.624362	0.00927421	0.00024391	1435967_S_AT	ENSMUSG00000029776	Hibadh	3-hydroxyisobutyrate dehydrogenase [Source:MGI Symbol;Acc:MGI:1889802]	AFFY_MOE430A,AFFY_MOUSE430A_2,AFFY_MOUSE430_2
1884	0.000185505	0.00275228	0.00141521	1427321_s_at	0.942357	0.929839	0.659243	0.624975	0.02391	0.00653601	1427321_S_AT	ENSMUSG00000022865	Cxadr	coxsackie virus and adenovirus receptor [Source:MGI Symbol;Acc:MGI:1201679]	AFFY_MOE430A,AFFY_MOUSE430A_2,AFFY_MOUSE430_2
1808	0.000159052	0.000197657	0.00130667	1416688_at	0.996097	0.863075	0.608782	0.626107	0.00932995	0.00628444	1416688_AT	ENSMUSG00000033419	Snap91	synaptosomal-associated protein 91 [Source:MGI Symbol;Acc:MGI:109132]	AFFY_MOE430A,AFFY_MOUSE430A_2,AFFY_MOUSE430_2
2631	0.00551886	0.0119748	0.00321122	1427134_at	0.867437	0.716982	0.598892	0.626159	0.0429342	0.010617	1427134_AT	ENSMUSG00000032621	Srek1	splicing regulatory glutamine/lysine-rich protein 1 [Source:MGI Symbol;Acc:MGI:2145245]	AFFY_MOE430A,AFFY_MOUSE430A_2,AFFY_MOUSE430_2
526	3.54e-06	0.000140368	6.72e-05	1435391_at	0.941918	0.781732	0.650848	0.626356	0.00798354	0.00110963	1435391_AT	ENSMUSG00000048271	Rbm33	RNA binding motif protein 33 [Source:MGI Symbol;Acc:MGI:1919670]	AFFY_MOE430B,AFFY_MOUSE430_2
88	1.25e-06	0.000402402	1.73e-06	1435750_at	1.07212	0.965421	0.772874	0.626547	0.0124485	0.000171073	1435750_AT	ENSMUSG00000046814	Gchfr	GTP cyclohydrolase I feedback regulator [Source:MGI Symbol;Acc:MGI:2443977]	AFFY_MOE430B,AFFY_MOUSE430_2
59	1.77e-08	2.02e-06	7.22e-07	1416373_at	1.00308	0.803455	0.684757	0.626607	0.00109863	0.000105294	1416373_AT	ENSMUSG00000027618	Nfs1	nitrogen fixation gene 1 (S. cerevisiae) [Source:MGI Symbol;Acc:MGI:1316706]	AFFY_MOE430A,AFFY_MOUSE430A_2,AFFY_MOUSE430_2
1352	0.000369614	0.0038062	0.000685628	1456341_a_at	0.989804	0.862359	0.665989	0.627016	0.0269073	0.00440628	1456341_A_AT	ENSMUSG00000033863	Klf9	Kruppel-like factor 9 [Source:MGI Symbol;Acc:MGI:1333856]	AFFY_MOE430A,AFFY_MOUSE430A_2,AFFY_MOUSE430_2
4848	0.00619356	0.00368769	0.0162516	1438310_at	0.871597	0.687548	0.590757	0.627265	0.0265693	0.0291711	1438310_AT	ENSMUSG00000034731	Dgkh	diacylglycerol kinase, eta [Source:MGI Symbol;Acc:MGI:2444188]	AFFY_MOE430B,AFFY_MOUSE430_2
1077	0.000267657	0.00188271	0.000363404	1433648_at	0.948233	0.768838	0.550784	0.627278	0.0208235	0.00293625	1433648_AT	ENSMUSG00000020859	Spag9	sperm associated antigen 9 [Source:MGI Symbol;Acc:MGI:1918084]	AFFY_MOE430B,AFFY_MOUSE430_2
274	1.81e-06	0.0047994	1.69e-05	1417067_s_at	1.03311	0.77572	0.864892	0.627681	0.0293495	0.000534777	1417067_S_AT	ENSMUSG00000026489	Coq8a	coenzyme Q8A [Source:MGI Symbol;Acc:MGI:1914676]	AFFY_MOE430A,AFFY_MOUSE430A_2,AFFY_MOUSE430_2
1423	0.000369727	0.0128851	0.000761702	1428065_at	0.993133	0.811965	0.764517	0.627857	0.0441789	0.00464358	1428065_AT	ENSMUSG00000057193	Slc44a2	solute carrier family 44, member 2 [Source:MGI Symbol;Acc:MGI:1915932]	AFFY_MOE430A,AFFY_MOUSE430A_2,AFFY_MOUSE430_2
1147	7.34e-05	0.00321731	0.000428587	1434285_at	0.942806	0.841891	0.701385	0.6282	0.0250117	0.00324875	1434285_AT	ENSMUSG00000026657	Frmd4a	FERM domain containing 4A [Source:MGI Symbol;Acc:MGI:1919850]	AFFY_MOE430B,AFFY_MOUSE430_2
2297	0.00085839	0.00290224	0.00232424	1419927_s_at	0.945573	0.668176	0.735872	0.628345	0.0240069	0.00880518	1419927_S_AT	ENSMUSG00000042229	Rabif	RAB interacting factor [Source:MGI Symbol;Acc:MGI:2138605]	AFFY_MOE430A,AFFY_MOUSE430A_2,AFFY_MOUSE430_2
2205	0.00187243	0.00440834	0.00209845	1434618_at	0.994136	0.757186	0.624681	0.628939	0.0284489	0.00828149	1434618_AT	ENSMUSG00000051451	Crebzf	CREB/ATF bZIP transcription factor [Source:MGI Symbol;Acc:MGI:2675296]	AFFY_MOE430A,AFFY_MOUSE430A_2,AFFY_MOUSE430_2
1996	0.00061648	0.00277601	0.00164569	1436839_at	0.993555	0.879861	0.582978	0.629198	0.023963	0.00717475	1436839_AT	ENSMUSG00000090946	Ccdc71l	coiled-coil domain containing 71 like [Source:MGI Symbol;Acc:MGI:1919373]	AFFY_MOE430A,AFFY_MOUSE430A_2,AFFY_MOUSE430_2
452	9.11e-06	0.00171486	4.81e-05	1425029_a_at	1.02833	1.15393	0.792994	0.629284	0.020092	0.000917908	1425029_A_AT	ENSMUSG00000020646	Mboat2	membrane bound O-acyltransferase domain containing 2 [Source:MGI Symbol;Acc:MGI:1914466]	AFFY_MOE430A,AFFY_MOUSE430A_2,AFFY_MOUSE430_2
3063	0.0010909	0.00333687	0.00469108	1434807_s_at	0.872947	0.848464	0.586119	0.629558	0.025521	0.0133134	1434807_S_AT	ENSMUSG00000021704	Mtx3	metaxin 3 [Source:MGI Symbol;Acc:MGI:2686040]	AFFY_MOE430B,AFFY_MOUSE430_2
141	4.21e-05	0.00275787	4.01e-06	1448104_at	1.00474	0.883173	0.666203	0.629755	0.02391	0.000248804	1448104_AT	ENSMUSG00000021238	Aldh6a1	aldehyde dehydrogenase family 6, subfamily A1 [Source:MGI Symbol;Acc:MGI:1915077]	AFFY_MOE430A,AFFY_MOUSE430A_2,AFFY_MOUSE430_2
973	6.77e-05	0.00237187	0.000301728	1426365_at	1.01106	0.840475	0.721929	0.630116	0.0226615	0.0026985	1426365_AT	ENSMUSG00000028060	Khdc4	KH domain containing 4, pre-mRNA splicing factor [Source:MGI Symbol;Acc:MGI:1921450]	AFFY_MOE430A,AFFY_MOUSE430A_2,AFFY_MOUSE430_2
394	1.87e-07	3.33e-05	3.42e-05	1424319_at	0.992587	0.805296	0.626587	0.630459	0.00448088	0.000753734	1424319_AT	ENSMUSG00000031072	LTO1	ABCE maturation factor [Source:MGI Symbol;Acc:MGI:1919534]	AFFY_MOE430A,AFFY_MOUSE430A_2,AFFY_MOUSE430_2
947	3.86e-06	0.00106718	0.00028458	1437243_at	0.997074	0.793838	0.672152	0.630826	0.0168588	0.00260646	1437243_AT	ENSMUSG00000073609	D2hgdh	D-2-hydroxyglutarate dehydrogenase [Source:MGI Symbol;Acc:MGI:2138209]	AFFY_MOE430A,AFFY_MOUSE430A_2,AFFY_MOUSE430_2
856	0.000329325	0.00434925	0.000221827	1452005_at	0.989258	0.835692	0.703549	0.630841	0.0283621	0.00225507	1452005_AT	ENSMUSG00000000168	Dlat	dihydrolipoamide S-acetyltransferase (E2 component of pyruvate dehydrogenase complex) [Source:MGI Symbol;Acc:MGI:2385311]	AFFY_MOE430A,AFFY_MOUSE430A_2,AFFY_MOUSE430_2
1293	0.000243578	0.0027608	0.000601345	1452371_at	0.964387	0.806358	0.676841	0.630883	0.02391	0.00404398	1452371_AT	ENSMUSG00000055436	Srsf11	serine/arginine-rich splicing factor 11 [Source:MGI Symbol;Acc:MGI:1916457]	AFFY_MOE430A,AFFY_MOUSE430A_2,AFFY_MOUSE430_2
63	8.5e-08	0.000744895	8.03e-07	1417841_at	1.0321	0.903996	0.835788	0.631827	0.0153124	0.00011095	1417841_AT	ENSMUSG00000029499	Pxmp2	peroxisomal membrane protein 2 [Source:MGI Symbol;Acc:MGI:107487]	AFFY_MOE430A,AFFY_MOUSE430A_2,AFFY_MOUSE430_2
275	6.64e-05	0.00841591	1.68e-05	1457155_at	1.01236	0.84509	0.72703	0.632026	0.0371207	0.000534777	1457155_AT	ENSMUSG00000029455	Aldh2	aldehyde dehydrogenase 2, mitochondrial [Source:MGI Symbol;Acc:MGI:99600]	AFFY_MOE430B,AFFY_MOUSE430_2
402	3.93e-06	0.000115162	3.54e-05	1436421_s_at	1.01744	0.849556	0.672022	0.632326	0.00752723	0.000766296	1436421_S_AT	ENSMUSG00000026755	Arpc5l	actin related protein 2/3 complex, subunit 5-like [Source:MGI Symbol;Acc:MGI:1921442]	AFFY_MOE430A,AFFY_MOUSE430A_2,AFFY_MOUSE430_2
471	2.19e-05	0.000375833	5.38e-05	1419879_s_at	0.933517	0.911999	0.682645	0.632363	0.012158	0.000989784	1419879_S_AT	ENSMUSG00000000275	Trim25	tripartite motif-containing 25 [Source:MGI Symbol;Acc:MGI:102749]	AFFY_MOE430A,AFFY_MOUSE430A_2,AFFY_MOUSE430_2
94	8.44e-06	0.00142042	2.06e-06	1437765_at	1.00378	0.854202	0.695829	0.632666	0.0186026	0.000188696	1437765_AT	ENSMUSG00000039652	Cpeb3	cytoplasmic polyadenylation element binding protein 3 [Source:MGI Symbol;Acc:MGI:2443075]	AFFY_MOE430A,AFFY_MOUSE430A_2,AFFY_MOUSE430_2
950	9.01e-05	0.00722018	0.000284584	1422126_a_at	1.04102	0.786374	0.811624	0.632875	0.0349782	0.00260646	1422126_A_AT	ENSMUSG00000021809	Nudt13	nudix (nucleoside diphosphate linked moiety X)-type motif 13 [Source:MGI Symbol;Acc:MGI:1914975]	AFFY_MOE430A,AFFY_MOUSE430A_2,AFFY_MOUSE430_2
4744	0.00340672	0.0148811	0.0151065	1452467_at	1.0448	0.824362	0.637428	0.633316	0.0472611	0.0277101	1452467_AT	ENSMUSG00000029575	Mmab	methylmalonic aciduria (cobalamin deficiency) cblB type homolog (human) [Source:MGI Symbol;Acc:MGI:1924947]	AFFY_MOE430A,AFFY_MOUSE430A_2,AFFY_MOUSE430_2
5386	0.0124671	0.0136969	0.0222608	1433537_at	0.928652	0.708988	0.501684	0.633655	0.0453254	0.0359462	1433537_AT	ENSMUSG00000031229	Atrx	ATRX, chromatin remodeler [Source:MGI Symbol;Acc:MGI:103067]	AFFY_MOE430B,AFFY_MOUSE430_2
366	8.27e-07	0.000269027	2.88e-05	1429767_at	1.04566	0.83753	0.748162	0.633733	0.0106898	0.000684748	1429767_AT	ENSMUSG00000099881	2810013P06Rik	RIKEN cDNA 2810013P06 gene [Source:MGI Symbol;Acc:MGI:1914456]	AFFY_MOE430B,AFFY_MOUSE430_2
2580	0.00172533	0.0156947	0.00306359	1440302_at	1.00915	0.759154	0.728565	0.634467	0.048586	0.0103331	1440302_AT	ENSMUSG00000061904	Slc25a3	solute carrier family 25 (mitochondrial carrier, phosphate carrier), member 3 [Source:MGI Symbol;Acc:MGI:1353498]	AFFY_MOE430B,AFFY_MOUSE430_2
2468	0.000983388	0.00181172	0.00277568	1434267_at	0.942319	0.737454	0.544138	0.634677	0.0207029	0.00975911	1434267_AT	ENSMUSG00000031644	Nek1	NIMA (never in mitosis gene a)-related expressed kinase 1 [Source:MGI Symbol;Acc:MGI:97303]	AFFY_MOE430B,AFFY_MOUSE430_2
1071	5.31e-05	0.00103975	0.000359224	1440936_at	0.971542	0.806747	0.667111	0.634782	0.0168157	0.00291825	1440936_AT	ENSMUSG00000015659	Serac1	serine active site containing 1 [Source:MGI Symbol;Acc:MGI:2447813]	AFFY_MOE430A,AFFY_MOUSE430A_2,AFFY_MOUSE430_2
533	0.000822918	0.00759433	7.09e-05	1427074_at	0.98401	0.786156	0.627651	0.635019	0.0356448	0.00115755	1427074_AT	ENSMUSG00000027589	Pcmtd2	protein-L-isoaspartate (D-aspartate) O-methyltransferase domain containing 2 [Source:MGI Symbol;Acc:MGI:1923927]	AFFY_MOE430A,AFFY_MOUSE430A_2,AFFY_MOUSE430_2
337	5.08e-07	0.000152487	2.5e-05	1438809_at	0.929451	0.770007	0.678487	0.635379	0.00837554	0.00064174	1438809_AT	None	None	None
400	3.87e-05	0.00117992	3.53e-05	1416408_at	1.00072	0.778041	0.715367	0.635941	0.0175216	0.000766036	1416408_AT	ENSMUSG00000020777	Acox1	acyl-Coenzyme A oxidase 1, palmitoyl [Source:MGI Symbol;Acc:MGI:1330812]	AFFY_MOE430A,AFFY_MOUSE430A_2,AFFY_MOUSE430_2
1023	0.00170098	0.0116365	0.000331868	1425516_at	0.971499	0.767064	0.674249	0.636186	0.0424216	0.00281879	1425516_AT	ENSMUSG00000034160	Ogt	O-linked N-acetylglucosamine (GlcNAc) transferase (UDP-N-acetylglucosamine:polypeptide-N-acetylglucosaminyl transferase) [Source:MGI Symbol;Acc:MGI:1339639]	AFFY_MOE430A,AFFY_MOUSE430A_2,AFFY_MOUSE430_2
3166	0.00125855	0.00713377	0.00509427	1436478_at	0.940818	0.785348	0.633385	0.636207	0.0348458	0.0139887	1436478_AT	None	None	None
1	9.61e-12	2.17e-06	8.65e-10	1428675_at	1.02672	0.894077	0.829868	0.636649	0.00111078	7.52723e-06	1428675_AT	ENSMUSG00000028669	Pithd1	PITH (C-terminal proteasome-interacting domain of thioredoxin-like) domain containing 1 [Source:MGI Symbol;Acc:MGI:1913443]	AFFY_MOE430A,AFFY_MOUSE430A_2,AFFY_MOUSE430_2
115	1.54e-07	0.000191401	3.03e-06	1426614_at	0.967286	0.818388	0.767687	0.636909	0.00930487	0.000226847	1426614_AT	ENSMUSG00000039671	Zmynd8	zinc finger, MYND-type containing 8 [Source:MGI Symbol;Acc:MGI:1918025]	AFFY_MOE430A,AFFY_MOUSE430A_2,AFFY_MOUSE430_2
1031	1.33e-05	0.000359063	0.00033529	1422577_at	1.01321	0.759488	0.644153	0.637015	0.0121134	0.00282839	1422577_AT	ENSMUSG00000005683	Cs	citrate synthase [Source:MGI Symbol;Acc:MGI:88529]	AFFY_MOE430A,AFFY_MOUSE430A_2,AFFY_MOUSE430_2
2	1.43e-08	0.000231997	1.96e-09	1426285_at	0.979821	0.782293	0.741752	0.637554	0.0100989	8.52796e-06	1426285_AT	ENSMUSG00000019899	Lama2	laminin, alpha 2 [Source:MGI Symbol;Acc:MGI:99912]	AFFY_MOE430A,AFFY_MOUSE430A_2,AFFY_MOUSE430_2
145	2.93e-09	6.59e-08	4.27e-06	1424184_at	0.993129	0.793785	0.720669	0.637631	0.000198406	0.000254504	1424184_AT	ENSMUSG00000018574	Acadvl	acyl-Coenzyme A dehydrogenase, very long chain [Source:MGI Symbol;Acc:MGI:895149]	AFFY_MOE430A,AFFY_MOUSE430A_2,AFFY_MOUSE430_2
347	4.04e-05	0.00352153	2.6e-05	1426689_s_at	0.992265	0.776311	0.661216	0.637939	0.0260091	0.000656337	1426689_S_AT	ENSMUSG00000021577	Sdha	succinate dehydrogenase complex, subunit A, flavoprotein (Fp) [Source:MGI Symbol;Acc:MGI:1914195]	AFFY_MOE430A,AFFY_MOUSE430A_2,AFFY_MOUSE430_2
777	0.000304077	0.0029621	0.000167275	1415949_at	1.01611	0.938839	0.679191	0.638399	0.024203	0.00187527	1415949_AT	ENSMUSG00000037852	Cpe	carboxypeptidase E [Source:MGI Symbol;Acc:MGI:101932]	AFFY_MOE430A,AFFY_MOUSE430A_2,AFFY_MOUSE430_2
4110	0.00168878	0.00244436	0.0100673	1433784_at	0.911387	0.785404	0.515439	0.638571	0.0229713	0.0213153	1433784_AT	ENSMUSG00000024298	Zfp871	zinc finger protein 871 [Source:MGI Symbol;Acc:MGI:1921793]	AFFY_MOE430A,AFFY_MOUSE430A_2,AFFY_MOUSE430_2
209	6.63e-05	0.00302343	9.86e-06	1415984_at	0.995547	0.807008	0.649631	0.638652	0.0243835	0.000410472	1415984_AT	ENSMUSG00000062908	Acadm	acyl-Coenzyme A dehydrogenase, medium chain [Source:MGI Symbol;Acc:MGI:87867]	AFFY_MOE430A,AFFY_MOUSE430A_2,AFFY_MOUSE430_2
1249	0.000491691	0.00218922	0.00054685	1460285_at	0.908425	0.817697	0.637978	0.638809	0.0220487	0.00380878	1460285_AT	ENSMUSG00000039115	Itga9	integrin alpha 9 [Source:MGI Symbol;Acc:MGI:104756]	AFFY_MOE430A,AFFY_MOUSE430A_2,AFFY_MOUSE430_2
107	1.73e-08	8.14e-06	2.61e-06	1423218_a_at	1.03658	0.797578	0.735328	0.638991	0.00244256	0.000212264	1423218_A_AT	ENSMUSG00000007338	Mrpl49	mitochondrial ribosomal protein L49 [Source:MGI Symbol;Acc:MGI:108180]	AFFY_MOE430A,AFFY_MOUSE430A_2,AFFY_MOUSE430_2
73	2.42e-06	0.000423395	1.12e-06	1427297_at	1.00062	0.762723	0.670846	0.639023	0.0124485	0.00013351	1427297_AT	ENSMUSG00000028140	Mrpl9	mitochondrial ribosomal protein L9 [Source:MGI Symbol;Acc:MGI:2137211]	AFFY_MOE430A,AFFY_MOUSE430A_2,AFFY_MOUSE430_2
410	0.000229735	0.0044179	3.76e-05	1455601_at	1.03626	0.711368	0.688264	0.639106	0.0284489	0.000798037	1455601_AT	ENSMUSG00000097357	Gm16793	predicted gene, 16793 [Source:MGI Symbol;Acc:MGI:4439717]	AFFY_MOE430A,AFFY_MOUSE430A_2,AFFY_MOUSE430_2
1446	0.00102222	0.00419469	0.000786163	1455312_at	0.925488	0.785984	0.630003	0.640125	0.0278856	0.00471806	1455312_AT	ENSMUSG00000037652	Phc3	polyhomeotic 3 [Source:MGI Symbol;Acc:MGI:2181434]	AFFY_MOE430B,AFFY_MOUSE430_2
96	0.000324638	0.0115246	2.09e-06	1428090_at	1.00558	0.795202	0.68499	0.64064	0.0422463	0.00018945	1428090_AT	ENSMUSG00000063884	Ptcd3	pentatricopeptide repeat domain 3 [Source:MGI Symbol;Acc:MGI:1917206]	AFFY_MOE430A,AFFY_MOUSE430A_2,AFFY_MOUSE430_2
984	5.47e-05	0.000405694	0.000311598	1452218_at	1.07744	0.884999	0.620325	0.641185	0.0124485	0.00275282	1452218_AT	ENSMUSG00000020482	Ccdc117	coiled-coil domain containing 117 [Source:MGI Symbol;Acc:MGI:2144383]	AFFY_MOE430A,AFFY_MOUSE430A_2,AFFY_MOUSE430_2
736	6.41e-06	0.00274362	0.000148015	1417892_a_at	1.04676	0.841308	0.820674	0.641499	0.0238989	0.00175004	1417892_A_AT	ENSMUSG00000025486	Sirt3	sirtuin 3 [Source:MGI Symbol;Acc:MGI:1927665]	AFFY_MOE430A,AFFY_MOUSE430A_2,AFFY_MOUSE430_2
227	0.000106008	0.00912294	1.15e-05	1441952_x_at	0.988077	0.947506	0.75275	0.641827	0.0383348	0.0004446	1441952_X_AT	None	None	None
250	1.86e-06	0.000146985	1.38e-05	1425543_s_at	0.930688	0.831429	0.706243	0.641951	0.0082087	0.000479991	1425543_S_AT	ENSMUSG00000030231	Plekha5	pleckstrin homology domain containing, family A member 5 [Source:MGI Symbol;Acc:MGI:1923802]	AFFY_MOE430A,AFFY_MOUSE430A_2,AFFY_MOUSE430_2
1993	0.000395477	0.00347346	0.00164003	1422624_at	1.02073	0.815926	0.706359	0.64225	0.0258563	0.00716084	1422624_AT	ENSMUSG00000026082	Rev1	REV1, DNA directed polymerase [Source:MGI Symbol;Acc:MGI:1929074]	AFFY_MOE430A,AFFY_MOUSE430A_2,AFFY_MOUSE430_2
949	0.000451441	0.00410969	0.000284848	1453739_at	0.987706	0.831228	0.696093	0.642326	0.0275945	0.00260646	1453739_AT	ENSMUSG00000030614	Tmem126b	transmembrane protein 126B [Source:MGI Symbol;Acc:MGI:1915722]	AFFY_MOE430B,AFFY_MOUSE430_2
3205	0.00049985	0.00220081	0.00521442	1435655_at	0.997678	0.701032	0.580274	0.642385	0.0220513	0.0141578	1435655_AT	ENSMUSG00000038900	Rpl12	ribosomal protein L12 [Source:MGI Symbol;Acc:MGI:98002]	AFFY_MOE430A,AFFY_MOUSE430A_2,AFFY_MOUSE430_2
963	5.9e-05	0.0013529	0.000294681	1449641_at	1.00549	1.02731	0.786902	0.64257	0.0184235	0.00266008	1449641_AT	ENSMUSG00000039197	Adk	adenosine kinase [Source:MGI Symbol;Acc:MGI:87930]	AFFY_MOE430A,AFFY_MOUSE430A_2,AFFY_MOUSE430_2
283	6.26e-08	0.00089498	1.82e-05	1448722_s_at	1.00831	0.844887	0.791275	0.642703	0.0160818	0.000557663	1448722_S_AT	ENSMUSG00000028636	Ppcs	phosphopantothenoylcysteine synthetase [Source:MGI Symbol;Acc:MGI:1915237]	AFFY_MOE430A,AFFY_MOUSE430A_2,AFFY_MOUSE430_2
489	3.01e-08	0.00037464	5.73e-05	1439386_x_at	0.997458	0.829686	0.709667	0.642754	0.012158	0.00101938	1439386_X_AT	ENSMUSG00000053907	Mat2a	methionine adenosyltransferase II, alpha [Source:MGI Symbol;Acc:MGI:2443731]	AFFY_MOE430A,AFFY_MOUSE430A_2,AFFY_MOUSE430_2
4413	0.00692809	0.0123169	0.0122188	1448340_at	0.943373	0.769678	0.527102	0.64279	0.0434023	0.0240781	1448340_AT	ENSMUSG00000032328	Tmem30a	transmembrane protein 30A [Source:MGI Symbol;Acc:MGI:106402]	AFFY_MOE430A,AFFY_MOUSE430A_2,AFFY_MOUSE430_2
623	4.45e-05	0.0125506	9.65e-05	1436680_s_at	0.996429	0.819713	0.825121	0.64308	0.0436974	0.0013479	1436680_S_AT	ENSMUSG00000002109	Ddb2	damage specific DNA binding protein 2 [Source:MGI Symbol;Acc:MGI:1355314]	AFFY_MOE430A,AFFY_MOUSE430A_2,AFFY_MOUSE430_2
2903	0.00304553	0.00965323	0.00412179	1456625_at	0.999902	0.958524	0.6937	0.643117	0.0392902	0.0123512	1456625_AT	ENSMUSG00000025894	Aasdhppt	aminoadipate-semialdehyde dehydrogenase-phosphopantetheinyl transferase [Source:MGI Symbol;Acc:MGI:1914868]	AFFY_MOE430B,AFFY_MOUSE430_2
557	3.41e-06	0.000125767	7.8e-05	1437749_s_at	1.02154	0.839838	0.724653	0.64357	0.00769638	0.00121641	1437749_S_AT	ENSMUSG00000028140	Mrpl9	mitochondrial ribosomal protein L9 [Source:MGI Symbol;Acc:MGI:2137211]	AFFY_MOE430B,AFFY_MOUSE430_2
68	2.19e-07	9.1e-05	9.33e-07	1420123_at	1.06977	0.823089	0.784254	0.643717	0.0067831	0.000118549	1420123_AT	ENSMUSG00000039461	Tcta	T cell leukemia translocation altered gene [Source:MGI Symbol;Acc:MGI:1918829]	AFFY_MOE430A,AFFY_MOUSE430A_2,AFFY_MOUSE430_2
403	0.000767768	0.00812603	3.57e-05	1428917_at	0.961244	0.769964	0.629868	0.64382	0.0365744	0.000770872	1428917_AT	ENSMUSG00000061455	Stx17	syntaxin 17 [Source:MGI Symbol;Acc:MGI:1914977]	AFFY_MOE430A,AFFY_MOUSE430A_2,AFFY_MOUSE430_2
268	1.93e-06	0.000252592	1.61e-05	1417970_at	1.02455	0.827241	0.737504	0.644377	0.0103942	0.000520826	1417970_AT	ENSMUSG00000054894	Dmac2l	distal membrane arm assembly complex 2 like [Source:MGI Symbol;Acc:MGI:1915305]	AFFY_MOE430A,AFFY_MOUSE430A_2,AFFY_MOUSE430_2
576	1.86e-06	0.000198621	8.51e-05	1451234_at	0.981747	0.793412	0.672655	0.644734	0.00932995	0.00126372	1451234_AT	ENSMUSG00000021495	Fam193b	family with sequence similarity 193, member B [Source:MGI Symbol;Acc:MGI:2385851]	AFFY_MOE430A,AFFY_MOUSE430A_2,AFFY_MOUSE430_2
4454	0.00533055	0.00729999	0.0125418	1416446_at	0.948272	0.810501	0.531504	0.64479	0.0351158	0.0244981	1416446_AT	ENSMUSG00000032328	Tmem30a	transmembrane protein 30A [Source:MGI Symbol;Acc:MGI:106402]	AFFY_MOE430A,AFFY_MOUSE430A_2,AFFY_MOUSE430_2
139	2.21e-06	0.000216487	4.06e-06	1426743_at	0.990658	0.819319	0.723453	0.645384	0.00981182	0.000248804	1426743_AT	ENSMUSG00000020263	Appl2	adaptor protein, phosphotyrosine interaction, PH domain and leucine zipper containing 2 [Source:MGI Symbol;Acc:MGI:2384914]	AFFY_MOE430A,AFFY_MOUSE430A_2,AFFY_MOUSE430_2
306	2.75e-05	0.00783674	2.12e-05	1426880_at	0.970022	0.972333	0.794786	0.645488	0.0361448	0.000602884	1426880_AT	ENSMUSG00000036617	Etl4	enhancer trap locus 4 [Source:MGI Symbol;Acc:MGI:95454]	AFFY_MOE430A,AFFY_MOUSE430A_2,AFFY_MOUSE430_2
4503	0.00637733	0.00590595	0.0130003	1437476_at	0.953331	0.769543	0.536865	0.645778	0.0325476	0.0251169	1437476_AT	ENSMUSG00000022292	Rrm2b	ribonucleotide reductase M2 B (TP53 inducible) [Source:MGI Symbol;Acc:MGI:2155865]	AFFY_MOE430B,AFFY_MOUSE430_2
4666	0.0130825	0.0106054	0.0143643	1455724_at	0.904296	0.796522	0.647139	0.645844	0.0408898	0.0267891	1455724_AT	ENSMUSG00000047996	Prrg1	proline rich Gla (G-carboxyglutamic acid) 1 [Source:MGI Symbol;Acc:MGI:1917364]	AFFY_MOE430B,AFFY_MOUSE430_2
1457	0.000179133	0.00292597	0.000800075	1423874_at	1.02846	0.922568	0.71598	0.645852	0.0241252	0.00477193	1423874_AT	ENSMUSG00000024400	Wdr33	WD repeat domain 33 [Source:MGI Symbol;Acc:MGI:1921570]	AFFY_MOE430A,AFFY_MOUSE430A_2,AFFY_MOUSE430_2
441	0.00115647	0.0113186	4.47e-05	1428140_at	1.01786	0.809095	0.647753	0.646064	0.0419763	0.000885986	1428140_AT	ENSMUSG00000022186	Oxct1	3-oxoacid CoA transferase 1 [Source:MGI Symbol;Acc:MGI:1914291]	AFFY_MOE430A,AFFY_MOUSE430A_2,AFFY_MOUSE430_2
401	0.000923897	0.0131695	3.53e-05	1455320_at	1.0207	0.83126	0.639665	0.646181	0.0444663	0.000766036	1455320_AT	ENSMUSG00000020572	Nampt	nicotinamide phosphoribosyltransferase [Source:MGI Symbol;Acc:MGI:1929865]	AFFY_MOE430B,AFFY_MOUSE430_2
839	1.16e-05	0.00497183	0.000207266	1437449_at	1.04152	0.858296	0.803148	0.646246	0.0297497	0.00214974	1437449_AT	ENSMUSG00000039096	Rsad1	radical S-adenosyl methionine domain containing 1 [Source:MGI Symbol;Acc:MGI:3039628]	AFFY_MOE430B,AFFY_MOUSE430_2
182	4.12e-05	0.0121196	7.24e-06	1448448_a_at	1.02724	0.833585	0.814798	0.646302	0.0431622	0.000355526	1448448_A_AT	ENSMUSG00000022617	Chkb	choline kinase beta [Source:MGI Symbol;Acc:MGI:1328313]	AFFY_MOE430A,AFFY_MOUSE430A_2,AFFY_MOUSE430_2
1580	0.000276312	0.0138259	0.000963023	1437172_x_at	1.02385	0.879708	0.794858	0.646439	0.0455215	0.00529724	1437172_X_AT	ENSMUSG00000059447	Hadhb	hydroxyacyl-Coenzyme A dehydrogenase/3-ketoacyl-Coenzyme A thiolase/enoyl-Coenzyme A hydratase (trifunctional protein), beta subunit [Source:MGI Symbol;Acc:MGI:2136381]	AFFY_MOE430A,AFFY_MOUSE430A_2,AFFY_MOUSE430_2
555	2.47e-05	0.000301786	7.75e-05	1428337_at	1.022	0.717616	0.642017	0.646801	0.0114117	0.00121296	1428337_AT	ENSMUSG00000002329	Mdp1	magnesium-dependent phosphatase 1 [Source:MGI Symbol;Acc:MGI:1915131]	AFFY_MOE430A,AFFY_MOUSE430A_2,AFFY_MOUSE430_2
2056	0.000513109	0.002501	0.00174437	1435649_at	0.910313	0.60412	0.462176	0.646946	0.023008	0.00738611	1435649_AT	ENSMUSG00000039103	Nexn	nexilin [Source:MGI Symbol;Acc:MGI:1916060]	AFFY_MOE430B,AFFY_MOUSE430_2
1102	4.57e-05	0.000746577	0.000386469	1448649_at	0.940528	0.832433	0.670656	0.647458	0.0153124	0.00304901	1448649_AT	ENSMUSG00000028024	Enpep	glutamyl aminopeptidase [Source:MGI Symbol;Acc:MGI:106645]	AFFY_MOE430A,AFFY_MOUSE430A_2,AFFY_MOUSE430_2
256	0.000816081	0.0110162	1.42e-05	1418560_at	0.967788	0.770071	0.616371	0.647465	0.0415844	0.000480811	1418560_AT	ENSMUSG00000031299	Pdha1	pyruvate dehydrogenase E1 alpha 1 [Source:MGI Symbol;Acc:MGI:97532]	AFFY_MOE430A,AFFY_MOUSE430A_2,AFFY_MOUSE430_2
521	0.000294326	0.0105369	6.55e-05	1420408_a_at	0.978717	0.919209	0.758868	0.647541	0.040745	0.00109401	1420408_A_AT	ENSMUSG00000030249	Abcc9	ATP-binding cassette, sub-family C (CFTR/MRP), member 9 [Source:MGI Symbol;Acc:MGI:1352630]	AFFY_MOE430A,AFFY_MOUSE430A_2,AFFY_MOUSE430_2
2828	0.00343532	0.00584428	0.00383483	1452854_at	0.952417	0.848492	0.597185	0.648107	0.032362	0.0118001	1452854_AT	ENSMUSG00000019802	Sec63	SEC63-like (S. cerevisiae) [Source:MGI Symbol;Acc:MGI:2155302]	AFFY_MOE430B,AFFY_MOUSE430_2
89	0.000102423	0.00564687	1.76e-06	1425143_a_at	0.979968	0.778411	0.646907	0.648379	0.0318671	0.000172084	1425143_A_AT	ENSMUSG00000025968	Ndufs1	NADH:ubiquinone oxidoreductase core subunit S1 [Source:MGI Symbol;Acc:MGI:2443241]	AFFY_MOE430A,AFFY_MOUSE430A_2,AFFY_MOUSE430_2
1262	5.01e-05	0.000714432	0.000569235	1441320_a_at	0.906458	0.803461	0.670492	0.648464	0.0152752	0.00392131	1441320_A_AT	ENSMUSG00000043279	Trim56	tripartite motif-containing 56 [Source:MGI Symbol;Acc:MGI:2685298]	AFFY_MOE430B,AFFY_MOUSE430_2
3234	0.00488102	0.0152726	0.00537518	1440896_at	0.881686	0.785026	0.673972	0.648538	0.04808	0.0144635	1440896_AT	None	None	None
1669	6.76e-05	6.47e-05	0.00108033	1425974_a_at	0.924742	0.93697	0.629656	0.648621	0.00625577	0.00563272	1425974_A_AT	ENSMUSG00000000275	Trim25	tripartite motif-containing 25 [Source:MGI Symbol;Acc:MGI:102749]	AFFY_MOE430A,AFFY_MOUSE430A_2,AFFY_MOUSE430_2
522	2.23e-05	0.000513203	6.6e-05	1460631_at	0.97034	0.76964	0.670691	0.648965	0.0136179	0.00109771	1460631_AT	ENSMUSG00000034160	Ogt	O-linked N-acetylglucosamine (GlcNAc) transferase (UDP-N-acetylglucosamine:polypeptide-N-acetylglucosaminyl transferase) [Source:MGI Symbol;Acc:MGI:1339639]	AFFY_MOE430A,AFFY_MOUSE430A_2,AFFY_MOUSE430_2
5984	0.0118392	0.0106226	0.0317384	1437267_x_at	0.935046	0.684737	0.581279	0.649232	0.0409016	0.0461544	1437267_X_AT	None	None	None
105	9.41e-08	5.27e-06	2.55e-06	1421873_s_at	1.02252	0.775508	0.697781	0.649466	0.00195795	0.000209341	1421873_S_AT	ENSMUSG00000034789	Rab24	RAB24, member RAS oncogene family [Source:MGI Symbol;Acc:MGI:105065]	AFFY_MOE430A,AFFY_MOUSE430A_2,AFFY_MOUSE430_2
544	8.08e-05	0.00383308	7.49e-05	1452021_a_at	1.0369	0.969829	0.793139	0.649577	0.0269473	0.00119593	1452021_A_AT	ENSMUSG00000067071	Hes6	hairy and enhancer of split 6 [Source:MGI Symbol;Acc:MGI:1859852]	AFFY_MOE430A,AFFY_MOUSE430A_2,AFFY_MOUSE430_2
111	2.43e-06	0.000201617	2.83e-06	1456211_at	1.00163	0.834063	0.668345	0.64971	0.0093822	0.000221862	1456211_AT	ENSMUSG00000049709	Nlrp10	NLR family, pyrin domain containing 10 [Source:MGI Symbol;Acc:MGI:2444084]	AFFY_MOE430B,AFFY_MOUSE430_2
5518	0.0108529	0.00234704	0.0239977	1438511_a_at	1.03931	1.29964	0.756243	0.65016	0.0225011	0.0378449	1438511_A_AT	ENSMUSG00000022018	Rgcc	regulator of cell cycle [Source:MGI Symbol;Acc:MGI:1913464]	AFFY_MOE430A,AFFY_MOUSE430A_2,AFFY_MOUSE430_2
1430	0.00347339	0.0115332	0.000763984	1418996_a_at	0.967782	0.765981	0.579877	0.650322	0.0422463	0.00464908	1418996_A_AT	ENSMUSG00000040370	Etfrf1	electron transfer flavoprotein regulatory factor 1 [Source:MGI Symbol;Acc:MGI:1914886]	AFFY_MOE430A,AFFY_MOUSE430A_2,AFFY_MOUSE430_2
397	0.000307802	0.011535	3.45e-05	1435743_at	0.97485	0.801496	0.691666	0.651054	0.0422463	0.000756219	1435743_AT	ENSMUSG00000042155	Klhl23	kelch-like 23 [Source:MGI Symbol;Acc:MGI:2683536]	AFFY_MOE430B,AFFY_MOUSE430_2
3105	0.00110418	0.00521496	0.00480726	1421277_at	0.883879	0.839157	0.65569	0.651094	0.0305401	0.0134727	1421277_AT	ENSMUSG00000026532	Spta1	spectrin alpha, erythrocytic 1 [Source:MGI Symbol;Acc:MGI:98385]	AFFY_MOE430A,AFFY_MOUSE430A_2,AFFY_MOUSE430_2
2021	0.00259371	0.00704119	0.00167928	1423723_s_at	0.941403	0.776063	0.56066	0.651161	0.0345976	0.00723063	1423723_S_AT	ENSMUSG00000041459	Tardbp	TAR DNA binding protein [Source:MGI Symbol;Acc:MGI:2387629]	AFFY_MOE430A,AFFY_MOUSE430A_2,AFFY_MOUSE430_2
391	4.75e-07	0.00218122	3.32e-05	1423878_at	1.06179	0.747112	0.835448	0.651214	0.0220451	0.000738891	1423878_AT	ENSMUSG00000090523	Gypc	glycophorin C [Source:MGI Symbol;Acc:MGI:1098566]	AFFY_MOE430A,AFFY_MOUSE430A_2,AFFY_MOUSE430_2
503	4.91e-05	0.00594706	6.13e-05	1419400_at	1.02891	0.88058	0.811507	0.651509	0.0326713	0.0010605	1419400_AT	ENSMUSG00000028158	Mttp	microsomal triglyceride transfer protein [Source:MGI Symbol;Acc:MGI:106926]	AFFY_MOE430A,AFFY_MOUSE430A_2,AFFY_MOUSE430_2
1016	0.000300451	0.00243841	0.000326425	1427345_a_at	0.999691	0.905733	0.711863	0.651784	0.0229644	0.00279582	1427345_A_AT	ENSMUSG00000030711	Sult1a1	sulfotransferase family 1A, phenol-preferring, member 1 [Source:MGI Symbol;Acc:MGI:102896]	AFFY_MOE430A,AFFY_MOUSE430A_2,AFFY_MOUSE430_2
1730	0.000212487	0.000981982	0.00119359	1435866_s_at	1.05586	0.811314	0.656643	0.652149	0.0164996	0.00600381	1435866_S_AT	ENSMUSG00000078851	Hist3h2a	histone cluster 3, H2a [Source:MGI Symbol;Acc:MGI:2448458]	AFFY_MOE430A,AFFY_MOUSE430A_2,AFFY_MOUSE430_2
207	1.7e-06	0.00105238	9.66e-06	1451611_at	1.0057	0.973836	0.775971	0.652233	0.0168588	0.000410472	1451611_AT	ENSMUSG00000060675	Plaat3	phospholipase A and acyltransferase 3 [Source:MGI Symbol;Acc:MGI:2179715]	AFFY_MOE430A,AFFY_MOUSE430A_2,AFFY_MOUSE430_2
327	3.52e-08	1.35e-05	2.37e-05	1451354_at	1.02927	0.845666	0.749306	0.652751	0.00301223	0.000630695	1451354_AT	ENSMUSG00000039048	Foxred1	FAD-dependent oxidoreductase domain containing 1 [Source:MGI Symbol;Acc:MGI:2446262]	AFFY_MOE430A,AFFY_MOUSE430A_2,AFFY_MOUSE430_2
371	7.34e-05	0.00341512	2.99e-05	1450660_at	1.02735	0.875347	0.736726	0.653177	0.0257748	0.00070132	1450660_AT	ENSMUSG00000032067	Pts	6-pyruvoyl-tetrahydropterin synthase [Source:MGI Symbol;Acc:MGI:1338783]	AFFY_MOE430A,AFFY_MOUSE430A_2,AFFY_MOUSE430_2
344	1.42e-05	0.00135653	2.67e-05	1434934_at	1.02392	0.894893	0.724555	0.653753	0.0184235	0.000656337	1434934_AT	ENSMUSG00000028710	Atpaf1	ATP synthase mitochondrial F1 complex assembly factor 1 [Source:MGI Symbol;Acc:MGI:2180560]	AFFY_MOE430B,AFFY_MOUSE430_2
1517	0.000100755	0.00154825	0.000876664	1428220_at	0.984091	0.825248	0.681272	0.653758	0.0193438	0.00502883	1428220_AT	ENSMUSG00000030279	C2cd5	C2 calcium-dependent domain containing 5 [Source:MGI Symbol;Acc:MGI:1921991]	AFFY_MOE430B,AFFY_MOUSE430_2
1885	0.00012249	0.00887015	0.00141656	1436172_at	1.01581	0.804032	0.762115	0.653965	0.0378344	0.00653601	1436172_AT	ENSMUSG00000106734	Gm20559	predicted gene, 20559 [Source:MGI Symbol;Acc:MGI:5295666]	AFFY_MOE430A,AFFY_MOUSE430A_2,AFFY_MOUSE430_2
1292	0.000374553	0.00196697	0.000598539	1442371_at	0.963205	0.813672	0.697535	0.654152	0.0210559	0.00403134	1442371_AT	ENSMUSG00000010721	Lmbr1	limb region 1 [Source:MGI Symbol;Acc:MGI:1861746]	AFFY_MOE430B,AFFY_MOUSE430_2
900	0.00013528	0.00126188	0.000255672	1451650_at	0.991565	0.863711	0.659951	0.654275	0.0178806	0.00246744	1451650_AT	ENSMUSG00000063428	Ddo	D-aspartate oxidase [Source:MGI Symbol;Acc:MGI:1925528]	AFFY_MOE430A,AFFY_MOUSE430A_2,AFFY_MOUSE430_2
1749	0.00261228	0.00791666	0.00122702	1416839_at	1.02189	0.835581	0.652881	0.654327	0.0362663	0.00610142	1416839_AT	ENSMUSG00000023921	Mmut	methylmalonyl-Coenzyme A mutase [Source:MGI Symbol;Acc:MGI:97239]	AFFY_MOE430A,AFFY_MOUSE430A_2,AFFY_MOUSE430_2
979	0.000119085	0.00960137	0.00030635	1434596_at	1.02525	0.878874	0.806253	0.654381	0.0392075	0.00272304	1434596_AT	ENSMUSG00000021451	Sema4d	sema domain, immunoglobulin domain (Ig), transmembrane domain (TM) and short cytoplasmic domain, (semaphorin) 4D [Source:MGI Symbol;Acc:MGI:109244]	AFFY_MOE430A,AFFY_MOUSE430A_2,AFFY_MOUSE430_2
320	2.45e-06	8.02e-05	2.3e-05	1428929_s_at	0.9992	0.93406	0.737493	0.654536	0.00641575	0.000625456	1428929_S_AT	ENSMUSG00000045100	Slc25a26	solute carrier family 25 (mitochondrial carrier, phosphate carrier), member 26 [Source:MGI Symbol;Acc:MGI:1914832]	AFFY_MOE430A,AFFY_MOUSE430A_2,AFFY_MOUSE430_2
3193	0.00294399	0.00951044	0.00518636	1452955_at	1.00773	0.821139	0.676338	0.65461	0.039167	0.0141069	1452955_AT	ENSMUSG00000034345	Gtf2h5	general transcription factor IIH, polypeptide 5 [Source:MGI Symbol;Acc:MGI:107227]	AFFY_MOE430B,AFFY_MOUSE430_2
3996	0.0042812	0.00729281	0.00935358	1419975_at	0.972246	0.82419	0.605298	0.654638	0.0351158	0.020364	1419975_AT	None	None	None
2505	0.00562727	0.0167651	0.00286602	1442947_x_at	1.01206	0.759794	0.714701	0.654731	0.0499287	0.0099395	1442947_X_AT	ENSMUSG00000115988	Gm49441	predicted gene, 49441 [Source:MGI Symbol;Acc:MGI:6155086]	AFFY_MOE430B,AFFY_MOUSE430_2
2046	0.000165423	0.00636946	0.00172413	1416409_at	1.01652	0.835604	0.725074	0.65474	0.0336533	0.00732946	1416409_AT	ENSMUSG00000020777	Acox1	acyl-Coenzyme A oxidase 1, palmitoyl [Source:MGI Symbol;Acc:MGI:1330812]	AFFY_MOE430A,AFFY_MOUSE430A_2,AFFY_MOUSE430_2
4535	0.00109899	0.00257409	0.0133538	1434620_s_at	0.96521	0.71003	0.519248	0.655609	0.0231164	0.025564	1434620_S_AT	ENSMUSG00000036501	Fam13b	family with sequence similarity 13, member B [Source:MGI Symbol;Acc:MGI:2447834]	AFFY_MOE430A,AFFY_MOUSE430A_2,AFFY_MOUSE430_2
645	2.42e-05	0.00395907	0.000102248	1455061_a_at	1.03044	0.863451	0.850501	0.655729	0.0271619	0.00137948	1455061_A_AT	ENSMUSG00000036880	Acaa2	acetyl-Coenzyme A acyltransferase 2 (mitochondrial 3-oxoacyl-Coenzyme A thiolase) [Source:MGI Symbol;Acc:MGI:1098623]	AFFY_MOE430A,AFFY_MOUSE430A_2,AFFY_MOUSE430_2
2041	0.000433352	0.00096459	0.0017145	1431176_at	0.936255	0.737287	0.6343	0.655759	0.0164756	0.00730636	1431176_AT	ENSMUSG00000027536	Chmp4c	charged multivesicular body protein 4C [Source:MGI Symbol;Acc:MGI:1913621]	AFFY_MOE430B,AFFY_MOUSE430_2
680	0.00109107	0.00840019	0.000116088	1451728_at	0.959823	0.755645	0.624006	0.655794	0.0371104	0.00148558	1451728_AT	ENSMUSG00000031166	Wdr13	WD repeat domain 13 [Source:MGI Symbol;Acc:MGI:1914661]	AFFY_MOE430A,AFFY_MOUSE430A_2,AFFY_MOUSE430_2
447	5.18e-06	0.000834146	4.61e-05	1424904_at	1.00206	0.779344	0.806045	0.656015	0.0157176	0.000897455	1424904_AT	ENSMUSG00000058997	Vwa8	von Willebrand factor A domain containing 8 [Source:MGI Symbol;Acc:MGI:1919008]	AFFY_MOE430A,AFFY_MOUSE430A_2,AFFY_MOUSE430_2
13	1.73e-06	0.000758853	6.96e-08	1417701_at	0.995388	0.808478	0.661691	0.656244	0.0153124	4.39451e-05	1417701_AT	ENSMUSG00000040653	Ppp1r14c	protein phosphatase 1, regulatory inhibitor subunit 14C [Source:MGI Symbol;Acc:MGI:1923392]	AFFY_MOE430A,AFFY_MOUSE430A_2,AFFY_MOUSE430_2
709	3.57e-05	0.00176167	0.000131449	1436033_at	0.98193	0.783429	0.752313	0.656565	0.0204129	0.00160944	1436033_AT	ENSMUSG00000034858	Fam214a	family with sequence similarity 214, member A [Source:MGI Symbol;Acc:MGI:2387648]	AFFY_MOE430B,AFFY_MOUSE430_2
254	1.28e-06	0.0016612	1.41e-05	1448491_at	1.02345	0.85837	0.855152	0.656659	0.0199968	0.000480811	1448491_AT	ENSMUSG00000053898	Ech1	enoyl coenzyme A hydratase 1, peroxisomal [Source:MGI Symbol;Acc:MGI:1858208]	AFFY_MOE430A,AFFY_MOUSE430A_2,AFFY_MOUSE430_2
2775	0.00461679	0.0105579	0.00364977	1453156_s_at	0.994216	0.76592	0.613684	0.656957	0.0407454	0.0114451	1453156_S_AT	ENSMUSG00000072946	Ptgr2	prostaglandin reductase 2 [Source:MGI Symbol;Acc:MGI:1916372]	AFFY_MOE430A,AFFY_MOUSE430A_2,AFFY_MOUSE430_2
1032	6.08e-05	0.00189718	0.000335428	1416436_a_at	1.06213	0.849609	0.754962	0.657306	0.020845	0.00282839	1416436_A_AT	ENSMUSG00000005882	Uqcc1	ubiquinol-cytochrome c reductase complex assembly factor 1 [Source:MGI Symbol;Acc:MGI:1929472]	AFFY_MOE430A,AFFY_MOUSE430A_2,AFFY_MOUSE430_2
2614	0.0018004	0.0096772	0.00316272	1444956_at	0.992015	0.837453	0.689546	0.657772	0.0393369	0.0105321	1444956_AT	None	None	None
1898	0.000163248	0.00161074	0.00145286	1455508_at	0.975327	0.853493	0.651334	0.65806	0.0197141	0.00666113	1455508_AT	ENSMUSG00000042202	Slc35e2	solute carrier family 35, member E2 [Source:MGI Symbol;Acc:MGI:2444240]	AFFY_MOE430B,AFFY_MOUSE430_2
2952	0.00572704	0.0101189	0.00427161	1438030_at	0.962435	0.785981	0.685465	0.658145	0.0400871	0.0125894	1438030_AT	ENSMUSG00000071042	Rasgrp3	RAS, guanyl releasing protein 3 [Source:MGI Symbol;Acc:MGI:3028579]	AFFY_MOE430B,AFFY_MOUSE430_2
1433	0.000216789	0.0145935	0.000768579	1434060_at	0.975507	0.784932	0.783233	0.658545	0.0469075	0.00466725	1434060_AT	ENSMUSG00000038664	Herc1	HECT and RLD domain containing E3 ubiquitin protein ligase family member 1 [Source:MGI Symbol;Acc:MGI:2384589]	AFFY_MOE430A,AFFY_MOUSE430A_2,AFFY_MOUSE430_2
1111	0.000128903	0.00114752	0.000394378	1424563_at	1.04306	0.86271	0.73751	0.658589	0.0173363	0.00308622	1424563_AT	ENSMUSG00000031633	Slc25a4	solute carrier family 25 (mitochondrial carrier, adenine nucleotide translocator), member 4 [Source:MGI Symbol;Acc:MGI:1353495]	AFFY_MOE430A,AFFY_MOUSE430A_2,AFFY_MOUSE430_2
523	0.000240399	0.00770019	6.59e-05	1433669_at	0.967515	0.781316	0.732774	0.659089	0.0358459	0.00109771	1433669_AT	ENSMUSG00000024045	Akap8	A kinase (PRKA) anchor protein 8 [Source:MGI Symbol;Acc:MGI:1928488]	AFFY_MOE430A,AFFY_MOUSE430A_2,AFFY_MOUSE430_2
1362	6.33e-05	0.00312191	0.000690848	1438195_at	0.994302	0.92522	0.735498	0.659588	0.0246731	0.00441392	1438195_AT	ENSMUSG00000050627	Gpd1l	glycerol-3-phosphate dehydrogenase 1-like [Source:MGI Symbol;Acc:MGI:1289257]	AFFY_MOE430B,AFFY_MOUSE430_2
316	8.88e-06	0.000782459	2.29e-05	1423780_at	1.02424	0.839224	0.756717	0.659927	0.0154749	0.000624689	1423780_AT	ENSMUSG00000029776	Hibadh	3-hydroxyisobutyrate dehydrogenase [Source:MGI Symbol;Acc:MGI:1889802]	AFFY_MOE430A,AFFY_MOUSE430A_2,AFFY_MOUSE430_2
3196	0.00488235	0.0164598	0.00518134	1448557_at	0.986476	0.884775	0.746998	0.660081	0.0497834	0.0141069	1448557_AT	ENSMUSG00000043259	Fam13c	family with sequence similarity 13, member C [Source:MGI Symbol;Acc:MGI:1918971]	AFFY_MOE430A,AFFY_MOUSE430A_2,AFFY_MOUSE430_2
1358	0.00182273	0.0123227	0.000688949	1428870_at	0.950009	0.895371	0.720546	0.660768	0.0434023	0.00440826	1428870_AT	ENSMUSG00000015176	Nolc1	nucleolar and coiled-body phosphoprotein 1 [Source:MGI Symbol;Acc:MGI:1918019]	AFFY_MOE430A,AFFY_MOUSE430A_2,AFFY_MOUSE430_2
646	9.72e-05	0.0150427	0.000102472	1449093_at	1.03739	0.888984	0.839699	0.66084	0.0475834	0.00138036	1449093_AT	ENSMUSG00000042340	Ctf1	cardiotrophin 1 [Source:MGI Symbol;Acc:MGI:105115]	AFFY_MOE430A,AFFY_MOUSE430A_2,AFFY_MOUSE430_2
598	6.93e-05	0.00759844	8.77e-05	1418569_at	0.995076	0.859226	0.805934	0.660943	0.0356448	0.0012762	1418569_AT	ENSMUSG00000006219	Fblim1	filamin binding LIM protein 1 [Source:MGI Symbol;Acc:MGI:1921452]	AFFY_MOE430A,AFFY_MOUSE430A_2,AFFY_MOUSE430_2
679	4.41e-05	0.000339802	0.000115908	1439849_at	0.962124	0.889855	0.67438	0.661047	0.0118753	0.00148547	1439849_AT	ENSMUSG00000070867	Trabd2b	TraB domain containing 2B [Source:MGI Symbol;Acc:MGI:3650152]	AFFY_MOE430B,AFFY_MOUSE430_2
1234	0.000193489	0.000615606	0.00053744	1441751_at	0.956477	0.816838	0.632363	0.661048	0.0143619	0.00377005	1441751_AT	ENSMUSG00000036371	Serbp1	serpine1 mRNA binding protein 1 [Source:MGI Symbol;Acc:MGI:1914120]	AFFY_MOE430B,AFFY_MOUSE430_2
1790	0.000229072	0.00442616	0.00128366	1419748_at	0.998569	0.806886	0.726579	0.66153	0.0284489	0.00623966	1419748_AT	ENSMUSG00000055782	Abcd2	ATP-binding cassette, sub-family D (ALD), member 2 [Source:MGI Symbol;Acc:MGI:1349467]	AFFY_MOE430A,AFFY_MOUSE430A_2,AFFY_MOUSE430_2
551	1.06e-05	9.54e-05	7.63e-05	1431431_a_at	1.02099	0.860908	0.699842	0.66155	0.00691126	0.00120223	1431431_A_AT	ENSMUSG00000027618	Nfs1	nitrogen fixation gene 1 (S. cerevisiae) [Source:MGI Symbol;Acc:MGI:1316706]	AFFY_MOE430A,AFFY_MOUSE430A_2,AFFY_MOUSE430_2
85	6.04e-06	0.000660322	1.53e-06	1418087_at	0.998263	0.862742	0.642293	0.66192	0.0148526	0.000156636	1418087_AT	ENSMUSG00000005262	Ufd1	ubiquitin recognition factor in ER-associated degradation 1 [Source:MGI Symbol;Acc:MGI:109353]	AFFY_MOE430A,AFFY_MOUSE430A_2,AFFY_MOUSE430_2
376	1.83e-06	5.29e-05	3.05e-05	1434031_at	0.959252	0.744038	0.668465	0.661973	0.00554621	0.00070588	1434031_AT	ENSMUSG00000037243	Zfp692	zinc finger protein 692 [Source:MGI Symbol;Acc:MGI:2144276]	AFFY_MOE430B,AFFY_MOUSE430_2
706	0.000124874	0.0119286	0.000130664	1417629_at	0.990344	0.965719	0.817113	0.662059	0.0428962	0.00160599	1417629_AT	ENSMUSG00000003526	Prodh	proline dehydrogenase [Source:MGI Symbol;Acc:MGI:97770]	AFFY_MOE430A,AFFY_MOUSE430A_2,AFFY_MOUSE430_2
177	1.14e-06	7.01e-05	7.64e-06	1452266_at	0.963942	0.751157	0.602607	0.662342	0.00635165	0.000355526	1452266_AT	ENSMUSG00000057421	Las1l	LAS1-like (S. cerevisiae) [Source:MGI Symbol;Acc:MGI:1923380]	AFFY_MOE430A,AFFY_MOUSE430A_2,AFFY_MOUSE430_2
3966	0.00339636	0.00884214	0.00907	1454793_x_at	0.957163	0.733225	0.632298	0.662464	0.0378344	0.019901	1454793_X_AT	ENSMUSG00000020719	Ddx5	DEAD (Asp-Glu-Ala-Asp) box polypeptide 5 [Source:MGI Symbol;Acc:MGI:105037]	AFFY_MOE430A,AFFY_MOUSE430A_2,AFFY_MOUSE430_2
2683	0.00142338	0.00762085	0.00334765	1434461_at	0.969554	0.77968	0.661074	0.662496	0.0356925	0.0108577	1434461_AT	ENSMUSG00000012640	Zfp715	zinc finger protein 715 [Source:MGI Symbol;Acc:MGI:1917180]	AFFY_MOE430B,AFFY_MOUSE430_2
667	3.86e-05	0.000397605	0.000110229	1433509_s_at	0.939353	0.795359	0.660282	0.662686	0.0124485	0.00143166	1433509_S_AT	ENSMUSG00000052852	Reep1	receptor accessory protein 1 [Source:MGI Symbol;Acc:MGI:1098827]	AFFY_MOE430A,AFFY_MOUSE430A_2,AFFY_MOUSE430_2
2315	0.00167472	0.00536394	0.00235557	1428239_at	0.955164	0.781138	0.717851	0.662805	0.0309915	0.00885452	1428239_AT	ENSMUSG00000047909	Ankrd16	ankyrin repeat domain 16 [Source:MGI Symbol;Acc:MGI:2444796]	AFFY_MOE430B,AFFY_MOUSE430_2
47	9.34e-08	0.000239481	5.29e-07	1445597_s_at	1.0199	0.967625	0.777806	0.662835	0.0101698	9.78975e-05	1445597_S_AT	ENSMUSG00000060675	Plaat3	phospholipase A and acyltransferase 3 [Source:MGI Symbol;Acc:MGI:2179715]	AFFY_MOE430B,AFFY_MOUSE430_2
2630	0.000632373	0.00876359	0.0032105	1452166_a_at	1.0109	0.850704	0.722473	0.663005	0.0378148	0.010617	1452166_A_AT	ENSMUSG00000019761	Krt10	keratin 10 [Source:MGI Symbol;Acc:MGI:96685]	AFFY_MOE430A,AFFY_MOUSE430A_2,AFFY_MOUSE430_2
4466	0.00485786	0.00638285	0.012638	1434613_at	0.89227	0.724813	0.539196	0.663084	0.0336634	0.0246196	1434613_AT	None	None	None
3111	0.00561	0.0136828	0.0048407	1460455_at	0.960601	0.795113	0.632367	0.663382	0.0453074	0.0135403	1460455_AT	ENSMUSG00000044308	Ubr3	ubiquitin protein ligase E3 component n-recognin 3 [Source:MGI Symbol;Acc:MGI:1861100]	AFFY_MOE430A,AFFY_MOUSE430A_2,AFFY_MOUSE430_2
748	1.69e-05	0.000939392	0.000157311	1436050_x_at	1.05042	0.950802	0.745279	0.663675	0.0161873	0.00182602	1436050_X_AT	ENSMUSG00000067071	Hes6	hairy and enhancer of split 6 [Source:MGI Symbol;Acc:MGI:1859852]	AFFY_MOE430A,AFFY_MOUSE430A_2,AFFY_MOUSE430_2
1009	9.82e-05	0.00195492	0.000323652	1429169_at	0.980376	0.857654	0.735654	0.66398	0.0210462	0.00279012	1429169_AT	ENSMUSG00000031167	Rbm3	RNA binding motif (RNP1, RRM) protein 3 [Source:MGI Symbol;Acc:MGI:1099460]	AFFY_MOE430B,AFFY_MOUSE430_2
1477	0.00480426	0.0163534	0.000824253	1416800_at	0.923731	0.753925	0.661123	0.66402	0.0497231	0.00483709	1416800_AT	ENSMUSG00000027365	Trpm7	transient receptor potential cation channel, subfamily M, member 7 [Source:MGI Symbol;Acc:MGI:1929996]	AFFY_MOE430A,AFFY_MOUSE430A_2,AFFY_MOUSE430_2
896	7.62e-06	9.55e-05	0.000253973	1418835_at	1.06613	0.85381	0.589366	0.664351	0.00691126	0.00246483	1418835_AT	ENSMUSG00000020205	Phlda1	pleckstrin homology like domain, family A, member 1 [Source:MGI Symbol;Acc:MGI:1096880]	AFFY_MOE430A,AFFY_MOUSE430A_2,AFFY_MOUSE430_2
847	0.00121106	0.00871046	0.000214658	1424858_at	0.932657	0.777135	0.65094	0.664494	0.0376919	0.00220538	1424858_AT	ENSMUSG00000020988	L2hgdh	L-2-hydroxyglutarate dehydrogenase [Source:MGI Symbol;Acc:MGI:2384968]	AFFY_MOE430A,AFFY_MOUSE430A_2,AFFY_MOUSE430_2
1558	0.000932513	0.00287816	0.000931902	1455657_at	1.01493	0.799342	0.629648	0.664518	0.023963	0.00520167	1455657_AT	ENSMUSG00000030655	Smg1	SMG1 homolog, phosphatidylinositol 3-kinase-related kinase (C. elegans) [Source:MGI Symbol;Acc:MGI:1919742]	AFFY_MOE430B,AFFY_MOUSE430_2
2245	0.00122136	0.00412605	0.00221562	1433773_at	0.975078	0.808695	0.617686	0.664949	0.0276617	0.00858725	1433773_AT	ENSMUSG00000022292	Rrm2b	ribonucleotide reductase M2 B (TP53 inducible) [Source:MGI Symbol;Acc:MGI:2155865]	AFFY_MOE430A,AFFY_MOUSE430A_2,AFFY_MOUSE430_2
167	0.000169885	0.00834989	6.19e-06	1436169_at	0.989612	0.916678	0.736379	0.665072	0.0369775	0.000320627	1436169_AT	ENSMUSG00000064225	Paqr9	progestin and adipoQ receptor family member IX [Source:MGI Symbol;Acc:MGI:1922802]	AFFY_MOE430B,AFFY_MOUSE430_2
4856	0.0116603	0.0131914	0.0163322	1415855_at	0.948369	0.83542	0.521969	0.665084	0.0444663	0.0292675	1415855_AT	ENSMUSG00000019966	Kitl	kit ligand [Source:MGI Symbol;Acc:MGI:96974]	AFFY_MOE430A,AFFY_MOUSE430A_2,AFFY_MOUSE430_2
960	8.27e-05	0.000907308	0.000291375	1421096_at	0.975594	0.855746	0.677175	0.665446	0.0160818	0.00264119	1421096_AT	ENSMUSG00000032839	Trpc1	transient receptor potential cation channel, subfamily C, member 1 [Source:MGI Symbol;Acc:MGI:109528]	AFFY_MOE430A,AFFY_MOUSE430A_2,AFFY_MOUSE430_2
383	2.41e-06	0.000133922	3.22e-05	1449000_at	1.06068	0.806858	0.784976	0.666083	0.00792782	0.000731604	1449000_AT	ENSMUSG00000053329	Gatd3a	glutamine amidotransferase like class 1 domain containing 3A [Source:MGI Symbol;Acc:MGI:1351861]	AFFY_MOE430A,AFFY_MOUSE430A_2,AFFY_MOUSE430_2
569	0.000128102	0.00158317	8.19e-05	1451528_at	0.917814	0.783542	0.680376	0.666241	0.0195971	0.00125034	1451528_AT	ENSMUSG00000043085	Tmem82	transmembrane protein 82 [Source:MGI Symbol;Acc:MGI:2384869]	AFFY_MOE430A,AFFY_MOUSE430A_2,AFFY_MOUSE430_2
384	2.04e-06	5.13e-05	3.24e-05	1449181_at	1.00705	0.923443	0.746595	0.666472	0.00551127	0.000732324	1449181_AT	ENSMUSG00000024588	Fech	ferrochelatase [Source:MGI Symbol;Acc:MGI:95513]	AFFY_MOE430A,AFFY_MOUSE430A_2,AFFY_MOUSE430_2
324	3.94e-06	0.00261147	2.33e-05	1430776_s_at	1.05138	0.961621	0.873795	0.667279	0.02326	0.000629222	1430776_S_AT	ENSMUSG00000054708	Ankrd24	ankyrin repeat domain 24 [Source:MGI Symbol;Acc:MGI:1890394]	AFFY_MOE430A,AFFY_MOUSE430A_2,AFFY_MOUSE430_2
735	9.86e-05	0.00597596	0.000146997	1419384_at	1.01443	1.04242	0.816045	0.66734	0.0326964	0.00174036	1419384_AT	ENSMUSG00000068206	Pick1	protein interacting with C kinase 1 [Source:MGI Symbol;Acc:MGI:894645]	AFFY_MOE430A,AFFY_MOUSE430A_2,AFFY_MOUSE430_2
744	6.49e-05	0.000802914	0.000153973	1429339_a_at	1.04719	0.807215	0.757213	0.6674	0.015701	0.0018009	1429339_A_AT	ENSMUSG00000029456	Acad10	acyl-Coenzyme A dehydrogenase family, member 10 [Source:MGI Symbol;Acc:MGI:1919235]	AFFY_MOE430A,AFFY_MOUSE430A_2,AFFY_MOUSE430_2
869	0.000181704	0.00286588	0.000229537	1453065_at	0.939139	0.863639	0.745079	0.66759	0.023963	0.0022967	1453065_AT	ENSMUSG00000035936	Aldh5a1	aldhehyde dehydrogenase family 5, subfamily A1 [Source:MGI Symbol;Acc:MGI:2441982]	AFFY_MOE430B,AFFY_MOUSE430_2
393	9.93e-06	0.00883185	3.38e-05	1452798_s_at	1.0106	0.914225	0.851615	0.667694	0.0378344	0.000748416	1452798_S_AT	ENSMUSG00000041775	Mapk1ip1	mitogen-activated protein kinase 1 interacting protein 1 [Source:MGI Symbol;Acc:MGI:1916796]	AFFY_MOE430B,AFFY_MOUSE430_2
374	5.94e-05	0.00321916	3.04e-05	1451735_at	1.00546	0.821881	0.719372	0.667843	0.0250117	0.000705442	1451735_AT	ENSMUSG00000038671	Arfrp1	ADP-ribosylation factor related protein 1 [Source:MGI Symbol;Acc:MGI:1923938]	AFFY_MOE430A,AFFY_MOUSE430A_2,AFFY_MOUSE430_2
430	9.27e-06	0.000866713	4.24e-05	1450932_s_at	0.99336	0.812464	0.7838	0.667891	0.0159453	0.000858058	1450932_S_AT	ENSMUSG00000025558	Dock9	dedicator of cytokinesis 9 [Source:MGI Symbol;Acc:MGI:106321]	AFFY_MOE430A,AFFY_MOUSE430A_2,AFFY_MOUSE430_2
490	1.14e-05	0.000832002	5.72e-05	1435694_at	1.01698	0.994993	0.752177	0.668008	0.0157176	0.00101938	1435694_AT	ENSMUSG00000036452	Arhgap26	Rho GTPase activating protein 26 [Source:MGI Symbol;Acc:MGI:1918552]	AFFY_MOE430B,AFFY_MOUSE430_2
1793	0.000613128	0.00479909	0.0012908	1437481_at	1.05083	0.823522	0.798726	0.66837	0.0293495	0.00624599	1437481_AT	ENSMUSG00000085492	Trmt61b	tRNA methyltransferase 61B [Source:MGI Symbol;Acc:MGI:1916039]	AFFY_MOE430B,AFFY_MOUSE430_2
1100	0.00239655	0.0124923	0.000384172	1436678_at	0.998147	0.893244	0.687227	0.66856	0.0436113	0.00304132	1436678_AT	ENSMUSG00000029156	Sgcb	sarcoglycan, beta (dystrophin-associated glycoprotein) [Source:MGI Symbol;Acc:MGI:1346523]	AFFY_MOE430B,AFFY_MOUSE430_2
1201	6.37e-05	0.000185065	0.000488812	1428259_at	0.967921	0.784822	0.719036	0.668571	0.00920249	0.00354175	1428259_AT	ENSMUSG00000020674	Pxdn	peroxidasin [Source:MGI Symbol;Acc:MGI:1916925]	AFFY_MOE430B,AFFY_MOUSE430_2
1099	3.99e-06	0.00393441	0.000384446	1423667_at	1.01038	0.810079	0.785075	0.669082	0.0271619	0.00304132	1423667_AT	ENSMUSG00000053907	Mat2a	methionine adenosyltransferase II, alpha [Source:MGI Symbol;Acc:MGI:2443731]	AFFY_MOE430A,AFFY_MOUSE430A_2,AFFY_MOUSE430_2
579	0.000402692	0.00790641	8.5e-05	1453127_at	1.0152	0.773682	0.754874	0.669203	0.0362663	0.00126372	1453127_AT	ENSMUSG00000002228	Ppm1j	protein phosphatase 1J [Source:MGI Symbol;Acc:MGI:1919137]	AFFY_MOE430B,AFFY_MOUSE430_2
370	2.89e-05	0.00285743	2.95e-05	1447780_x_at	1.01614	0.873133	0.802873	0.669244	0.023963	0.000693808	1447780_X_AT	None	None	None
192	0.000264192	0.00584848	8.44e-06	1434890_at	0.963519	0.809549	0.672585	0.66926	0.032362	0.000382525	1434890_AT	ENSMUSG00000038084	Opa1	OPA1, mitochondrial dynamin like GTPase [Source:MGI Symbol;Acc:MGI:1921393]	AFFY_MOE430B,AFFY_MOUSE430_2
69	5.66e-05	0.0092442	9.4e-07	1419261_at	0.976364	0.851826	0.754034	0.669285	0.0386745	0.000118549	1419261_AT	ENSMUSG00000031969	Acad8	acyl-Coenzyme A dehydrogenase family, member 8 [Source:MGI Symbol;Acc:MGI:1914198]	AFFY_MOE430A,AFFY_MOUSE430A_2,AFFY_MOUSE430_2
2248	0.00366884	0.00885221	0.00221962	1427186_a_at	0.956421	0.808118	0.634265	0.669503	0.0378344	0.00859227	1427186_A_AT	ENSMUSG00000030557	Mef2a	myocyte enhancer factor 2A [Source:MGI Symbol;Acc:MGI:99532]	AFFY_MOE430A,AFFY_MOUSE430A_2,AFFY_MOUSE430_2
1028	2.71e-05	0.00127743	0.000334142	1423690_s_at	1.03806	0.870654	0.736997	0.669576	0.0179293	0.002828	1423690_S_AT	ENSMUSG00000026930	Gpsm1	G-protein signalling modulator 1 (AGS3-like, C. elegans) [Source:MGI Symbol;Acc:MGI:1915089]	AFFY_MOE430A,AFFY_MOUSE430A_2,AFFY_MOUSE430_2
1022	0.000271754	0.00896002	0.000330404	1423868_at	0.992358	0.895546	0.775125	0.669824	0.0380156	0.00281328	1423868_AT	ENSMUSG00000000811	Txnrd3	thioredoxin reductase 3 [Source:MGI Symbol;Acc:MGI:2386711]	AFFY_MOE430A,AFFY_MOUSE430A_2,AFFY_MOUSE430_2
1172	0.00274673	0.0133522	0.000450243	1435893_at	0.969234	0.809639	0.686433	0.670267	0.044686	0.00334302	1435893_AT	ENSMUSG00000024924	Vldlr	very low density lipoprotein receptor [Source:MGI Symbol;Acc:MGI:98935]	AFFY_MOE430B,AFFY_MOUSE430_2
766	0.000129758	0.00152367	0.000164243	1416570_s_at	0.984445	0.835782	0.732762	0.670341	0.0192608	0.00186585	1416570_S_AT	ENSMUSG00000027774	Gfm1	G elongation factor, mitochondrial 1 [Source:MGI Symbol;Acc:MGI:107339]	AFFY_MOE430A,AFFY_MOUSE430A_2,AFFY_MOUSE430_2
997	0.000220915	0.00166832	0.000318014	1452583_s_at	1.00317	0.956872	0.722517	0.670679	0.0199968	0.00277316	1452583_S_AT	ENSMUSG00000035473	Galm	galactose mutarotase [Source:MGI Symbol;Acc:MGI:2442420]	AFFY_MOE430A,AFFY_MOUSE430A_2,AFFY_MOUSE430_2
406	0.000153918	0.0053818	3.63e-05	1428049_a_at	1.04487	0.841667	0.73049	0.670745	0.0309935	0.000776124	1428049_A_AT	ENSMUSG00000022516	Nudt16l1	nudix (nucleoside diphosphate linked moiety X)-type motif 16-like 1 [Source:MGI Symbol;Acc:MGI:1914161]	AFFY_MOE430A,AFFY_MOUSE430A_2,AFFY_MOUSE430_2
935	8.49e-05	0.00249092	0.000274268	1440886_at	0.977638	0.870484	0.795386	0.670774	0.0229862	0.00255326	1440886_AT	ENSMUSG00000024780	Cdc37l1	cell division cycle 37-like 1 [Source:MGI Symbol;Acc:MGI:1914322]	AFFY_MOE430B,AFFY_MOUSE430_2
797	0.000627685	0.00422249	0.000179216	1418127_a_at	0.964275	0.740493	0.605126	0.670781	0.0280062	0.00195676	1418127_A_AT	ENSMUSG00000036932	Aifm1	apoptosis-inducing factor, mitochondrion-associated 1 [Source:MGI Symbol;Acc:MGI:1349419]	AFFY_MOE430A,AFFY_MOUSE430A_2,AFFY_MOUSE430_2
1817	0.000222998	0.00194422	0.00132103	1455762_at	0.929386	0.719727	0.681308	0.670797	0.0210288	0.00632668	1455762_AT	ENSMUSG00000036333	Kidins220	kinase D-interacting substrate 220 [Source:MGI Symbol;Acc:MGI:1924730]	AFFY_MOE430B,AFFY_MOUSE430_2
852	0.000159179	0.00182394	0.000219006	1455665_at	1.03812	0.993972	0.744167	0.670808	0.020708	0.00223684	1455665_AT	ENSMUSG00000039633	Lonrf1	LON peptidase N-terminal domain and ring finger 1 [Source:MGI Symbol;Acc:MGI:3609241]	AFFY_MOE430B,AFFY_MOUSE430_2
827	0.000121858	0.0119786	0.000196888	1448134_at	0.980908	0.856591	0.791297	0.67105	0.0429342	0.00206923	1448134_AT	ENSMUSG00000020092	Pald1	phosphatase domain containing, paladin 1 [Source:MGI Symbol;Acc:MGI:1351623]	AFFY_MOE430A,AFFY_MOUSE430A_2,AFFY_MOUSE430_2
2637	0.00343056	0.00697539	0.00322237	1438371_x_at	0.971942	0.788503	0.646239	0.67106	0.0344633	0.0106337	1438371_X_AT	ENSMUSG00000020719	Ddx5	DEAD (Asp-Glu-Ala-Asp) box polypeptide 5 [Source:MGI Symbol;Acc:MGI:105037]	AFFY_MOE430A,AFFY_MOUSE430A_2,AFFY_MOUSE430_2
2988	0.00418204	0.00701914	0.00438037	1450664_at	0.960015	0.800331	0.594695	0.671138	0.0345478	0.0127527	1450664_AT	ENSMUSG00000008976	Gabpa	GA repeat binding protein, alpha [Source:MGI Symbol;Acc:MGI:95610]	AFFY_MOE430A,AFFY_MOUSE430A_2,AFFY_MOUSE430_2
5933	0.0020973	0.00133143	0.0307933	1427820_at	0.945746	0.708511	0.515732	0.671496	0.0183325	0.0451648	1427820_AT	None	None	None
4037	0.00422892	0.00734486	0.00956599	1434386_at	0.968997	0.800582	0.598872	0.67152	0.0352149	0.0206201	1434386_AT	ENSMUSG00000032570	Atp2c1	ATPase, Ca++-sequestering [Source:MGI Symbol;Acc:MGI:1889008]	AFFY_MOE430A,AFFY_MOUSE430A_2,AFFY_MOUSE430_2
1264	0.00040385	0.00227045	0.000569586	1435720_at	0.980663	0.872004	0.716788	0.671534	0.0221522	0.00392131	1435720_AT	ENSMUSG00000040896	Kcnd3	potassium voltage-gated channel, Shal-related family, member 3 [Source:MGI Symbol;Acc:MGI:1928743]	AFFY_MOE430B,AFFY_MOUSE430_2
1679	0.00166567	0.010834	0.0010935	1455301_at	0.970514	1.00496	0.750825	0.672012	0.0412772	0.0056728	1455301_AT	ENSMUSG00000086040	Wipf3	WAS/WASL interacting protein family, member 3 [Source:MGI Symbol;Acc:MGI:3044681]	AFFY_MOE430B,AFFY_MOUSE430_2
1800	0.00314597	0.0130005	0.00129236	1449039_a_at	1.01009	0.678477	0.646451	0.672238	0.0443351	0.00624785	1449039_A_AT	ENSMUSG00000029328	Hnrnpdl	heterogeneous nuclear ribonucleoprotein D-like [Source:MGI Symbol;Acc:MGI:1355299]	AFFY_MOE430A,AFFY_MOUSE430A_2,AFFY_MOUSE430_2
5846	0.00535432	0.00432717	0.0292701	1417307_at	0.898386	0.732247	0.517715	0.672275	0.0283394	0.0435697	1417307_AT	ENSMUSG00000045103	Dmd	dystrophin, muscular dystrophy [Source:MGI Symbol;Acc:MGI:94909]	AFFY_MOE430A,AFFY_MOUSE430A_2,AFFY_MOUSE430_2
482	4.17e-05	0.00102429	5.69e-05	1436351_at	0.995054	0.882931	0.753345	0.67255	0.0167363	0.00101881	1436351_AT	ENSMUSG00000028247	Coq3	coenzyme Q3 methyltransferase [Source:MGI Symbol;Acc:MGI:101813]	AFFY_MOE430A,AFFY_MOUSE430A_2,AFFY_MOUSE430_2
4478	0.00426388	0.0070873	0.0127884	1452223_s_at	0.927726	0.774764	0.546758	0.67257	0.0347754	0.0248514	1452223_S_AT	ENSMUSG00000058690	Ccser2	coiled-coil serine rich 2 [Source:MGI Symbol;Acc:MGI:101859]	AFFY_MOE430A,AFFY_MOUSE430A_2,AFFY_MOUSE430_2
1404	0.000517528	0.0130622	0.00073838	1452864_at	0.946619	0.876935	0.741981	0.673448	0.0443351	0.00457648	1452864_AT	ENSMUSG00000056476	Med12l	mediator complex subunit 12-like [Source:MGI Symbol;Acc:MGI:2139916]	AFFY_MOE430A,AFFY_MOUSE430A_2,AFFY_MOUSE430_2
1083	0.000143052	0.000896206	0.000369475	1424586_at	0.986071	0.759056	0.646035	0.673605	0.0160818	0.00296876	1424586_AT	ENSMUSG00000042302	Ehbp1	EH domain binding protein 1 [Source:MGI Symbol;Acc:MGI:2667252]	AFFY_MOE430A,AFFY_MOUSE430A_2,AFFY_MOUSE430_2
4511	0.00781121	0.0167855	0.0130821	1427075_s_at	0.965349	0.843952	0.660162	0.673641	0.0499547	0.0252305	1427075_S_AT	ENSMUSG00000027589	Pcmtd2	protein-L-isoaspartate (D-aspartate) O-methyltransferase domain containing 2 [Source:MGI Symbol;Acc:MGI:1923927]	AFFY_MOE430A,AFFY_MOUSE430A_2,AFFY_MOUSE430_2
317	0.000222913	0.0089823	2.29e-05	1451747_a_at	1.00228	0.818839	0.734098	0.673939	0.0380728	0.000624689	1451747_A_AT	ENSMUSG00000032905	Atg12	autophagy related 12 [Source:MGI Symbol;Acc:MGI:1914776]	AFFY_MOE430A,AFFY_MOUSE430A_2,AFFY_MOUSE430_2
1526	0.000819769	0.00431434	0.000894333	1449229_a_at	0.995267	0.820997	0.662017	0.673948	0.0283346	0.00509993	1449229_A_AT	ENSMUSG00000029403	Cdkl2	cyclin-dependent kinase-like 2 (CDC2-related kinase) [Source:MGI Symbol;Acc:MGI:1858227]	AFFY_MOE430A,AFFY_MOUSE430A_2,AFFY_MOUSE430_2
301	4.56e-06	0.000147627	2.07e-05	1456128_at	0.988495	0.791982	0.684463	0.674314	0.0082087	0.000596462	1456128_AT	None	None	None
1774	0.00166563	0.00505982	0.00126475	1424452_at	0.898811	0.712588	0.620279	0.674876	0.0298918	0.0061973	1424452_AT	ENSMUSG00000032212	Sltm	SAFB-like, transcription modulator [Source:MGI Symbol;Acc:MGI:1913910]	AFFY_MOE430A,AFFY_MOUSE430A_2,AFFY_MOUSE430_2
5522	0.00623436	0.00971294	0.0240731	1451640_a_at	0.949383	0.68348	0.600304	0.675129	0.0393582	0.0379363	1451640_A_AT	ENSMUSG00000029422	Rsrc2	arginine/serine-rich coiled-coil 2 [Source:MGI Symbol;Acc:MGI:1913489]	AFFY_MOE430A,AFFY_MOUSE430A_2,AFFY_MOUSE430_2
2282	0.00136282	0.00440675	0.00229512	1428594_at	0.9407	0.818963	0.589788	0.675486	0.0284489	0.00874709	1428594_AT	ENSMUSG00000021027	Ralgapa1	Ral GTPase activating protein, alpha subunit 1 [Source:MGI Symbol;Acc:MGI:1931050]	AFFY_MOE430B,AFFY_MOUSE430_2
3084	0.000819887	0.000646389	0.00475265	1454699_at	1.05082	0.933826	0.644744	0.676093	0.0146273	0.0134104	1454699_AT	ENSMUSG00000038332	Sesn1	sestrin 1 [Source:MGI Symbol;Acc:MGI:2155278]	AFFY_MOE430A,AFFY_MOUSE430A_2,AFFY_MOUSE430_2
2440	0.00217239	0.00481497	0.00268667	1421252_a_at	0.983772	0.804634	0.680081	0.67613	0.0293828	0.0095791	1421252_A_AT	ENSMUSG00000030557	Mef2a	myocyte enhancer factor 2A [Source:MGI Symbol;Acc:MGI:99532]	AFFY_MOE430A,AFFY_MOUSE430A_2,AFFY_MOUSE430_2
409	1.01e-05	0.00931786	3.71e-05	1418421_at	1.05587	0.753015	0.894957	0.676177	0.0388148	0.00078935	1418421_AT	ENSMUSG00000000317	Bcl6b	B cell CLL/lymphoma 6, member B [Source:MGI Symbol;Acc:MGI:1278332]	AFFY_MOE430A,AFFY_MOUSE430A_2,AFFY_MOUSE430_2
775	2.68e-05	0.00175793	0.000167313	1451084_at	0.989739	0.782601	0.720544	0.676293	0.0204129	0.00187527	1451084_AT	ENSMUSG00000027809	Etfdh	electron transferring flavoprotein, dehydrogenase [Source:MGI Symbol;Acc:MGI:106100]	AFFY_MOE430A,AFFY_MOUSE430A_2,AFFY_MOUSE430_2
597	1.72e-05	0.00131154	8.75e-05	1460702_at	1.02241	0.808229	0.794541	0.676328	0.0182168	0.00127542	1460702_AT	ENSMUSG00000029535	Triap1	TP53 regulated inhibitor of apoptosis 1 [Source:MGI Symbol;Acc:MGI:1916326]	AFFY_MOE430A,AFFY_MOUSE430A_2,AFFY_MOUSE430_2
663	2.63e-05	0.000836148	0.000108976	1435292_at	0.961796	0.841171	0.735794	0.676374	0.0157176	0.00142904	1435292_AT	ENSMUSG00000033083	Tbc1d4	TBC1 domain family, member 4 [Source:MGI Symbol;Acc:MGI:2429660]	AFFY_MOE430B,AFFY_MOUSE430_2
740	0.000122927	0.00956578	0.000151261	1433942_at	0.988943	0.848827	0.796733	0.676467	0.0392075	0.00177635	1433942_AT	ENSMUSG00000033577	Myo6	myosin VI [Source:MGI Symbol;Acc:MGI:104785]	AFFY_MOE430A,AFFY_MOUSE430A_2,AFFY_MOUSE430_2
2123	0.000176549	0.00147632	0.00191145	1434446_at	0.958191	0.88623	0.654483	0.676593	0.0189065	0.00783432	1434446_AT	ENSMUSG00000005534	Insr	insulin receptor [Source:MGI Symbol;Acc:MGI:96575]	AFFY_MOE430B,AFFY_MOUSE430_2
1434	0.000154025	0.00409543	0.000769363	1428780_at	1.02333	0.886125	0.759251	0.676693	0.0275626	0.00466876	1428780_AT	ENSMUSG00000017713	Tha1	threonine aldolase 1 [Source:MGI Symbol;Acc:MGI:1919026]	AFFY_MOE430A,AFFY_MOUSE430A_2,AFFY_MOUSE430_2
4555	0.000765381	0.00664159	0.0133952	1434806_at	0.921917	0.763716	0.643328	0.676744	0.0340572	0.0255906	1434806_AT	ENSMUSG00000021704	Mtx3	metaxin 3 [Source:MGI Symbol;Acc:MGI:2686040]	AFFY_MOE430B,AFFY_MOUSE430_2
2311	0.000412566	0.00186889	0.00235431	1435349_at	0.944323	0.800601	0.677136	0.67687	0.0208235	0.00885358	1435349_AT	ENSMUSG00000025969	Nrp2	neuropilin 2 [Source:MGI Symbol;Acc:MGI:1100492]	AFFY_MOE430B,AFFY_MOUSE430_2
330	2.01e-06	9.83e-05	2.4e-05	1437398_a_at	0.967751	0.841127	0.719802	0.676916	0.00701153	0.00063311	1437398_A_AT	ENSMUSG00000026687	Aldh9a1	aldehyde dehydrogenase 9, subfamily A1 [Source:MGI Symbol;Acc:MGI:1861622]	AFFY_MOE430A,AFFY_MOUSE430A_2,AFFY_MOUSE430_2
2569	0.00190049	0.00308177	0.00304264	1454014_a_at	1.002	0.886496	0.720961	0.677252	0.0245807	0.0102996	1454014_A_AT	ENSMUSG00000027274	Mkks	McKusick-Kaufman syndrome [Source:MGI Symbol;Acc:MGI:1891836]	AFFY_MOE430A,AFFY_MOUSE430A_2,AFFY_MOUSE430_2
414	0.000176989	0.00771847	3.87e-05	1435096_at	1.00969	0.8729	0.734041	0.677654	0.0358459	0.000815681	1435096_AT	ENSMUSG00000035620	Ric8b	RIC8 guanine nucleotide exchange factor B [Source:MGI Symbol;Acc:MGI:2682307]	AFFY_MOE430B,AFFY_MOUSE430_2
1251	0.000223459	0.0142432	0.000549218	1449131_s_at	0.941738	0.891595	0.814772	0.677711	0.0463342	0.00382038	1449131_S_AT	ENSMUSG00000028076	Cd1d1	CD1d1 antigen [Source:MGI Symbol;Acc:MGI:107674]	AFFY_MOE430A,AFFY_MOUSE430A_2,AFFY_MOUSE430_2
137	0.000125794	0.00442631	3.84e-06	1417846_at	0.968574	0.855312	0.68377	0.677814	0.0284489	0.00024391	1417846_AT	ENSMUSG00000004798	Ulk2	unc-51 like kinase 2 [Source:MGI Symbol;Acc:MGI:1352758]	AFFY_MOE430A,AFFY_MOUSE430A_2,AFFY_MOUSE430_2
419	1e-05	0.000794366	4.02e-05	1449628_s_at	0.97681	0.833384	0.781609	0.677969	0.0155689	0.000834894	1449628_S_AT	ENSMUSG00000027367	Stard7	START domain containing 7 [Source:MGI Symbol;Acc:MGI:2139090]	AFFY_MOE430A,AFFY_MOUSE430A_2,AFFY_MOUSE430_2
2082	0.00144948	0.00325168	0.00179535	1437143_a_at	1.00024	0.773467	0.635257	0.679154	0.0251745	0.00750389	1437143_A_AT	ENSMUSG00000021072	Tmx1	thioredoxin-related transmembrane protein 1 [Source:MGI Symbol;Acc:MGI:1919986]	AFFY_MOE430A,AFFY_MOUSE430A_2,AFFY_MOUSE430_2
505	8.76e-05	0.00487504	6.16e-05	1418117_at	1.00102	0.77079	0.771365	0.679383	0.0295085	0.00106109	1418117_AT	ENSMUSG00000021764	Ndufs4	NADH:ubiquinone oxidoreductase core subunit S4 [Source:MGI Symbol;Acc:MGI:1343135]	AFFY_MOE430A,AFFY_MOUSE430A_2,AFFY_MOUSE430_2
153	5.83e-05	0.00444837	4.89e-06	1455303_at	0.9693	0.910679	0.747132	0.679597	0.0284571	0.000276317	1455303_AT	ENSMUSG00000036615	Rfxap	regulatory factor X-associated protein [Source:MGI Symbol;Acc:MGI:2180854]	AFFY_MOE430B,AFFY_MOUSE430_2
448	0.00057835	0.0103819	4.64e-05	1418988_at	1.03416	0.831471	0.722971	0.679794	0.0404749	0.000901279	1418988_AT	ENSMUSG00000020003	Pex7	peroxisomal biogenesis factor 7 [Source:MGI Symbol;Acc:MGI:1321392]	AFFY_MOE430A,AFFY_MOUSE430A_2,AFFY_MOUSE430_2
3481	0.00101044	0.000280829	0.00635359	1423747_a_at	1.01548	0.926134	0.715525	0.680012	0.011008	0.0158831	1423747_A_AT	ENSMUSG00000006494	Pdk1	pyruvate dehydrogenase kinase, isoenzyme 1 [Source:MGI Symbol;Acc:MGI:1926119]	AFFY_MOE430A,AFFY_MOUSE430A_2,AFFY_MOUSE430_2
4935	0.00677171	0.00599416	0.017032	1435240_at	0.92595	0.784024	0.602124	0.680333	0.0327235	0.030033	1435240_AT	ENSMUSG00000026987	Baz2b	bromodomain adjacent to zinc finger domain, 2B [Source:MGI Symbol;Acc:MGI:2442782]	AFFY_MOE430A,AFFY_MOUSE430A_2,AFFY_MOUSE430_2
1377	0.000227598	0.0011338	0.000708714	1426698_a_at	0.923009	0.717617	0.567765	0.68046	0.0172548	0.00446387	1426698_A_AT	ENSMUSG00000059208	Hnrnpm	heterogeneous nuclear ribonucleoprotein M [Source:MGI Symbol;Acc:MGI:1926465]	AFFY_MOE430A,AFFY_MOUSE430A_2,AFFY_MOUSE430_2
815	7.16e-05	0.00145962	0.000189997	1433899_x_at	1.01039	0.881489	0.742036	0.680619	0.0188173	0.00202866	1433899_X_AT	None	None	None
312	2.19e-05	0.000808102	2.21e-05	1434511_at	0.994237	0.880222	0.695136	0.68072	0.0157026	0.000616392	1434511_AT	ENSMUSG00000036879	Phkb	phosphorylase kinase beta [Source:MGI Symbol;Acc:MGI:97578]	AFFY_MOE430A,AFFY_MOUSE430A_2,AFFY_MOUSE430_2
832	0.000240312	0.00566721	0.000202574	1427191_at	0.977128	0.843424	0.77713	0.68084	0.0319611	0.00211875	1427191_AT	ENSMUSG00000028469	Npr2	natriuretic peptide receptor 2 [Source:MGI Symbol;Acc:MGI:97372]	AFFY_MOE430A,AFFY_MOUSE430A_2,AFFY_MOUSE430_2
1065	3.44e-06	0.000169366	0.000353468	1432073_at	0.981533	0.792205	0.653302	0.680954	0.00868353	0.00288544	1432073_AT	ENSMUSG00000097487	Ptges3l	prostaglandin E synthase 3 like [Source:MGI Symbol;Acc:MGI:1916146]	AFFY_MOE430B,AFFY_MOUSE430_2
2437	0.0050997	0.015688	0.00267608	1448989_a_at	0.924401	0.785165	0.688406	0.681522	0.0485826	0.00955569	1448989_A_AT	ENSMUSG00000018417	Myo1b	myosin IB [Source:MGI Symbol;Acc:MGI:107752]	AFFY_MOE430A,AFFY_MOUSE430A_2,AFFY_MOUSE430_2
2892	0.00430333	0.00882592	0.00406788	1438018_at	0.999453	0.849653	0.588515	0.681625	0.037834	0.0122402	1438018_AT	ENSMUSG00000028572	Hook1	hook microtubule tethering protein 1 [Source:MGI Symbol;Acc:MGI:1925213]	AFFY_MOE430B,AFFY_MOUSE430_2
1926	0.00119653	0.0133418	0.00150737	1426670_at	0.923204	0.829186	0.774819	0.681989	0.044686	0.00681057	1426670_AT	ENSMUSG00000041936	Agrn	agrin [Source:MGI Symbol;Acc:MGI:87961]	AFFY_MOE430A,AFFY_MOUSE430A_2,AFFY_MOUSE430_2
3342	0.00298725	0.00327581	0.00581173	1418258_s_at	1.09195	0.753476	0.661357	0.682058	0.0252373	0.015129	1418258_S_AT	ENSMUSG00000020483	Dynll2	dynein light chain LC8-type 2 [Source:MGI Symbol;Acc:MGI:1915347]	AFFY_MOE430A,AFFY_MOUSE430A_2,AFFY_MOUSE430_2
5208	0.0130318	0.0146988	0.0200075	1428287_at	0.941043	0.770193	0.584803	0.682162	0.0470215	0.0334303	1428287_AT	ENSMUSG00000032030	Cul5	cullin 5 [Source:MGI Symbol;Acc:MGI:1922967]	AFFY_MOE430B,AFFY_MOUSE430_2
1364	0.00206749	0.0108761	0.000693627	1424852_at	0.970524	0.866674	0.69506	0.682181	0.0413185	0.00441588	1424852_AT	ENSMUSG00000005583	Mef2c	myocyte enhancer factor 2C [Source:MGI Symbol;Acc:MGI:99458]	AFFY_MOE430A,AFFY_MOUSE430A_2,AFFY_MOUSE430_2
752	4.14e-05	0.00432598	0.000158265	1416207_at	1.02784	0.84083	0.810786	0.682297	0.0283394	0.00182846	1416207_AT	ENSMUSG00000009995	Taz	tafazzin [Source:MGI Symbol;Acc:MGI:109626]	AFFY_MOE430A,AFFY_MOUSE430A_2,AFFY_MOUSE430_2
1617	1.44e-05	0.000113741	0.0010049	1435641_at	0.975857	0.938294	0.613096	0.68264	0.00752723	0.00540471	1435641_AT	ENSMUSG00000026110	Mgat4a	mannoside acetylglucosaminyltransferase 4, isoenzyme A [Source:MGI Symbol;Acc:MGI:2662992]	AFFY_MOE430B,AFFY_MOUSE430_2
110	0.000151662	0.00523139	2.77e-06	1423220_at	1.00668	0.84788	0.676228	0.682717	0.0305527	0.000219132	1423220_AT	ENSMUSG00000028156	Eif4e	eukaryotic translation initiation factor 4E [Source:MGI Symbol;Acc:MGI:95305]	AFFY_MOE430A,AFFY_MOUSE430A_2,AFFY_MOUSE430_2
1636	0.00356993	0.0111939	0.00102787	1427112_at	0.97406	0.836124	0.668879	0.682834	0.0418893	0.00547033	1427112_AT	ENSMUSG00000027394	Ttl	tubulin tyrosine ligase [Source:MGI Symbol;Acc:MGI:1916987]	AFFY_MOE430A,AFFY_MOUSE430A_2,AFFY_MOUSE430_2
2490	0.00294193	0.00773415	0.00282481	1416928_at	0.950424	0.847738	0.724764	0.682929	0.0358756	0.00987207	1416928_AT	ENSMUSG00000089824	Rbm12	RNA binding motif protein 12 [Source:MGI Symbol;Acc:MGI:1922960]	AFFY_MOE430A,AFFY_MOUSE430A_2,AFFY_MOUSE430_2
2499	0.00210584	0.00343486	0.00285189	1436641_at	0.953248	0.799268	0.68446	0.682939	0.0258316	0.00993084	1436641_AT	None	None	None
1814	0.000634916	0.00449123	0.00131652	1439836_at	0.998178	0.979293	0.776159	0.683291	0.0285911	0.00631119	1439836_AT	ENSMUSG00000029685	Asb15	ankyrin repeat and SOCS box-containing 15 [Source:MGI Symbol;Acc:MGI:1926160]	AFFY_MOE430B,AFFY_MOUSE430_2
1396	2.63e-05	0.000292329	0.000729651	1435901_at	0.92284	0.73725	0.657549	0.683396	0.0112064	0.00454261	1435901_AT	ENSMUSG00000005501	Usp40	ubiquitin specific peptidase 40 [Source:MGI Symbol;Acc:MGI:2443184]	AFFY_MOE430B,AFFY_MOUSE430_2
567	5.72e-06	0.000733403	8.11e-05	1419499_at	0.964447	0.820674	0.777285	0.683628	0.0153094	0.00124468	1419499_AT	ENSMUSG00000024978	Gpam	glycerol-3-phosphate acyltransferase, mitochondrial [Source:MGI Symbol;Acc:MGI:109162]	AFFY_MOE430A,AFFY_MOUSE430A_2,AFFY_MOUSE430_2
2790	0.0082848	0.0159132	0.0036968	1424243_at	0.976595	0.765503	0.594207	0.684024	0.0489925	0.0115284	1424243_AT	ENSMUSG00000031568	Rwdd4a	RWD domain containing 4A [Source:MGI Symbol;Acc:MGI:2681000]	AFFY_MOE430A,AFFY_MOUSE430A_2,AFFY_MOUSE430_2
3414	0.00103867	0.00345296	0.00613021	1452439_s_at	1.00433	0.756131	0.618995	0.684097	0.0258563	0.0156217	1452439_S_AT	ENSMUSG00000034120	Srsf2	serine/arginine-rich splicing factor 2 [Source:MGI Symbol;Acc:MGI:98284]	AFFY_MOE430A,AFFY_MOUSE430A_2,AFFY_MOUSE430_2
3642	0.00616591	0.00797803	0.00719476	1435987_x_at	0.901142	0.894729	0.704782	0.684133	0.0363481	0.0171908	1435987_X_AT	ENSMUSG00000060429	Sntb1	syntrophin, basic 1 [Source:MGI Symbol;Acc:MGI:101781]	AFFY_MOE430B,AFFY_MOUSE430_2
4739	0.0026263	0.00555349	0.0150885	1427160_at	0.971887	0.776889	0.545333	0.684249	0.0314884	0.0276887	1427160_AT	ENSMUSG00000041328	Pcf11	PCF11 cleavage and polyadenylation factor subunit [Source:MGI Symbol;Acc:MGI:1919579]	AFFY_MOE430A,AFFY_MOUSE430A_2,AFFY_MOUSE430_2
669	5.03e-05	0.00484181	0.000110396	1423883_at	0.996797	0.913555	0.787828	0.684352	0.0294228	0.00143166	1423883_AT	ENSMUSG00000018796	Acsl1	acyl-CoA synthetase long-chain family member 1 [Source:MGI Symbol;Acc:MGI:102797]	AFFY_MOE430A,AFFY_MOUSE430A_2,AFFY_MOUSE430_2
4578	0.00862672	0.0134162	0.0135753	1418388_s_at	0.925292	0.772333	0.651874	0.684689	0.044787	0.0258043	1418388_S_AT	ENSMUSG00000079184	Mphosph8	M-phase phosphoprotein 8 [Source:MGI Symbol;Acc:MGI:1922589]	AFFY_MOE430A,AFFY_MOUSE430A_2,AFFY_MOUSE430_2
590	5.98e-06	0.000245672	8.68e-05	1425753_a_at	0.998376	0.923977	0.728951	0.684777	0.0102289	0.00127318	1425753_A_AT	ENSMUSG00000029591	Ung	uracil DNA glycosylase [Source:MGI Symbol;Acc:MGI:109352]	AFFY_MOE430A,AFFY_MOUSE430A_2,AFFY_MOUSE430_2
3519	0.0023645	0.00416345	0.00655949	1418664_at	0.908997	0.8363	0.57348	0.684846	0.0278037	0.0162215	1418664_AT	ENSMUSG00000028402	Mpdz	multiple PDZ domain protein [Source:MGI Symbol;Acc:MGI:1343489]	AFFY_MOE430A,AFFY_MOUSE430A_2,AFFY_MOUSE430_2
349	3.08e-05	0.00549239	2.61e-05	1455050_at	0.981467	0.929978	0.817339	0.685167	0.0313408	0.000656337	1455050_AT	ENSMUSG00000050666	Vstm4	V-set and transmembrane domain containing 4 [Source:MGI Symbol;Acc:MGI:2444633]	AFFY_MOE430B,AFFY_MOUSE430_2
152	2.91e-06	0.000687185	4.73e-06	1433952_at	1.00202	0.880831	0.764756	0.685289	0.0149497	0.000270793	1433952_AT	ENSMUSG00000030735	Gm9755	predicted pseudogene 9755 [Source:MGI Symbol;Acc:MGI:3642279]	AFFY_MOE430A,AFFY_MOUSE430A_2,AFFY_MOUSE430_2
1965	0.00043463	0.0044463	0.00158621	1416203_at	1.07754	0.943725	0.759495	0.685354	0.0284571	0.00702095	1416203_AT	ENSMUSG00000004655	Aqp1	aquaporin 1 [Source:MGI Symbol;Acc:MGI:103201]	AFFY_MOE430A,AFFY_MOUSE430A_2,AFFY_MOUSE430_2
1159	0.000113336	0.0011632	0.000437732	1452148_at	1.02231	0.860109	0.779751	0.685812	0.0174073	0.00328658	1452148_AT	ENSMUSG00000029103	Lrpap1	low density lipoprotein receptor-related protein associated protein 1 [Source:MGI Symbol;Acc:MGI:96829]	AFFY_MOE430A,AFFY_MOUSE430A_2,AFFY_MOUSE430_2
3561	0.00285198	0.0101183	0.0067544	1416691_at	0.983129	0.806233	0.666878	0.685936	0.0400871	0.0165054	1416691_AT	ENSMUSG00000023952	Gtpbp2	GTP binding protein 2 [Source:MGI Symbol;Acc:MGI:1860138]	AFFY_MOE430A,AFFY_MOUSE430A_2,AFFY_MOUSE430_2
840	0.000231127	0.00580959	0.000209215	1440225_at	0.959155	0.828828	0.766515	0.686123	0.032362	0.00216479	1440225_AT	ENSMUSG00000056492	Adgrf5	adhesion G protein-coupled receptor F5 [Source:MGI Symbol;Acc:MGI:2182928]	AFFY_MOE430B,AFFY_MOUSE430_2
548	0.000107784	0.00346962	7.56e-05	1434105_at	1.01129	0.867292	0.755152	0.686276	0.0258563	0.00119831	1434105_AT	ENSMUSG00000046785	Epm2aip1	EPM2A (laforin) interacting protein 1 [Source:MGI Symbol;Acc:MGI:1925031]	AFFY_MOE430B,AFFY_MOUSE430_2
1888	5.15e-05	0.00299654	0.00142416	1426590_at	1.00592	0.760001	0.712856	0.686331	0.02437	0.00656064	1426590_AT	ENSMUSG00000021666	Gfm2	G elongation factor, mitochondrial 2 [Source:MGI Symbol;Acc:MGI:2444783]	AFFY_MOE430A,AFFY_MOUSE430A_2,AFFY_MOUSE430_2
1456	0.000449783	0.00258211	0.000798663	1428308_at	1.06768	0.864983	0.794762	0.686734	0.0231406	0.00477193	1428308_AT	ENSMUSG00000027472	Pdrg1	p53 and DNA damage regulated 1 [Source:MGI Symbol;Acc:MGI:1915809]	AFFY_MOE430A,AFFY_MOUSE430A_2,AFFY_MOUSE430_2
41	1.65e-07	0.000142498	4.86e-07	1452341_at	1.0291	0.856952	0.796249	0.686836	0.00805206	9.39816e-05	1452341_AT	ENSMUSG00000025465	Echs1	enoyl Coenzyme A hydratase, short chain, 1, mitochondrial [Source:MGI Symbol;Acc:MGI:2136460]	AFFY_MOE430A,AFFY_MOUSE430A_2,AFFY_MOUSE430_2
5329	0.0154751	0.0148589	0.0215473	1430154_at	0.905979	0.765194	0.662905	0.687002	0.0472611	0.0351857	1430154_AT	ENSMUSG00000046230	Vps13a	vacuolar protein sorting 13A [Source:MGI Symbol;Acc:MGI:2444304]	AFFY_MOE430B,AFFY_MOUSE430_2
1414	6.91e-05	0.000107388	0.000747743	1448398_s_at	1.01809	0.903194	0.721145	0.68725	0.00738101	0.00460174	1448398_S_AT	ENSMUSG00000028936	Rpl22	ribosomal protein L22 [Source:MGI Symbol;Acc:MGI:99262]	AFFY_MOE430A,AFFY_MOUSE430A_2,AFFY_MOUSE430_2
170	1.21e-06	0.000138685	6.37e-06	1452076_at	1.02376	0.888235	0.77313	0.687545	0.00798354	0.000324162	1452076_AT	ENSMUSG00000051346	Spryd4	SPRY domain containing 4 [Source:MGI Symbol;Acc:MGI:1913951]	AFFY_MOE430A,AFFY_MOUSE430A_2,AFFY_MOUSE430_2
2686	0.00622715	0.0138999	0.00335465	1426917_s_at	1.00368	0.868448	0.66796	0.687656	0.0456958	0.0108683	1426917_S_AT	ENSMUSG00000008226	Scrn3	secernin 3 [Source:MGI Symbol;Acc:MGI:1921866]	AFFY_MOE430A,AFFY_MOUSE430A_2,AFFY_MOUSE430_2
2402	0.00359626	0.0164602	0.00258437	1424251_a_at	1.005	0.689367	0.664391	0.688028	0.0497834	0.00936269	1424251_A_AT	ENSMUSG00000029328	Hnrnpdl	heterogeneous nuclear ribonucleoprotein D-like [Source:MGI Symbol;Acc:MGI:1355299]	AFFY_MOE430A,AFFY_MOUSE430A_2,AFFY_MOUSE430_2
710	0.000479783	0.00690164	0.00013187	1421335_a_at	0.961543	0.843877	0.718521	0.68809	0.0343759	0.00160944	1421335_A_AT	ENSMUSG00000026921	Egfl7	EGF-like domain 7 [Source:MGI Symbol;Acc:MGI:2449923]	AFFY_MOE430A,AFFY_MOUSE430A_2,AFFY_MOUSE430_2
3818	0.00197135	0.000600906	0.00820438	1424616_s_at	0.980845	0.926962	0.721773	0.688141	0.0143263	0.0186799	1424616_S_AT	ENSMUSG00000030990	Pgap2	post-GPI attachment to proteins 2 [Source:MGI Symbol;Acc:MGI:2385286]	AFFY_MOE430A,AFFY_MOUSE430A_2,AFFY_MOUSE430_2
1702	0.000628757	0.0121986	0.0011427	1421835_at	1.02761	0.980915	0.805535	0.688251	0.0432692	0.00584242	1421835_AT	ENSMUSG00000019996	Map7	microtubule-associated protein 7 [Source:MGI Symbol;Acc:MGI:1328328]	AFFY_MOE430A,AFFY_MOUSE430A_2,AFFY_MOUSE430_2
5263	0.00447704	0.00599055	0.020687	1454956_at	0.942547	0.678834	0.503792	0.688294	0.0327235	0.0341981	1454956_AT	ENSMUSG00000020516	Rps6kb1	ribosomal protein S6 kinase, polypeptide 1 [Source:MGI Symbol;Acc:MGI:1270849]	AFFY_MOE430B,AFFY_MOUSE430_2
176	5.4e-07	1.93e-05	7.34e-06	1422578_at	0.999979	0.840131	0.74561	0.68831	0.00399878	0.000355526	1422578_AT	ENSMUSG00000005683	Cs	citrate synthase [Source:MGI Symbol;Acc:MGI:88529]	AFFY_MOE430A,AFFY_MOUSE430A_2,AFFY_MOUSE430_2
893	0.000136372	0.000787158	0.000252318	1450626_at	0.976679	0.778043	0.641953	0.688337	0.0154919	0.00245876	1450626_AT	ENSMUSG00000028164	Manba	mannosidase, beta A, lysosomal [Source:MGI Symbol;Acc:MGI:88175]	AFFY_MOE430A,AFFY_MOUSE430A_2,AFFY_MOUSE430_2
1970	0.00225103	0.00672159	0.00159296	1438431_at	0.939604	0.891048	0.692562	0.688363	0.0341256	0.0070365	1438431_AT	ENSMUSG00000055782	Abcd2	ATP-binding cassette, sub-family D (ALD), member 2 [Source:MGI Symbol;Acc:MGI:1349467]	AFFY_MOE430B,AFFY_MOUSE430_2
106	2.72e-07	7.8e-05	2.54e-06	1417264_at	1.01471	0.898083	0.81034	0.688777	0.00635165	0.000209341	1417264_AT	ENSMUSG00000041733	Coq5	coenzyme Q5 methyltransferase [Source:MGI Symbol;Acc:MGI:1098643]	AFFY_MOE430A,AFFY_MOUSE430A_2,AFFY_MOUSE430_2
3568	0.00268116	0.00576381	0.00679218	1439531_at	0.933725	0.763539	0.648618	0.688952	0.0322989	0.0165562	1439531_AT	ENSMUSG00000048581	E130311K13Rik	RIKEN cDNA E130311K13 gene [Source:MGI Symbol;Acc:MGI:3607716]	AFFY_MOE430B,AFFY_MOUSE430_2
66	1.15e-06	0.000966016	9.08e-07	1426436_at	1.04231	1.02791	0.798742	0.689193	0.0164756	0.000118061	1426436_AT	ENSMUSG00000030917	Tmem159	transmembrane protein 159 [Source:MGI Symbol;Acc:MGI:1925752]	AFFY_MOE430A,AFFY_MOUSE430A_2,AFFY_MOUSE430_2
1934	0.000165316	0.000372916	0.00152888	1423046_s_at	0.97271	0.871289	0.59123	0.689837	0.012158	0.00687561	1423046_S_AT	ENSMUSG00000022774	Ncbp2	nuclear cap binding protein subunit 2 [Source:MGI Symbol;Acc:MGI:1915342]	AFFY_MOE430A,AFFY_MOUSE430A_2,AFFY_MOUSE430_2
1976	0.00024714	0.00191134	0.00160536	1417844_at	0.978878	0.872628	0.703684	0.689854	0.0208689	0.00706574	1417844_AT	ENSMUSG00000022109	Med4	mediator complex subunit 4 [Source:MGI Symbol;Acc:MGI:1914631]	AFFY_MOE430A,AFFY_MOUSE430A_2,AFFY_MOUSE430_2
6086	0.00738989	0.00407594	0.0336899	1455083_at	0.953984	0.75423	0.555045	0.690134	0.0275196	0.0481646	1455083_AT	ENSMUSG00000062949	Atp11c	ATPase, class VI, type 11C [Source:MGI Symbol;Acc:MGI:1859661]	AFFY_MOE430B,AFFY_MOUSE430_2
3119	0.000938562	0.0167454	0.00488781	1417283_at	0.993318	0.94775	0.759728	0.69075	0.0499256	0.0136326	1417283_AT	ENSMUSG00000022594	Lynx1	Ly6/neurotoxin 1 [Source:MGI Symbol;Acc:MGI:1345180]	AFFY_MOE430A,AFFY_MOUSE430A_2,AFFY_MOUSE430_2
2663	0.00309848	0.00754726	0.00330467	1434717_at	0.932305	0.80442	0.604493	0.690804	0.0356162	0.0107948	1434717_AT	ENSMUSG00000004364	Cul3	cullin 3 [Source:MGI Symbol;Acc:MGI:1347360]	AFFY_MOE430B,AFFY_MOUSE430_2
4173	0.00200722	0.00407223	0.0105316	1423324_at	0.946109	0.703868	0.597631	0.690898	0.0275196	0.021946	1423324_AT	ENSMUSG00000020994	Pnn	pinin [Source:MGI Symbol;Acc:MGI:1100514]	AFFY_MOE430A,AFFY_MOUSE430A_2,AFFY_MOUSE430_2
936	4.19e-05	0.000491318	0.000276954	1451776_s_at	1.025	0.82981	0.797394	0.691656	0.0134742	0.00257484	1451776_S_AT	ENSMUSG00000059325	Hopx	HOP homeobox [Source:MGI Symbol;Acc:MGI:1916782]	AFFY_MOE430A,AFFY_MOUSE430A_2,AFFY_MOUSE430_2
5216	0.0069555	0.00941257	0.0201099	1435829_at	0.933711	0.784415	0.602032	0.691729	0.0389744	0.0335241	1435829_AT	ENSMUSG00000052676	Zmat1	zinc finger, matrin type 1 [Source:MGI Symbol;Acc:MGI:2442284]	AFFY_MOE430B,AFFY_MOUSE430_2
582	3.15e-05	0.0141429	8.51e-05	1423436_at	1.09499	1.03252	0.928538	0.691886	0.0461802	0.00126372	1423436_AT	ENSMUSG00000025934	Gsta3	glutathione S-transferase, alpha 3 [Source:MGI Symbol;Acc:MGI:95856]	AFFY_MOE430A,AFFY_MOUSE430A_2,AFFY_MOUSE430_2
647	2.74e-05	0.000935121	0.000102676	1419109_at	0.990199	0.963345	0.799404	0.692249	0.0161757	0.00138097	1419109_AT	ENSMUSG00000038239	Hrc	histidine rich calcium binding protein [Source:MGI Symbol;Acc:MGI:96226]	AFFY_MOE430A,AFFY_MOUSE430A_2,AFFY_MOUSE430_2
1795	0.00131391	0.0121161	0.00128897	1426803_at	0.956504	0.855439	0.770899	0.692254	0.0431622	0.00624599	1426803_AT	ENSMUSG00000022119	Rbm26	RNA binding motif protein 26 [Source:MGI Symbol;Acc:MGI:1921463]	AFFY_MOE430A,AFFY_MOUSE430A_2,AFFY_MOUSE430_2
3062	0.000249913	0.00106485	0.00468622	1438233_at	0.939849	0.83217	0.60808	0.692522	0.0168588	0.0133134	1438233_AT	ENSMUSG00000036097	Slf2	SMC5-SMC6 complex localization factor 2 [Source:MGI Symbol;Acc:MGI:1924968]	AFFY_MOE430A,AFFY_MOUSE430A_2,AFFY_MOUSE430_2
231	3.41e-06	0.000614319	1.24e-05	1429515_at	0.988087	0.977524	0.812427	0.692622	0.0143619	0.000461132	1429515_AT	ENSMUSG00000023977	Ubr2	ubiquitin protein ligase E3 component n-recognin 2 [Source:MGI Symbol;Acc:MGI:1861099]	AFFY_MOE430B,AFFY_MOUSE430_2
658	0.000107288	0.00623939	0.000106885	1418698_a_at	1.02524	0.923244	0.812583	0.692699	0.0333714	0.00141355	1418698_A_AT	ENSMUSG00000024588	Fech	ferrochelatase [Source:MGI Symbol;Acc:MGI:95513]	AFFY_MOE430A,AFFY_MOUSE430A_2,AFFY_MOUSE430_2
499	6.5e-06	0.0040439	6.04e-05	1428134_at	1.03338	0.870037	0.866551	0.692858	0.0275137	0.00105331	1428134_AT	ENSMUSG00000031782	Coq9	coenzyme Q9 [Source:MGI Symbol;Acc:MGI:1915164]	AFFY_MOE430A,AFFY_MOUSE430A_2,AFFY_MOUSE430_2
3055	0.00166306	0.00360259	0.00465061	1425515_at	1.04102	0.767151	0.609266	0.692922	0.0263443	0.0132427	1425515_AT	ENSMUSG00000041417	Pik3r1	phosphoinositide-3-kinase regulatory subunit 1 [Source:MGI Symbol;Acc:MGI:97583]	AFFY_MOE430A,AFFY_MOUSE430A_2,AFFY_MOUSE430_2
546	1.7e-05	0.000327881	7.53e-05	1455450_at	0.99449	0.935252	0.771455	0.69359	0.0116958	0.00119792	1455450_AT	ENSMUSG00000038764	Ptpn3	protein tyrosine phosphatase, non-receptor type 3 [Source:MGI Symbol;Acc:MGI:105307]	AFFY_MOE430B,AFFY_MOUSE430_2
475	8.73e-05	0.0135971	5.4e-05	1454790_at	1.00856	0.851347	0.842523	0.693684	0.0451095	0.000991112	1454790_AT	ENSMUSG00000066643	Wdr35	WD repeat domain 35 [Source:MGI Symbol;Acc:MGI:1921932]	AFFY_MOE430B,AFFY_MOUSE430_2
2031	0.00097528	0.00597151	0.00169996	1434051_s_at	0.960331	0.901625	0.75538	0.69378	0.0326964	0.00727813	1434051_S_AT	ENSMUSG00000025092	Hspa12a	heat shock protein 12A [Source:MGI Symbol;Acc:MGI:1920692]	AFFY_MOE430B,AFFY_MOUSE430_2
675	0.000243154	0.00671196	0.000111584	1455492_at	1.03631	0.923949	0.797832	0.694138	0.0341256	0.00143852	1455492_AT	ENSMUSG00000048406	B330016D10Rik	RIKEN cDNA B330016D10 gene [Source:MGI Symbol;Acc:MGI:2444063]	AFFY_MOE430B,AFFY_MOUSE430_2
3219	0.000499831	0.00133516	0.0052899	1422901_at	0.918526	0.922929	0.584254	0.694188	0.0183543	0.0142959	1422901_AT	ENSMUSG00000025220	Oga	O-GlcNAcase [Source:MGI Symbol;Acc:MGI:1932139]	AFFY_MOE430A,AFFY_MOUSE430A_2,AFFY_MOUSE430_2
338	7.52e-05	0.0023724	2.5e-05	1421923_at	0.957793	0.73783	0.744322	0.694256	0.0226615	0.00064174	1421923_AT	ENSMUSG00000021892	Sh3bp5	SH3-domain binding protein 5 (BTK-associated) [Source:MGI Symbol;Acc:MGI:1344391]	AFFY_MOE430A,AFFY_MOUSE430A_2,AFFY_MOUSE430_2
653	4.94e-06	0.00769444	0.00010484	1424669_at	1.03441	0.94759	0.920653	0.694558	0.0358459	0.00139809	1424669_AT	ENSMUSG00000021286	Zfyve21	zinc finger, FYVE domain containing 21 [Source:MGI Symbol;Acc:MGI:1915770]	AFFY_MOE430A,AFFY_MOUSE430A_2,AFFY_MOUSE430_2
2685	0.00152442	0.00243039	0.00335319	1450710_at	0.976223	0.960574	0.756427	0.694821	0.0229341	0.0108676	1450710_AT	ENSMUSG00000038518	Jarid2	jumonji, AT rich interactive domain 2 [Source:MGI Symbol;Acc:MGI:104813]	AFFY_MOE430A,AFFY_MOUSE430A_2,AFFY_MOUSE430_2
91	1.21e-07	1.24e-05	1.89e-06	1448487_at	0.983738	0.761586	0.670368	0.695067	0.00299736	0.000178769	1448487_AT	ENSMUSG00000026305	Lrrfip1	leucine rich repeat (in FLII) interacting protein 1 [Source:MGI Symbol;Acc:MGI:1342770]	AFFY_MOE430A,AFFY_MOUSE430A_2,AFFY_MOUSE430_2
372	0.000573351	0.0151304	3e-05	1427371_at	0.990662	0.81847	0.761024	0.695513	0.0477814	0.000701774	1427371_AT	ENSMUSG00000041828	Abca8a	ATP-binding cassette, sub-family A (ABC1), member 8a [Source:MGI Symbol;Acc:MGI:2386846]	AFFY_MOE430A,AFFY_MOUSE430A_2,AFFY_MOUSE430_2
2481	0.00124218	0.0034642	0.00279795	1436572_at	0.982619	0.835774	0.703685	0.695519	0.0258563	0.00981369	1436572_AT	ENSMUSG00000018372	Cep95	centrosomal protein 95 [Source:MGI Symbol;Acc:MGI:2443502]	AFFY_MOE430B,AFFY_MOUSE430_2
3367	0.00169606	0.0025972	0.00593547	1455110_at	0.886843	0.887114	0.655877	0.695678	0.0232042	0.0153402	1455110_AT	ENSMUSG00000038766	Gabpb2	GA repeat binding protein, beta 2 [Source:MGI Symbol;Acc:MGI:95612]	AFFY_MOE430B,AFFY_MOUSE430_2
1116	5.81e-05	0.00682762	0.000397976	1437215_at	1.00651	0.847565	0.810419	0.69603	0.0342378	0.00310219	1437215_AT	ENSMUSG00000033405	Nudt15	nudix (nucleoside diphosphate linked moiety X)-type motif 15 [Source:MGI Symbol;Acc:MGI:2443366]	AFFY_MOE430B,AFFY_MOUSE430_2
1084	9.24e-05	0.000701834	0.000371172	1455493_at	0.966445	0.792895	0.703245	0.696054	0.0151172	0.00297335	1455493_AT	ENSMUSG00000096054	Syne1	spectrin repeat containing, nuclear envelope 1 [Source:MGI Symbol;Acc:MGI:1927152]	AFFY_MOE430A,AFFY_MOUSE430A_2,AFFY_MOUSE430_2
651	1.55e-05	0.0016269	0.000104675	1418034_at	1.01875	0.832902	0.80849	0.696146	0.0197949	0.00139809	1418034_AT	ENSMUSG00000060679	Mrps9	mitochondrial ribosomal protein S9 [Source:MGI Symbol;Acc:MGI:1916777]	AFFY_MOE430A,AFFY_MOUSE430A_2,AFFY_MOUSE430_2
985	0.000831413	0.00724633	0.000311506	1421922_at	0.974021	0.808789	0.74089	0.696242	0.0350125	0.00275282	1421922_AT	ENSMUSG00000021892	Sh3bp5	SH3-domain binding protein 5 (BTK-associated) [Source:MGI Symbol;Acc:MGI:1344391]	AFFY_MOE430A,AFFY_MOUSE430A_2,AFFY_MOUSE430_2
457	0.000474886	0.00596569	4.85e-05	1452251_at	0.968215	0.859025	0.705296	0.696412	0.0326964	0.000923516	1452251_AT	ENSMUSG00000027799	Nbea	neurobeachin [Source:MGI Symbol;Acc:MGI:1347075]	AFFY_MOE430A,AFFY_MOUSE430A_2,AFFY_MOUSE430_2
2872	0.00400201	0.0156063	0.00399594	1438667_at	1.01247	0.765857	0.809784	0.696797	0.0484676	0.0121075	1438667_AT	ENSMUSG00000022340	Sybu	syntabulin (syntaxin-interacting) [Source:MGI Symbol;Acc:MGI:2442392]	AFFY_MOE430B,AFFY_MOUSE430_2
2660	0.00257682	0.0164514	0.00328202	1418084_at	0.962224	0.79532	0.755265	0.697162	0.0497834	0.0107369	1418084_AT	ENSMUSG00000025810	Nrp1	neuropilin 1 [Source:MGI Symbol;Acc:MGI:106206]	AFFY_MOE430A,AFFY_MOUSE430A_2,AFFY_MOUSE430_2
1053	9.94e-05	0.00295086	0.000349749	1439295_x_at	0.960625	0.759048	0.738992	0.697435	0.024203	0.0028644	1439295_X_AT	ENSMUSG00000069727	Zfp975	zinc finger protein 975 [Source:MGI Symbol;Acc:MGI:3648690]	AFFY_MOE430A,AFFY_MOUSE430A_2,AFFY_MOUSE430_2
2694	0.0027495	0.00694152	0.00337867	1457881_at	1.01861	0.919693	0.776306	0.69766	0.0344044	0.0109136	1457881_AT	ENSMUSG00000042359	Osbpl6	oxysterol binding protein-like 6 [Source:MGI Symbol;Acc:MGI:2139014]	AFFY_MOE430B,AFFY_MOUSE430_2
112	0.000164306	0.00703959	2.86e-06	1433912_at	0.991368	0.786674	0.730298	0.697739	0.0345976	0.000222212	1433912_AT	ENSMUSG00000040843	Tiprl	TIP41, TOR signalling pathway regulator-like (S. cerevisiae) [Source:MGI Symbol;Acc:MGI:1915087]	AFFY_MOE430A,AFFY_MOUSE430A_2,AFFY_MOUSE430_2
1187	0.000376511	0.00162598	0.00046604	1454680_at	0.980413	0.828666	0.662469	0.697765	0.0197949	0.00341508	1454680_AT	ENSMUSG00000029190	D5Ertd579e	DNA segment, Chr 5, ERATO Doi 579, expressed [Source:MGI Symbol;Acc:MGI:1261849]	AFFY_MOE430B,AFFY_MOUSE430_2
4026	0.00241851	0.00653479	0.00950842	1428749_at	0.972196	1.04005	0.642658	0.69778	0.0339047	0.020552	1428749_AT	ENSMUSG00000041268	Dmxl2	Dmx-like 2 [Source:MGI Symbol;Acc:MGI:2444630]	AFFY_MOE430B,AFFY_MOUSE430_2
2174	0.000642355	0.00178013	0.00203274	1422704_at	0.993843	0.785486	0.631153	0.698005	0.0205034	0.00811666	1422704_AT	ENSMUSG00000025059	Gk	glycerol kinase [Source:MGI Symbol;Acc:MGI:106594]	AFFY_MOE430A,AFFY_MOUSE430A_2,AFFY_MOUSE430_2
666	8.24e-06	7.3e-05	0.000109603	1434792_at	1.03082	0.824473	0.774713	0.698101	0.00635165	0.00143166	1434792_AT	ENSMUSG00000100691	2010320M18Rik	RIKEN cDNA 2010320M18 gene [Source:MGI Symbol;Acc:MGI:1919343]	AFFY_MOE430B,AFFY_MOUSE430_2
213	1.04e-06	0.000170637	1.01e-05	1428515_at	1.02424	0.893805	0.817366	0.698489	0.00868353	0.000410702	1428515_AT	ENSMUSG00000014243	Zswim7	zinc finger SWIM-type containing 7 [Source:MGI Symbol;Acc:MGI:1916997]	AFFY_MOE430A,AFFY_MOUSE430A_2,AFFY_MOUSE430_2
1738	0.00034237	0.00165776	0.00120604	1418851_at	0.986675	0.738323	0.702422	0.698761	0.0199968	0.0060379	1418851_AT	ENSMUSG00000045409	Trim39	tripartite motif-containing 39 [Source:MGI Symbol;Acc:MGI:1890659]	AFFY_MOE430A,AFFY_MOUSE430A_2,AFFY_MOUSE430_2
226	1.06e-05	0.00618966	1.17e-05	1448095_at	0.97026	0.853415	0.837545	0.698891	0.033205	0.0004446	1448095_AT	None	None	None
2160	0.000241217	0.00123098	0.00199531	1436424_at	1.03903	0.860348	0.68002	0.699037	0.0176456	0.00803853	1436424_AT	ENSMUSG00000097048	1600020E01Rik	RIKEN cDNA 1600020E01 gene [Source:MGI Symbol;Acc:MGI:1919262]	AFFY_MOE430B,AFFY_MOUSE430_2
4341	0.00285525	0.00314815	0.0116061	1416804_at	0.889064	0.755157	0.629289	0.699205	0.0247249	0.0232656	1416804_AT	ENSMUSG00000024937	Ehbp1l1	EH domain binding protein 1-like 1 [Source:MGI Symbol;Acc:MGI:3612340]	AFFY_MOE430A,AFFY_MOUSE430A_2,AFFY_MOUSE430_2
285	1.17e-06	2.73e-05	1.85e-05	1415814_at	1.00037	0.864575	0.690841	0.699503	0.00439934	0.000562892	1415814_AT	ENSMUSG00000006273	Atp6v1b2	ATPase, H+ transporting, lysosomal V1 subunit B2 [Source:MGI Symbol;Acc:MGI:109618]	AFFY_MOE430A,AFFY_MOUSE430A_2,AFFY_MOUSE430_2
943	0.000413441	0.00265031	0.000282518	1424571_at	0.975335	0.79705	0.715371	0.699615	0.0234618	0.00260323	1424571_AT	ENSMUSG00000021500	Ddx46	DEAD (Asp-Glu-Ala-Asp) box polypeptide 46 [Source:MGI Symbol;Acc:MGI:1920895]	AFFY_MOE430A,AFFY_MOUSE430A_2,AFFY_MOUSE430_2
3895	0.00169095	0.0140174	0.00866019	1436871_at	1.03312	0.786409	0.732697	0.700168	0.0459626	0.0193481	1436871_AT	None	None	None
1337	0.000199693	0.00461104	0.000656793	1438400_at	1.00123	0.839799	0.818915	0.700457	0.0289365	0.0042748	1438400_AT	ENSMUSG00000010453	Kansl3	KAT8 regulatory NSL complex subunit 3 [Source:MGI Symbol;Acc:MGI:1918055]	AFFY_MOE430B,AFFY_MOUSE430_2
1530	6.26e-05	0.000425331	0.000899847	1437662_at	1.00585	0.916076	0.8327	0.700764	0.0124581	0.00511495	1437662_AT	ENSMUSG00000030972	Acsm5	acyl-CoA synthetase medium-chain family member 5 [Source:MGI Symbol;Acc:MGI:2444086]	AFFY_MOE430B,AFFY_MOUSE430_2
1854	2.61e-05	1.41e-05	0.00138026	1421872_at	1.0223	0.812038	0.709899	0.700861	0.00306746	0.00647845	1421872_AT	ENSMUSG00000034789	Rab24	RAB24, member RAS oncogene family [Source:MGI Symbol;Acc:MGI:105065]	AFFY_MOE430A,AFFY_MOUSE430A_2,AFFY_MOUSE430_2
525	2.86e-05	0.00782059	6.67e-05	1458369_at	1.02659	0.815314	0.863294	0.701098	0.0361448	0.00110557	1458369_AT	ENSMUSG00000085779	Atcayos	ataxia, cerebellar, Cayman type, opposite strand [Source:MGI Symbol;Acc:MGI:1916928]	AFFY_MOE430B,AFFY_MOUSE430_2
1268	0.000443183	0.00333828	0.000575374	1459885_s_at	1.03322	0.781322	0.710422	0.701102	0.025521	0.00394868	1459885_S_AT	ENSMUSG00000064917	Gm22574	predicted gene, 22574 [Source:MGI Symbol;Acc:MGI:5452351]	AFFY_MOE430A,AFFY_MOUSE430A_2,AFFY_MOUSE430_2
1226	0.000199005	0.00553155	0.000524921	1441010_at	1.08598	0.965513	0.819881	0.701117	0.0314612	0.00372834	1441010_AT	ENSMUSG00000086287	Gm15972	predicted gene 15972 [Source:MGI Symbol;Acc:MGI:3801965]	AFFY_MOE430B,AFFY_MOUSE430_2
125	3.25e-06	0.000291811	3.49e-06	1435261_at	0.979015	0.837143	0.615843	0.70142	0.0112064	0.000238625	1435261_AT	ENSMUSG00000030306	Tmtc1	transmembrane and tetratricopeptide repeat containing 1 [Source:MGI Symbol;Acc:MGI:3039590]	AFFY_MOE430B,AFFY_MOUSE430_2
1286	0.000151583	0.000378332	0.000590374	1455112_at	0.996155	0.777511	0.709871	0.70194	0.0121935	0.00399031	1455112_AT	ENSMUSG00000020085	Aifm2	apoptosis-inducing factor, mitochondrion-associated 2 [Source:MGI Symbol;Acc:MGI:1918611]	AFFY_MOE430B,AFFY_MOUSE430_2
1151	0.00198589	0.0128046	0.000431919	1435461_at	0.976271	0.786334	0.696035	0.702799	0.0441114	0.00326264	1435461_AT	ENSMUSG00000052539	Magi3	membrane associated guanylate kinase, WW and PDZ domain containing 3 [Source:MGI Symbol;Acc:MGI:1923484]	AFFY_MOE430B,AFFY_MOUSE430_2
5266	0.00299635	0.00312703	0.0207014	1434671_at	0.966686	0.786626	0.51751	0.702803	0.0246731	0.0342089	1434671_AT	ENSMUSG00000026384	Ptpn4	protein tyrosine phosphatase, non-receptor type 4 [Source:MGI Symbol;Acc:MGI:1099792]	AFFY_MOE430B,AFFY_MOUSE430_2
1210	0.000927666	0.00613185	0.000495527	1427167_at	0.91575	0.825075	0.647806	0.703211	0.0331354	0.0035637	1427167_AT	ENSMUSG00000049804	Armcx4	armadillo repeat containing, X-linked 4 [Source:MGI Symbol;Acc:MGI:2147887]	AFFY_MOE430A,AFFY_MOUSE430A_2,AFFY_MOUSE430_2
474	0.000621441	0.00610957	5.41e-05	1433503_at	1.00768	0.810875	0.677493	0.703657	0.0330631	0.000991112	1433503_AT	ENSMUSG00000072946	Ptgr2	prostaglandin reductase 2 [Source:MGI Symbol;Acc:MGI:1916372]	AFFY_MOE430B,AFFY_MOUSE430_2
97	1.39e-05	0.00710445	2.15e-06	1453004_at	0.980694	0.961435	0.824183	0.703673	0.0348027	0.000192879	1453004_AT	ENSMUSG00000038267	Slc22a23	solute carrier family 22, member 23 [Source:MGI Symbol;Acc:MGI:1920352]	AFFY_MOE430A,AFFY_MOUSE430A_2,AFFY_MOUSE430_2
3894	0.00516729	0.00819735	0.00864709	1426827_at	0.964782	0.796192	0.610357	0.704033	0.0366	0.0193238	1426827_AT	ENSMUSG00000035851	Ythdc1	YTH domain containing 1 [Source:MGI Symbol;Acc:MGI:2443713]	AFFY_MOE430A,AFFY_MOUSE430A_2,AFFY_MOUSE430_2
433	5.28e-06	9.07e-05	4.4e-05	1426735_at	0.994043	0.863675	0.744588	0.704384	0.0067831	0.000878147	1426735_AT	ENSMUSG00000026618	Iars2	isoleucine-tRNA synthetase 2, mitochondrial [Source:MGI Symbol;Acc:MGI:1919586]	AFFY_MOE430A,AFFY_MOUSE430A_2,AFFY_MOUSE430_2
4492	0.00185379	0.00674724	0.0128956	1424632_a_at	0.960835	0.890071	0.665242	0.704473	0.0342063	0.0249817	1424632_A_AT	ENSMUSG00000019841	Rev3l	REV3 like, DNA directed polymerase zeta catalytic subunit [Source:MGI Symbol;Acc:MGI:1337131]	AFFY_MOE430A,AFFY_MOUSE430A_2,AFFY_MOUSE430_2
323	1.27e-05	0.000502607	2.35e-05	1415830_at	1.06465	0.885099	0.793654	0.70472	0.0134742	0.000629222	1415830_AT	ENSMUSG00000029012	Orc5	origin recognition complex, subunit 5 [Source:MGI Symbol;Acc:MGI:1347044]	AFFY_MOE430A,AFFY_MOUSE430A_2,AFFY_MOUSE430_2
3569	0.00393581	0.00780299	0.00679086	1418768_at	0.999919	0.779525	0.686058	0.705282	0.0361448	0.0165562	1418768_AT	ENSMUSG00000038084	Opa1	OPA1, mitochondrial dynamin like GTPase [Source:MGI Symbol;Acc:MGI:1921393]	AFFY_MOE430A,AFFY_MOUSE430A_2,AFFY_MOUSE430_2
223	1.17e-06	0.000423377	1.17e-05	1424068_at	1.06158	0.88379	0.837262	0.705369	0.0124485	0.0004446	1424068_AT	ENSMUSG00000039461	Tcta	T cell leukemia translocation altered gene [Source:MGI Symbol;Acc:MGI:1918829]	AFFY_MOE430A,AFFY_MOUSE430A_2,AFFY_MOUSE430_2
292	4.8e-06	0.000115998	1.96e-05	1424834_s_at	0.980613	0.80874	0.721625	0.705446	0.00752723	0.000584107	1424834_S_AT	ENSMUSG00000030287	Itpr2	inositol 1,4,5-triphosphate receptor 2 [Source:MGI Symbol;Acc:MGI:99418]	AFFY_MOE430A,AFFY_MOUSE430A_2,AFFY_MOUSE430_2
868	4.36e-06	7.29e-06	0.000228243	1450667_a_at	0.999976	0.865384	0.756136	0.705952	0.00234954	0.00228821	1450667_A_AT	ENSMUSG00000005683	Cs	citrate synthase [Source:MGI Symbol;Acc:MGI:88529]	AFFY_MOE430A,AFFY_MOUSE430A_2,AFFY_MOUSE430_2
1143	0.00235308	0.0165582	0.000423388	1416813_at	0.972208	0.813085	0.740471	0.706195	0.0497967	0.00322615	1416813_AT	ENSMUSG00000071337	Tia1	cytotoxic granule-associated RNA binding protein 1 [Source:MGI Symbol;Acc:MGI:107914]	AFFY_MOE430A,AFFY_MOUSE430A_2,AFFY_MOUSE430_2
4352	0.00768516	0.0150955	0.0117	1424289_at	0.955727	0.831629	0.697901	0.706432	0.0476982	0.0233946	1424289_AT	ENSMUSG00000041153	Osgin2	oxidative stress induced growth inhibitor family member 2 [Source:MGI Symbol;Acc:MGI:2384798]	AFFY_MOE430A,AFFY_MOUSE430A_2,AFFY_MOUSE430_2
2446	0.000371782	0.00119635	0.00270174	1442525_at	0.908588	0.780613	0.691483	0.7067	0.0176387	0.00961183	1442525_AT	ENSMUSG00000078622	Ccdc47	coiled-coil domain containing 47 [Source:MGI Symbol;Acc:MGI:1914413]	AFFY_MOE430B,AFFY_MOUSE430_2
270	0.000102949	0.0108703	1.65e-05	1455204_at	0.985786	0.889563	0.81094	0.706997	0.0413185	0.000531789	1455204_AT	ENSMUSG00000040430	Pitpnc1	phosphatidylinositol transfer protein, cytoplasmic 1 [Source:MGI Symbol;Acc:MGI:1919045]	AFFY_MOE430A,AFFY_MOUSE430A_2,AFFY_MOUSE430_2
1672	0.00113117	0.0038412	0.0010867	1427089_at	1.00164	0.827828	0.66693	0.707049	0.0269473	0.00564892	1427089_AT	ENSMUSG00000026349	Ccnt2	cyclin T2 [Source:MGI Symbol;Acc:MGI:1920199]	AFFY_MOE430A,AFFY_MOUSE430A_2,AFFY_MOUSE430_2
298	7.9e-06	0.00225462	2.05e-05	1424282_at	1.04176	0.85641	0.839252	0.707198	0.0221522	0.000594637	1424282_AT	ENSMUSG00000028085	Gatb	glutamyl-tRNA(Gln) amidotransferase, subunit B [Source:MGI Symbol;Acc:MGI:2442496]	AFFY_MOE430A,AFFY_MOUSE430A_2,AFFY_MOUSE430_2
3206	0.00263224	0.00615646	0.00521752	1435170_at	1.00986	0.965166	0.761753	0.707263	0.0331837	0.0141618	1435170_AT	ENSMUSG00000025264	Tsr2	TSR2 20S rRNA accumulation [Source:MGI Symbol;Acc:MGI:1916749]	AFFY_MOE430A,AFFY_MOUSE430A_2,AFFY_MOUSE430_2
618	5.04e-07	0.000232675	9.46e-05	1426453_at	1.03076	0.855175	0.754412	0.707509	0.0100989	0.00133205	1426453_AT	ENSMUSG00000021193	Pitrm1	pitrilysin metallepetidase 1 [Source:MGI Symbol;Acc:MGI:1916867]	AFFY_MOE430A,AFFY_MOUSE430A_2,AFFY_MOUSE430_2
1762	0.000951237	0.00697982	0.00124625	1460028_at	0.948414	0.815055	0.756739	0.707545	0.0344633	0.00613743	1460028_AT	ENSMUSG00000030098	Grip2	glutamate receptor interacting protein 2 [Source:MGI Symbol;Acc:MGI:2681173]	AFFY_MOE430B,AFFY_MOUSE430_2
918	0.000538202	0.0113828	0.000264557	1434166_at	1.00102	0.932243	0.808973	0.707865	0.0420631	0.00250577	1434166_AT	ENSMUSG00000097061	9330151L19Rik	RIKEN cDNA 9330151L19 gene [Source:MGI Symbol;Acc:MGI:3041168]	AFFY_MOE430B,AFFY_MOUSE430_2
2592	0.000362184	0.00245161	0.00309655	1415940_at	1.00423	1.00292	0.691775	0.707896	0.0229713	0.0103919	1415940_AT	ENSMUSG00000053581	Zfand2a	zinc finger, AN1-type domain 2A [Source:MGI Symbol;Acc:MGI:2140729]	AFFY_MOE430A,AFFY_MOUSE430A_2,AFFY_MOUSE430_2
5008	0.0104354	0.0116214	0.0177645	1436917_s_at	1.0115	0.922988	0.789032	0.707915	0.0424142	0.030868	1436917_S_AT	ENSMUSG00000026930	Gpsm1	G-protein signalling modulator 1 (AGS3-like, C. elegans) [Source:MGI Symbol;Acc:MGI:1915089]	AFFY_MOE430A,AFFY_MOUSE430A_2,AFFY_MOUSE430_2
1701	0.000705386	0.00174099	0.00114096	1445328_at	0.901298	0.698613	0.694385	0.708052	0.0203084	0.00583692	1445328_AT	ENSMUSG00000067158	Col4a4	collagen, type IV, alpha 4 [Source:MGI Symbol;Acc:MGI:104687]	AFFY_MOE430B,AFFY_MOUSE430_2
236	1.01e-05	0.00487705	1.27e-05	1418699_s_at	1.03239	0.907605	0.862981	0.708068	0.0295085	0.00046631	1418699_S_AT	ENSMUSG00000024588	Fech	ferrochelatase [Source:MGI Symbol;Acc:MGI:95513]	AFFY_MOE430A,AFFY_MOUSE430A_2,AFFY_MOUSE430_2
3276	0.00951499	0.0147912	0.00555119	1436007_a_at	0.939435	0.842885	0.685807	0.708148	0.0472048	0.0147245	1436007_A_AT	ENSMUSG00000030942	Thumpd1	THUMP domain containing 1 [Source:MGI Symbol;Acc:MGI:2444479]	AFFY_MOE430A,AFFY_MOUSE430A_2,AFFY_MOUSE430_2
1494	0.00184492	0.0152783	0.000843774	1449419_at	0.927827	0.843969	0.773655	0.708301	0.04808	0.00490995	1449419_AT	ENSMUSG00000052085	Dock8	dedicator of cytokinesis 8 [Source:MGI Symbol;Acc:MGI:1921396]	AFFY_MOE430A,AFFY_MOUSE430A_2,AFFY_MOUSE430_2
884	0.00025274	0.00679091	0.000240417	1449937_at	1.0122	0.876151	0.821685	0.708662	0.0342168	0.00236664	1449937_AT	ENSMUSG00000022468	Endou	endonuclease, polyU-specific [Source:MGI Symbol;Acc:MGI:97746]	AFFY_MOE430A,AFFY_MOUSE430A_2,AFFY_MOUSE430_2
2441	0.000750363	0.0154597	0.00268704	1450725_s_at	1.01057	0.97192	0.87672	0.708677	0.0482723	0.0095791	1450725_S_AT	ENSMUSG00000038526	Car14	carbonic anhydrase 14 [Source:MGI Symbol;Acc:MGI:1344341]	AFFY_MOE430A,AFFY_MOUSE430A_2,AFFY_MOUSE430_2
999	0.000136332	0.00157293	0.000318732	1428528_at	1.02434	0.874685	0.803957	0.708973	0.0195259	0.0027741	1428528_AT	ENSMUSG00000025858	Get4	golgi to ER traffic protein 4 [Source:MGI Symbol;Acc:MGI:1914854]	AFFY_MOE430A,AFFY_MOUSE430A_2,AFFY_MOUSE430_2
1038	0.000129554	0.00141432	0.000339999	1428235_at	1.02692	0.868384	0.778257	0.709063	0.0185866	0.00285036	1428235_AT	ENSMUSG00000000171	Sdhd	succinate dehydrogenase complex, subunit D, integral membrane protein [Source:MGI Symbol;Acc:MGI:1914175]	AFFY_MOE430A,AFFY_MOUSE430A_2,AFFY_MOUSE430_2
3436	0.00228902	0.0133155	0.00620261	1438061_at	0.96563	0.805223	0.750594	0.70912	0.0446243	0.0157087	1438061_AT	ENSMUSG00000090394	4930523C07Rik	RIKEN cDNA 4930523C07 gene [Source:MGI Symbol;Acc:MGI:1914897]	AFFY_MOE430B,AFFY_MOUSE430_2
750	0.000157888	0.00619302	0.000157379	1419081_at	1.03733	0.93244	0.829782	0.709502	0.033205	0.00182602	1419081_AT	ENSMUSG00000021619	Atg10	autophagy related 10 [Source:MGI Symbol;Acc:MGI:1914045]	AFFY_MOE430A,AFFY_MOUSE430A_2,AFFY_MOUSE430_2
2403	0.00223556	0.0040528	0.00258981	1425517_s_at	0.973416	0.83273	0.708547	0.709563	0.0275196	0.00936733	1425517_S_AT	ENSMUSG00000034160	Ogt	O-linked N-acetylglucosamine (GlcNAc) transferase (UDP-N-acetylglucosamine:polypeptide-N-acetylglucosaminyl transferase) [Source:MGI Symbol;Acc:MGI:1339639]	AFFY_MOE430A,AFFY_MOUSE430A_2,AFFY_MOUSE430_2
404	1.76e-06	0.00170826	3.62e-05	1434753_at	0.995465	0.854014	0.830817	0.710326	0.020092	0.000776124	1434753_AT	ENSMUSG00000042185	Nfrkb	nuclear factor related to kappa B binding protein [Source:MGI Symbol;Acc:MGI:2442410]	AFFY_MOE430B,AFFY_MOUSE430_2
2227	2.99e-06	0.000107054	0.00215177	1420909_at	0.952309	0.804235	0.549495	0.710347	0.00738101	0.00840802	1420909_AT	ENSMUSG00000023951	Vegfa	vascular endothelial growth factor A [Source:MGI Symbol;Acc:MGI:103178]	AFFY_MOE430A,AFFY_MOUSE430A_2,AFFY_MOUSE430_2
2095	0.000219596	0.000763714	0.00183785	1435862_at	0.956806	0.841846	0.674618	0.710719	0.0153124	0.00763388	1435862_AT	ENSMUSG00000022961	Son	Son DNA binding protein [Source:MGI Symbol;Acc:MGI:98353]	AFFY_MOE430A,AFFY_MOUSE430A_2,AFFY_MOUSE430_2
691	2.46e-05	0.000835761	0.000121413	1426697_a_at	1.03469	0.882251	0.823879	0.710722	0.0157176	0.00152679	1426697_A_AT	ENSMUSG00000029103	Lrpap1	low density lipoprotein receptor-related protein associated protein 1 [Source:MGI Symbol;Acc:MGI:96829]	AFFY_MOE430A,AFFY_MOUSE430A_2,AFFY_MOUSE430_2
172	7.23e-05	0.00538705	6.43e-06	1438292_x_at	1.01738	0.913311	0.775251	0.710768	0.0309935	0.000325313	1438292_X_AT	ENSMUSG00000039197	Adk	adenosine kinase [Source:MGI Symbol;Acc:MGI:87930]	AFFY_MOE430A,AFFY_MOUSE430A_2,AFFY_MOUSE430_2
5378	0.00718094	0.0166047	0.0221908	1459630_at	0.93833	0.849445	0.701484	0.710901	0.04985	0.0359029	1459630_AT	None	None	None
1445	0.00023903	0.00235439	0.00078471	1435066_at	0.961673	0.920086	0.769836	0.711131	0.0225389	0.00471806	1435066_AT	ENSMUSG00000040430	Pitpnc1	phosphatidylinositol transfer protein, cytoplasmic 1 [Source:MGI Symbol;Acc:MGI:1919045]	AFFY_MOE430A,AFFY_MOUSE430A_2,AFFY_MOUSE430_2
592	0.00038581	0.00514556	8.66e-05	1452209_at	0.990456	0.949933	0.746268	0.711438	0.0302137	0.00127318	1452209_AT	ENSMUSG00000026991	Pkp4	plakophilin 4 [Source:MGI Symbol;Acc:MGI:109281]	AFFY_MOE430A,AFFY_MOUSE430A_2,AFFY_MOUSE430_2
4722	0.00589832	0.0135954	0.0149212	1452391_at	0.983448	1.01861	0.731465	0.711486	0.0451095	0.0274978	1452391_AT	ENSMUSG00000022865	Cxadr	coxsackie virus and adenovirus receptor [Source:MGI Symbol;Acc:MGI:1201679]	AFFY_MOE430A,AFFY_MOUSE430A_2,AFFY_MOUSE430_2
639	0.000101264	0.00113173	0.000100898	1418503_at	0.987267	0.939635	0.636044	0.711516	0.0172548	0.00137221	1418503_AT	ENSMUSG00000024359	Hspa9	heat shock protein 9 [Source:MGI Symbol;Acc:MGI:96245]	AFFY_MOE430A,AFFY_MOUSE430A_2,AFFY_MOUSE430_2
1322	0.00476387	0.0160206	0.000633917	1451420_at	0.961012	0.842636	0.672004	0.711793	0.0491178	0.00417144	1451420_AT	ENSMUSG00000078622	Ccdc47	coiled-coil domain containing 47 [Source:MGI Symbol;Acc:MGI:1914413]	AFFY_MOE430A,AFFY_MOUSE430A_2,AFFY_MOUSE430_2
4637	0.00360875	0.000919038	0.0141404	1426700_a_at	0.94392	0.782096	0.689067	0.711963	0.0161259	0.0265365	1426700_A_AT	ENSMUSG00000005682	Pan2	PAN2 poly(A) specific ribonuclease subunit [Source:MGI Symbol;Acc:MGI:1918984]	AFFY_MOE430A,AFFY_MOUSE430A_2,AFFY_MOUSE430_2
2381	0.00161858	0.00285896	0.00251788	1426445_at	0.95617	0.957684	0.679856	0.712338	0.023963	0.00920055	1426445_AT	ENSMUSG00000021000	Mia2	MIA SH3 domain ER export factor 2 [Source:MGI Symbol;Acc:MGI:2159614]	AFFY_MOE430A,AFFY_MOUSE430A_2,AFFY_MOUSE430_2
1555	0.000128646	0.00669702	0.000926555	1423710_at	1.00185	0.870888	0.797202	0.71237	0.0341171	0.00518513	1423710_AT	ENSMUSG00000004789	Dlst	dihydrolipoamide S-succinyltransferase (E2 component of 2-oxo-glutarate complex) [Source:MGI Symbol;Acc:MGI:1926170]	AFFY_MOE430A,AFFY_MOUSE430A_2,AFFY_MOUSE430_2
2317	0.000237106	0.00408596	0.00237002	1454952_s_at	1.03314	0.87812	0.736571	0.71241	0.0275202	0.00889728	1454952_S_AT	ENSMUSG00000035024	Ncapd3	non-SMC condensin II complex, subunit D3 [Source:MGI Symbol;Acc:MGI:2142989]	AFFY_MOE430B,AFFY_MOUSE430_2
4303	0.00425444	0.00760248	0.0113243	1453904_at	0.96496	0.723062	0.696988	0.713035	0.0356448	0.0228998	1453904_AT	ENSMUSG00000064280	Ccdc146	coiled-coil domain containing 146 [Source:MGI Symbol;Acc:MGI:1922422]	AFFY_MOE430B,AFFY_MOUSE430_2
1420	0.00018071	0.000861978	0.000760188	1449538_a_at	1.01789	0.913694	0.722154	0.713418	0.0159453	0.00464358	1449538_A_AT	ENSMUSG00000038843	Gcnt1	glucosaminyl (N-acetyl) transferase 1, core 2 [Source:MGI Symbol;Acc:MGI:95676]	AFFY_MOE430A,AFFY_MOUSE430A_2,AFFY_MOUSE430_2
2935	0.00612099	0.0107013	0.00420683	1427450_x_at	0.931052	0.790834	0.698013	0.713524	0.0410413	0.0124686	1427450_X_AT	ENSMUSG00000018417	Myo1b	myosin IB [Source:MGI Symbol;Acc:MGI:107752]	AFFY_MOE430A,AFFY_MOUSE430A_2,AFFY_MOUSE430_2
1853	6.15e-05	0.00443907	0.00137782	1423748_at	0.98427	0.851531	0.762585	0.714049	0.0284571	0.00647049	1423748_AT	ENSMUSG00000006494	Pdk1	pyruvate dehydrogenase kinase, isoenzyme 1 [Source:MGI Symbol;Acc:MGI:1926119]	AFFY_MOE430A,AFFY_MOUSE430A_2,AFFY_MOUSE430_2
165	8.61e-06	0.00129967	5.93e-06	1420776_a_at	1.03717	0.883332	0.818889	0.714258	0.0181245	0.000310861	1420776_A_AT	ENSMUSG00000021460	Auh	AU RNA binding protein/enoyl-coenzyme A hydratase [Source:MGI Symbol;Acc:MGI:1338011]	AFFY_MOE430A,AFFY_MOUSE430A_2,AFFY_MOUSE430_2
92	1.56e-07	2.25e-05	1.89e-06	1420551_at	1.0247	0.873824	0.758234	0.714315	0.00439934	0.000178769	1420551_AT	ENSMUSG00000028348	Cavin4	caveolae associated 4 [Source:MGI Symbol;Acc:MGI:1915266]	AFFY_MOE430A,AFFY_MOUSE430A_2,AFFY_MOUSE430_2
2010	0.00141188	0.00687417	0.00166363	1426450_at	0.99954	0.959054	0.795969	0.714576	0.0343282	0.00719886	1426450_AT	ENSMUSG00000038910	Plcl2	phospholipase C-like 2 [Source:MGI Symbol;Acc:MGI:1352756]	AFFY_MOE430A,AFFY_MOUSE430A_2,AFFY_MOUSE430_2
1231	0.000626018	0.0093305	0.000528463	1429271_at	1.0123	0.928681	0.803153	0.714669	0.0388376	0.00373573	1429271_AT	ENSMUSG00000039901	Armh3	armadillo-like helical domain containing 3 [Source:MGI Symbol;Acc:MGI:1918867]	AFFY_MOE430B,AFFY_MOUSE430_2
1588	0.00332803	0.0147929	0.000975536	1426536_at	1.02412	0.792416	0.732144	0.714943	0.0472048	0.00534579	1426536_AT	ENSMUSG00000032235	Ice2	interactor of little elongation complex ELL subunit 2 [Source:MGI Symbol;Acc:MGI:2135947]	AFFY_MOE430A,AFFY_MOUSE430A_2,AFFY_MOUSE430_2
601	3.08e-07	0.000375485	8.91e-05	1433672_at	1.01112	0.868184	0.860425	0.715014	0.012158	0.0012901	1433672_AT	ENSMUSG00000067369	Trmt2b	TRM2 tRNA methyltransferase 2B [Source:MGI Symbol;Acc:MGI:2442530]	AFFY_MOE430B,AFFY_MOUSE430_2
251	6.51e-06	0.000199422	1.39e-05	1423707_at	1.0074	0.968411	0.744806	0.715112	0.00932995	0.000479991	1423707_AT	ENSMUSG00000022964	Tmem50b	transmembrane protein 50B [Source:MGI Symbol;Acc:MGI:1925225]	AFFY_MOE430A,AFFY_MOUSE430A_2,AFFY_MOUSE430_2
1013	2.73e-05	6.41e-05	0.000325837	1418336_at	1.01181	0.827767	0.753785	0.71516	0.00625577	0.00279577	1418336_AT	ENSMUSG00000031967	Afg3l1	AFG3-like AAA ATPase 1 [Source:MGI Symbol;Acc:MGI:1928277]	AFFY_MOE430A,AFFY_MOUSE430A_2,AFFY_MOUSE430_2
4589	0.00730044	0.00789252	0.0136862	1427489_at	0.956115	0.822062	0.751263	0.715257	0.0362622	0.0259472	1427489_AT	ENSMUSG00000026768	Itga8	integrin alpha 8 [Source:MGI Symbol;Acc:MGI:109442]	AFFY_MOE430A,AFFY_MOUSE430A_2,AFFY_MOUSE430_2
60	1.41e-05	0.0037997	7.26e-07	1449481_at	1.00796	0.886049	0.769434	0.715376	0.0269073	0.000105294	1449481_AT	ENSMUSG00000015112	Slc25a13	solute carrier family 25 (mitochondrial carrier, adenine nucleotide translocator), member 13 [Source:MGI Symbol;Acc:MGI:1354721]	AFFY_MOE430A,AFFY_MOUSE430A_2,AFFY_MOUSE430_2
851	3.8e-05	0.00060998	0.000217855	1439658_at	1.01918	0.856117	0.733784	0.715386	0.0143599	0.0022277	1439658_AT	ENSMUSG00000044086	Lmod3	leiomodin 3 (fetal) [Source:MGI Symbol;Acc:MGI:2444169]	AFFY_MOE430B,AFFY_MOUSE430_2
1344	0.00242591	0.00882243	0.000669554	1434179_at	0.973474	0.912901	0.684779	0.715453	0.037834	0.00433516	1434179_AT	ENSMUSG00000038056	Kmt2c	lysine (K)-specific methyltransferase 2C [Source:MGI Symbol;Acc:MGI:2444959]	AFFY_MOE430B,AFFY_MOUSE430_2
154	0.000255572	0.00571002	4.89e-06	1426688_at	0.987415	0.81305	0.698035	0.715541	0.0320986	0.000276317	1426688_AT	ENSMUSG00000021577	Sdha	succinate dehydrogenase complex, subunit A, flavoprotein (Fp) [Source:MGI Symbol;Acc:MGI:1914195]	AFFY_MOE430A,AFFY_MOUSE430A_2,AFFY_MOUSE430_2
3024	0.00145424	0.00167978	0.0045052	1423531_a_at	0.947306	0.823946	0.657756	0.715632	0.020092	0.0129607	1423531_A_AT	ENSMUSG00000021927	Hnrnpa1l2-ps2	heterogeneous nuclear ribonucleoprotein A1-like 2, pseudogene 2 [Source:MGI Symbol;Acc:MGI:3645633]	AFFY_MOE430A,AFFY_MOUSE430A_2,AFFY_MOUSE430_2
197	4.07e-05	0.00185804	8.86e-06	1438685_at	0.952377	0.850214	0.706149	0.715775	0.0208235	0.000391369	1438685_AT	ENSMUSG00000042408	Zmym6	zinc finger, MYM-type 6 [Source:MGI Symbol;Acc:MGI:106505]	AFFY_MOE430A,AFFY_MOUSE430A_2,AFFY_MOUSE430_2
2263	7.97e-05	0.000256639	0.00226493	1422900_at	0.944097	0.859392	0.649912	0.716431	0.0103942	0.00869652	1422900_AT	ENSMUSG00000025220	Oga	O-GlcNAcase [Source:MGI Symbol;Acc:MGI:1932139]	AFFY_MOE430A,AFFY_MOUSE430A_2,AFFY_MOUSE430_2
737	0.00331203	0.0164471	0.000148507	1423972_at	0.974598	0.818542	0.688616	0.716664	0.0497834	0.00175347	1423972_AT	ENSMUSG00000032314	Etfa	electron transferring flavoprotein, alpha polypeptide [Source:MGI Symbol;Acc:MGI:106092]	AFFY_MOE430A,AFFY_MOUSE430A_2,AFFY_MOUSE430_2
3049	0.00101741	0.00108117	0.00459861	1433961_at	0.991796	0.825681	0.696112	0.716796	0.0169826	0.0131247	1433961_AT	ENSMUSG00000004896	Rrnad1	ribosomal RNA adenine dimethylase domain containing 1 [Source:MGI Symbol;Acc:MGI:2387197]	AFFY_MOE430A,AFFY_MOUSE430A_2,AFFY_MOUSE430_2
3399	0.0033987	0.0163328	0.00606679	1443466_s_at	1.02319	0.854338	0.783814	0.716862	0.0496779	0.015532	1443466_S_AT	ENSMUSG00000034453	Polr3b	polymerase (RNA) III (DNA directed) polypeptide B [Source:MGI Symbol;Acc:MGI:1917678]	AFFY_MOE430B,AFFY_MOUSE430_2
1512	0.000135302	0.000936858	0.000869633	1448199_at	0.964475	0.829376	0.697225	0.716876	0.0161757	0.00500624	1448199_AT	ENSMUSG00000031508	Ankrd10	ankyrin repeat domain 10 [Source:MGI Symbol;Acc:MGI:1921840]	AFFY_MOE430A,AFFY_MOUSE430A_2,AFFY_MOUSE430_2
624	0.000401151	0.00382741	9.78e-05	1430020_x_at	0.950884	0.776143	0.698746	0.716881	0.0269473	0.00134874	1430020_X_AT	ENSMUSG00000021927	Hnrnpa1l2-ps2	heterogeneous nuclear ribonucleoprotein A1-like 2, pseudogene 2 [Source:MGI Symbol;Acc:MGI:3645633]	AFFY_MOE430A,AFFY_MOUSE430A_2,AFFY_MOUSE430_2
1710	0.00186297	0.00671967	0.0011603	1435271_at	1.0015	0.860952	0.752954	0.717364	0.0341256	0.00590464	1435271_AT	ENSMUSG00000003184	Irf3	interferon regulatory factor 3 [Source:MGI Symbol;Acc:MGI:1859179]	AFFY_MOE430A,AFFY_MOUSE430A_2,AFFY_MOUSE430_2
1336	0.000476367	0.00162821	0.000656269	1450387_s_at	0.958381	0.855303	0.710578	0.718374	0.0197949	0.00427459	1450387_S_AT	ENSMUSG00000028527	Ak4	adenylate kinase 4 [Source:MGI Symbol;Acc:MGI:87979]	AFFY_MOE430A,AFFY_MOUSE430A_2,AFFY_MOUSE430_2
4809	0.0102602	0.0148771	0.0158069	1427159_at	0.985961	0.91422	0.683219	0.718426	0.0472611	0.0286002	1427159_AT	ENSMUSG00000041328	Pcf11	PCF11 cleavage and polyadenylation factor subunit [Source:MGI Symbol;Acc:MGI:1919579]	AFFY_MOE430A,AFFY_MOUSE430A_2,AFFY_MOUSE430_2
1115	0.000152002	0.000771286	0.000396365	1454256_s_at	0.964639	0.840123	0.710059	0.718602	0.0153124	0.00309342	1454256_S_AT	ENSMUSG00000097239	Gm27029	predicted gene, 27029 [Source:MGI Symbol;Acc:MGI:5504144]	AFFY_MOE430B,AFFY_MOUSE430_2
418	4.62e-06	0.000189629	4.01e-05	1451405_at	0.99571	0.863667	0.740738	0.718786	0.00930487	0.000834809	1451405_AT	ENSMUSG00000041650	Pcca	propionyl-Coenzyme A carboxylase, alpha polypeptide [Source:MGI Symbol;Acc:MGI:97499]	AFFY_MOE430A,AFFY_MOUSE430A_2,AFFY_MOUSE430_2
3052	0.00423902	0.0076167	0.00462383	1435769_at	0.946252	0.903021	0.667388	0.719017	0.0356923	0.0131837	1435769_AT	ENSMUSG00000040407	Akap9	A kinase (PRKA) anchor protein (yotiao) 9 [Source:MGI Symbol;Acc:MGI:2178217]	AFFY_MOE430B,AFFY_MOUSE430_2
348	6.02e-05	0.00395043	2.64e-05	1427924_at	1.01611	0.939303	0.811297	0.719446	0.0271619	0.000656337	1427924_AT	ENSMUSG00000061455	Stx17	syntaxin 17 [Source:MGI Symbol;Acc:MGI:1914977]	AFFY_MOE430A,AFFY_MOUSE430A_2,AFFY_MOUSE430_2
854	4.39e-05	0.000209208	0.000221188	1454733_at	1.00341	0.841304	0.743429	0.719669	0.00963242	0.00225178	1454733_AT	ENSMUSG00000038058	Nod1	nucleotide-binding oligomerization domain containing 1 [Source:MGI Symbol;Acc:MGI:1341839]	AFFY_MOE430B,AFFY_MOUSE430_2
865	9.75e-05	0.00161829	0.00022733	1429396_at	0.973594	0.862263	0.804987	0.719785	0.0197785	0.00228582	1429396_AT	ENSMUSG00000047767	Atg16l2	autophagy related 16-like 2 (S. cerevisiae) [Source:MGI Symbol;Acc:MGI:1920933]	AFFY_MOE430B,AFFY_MOUSE430_2
1989	0.000749206	0.00286396	0.00163404	1438005_at	1.02715	0.818677	0.719722	0.719843	0.023963	0.00714546	1438005_AT	ENSMUSG00000054099	Slc25a40	solute carrier family 25, member 40 [Source:MGI Symbol;Acc:MGI:2442486]	AFFY_MOE430B,AFFY_MOUSE430_2
4910	0.00606801	0.00984912	0.0167855	1422886_a_at	0.951014	0.711224	0.647898	0.72018	0.0396425	0.029743	1422886_A_AT	ENSMUSG00000020385	Clk4	CDC like kinase 4 [Source:MGI Symbol;Acc:MGI:1098551]	AFFY_MOE430A,AFFY_MOUSE430A_2,AFFY_MOUSE430_2
1843	0.000671967	0.0153303	0.00136365	1437930_at	0.995892	0.855358	0.838661	0.720343	0.0481257	0.0064317	1437930_AT	ENSMUSG00000032649	Colgalt2	collagen beta(1-O)galactosyltransferase 2 [Source:MGI Symbol;Acc:MGI:2138232]	AFFY_MOE430B,AFFY_MOUSE430_2
954	0.00221321	0.010267	0.000286095	1427185_at	0.979567	0.842034	0.680582	0.7204	0.0403722	0.00261164	1427185_AT	ENSMUSG00000030557	Mef2a	myocyte enhancer factor 2A [Source:MGI Symbol;Acc:MGI:99532]	AFFY_MOE430A,AFFY_MOUSE430A_2,AFFY_MOUSE430_2
5530	0.0163789	0.00982867	0.0241602	1437634_at	1.03075	0.691622	0.664554	0.720803	0.0396213	0.0379978	1437634_AT	ENSMUSG00000037475	Thoc2	THO complex 2 [Source:MGI Symbol;Acc:MGI:2442413]	AFFY_MOE430A,AFFY_MOUSE430A_2,AFFY_MOUSE430_2
1181	0.000458783	0.00376867	0.000459335	1460556_at	0.966466	0.897574	0.746602	0.721344	0.0268591	0.00337881	1460556_AT	ENSMUSG00000033039	Micall1	microtubule associated monooxygenase, calponin and LIM domain containing -like 1 [Source:MGI Symbol;Acc:MGI:105870]	AFFY_MOE430B,AFFY_MOUSE430_2
3	1e-07	0.000400416	7.59e-09	1424039_at	1.01559	0.994158	0.774231	0.721441	0.0124485	2.20161e-05	1424039_AT	ENSMUSG00000031532	Saraf	store-operated calcium entry-associated regulatory factor [Source:MGI Symbol;Acc:MGI:1915137]	AFFY_MOE430A,AFFY_MOUSE430A_2,AFFY_MOUSE430_2
4022	0.0112136	0.0127946	0.00947141	1439105_at	0.926643	0.790702	0.687179	0.721673	0.0441063	0.0204923	1439105_AT	None	None	None
82	5.91e-06	0.00283061	1.41e-06	1415966_a_at	1.03381	0.87111	0.823198	0.721752	0.023963	0.000152816	1415966_A_AT	ENSMUSG00000037916	Ndufv1	NADH:ubiquinone oxidoreductase core subunit V1 [Source:MGI Symbol;Acc:MGI:107851]	AFFY_MOE430A,AFFY_MOUSE430A_2,AFFY_MOUSE430_2
1054	7.3e-05	0.004434	0.000349903	1453886_a_at	1.02417	0.967867	0.83621	0.722112	0.0284548	0.0028644	1453886_A_AT	ENSMUSG00000045100	Slc25a26	solute carrier family 25 (mitochondrial carrier, phosphate carrier), member 26 [Source:MGI Symbol;Acc:MGI:1914832]	AFFY_MOE430A,AFFY_MOUSE430A_2,AFFY_MOUSE430_2
1347	0.00377047	0.0128816	0.000674688	1417511_at	0.963871	0.850222	0.672864	0.722122	0.0441789	0.00435867	1417511_AT	ENSMUSG00000067367	Lyar	Ly1 antibody reactive clone [Source:MGI Symbol;Acc:MGI:107470]	AFFY_MOE430A,AFFY_MOUSE430A_2,AFFY_MOUSE430_2
1078	0.000856791	0.0080013	0.000364381	1448373_at	1.00312	0.937758	0.762957	0.722408	0.0363706	0.00293869	1448373_AT	ENSMUSG00000057388	Mrpl18	mitochondrial ribosomal protein L18 [Source:MGI Symbol;Acc:MGI:1914931]	AFFY_MOE430A,AFFY_MOUSE430A_2,AFFY_MOUSE430_2
3926	0.00118491	0.0030602	0.00881721	1453289_at	0.934632	0.788469	0.667881	0.722918	0.024476	0.0195434	1453289_AT	ENSMUSG00000042500	Ago4	argonaute RISC catalytic subunit 4 [Source:MGI Symbol;Acc:MGI:1924100]	AFFY_MOE430B,AFFY_MOUSE430_2
528	0.000205484	0.00768275	6.84e-05	1454236_a_at	1.05453	0.898741	0.831506	0.723053	0.0358459	0.00112517	1454236_A_AT	ENSMUSG00000050471	Fam118b	family with sequence similarity 118, member B [Source:MGI Symbol;Acc:MGI:1924483]	AFFY_MOE430A,AFFY_MOUSE430A_2,AFFY_MOUSE430_2
4831	0.00555779	0.00464883	0.0160698	1434999_at	0.927138	0.840712	0.682306	0.723149	0.0289992	0.0289447	1434999_AT	ENSMUSG00000045098	Kmt5b	lysine methyltransferase 5B [Source:MGI Symbol;Acc:MGI:2444557]	AFFY_MOE430A,AFFY_MOUSE430A_2,AFFY_MOUSE430_2
1052	0.000145989	0.00126779	0.000347001	1460630_at	1.02494	0.831292	0.76953	0.723152	0.0178806	0.0028644	1460630_AT	ENSMUSG00000053819	Camk2d	calcium/calmodulin-dependent protein kinase II, delta [Source:MGI Symbol;Acc:MGI:1341265]	AFFY_MOE430B,AFFY_MOUSE430_2
4396	0.00394405	0.0047328	0.0120851	1452146_a_at	0.970898	0.90445	0.752423	0.723171	0.0292298	0.0239119	1452146_A_AT	ENSMUSG00000040018	Cox15	cytochrome c oxidase assembly protein 15 [Source:MGI Symbol;Acc:MGI:1920112]	AFFY_MOE430A,AFFY_MOUSE430A_2,AFFY_MOUSE430_2
846	0.000341126	0.00314108	0.000214227	1420903_at	1.00819	0.842266	0.76944	0.723493	0.0246917	0.00220355	1420903_AT	ENSMUSG00000052544	St6galnac3	ST6 (alpha-N-acetyl-neuraminyl-2,3-beta-galactosyl-1,3)-N-acetylgalactosaminide alpha-2,6-sialyltransferase 3 [Source:MGI Symbol;Acc:MGI:1341828]	AFFY_MOE430A,AFFY_MOUSE430A_2,AFFY_MOUSE430_2
2295	0.000809034	0.00109327	0.00231915	1442761_at	0.968946	0.932075	0.723108	0.723728	0.0170953	0.00879357	1442761_AT	None	None	None
966	3.45e-05	0.00228598	0.000296942	1433723_s_at	1.038	0.945169	0.808617	0.723834	0.0221522	0.00267494	1433723_S_AT	ENSMUSG00000027245	Hypk	huntingtin interacting protein K [Source:MGI Symbol;Acc:MGI:1914943]	AFFY_MOE430A,AFFY_MOUSE430A_2,AFFY_MOUSE430_2
4835	0.00265414	0.00555443	0.0161004	1419137_at	0.910481	0.845475	0.684536	0.724036	0.0314884	0.0289727	1419137_AT	ENSMUSG00000022623	Shank3	SH3 and multiple ankyrin repeat domains 3 [Source:MGI Symbol;Acc:MGI:1930016]	AFFY_MOE430A,AFFY_MOUSE430A_2,AFFY_MOUSE430_2
2233	0.000917933	0.00475226	0.0021775	1455589_at	1.02185	0.868979	0.771834	0.72447	0.0292403	0.00848573	1455589_AT	None	None	None
4237	0.00548053	0.0122126	0.010885	1455141_at	1.00307	0.88326	0.699882	0.72459	0.0432692	0.0223557	1455141_AT	ENSMUSG00000052707	Tnrc6a	trinucleotide repeat containing 6a [Source:MGI Symbol;Acc:MGI:2385292]	AFFY_MOE430A,AFFY_MOUSE430A_2,AFFY_MOUSE430_2
4082	0.00403706	0.0135407	0.00990236	1450244_a_at	0.974259	0.802686	0.739418	0.725007	0.0449908	0.0211082	1450244_A_AT	ENSMUSG00000024948	Map4k2	mitogen-activated protein kinase kinase kinase kinase 2 [Source:MGI Symbol;Acc:MGI:1346883]	AFFY_MOE430A,AFFY_MOUSE430A_2,AFFY_MOUSE430_2
2919	0.00504047	0.00812754	0.00416612	1455222_a_at	0.947694	0.898856	0.717872	0.725206	0.0365744	0.0124071	1455222_A_AT	ENSMUSG00000009741	Ubp1	upstream binding protein 1 [Source:MGI Symbol;Acc:MGI:104889]	AFFY_MOE430A,AFFY_MOUSE430A_2,AFFY_MOUSE430_2
3746	0.00912153	0.0115832	0.00778162	1457355_at	0.957977	0.864412	0.727076	0.725383	0.0423606	0.0180768	1457355_AT	ENSMUSG00000036257	Pnpla8	patatin-like phospholipase domain containing 8 [Source:MGI Symbol;Acc:MGI:1914702]	AFFY_MOE430B,AFFY_MOUSE430_2
2060	0.00097627	0.00811661	0.00175085	1441942_x_at	1.01839	0.906432	0.797966	0.725394	0.0365744	0.00738611	1441942_X_AT	None	None	None
3330	0.00130879	0.00466091	0.00576257	1432509_at	1.09704	0.888652	0.902901	0.725602	0.0290331	0.0150588	1432509_AT	ENSMUSG00000038152	5033430I15Rik	RIKEN cDNA 5033430I15 gene [Source:MGI Symbol;Acc:MGI:1923250]	AFFY_MOE430B,AFFY_MOUSE430_2
1184	6.2e-05	0.00102069	0.0004601	1419630_a_at	0.994034	0.847873	0.838444	0.725901	0.0167363	0.00338158	1419630_A_AT	ENSMUSG00000020455	Trim11	tripartite motif-containing 11 [Source:MGI Symbol;Acc:MGI:2137355]	AFFY_MOE430A,AFFY_MOUSE430A_2,AFFY_MOUSE430_2
1713	0.000221998	0.00911677	0.00116507	1420124_s_at	1.06621	0.914059	0.9025	0.725983	0.0383348	0.00591322	1420124_S_AT	ENSMUSG00000039461	Tcta	T cell leukemia translocation altered gene [Source:MGI Symbol;Acc:MGI:1918829]	AFFY_MOE430A,AFFY_MOUSE430A_2,AFFY_MOUSE430_2
1269	0.000835943	0.00404267	0.000576925	1417670_at	0.989288	0.793833	0.720616	0.726004	0.0275137	0.00394868	1417670_AT	ENSMUSG00000002949	Timm44	translocase of inner mitochondrial membrane 44 [Source:MGI Symbol;Acc:MGI:1343262]	AFFY_MOE430A,AFFY_MOUSE430A_2,AFFY_MOUSE430_2
3438	0.00457802	0.011392	0.00621108	1453206_at	1.06421	0.801905	0.737456	0.726086	0.0420631	0.015719	1453206_AT	ENSMUSG00000027710	Acad9	acyl-Coenzyme A dehydrogenase family, member 9 [Source:MGI Symbol;Acc:MGI:1914272]	AFFY_MOE430A,AFFY_MOUSE430A_2,AFFY_MOUSE430_2
1673	0.00136089	0.00418197	0.00108733	1451998_at	1.01591	0.867524	0.66819	0.726377	0.0278642	0.00564892	1451998_AT	ENSMUSG00000039033	Tasp1	taspase, threonine aspartase 1 [Source:MGI Symbol;Acc:MGI:1923062]	AFFY_MOE430A,AFFY_MOUSE430A_2,AFFY_MOUSE430_2
3780	0.0011439	0.00076962	0.00793552	1426324_at	0.976006	0.784981	0.657894	0.726536	0.0153124	0.0182685	1426324_AT	ENSMUSG00000073411	H2-D1	histocompatibility 2, D region locus 1 [Source:MGI Symbol;Acc:MGI:95896]	AFFY_MOE430A,AFFY_MOUSE430A_2,AFFY_MOUSE430_2
1185	7.33e-05	0.00100425	0.000463922	1440009_at	0.938013	0.774218	0.736125	0.726828	0.0166774	0.00340679	1440009_AT	ENSMUSG00000043366	Olfr78	olfactory receptor 78 [Source:MGI Symbol;Acc:MGI:2157548]	AFFY_MOE430B,AFFY_MOUSE430_2
1605	8.43e-05	0.00445071	0.00099096	1422541_at	0.969163	0.924408	0.781254	0.726987	0.0284571	0.00537243	1422541_AT	ENSMUSG00000033278	Ptprm	protein tyrosine phosphatase, receptor type, M [Source:MGI Symbol;Acc:MGI:102694]	AFFY_MOE430A,AFFY_MOUSE430A_2,AFFY_MOUSE430_2
2027	0.000995372	0.00199004	0.00169185	1433904_at	0.944672	0.790813	0.739306	0.727186	0.0211954	0.00725406	1433904_AT	ENSMUSG00000048731	Ggnbp1	gametogenetin binding protein 1 [Source:MGI Symbol;Acc:MGI:3055306]	AFFY_MOE430A,AFFY_MOUSE430A_2,AFFY_MOUSE430_2
1875	0.000450398	0.0160121	0.00140649	1424582_at	0.989164	0.904265	0.830555	0.727228	0.0491178	0.00652354	1424582_AT	ENSMUSG00000029916	Agk	acylglycerol kinase [Source:MGI Symbol;Acc:MGI:1917173]	AFFY_MOE430A,AFFY_MOUSE430A_2,AFFY_MOUSE430_2
3025	0.00452149	0.00858293	0.00451449	1420442_at	1.01064	0.931468	0.71149	0.727254	0.0374379	0.0129607	1420442_AT	ENSMUSG00000026407	Cacna1s	calcium channel, voltage-dependent, L type, alpha 1S subunit [Source:MGI Symbol;Acc:MGI:88294]	AFFY_MOE430A,AFFY_MOUSE430A_2,AFFY_MOUSE430_2
2948	0.000252778	0.00227253	0.00426299	1428694_at	0.976883	0.843273	0.696765	0.727331	0.0221522	0.0125799	1428694_AT	ENSMUSG00000089726	Mir17hg	Mir17 host gene (non-protein coding) [Source:MGI Symbol;Acc:MGI:1923207]	AFFY_MOE430B,AFFY_MOUSE430_2
2994	0.00174419	0.00563607	0.00440666	1448362_at	1.01667	0.810067	0.661256	0.72748	0.0318581	0.0128079	1448362_AT	ENSMUSG00000014195	Dnajc7	DnaJ heat shock protein family (Hsp40) member C7 [Source:MGI Symbol;Acc:MGI:1928373]	AFFY_MOE430A,AFFY_MOUSE430A_2,AFFY_MOUSE430_2
1895	0.000403936	0.00119397	0.00144669	1446353_at	1.00029	0.905497	0.799614	0.72765	0.0176387	0.0066398	1446353_AT	None	None	None
1984	0.00186341	0.00694232	0.0016177	1430303_at	0.995175	0.993109	0.785006	0.727673	0.0344044	0.00709182	1430303_AT	ENSMUSG00000020024	Cep83	centrosomal protein 83 [Source:MGI Symbol;Acc:MGI:1924298]	AFFY_MOE430B,AFFY_MOUSE430_2
926	2.76e-05	0.00519328	0.000268281	1429823_at	1.04397	0.853237	0.847276	0.727726	0.0304528	0.00252115	1429823_AT	ENSMUSG00000035296	Sgcg	sarcoglycan, gamma (dystrophin-associated glycoprotein) [Source:MGI Symbol;Acc:MGI:1346524]	AFFY_MOE430B,AFFY_MOUSE430_2
5878	0.0191037	0.0147814	0.0299501	1450839_at	0.965705	0.716685	0.809777	0.727883	0.0472048	0.0443392	1450839_AT	ENSMUSG00000042834	Nrep	neuronal regeneration related protein [Source:MGI Symbol;Acc:MGI:99444]	AFFY_MOE430A,AFFY_MOUSE430A_2,AFFY_MOUSE430_2
980	0.000327658	0.00244906	0.000306827	1433487_at	0.997413	0.922623	0.710656	0.727949	0.0229713	0.0027245	1433487_AT	ENSMUSG00000004319	Clcn3	chloride channel, voltage-sensitive 3 [Source:MGI Symbol;Acc:MGI:103555]	AFFY_MOE430A,AFFY_MOUSE430A_2,AFFY_MOUSE430_2
278	1.05e-05	0.00240306	1.74e-05	1426763_at	1.01461	0.8667	0.806326	0.728095	0.022854	0.000542705	1426763_AT	ENSMUSG00000040652	Oaz2	ornithine decarboxylase antizyme 2 [Source:MGI Symbol;Acc:MGI:109492]	AFFY_MOE430A,AFFY_MOUSE430A_2,AFFY_MOUSE430_2
2774	0.00142722	0.00828347	0.00364327	1428691_at	0.934325	0.846312	0.787598	0.728206	0.036794	0.0114289	1428691_AT	ENSMUSG00000078671	Chd2	chromodomain helicase DNA binding protein 2 [Source:MGI Symbol;Acc:MGI:2448567]	AFFY_MOE430B,AFFY_MOUSE430_2
982	0.00118994	0.0164964	0.000307787	1434833_at	0.969317	0.908968	0.803393	0.728495	0.0497864	0.00272468	1434833_AT	ENSMUSG00000024948	Map4k2	mitogen-activated protein kinase kinase kinase kinase 2 [Source:MGI Symbol;Acc:MGI:1346883]	AFFY_MOE430B,AFFY_MOUSE430_2
3893	0.00118528	0.00119149	0.00864082	1436590_at	0.90681	0.911785	0.645124	0.728803	0.0176387	0.0193148	1436590_AT	ENSMUSG00000046794	Ppp1r3b	protein phosphatase 1, regulatory subunit 3B [Source:MGI Symbol;Acc:MGI:2177268]	AFFY_MOE430B,AFFY_MOUSE430_2
916	3.38e-05	0.00256569	0.000263434	1460316_at	1.02547	0.964369	0.813124	0.728828	0.0231124	0.00250262	1460316_AT	None	None	None
3498	0.00315769	0.00763801	0.0064509	1417847_at	0.981042	0.821034	0.638037	0.728842	0.0357337	0.0160388	1417847_AT	ENSMUSG00000004798	Ulk2	unc-51 like kinase 2 [Source:MGI Symbol;Acc:MGI:1352758]	AFFY_MOE430A,AFFY_MOUSE430A_2,AFFY_MOUSE430_2
113	5.16e-05	0.00791842	2.9e-06	1427992_a_at	1.0332	0.892302	0.822413	0.729341	0.0362663	0.000223326	1427992_A_AT	ENSMUSG00000023460	Rab12	RAB12, member RAS oncogene family [Source:MGI Symbol;Acc:MGI:894284]	AFFY_MOE430A,AFFY_MOUSE430A_2,AFFY_MOUSE430_2
5784	0.011141	0.0125741	0.028255	1418968_at	0.957339	0.815398	0.558306	0.729465	0.0437311	0.0425095	1418968_AT	ENSMUSG00000025907	Rb1cc1	RB1-inducible coiled-coil 1 [Source:MGI Symbol;Acc:MGI:1341850]	AFFY_MOE430A,AFFY_MOUSE430A_2,AFFY_MOUSE430_2
2666	0.00488586	0.00900109	0.00331598	1435384_at	0.956225	0.836999	0.699806	0.729625	0.0380728	0.0108089	1435384_AT	ENSMUSG00000074781	Ube2n	ubiquitin-conjugating enzyme E2N [Source:MGI Symbol;Acc:MGI:1934835]	AFFY_MOE430B,AFFY_MOUSE430_2
2559	0.00114957	0.00647363	0.00298386	1434454_at	0.990469	0.937024	0.770966	0.729787	0.0338536	0.0101492	1434454_AT	None	None	None
4251	0.00181759	0.000258003	0.0109531	1436546_at	0.940685	0.778838	0.729188	0.730163	0.0103942	0.0224215	1436546_AT	ENSMUSG00000049288	Lix1l	Lix1-like [Source:MGI Symbol;Acc:MGI:3036267]	AFFY_MOE430B,AFFY_MOUSE430_2
809	0.000196564	0.00227371	0.000185375	1448376_at	1.01828	0.925134	0.760306	0.730213	0.0221522	0.00199541	1448376_AT	ENSMUSG00000021400	Wrnip1	Werner helicase interacting protein 1 [Source:MGI Symbol;Acc:MGI:1926153]	AFFY_MOE430A,AFFY_MOUSE430A_2,AFFY_MOUSE430_2
3941	0.0115434	0.0157827	0.00892168	1417555_at	0.931303	0.828561	0.669687	0.730292	0.0487917	0.0196997	1417555_AT	ENSMUSG00000013662	Atad1	ATPase family, AAA domain containing 1 [Source:MGI Symbol;Acc:MGI:1915229]	AFFY_MOE430A,AFFY_MOUSE430A_2,AFFY_MOUSE430_2
1443	0.000153671	0.000313382	0.000783823	1439098_at	1.00884	0.803703	0.773936	0.730638	0.0115985	0.00471806	1439098_AT	ENSMUSG00000096957	E230013L22Rik	RIKEN cDNA E230013L22 gene [Source:MGI Symbol;Acc:MGI:2142601]	AFFY_MOE430B,AFFY_MOUSE430_2
5134	0.00360122	0.0140461	0.019165	1436443_a_at	0.958457	0.821422	0.712498	0.730722	0.0459976	0.0324841	1436443_A_AT	ENSMUSG00000026047	Poglut2	protein O-glucosyltransferase 2 [Source:MGI Symbol;Acc:MGI:1919300]	AFFY_MOE430A,AFFY_MOUSE430A_2,AFFY_MOUSE430_2
2258	0.00329603	0.0136808	0.00224736	1438283_at	1.00541	0.847072	0.807811	0.730798	0.0453074	0.008661	1438283_AT	ENSMUSG00000037818	Abhd18	abhydrolase domain containing 18 [Source:MGI Symbol;Acc:MGI:1915468]	AFFY_MOE430B,AFFY_MOUSE430_2
1499	0.00020149	0.00700172	0.000846365	1442169_at	1.01904	0.878854	0.80454	0.731047	0.0345011	0.00491332	1442169_AT	ENSMUSG00000024924	Vldlr	very low density lipoprotein receptor [Source:MGI Symbol;Acc:MGI:98935]	AFFY_MOE430A,AFFY_MOUSE430A_2,AFFY_MOUSE430_2
218	2.17e-06	0.000115409	1.03e-05	1420387_at	1.05452	0.920437	0.811341	0.731124	0.00752723	0.00041115	1420387_AT	ENSMUSG00000107283	Mpv17	MpV17 mitochondrial inner membrane protein [Source:MGI Symbol;Acc:MGI:97138]	AFFY_MOE430A,AFFY_MOUSE430A_2,AFFY_MOUSE430_2
1941	0.000194644	0.0143137	0.00153761	1447447_s_at	1.00465	0.856066	0.828616	0.731498	0.0464941	0.00689351	1447447_S_AT	ENSMUSG00000028809	Srrm1	serine/arginine repetitive matrix 1 [Source:MGI Symbol;Acc:MGI:1858303]	AFFY_MOE430B,AFFY_MOUSE430_2
3262	0.00254252	0.00256073	0.00550645	1448500_a_at	1.01912	0.829395	0.761913	0.731539	0.0231124	0.0146839	1448500_A_AT	ENSMUSG00000027582	Zgpat	zinc finger, CCCH-type with G patch domain [Source:MGI Symbol;Acc:MGI:2449939]	AFFY_MOE430A,AFFY_MOUSE430A_2,AFFY_MOUSE430_2
4760	0.00701235	0.0084525	0.0152778	1428210_s_at	0.992931	0.809447	0.621478	0.731672	0.0371671	0.0279004	1428210_S_AT	ENSMUSG00000025199	Chuk	conserved helix-loop-helix ubiquitous kinase [Source:MGI Symbol;Acc:MGI:99484]	AFFY_MOE430B,AFFY_MOUSE430_2
4776	0.00395093	0.0113092	0.0154274	1447339_at	1.00127	0.804993	0.722124	0.731802	0.0419763	0.0281032	1447339_AT	ENSMUSG00000065444	Mir27a	microRNA 27a [Source:MGI Symbol;Acc:MGI:2676902]	AFFY_MOE430B,AFFY_MOUSE430_2
3713	0.00470533	0.0163895	0.00757574	1427269_at	0.973482	0.887931	0.752528	0.731821	0.0497631	0.017746	1427269_AT	ENSMUSG00000055436	Srsf11	serine/arginine-rich splicing factor 11 [Source:MGI Symbol;Acc:MGI:1916457]	AFFY_MOE430A,AFFY_MOUSE430A_2,AFFY_MOUSE430_2
1612	0.000257317	0.00295244	0.000999029	1440825_s_at	1.04829	0.883317	0.846762	0.732008	0.024203	0.00538968	1440825_S_AT	ENSMUSG00000059554	Ccdc28a	coiled-coil domain containing 28A [Source:MGI Symbol;Acc:MGI:2443508]	AFFY_MOE430B,AFFY_MOUSE430_2
4208	0.000228076	0.000694151	0.0106833	1437773_x_at	0.968163	0.865012	0.611373	0.732195	0.0150252	0.0220927	1437773_X_AT	ENSMUSG00000055065	Ddx17	DEAD (Asp-Glu-Ala-Asp) box polypeptide 17 [Source:MGI Symbol;Acc:MGI:1914290]	AFFY_MOE430A,AFFY_MOUSE430A_2,AFFY_MOUSE430_2
1278	0.00017153	0.00676578	0.000583934	1451474_a_at	0.975973	0.898892	0.805347	0.732367	0.0342063	0.00396807	1451474_A_AT	ENSMUSG00000021725	Parp8	poly (ADP-ribose) polymerase family, member 8 [Source:MGI Symbol;Acc:MGI:1098713]	AFFY_MOE430A,AFFY_MOUSE430A_2,AFFY_MOUSE430_2
2200	9.22e-05	4.6e-05	0.00208559	1440027_at	0.949669	0.872054	0.687598	0.732595	0.00513195	0.00824572	1440027_AT	ENSMUSG00000034602	Mon2	MON2 homolog, regulator of endosome to Golgi trafficking [Source:MGI Symbol;Acc:MGI:1914324]	AFFY_MOE430B,AFFY_MOUSE430_2
1763	0.0012411	0.00703688	0.0012453	1430028_at	0.998268	0.950669	0.769599	0.732862	0.0345976	0.00613743	1430028_AT	ENSMUSG00000035401	Emsy	EMSY, BRCA2-interacting transcriptional repressor [Source:MGI Symbol;Acc:MGI:1924203]	AFFY_MOE430B,AFFY_MOUSE430_2
3060	0.00949477	0.0167608	0.00467198	1448762_at	0.976714	0.807998	0.644897	0.733164	0.0499287	0.0132849	1448762_AT	ENSMUSG00000021635	Rad17	RAD17 checkpoint clamp loader component [Source:MGI Symbol;Acc:MGI:1333807]	AFFY_MOE430A,AFFY_MOUSE430A_2,AFFY_MOUSE430_2
140	5.59e-06	0.00190266	4.04e-06	1423882_at	1.01511	0.90153	0.805476	0.7332	0.0208525	0.000248804	1423882_AT	ENSMUSG00000033596	Rfwd3	ring finger and WD repeat domain 3 [Source:MGI Symbol;Acc:MGI:2384584]	AFFY_MOE430A,AFFY_MOUSE430A_2,AFFY_MOUSE430_2
5144	0.00160219	0.00334048	0.0192606	1449461_at	0.946724	0.864538	0.632573	0.733202	0.025521	0.0325796	1449461_AT	ENSMUSG00000028996	Rbp7	retinol binding protein 7, cellular [Source:MGI Symbol;Acc:MGI:1890409]	AFFY_MOE430A,AFFY_MOUSE430A_2,AFFY_MOUSE430_2
500	2.75e-06	3.39e-05	6.1e-05	1416869_x_at	1.00301	0.782793	0.719629	0.733244	0.00448088	0.00105952	1416869_X_AT	ENSMUSG00000027582	Zgpat	zinc finger, CCCH-type with G patch domain [Source:MGI Symbol;Acc:MGI:2449939]	AFFY_MOE430A,AFFY_MOUSE430A_2,AFFY_MOUSE430_2
2928	0.00194559	0.00234785	0.00419666	1419898_s_at	0.918368	0.823484	0.707364	0.733494	0.0225011	0.0124615	1419898_S_AT	ENSMUSG00000037965	Zc3h7a	zinc finger CCCH type containing 7 A [Source:MGI Symbol;Acc:MGI:2445044]	AFFY_MOE430A,AFFY_MOUSE430A_2,AFFY_MOUSE430_2
4133	0.00841624	0.00952457	0.0102409	1429543_at	0.910813	0.771847	0.679706	0.733708	0.0391815	0.0215621	1429543_AT	ENSMUSG00000042284	Itga1	integrin alpha 1 [Source:MGI Symbol;Acc:MGI:96599]	AFFY_MOE430B,AFFY_MOUSE430_2
1674	0.00370717	0.0112082	0.0010849	1417749_a_at	0.935583	0.949332	0.718469	0.733906	0.0419121	0.00564892	1417749_A_AT	ENSMUSG00000030516	Tjp1	tight junction protein 1 [Source:MGI Symbol;Acc:MGI:98759]	AFFY_MOE430A,AFFY_MOUSE430A_2,AFFY_MOUSE430_2
221	9.48e-07	0.00113589	1.1e-05	1448987_at	1.00149	0.869619	0.80906	0.733949	0.0172548	0.000433131	1448987_AT	ENSMUSG00000026003	Acadl	acyl-Coenzyme A dehydrogenase, long-chain [Source:MGI Symbol;Acc:MGI:87866]	AFFY_MOE430A,AFFY_MOUSE430A_2,AFFY_MOUSE430_2
692	0.000554062	0.0108228	0.000121396	1418473_at	0.985609	0.837595	0.790312	0.733975	0.041276	0.00152679	1418473_AT	ENSMUSG00000025193	Cutc	cutC copper transporter [Source:MGI Symbol;Acc:MGI:1913638]	AFFY_MOE430A,AFFY_MOUSE430A_2,AFFY_MOUSE430_2
3109	0.00730345	0.0126519	0.00483482	1449614_s_at	1.01302	0.860369	0.744554	0.734163	0.0438457	0.0135282	1449614_S_AT	ENSMUSG00000040771	Oard1	O-acyl-ADP-ribose deacylase 1 [Source:MGI Symbol;Acc:MGI:2146818]	AFFY_MOE430A,AFFY_MOUSE430A_2,AFFY_MOUSE430_2
3353	0.00175628	0.00144559	0.00588145	1417227_at	1.00807	0.848309	0.774167	0.734187	0.0187195	0.0152459	1417227_AT	ENSMUSG00000027709	Mccc1	methylcrotonoyl-Coenzyme A carboxylase 1 (alpha) [Source:MGI Symbol;Acc:MGI:1919289]	AFFY_MOE430A,AFFY_MOUSE430A_2,AFFY_MOUSE430_2
4084	0.00212902	0.00276138	0.00991523	1416065_a_at	1.00172	0.781015	0.6982	0.734246	0.02391	0.0211191	1416065_A_AT	ENSMUSG00000031508	Ankrd10	ankyrin repeat domain 10 [Source:MGI Symbol;Acc:MGI:1921840]	AFFY_MOE430A,AFFY_MOUSE430A_2,AFFY_MOUSE430_2
3225	0.00435131	0.00840124	0.00530917	1425678_a_at	0.927703	1.03745	0.767411	0.734396	0.0371104	0.0143249	1425678_A_AT	ENSMUSG00000038145	Snrk	SNF related kinase [Source:MGI Symbol;Acc:MGI:108104]	AFFY_MOE430A,AFFY_MOUSE430A_2,AFFY_MOUSE430_2
2497	0.00352398	0.00699338	0.00284813	1417285_a_at	0.952878	0.891942	0.741411	0.734594	0.0344795	0.00992171	1417285_A_AT	ENSMUSG00000023089	Ndufa5	NADH:ubiquinone oxidoreductase subunit A5 [Source:MGI Symbol;Acc:MGI:1915452]	AFFY_MOE430A,AFFY_MOUSE430A_2,AFFY_MOUSE430_2
861	6.55e-05	0.000686709	0.000225324	1424839_a_at	1.01446	0.871377	0.812888	0.734618	0.0149497	0.00227467	1424839_A_AT	ENSMUSG00000028706	Nsun4	NOL1/NOP2/Sun domain family, member 4 [Source:MGI Symbol;Acc:MGI:1919431]	AFFY_MOE430A,AFFY_MOUSE430A_2,AFFY_MOUSE430_2
1821	0.000373632	0.00219169	0.00132858	1433430_s_at	0.989263	0.841258	0.816185	0.734985	0.0220487	0.00634888	1433430_S_AT	ENSMUSG00000024370	Cdc23	CDC23 cell division cycle 23 [Source:MGI Symbol;Acc:MGI:1098815]	AFFY_MOE430A,AFFY_MOUSE430A_2,AFFY_MOUSE430_2
3379	0.00234543	0.00463859	0.00601107	1428810_at	0.992239	0.80528	0.773235	0.73506	0.0289992	0.015469	1428810_AT	ENSMUSG00000062198	2700097O09Rik	RIKEN cDNA 2700097O09 gene [Source:MGI Symbol;Acc:MGI:1919908]	AFFY_MOE430A,AFFY_MOUSE430A_2,AFFY_MOUSE430_2
4323	0.00359255	0.00437267	0.0114668	1452867_at	0.952388	0.81559	0.622892	0.735419	0.0284266	0.0230822	1452867_AT	ENSMUSG00000021669	Col4a3bp	collagen, type IV, alpha 3 (Goodpasture antigen) binding protein [Source:MGI Symbol;Acc:MGI:1915268]	AFFY_MOE430B,AFFY_MOUSE430_2
1026	0.000213739	0.00173218	0.000332538	1450449_a_at	0.995877	0.915838	0.795668	0.735472	0.02026	0.00282041	1450449_A_AT	ENSMUSG00000029392	Rilpl1	Rab interacting lysosomal protein-like 1 [Source:MGI Symbol;Acc:MGI:1922945]	AFFY_MOE430A,AFFY_MOUSE430A_2,AFFY_MOUSE430_2
1329	0.000329955	0.00438645	0.000644552	1424610_at	1.05682	0.875597	0.856967	0.735899	0.0284489	0.00422038	1424610_AT	ENSMUSG00000039826	Trub2	TruB pseudouridine (psi) synthase family member 2 [Source:MGI Symbol;Acc:MGI:2442186]	AFFY_MOE430A,AFFY_MOUSE430A_2,AFFY_MOUSE430_2
1916	0.00350304	0.0129727	0.00148676	1435752_s_at	0.96433	0.919183	0.764953	0.736003	0.044322	0.00675249	1435752_S_AT	ENSMUSG00000030249	Abcc9	ATP-binding cassette, sub-family C (CFTR/MRP), member 9 [Source:MGI Symbol;Acc:MGI:1352630]	AFFY_MOE430B,AFFY_MOUSE430_2
2087	0.00233085	0.00941289	0.00182428	1435041_at	0.984469	0.777116	0.774101	0.736267	0.0389744	0.00760292	1435041_AT	ENSMUSG00000090841	Myl6	myosin, light polypeptide 6, alkali, smooth muscle and non-muscle [Source:MGI Symbol;Acc:MGI:109318]	AFFY_MOE430A,AFFY_MOUSE430A_2,AFFY_MOUSE430_2
527	1.01e-05	0.000513292	6.72e-05	1424311_at	1.03601	0.894521	0.820798	0.736463	0.0136179	0.00110963	1424311_AT	ENSMUSG00000031505	Naxd	NAD(P)HX dehydratase [Source:MGI Symbol;Acc:MGI:1913353]	AFFY_MOE430A,AFFY_MOUSE430A_2,AFFY_MOUSE430_2
282	2.51e-06	0.000811384	1.79e-05	1428293_at	1.02652	0.951742	0.829111	0.737852	0.0157026	0.000552361	1428293_AT	ENSMUSG00000044502	Bod1	biorientation of chromosomes in cell division 1 [Source:MGI Symbol;Acc:MGI:1916806]	AFFY_MOE430B,AFFY_MOUSE430_2
493	6.86e-06	0.00429161	5.91e-05	1453173_at	1.01802	0.87042	0.874289	0.737934	0.0282707	0.00104318	1453173_AT	ENSMUSG00000061758	Akr1b10	aldo-keto reductase family 1, member B10 (aldose reductase) [Source:MGI Symbol;Acc:MGI:1915111]	AFFY_MOE430B,AFFY_MOUSE430_2
834	0.000701314	0.0140537	0.000203354	1454647_at	1.0196	0.864728	0.830556	0.738751	0.0459976	0.00212181	1454647_AT	ENSMUSG00000090150	Acad11	acyl-Coenzyme A dehydrogenase family, member 11 [Source:MGI Symbol;Acc:MGI:2143169]	AFFY_MOE430A,AFFY_MOUSE430A_2,AFFY_MOUSE430_2
2538	0.00746428	0.0147867	0.00294228	1434030_at	0.94797	0.742762	0.695655	0.73884	0.0472048	0.0100882	1434030_AT	ENSMUSG00000040464	Gtpbp10	GTP-binding protein 10 (putative) [Source:MGI Symbol;Acc:MGI:2385599]	AFFY_MOE430B,AFFY_MOUSE430_2
912	8.51e-05	0.00197308	0.000261394	1448882_at	1.01249	0.874372	0.848174	0.738878	0.0210672	0.00249272	1448882_AT	ENSMUSG00000047260	Emc6	ER membrane protein complex subunit 6 [Source:MGI Symbol;Acc:MGI:1913298]	AFFY_MOE430A,AFFY_MOUSE430A_2,AFFY_MOUSE430_2
524	0.000104094	0.00834037	6.61e-05	1440849_at	1.00941	0.945131	0.849305	0.738913	0.0369541	0.00109771	1440849_AT	ENSMUSG00000021708	Rasgrf2	RAS protein-specific guanine nucleotide-releasing factor 2 [Source:MGI Symbol;Acc:MGI:109137]	AFFY_MOE430B,AFFY_MOUSE430_2
580	0.00019216	0.0115911	8.47e-05	1434307_at	1.00881	0.903836	0.809764	0.739212	0.0423626	0.00126372	1434307_AT	ENSMUSG00000043252	Tmem64	transmembrane protein 64 [Source:MGI Symbol;Acc:MGI:2140359]	AFFY_MOE430B,AFFY_MOUSE430_2
203	1.27e-06	2.94e-05	1e-05	1439846_at	1.0264	0.927707	0.746899	0.739228	0.00448088	0.000410472	1439846_AT	ENSMUSG00000072294	Klf12	Kruppel-like factor 12 [Source:MGI Symbol;Acc:MGI:1333796]	AFFY_MOE430B,AFFY_MOUSE430_2
1775	0.00170291	0.00671478	0.00126621	1422728_at	0.970702	0.78843	0.782496	0.739314	0.0341256	0.0061973	1422728_AT	ENSMUSG00000032968	Inha	inhibin alpha [Source:MGI Symbol;Acc:MGI:96569]	AFFY_MOE430A,AFFY_MOUSE430A_2,AFFY_MOUSE430_2
512	6.09e-05	0.000936264	6.27e-05	1437077_at	1.01538	0.836854	0.775758	0.73967	0.0161757	0.00106283	1437077_AT	ENSMUSG00000038506	Dcun1d2	DCN1, defective in cullin neddylation 1, domain containing 2 (S. cerevisiae) [Source:MGI Symbol;Acc:MGI:2142792]	AFFY_MOE430B,AFFY_MOUSE430_2
163	5.83e-05	0.00625552	5.72e-06	1424828_a_at	1.01169	0.849233	0.825854	0.740033	0.033396	0.000305371	1424828_A_AT	ENSMUSG00000026526	Fh1	fumarate hydratase 1 [Source:MGI Symbol;Acc:MGI:95530]	AFFY_MOE430A,AFFY_MOUSE430A_2,AFFY_MOUSE430_2
2117	0.000314031	0.000986784	0.00189663	1434654_at	0.996584	0.941629	0.815106	0.740229	0.0165135	0.00779616	1434654_AT	ENSMUSG00000034893	Cog3	component of oligomeric golgi complex 3 [Source:MGI Symbol;Acc:MGI:2450151]	AFFY_MOE430B,AFFY_MOUSE430_2
2352	0.00442428	0.0143813	0.0024404	1425036_a_at	0.962805	0.80127	0.715216	0.740244	0.0465869	0.0090214	1425036_A_AT	ENSMUSG00000052707	Tnrc6a	trinucleotide repeat containing 6a [Source:MGI Symbol;Acc:MGI:2385292]	AFFY_MOE430A,AFFY_MOUSE430A_2,AFFY_MOUSE430_2
4009	0.00507565	0.0049841	0.00942292	1429579_at	0.984132	0.853277	0.717318	0.740439	0.0297677	0.02044	1429579_AT	None	None	None
690	4.09e-05	0.00607929	0.000120467	1428071_at	1.014	0.873094	0.87695	0.740489	0.0329813	0.00151928	1428071_AT	ENSMUSG00000033416	Gucd1	guanylyl cyclase domain containing 1 [Source:MGI Symbol;Acc:MGI:1916028]	AFFY_MOE430A,AFFY_MOUSE430A_2,AFFY_MOUSE430_2
5666	0.0149616	0.0154376	0.0261073	1418563_at	0.987489	0.792577	0.591739	0.740496	0.048271	0.0400892	1418563_AT	ENSMUSG00000036371	Serbp1	serpine1 mRNA binding protein 1 [Source:MGI Symbol;Acc:MGI:1914120]	AFFY_MOE430A,AFFY_MOUSE430A_2,AFFY_MOUSE430_2
1036	0.00118451	0.00994575	0.000338619	1455137_at	1.00156	0.953115	0.78246	0.74069	0.0398471	0.00284427	1455137_AT	ENSMUSG00000041992	Rapgef5	Rap guanine nucleotide exchange factor (GEF) 5 [Source:MGI Symbol;Acc:MGI:2444365]	AFFY_MOE430B,AFFY_MOUSE430_2
439	4.89e-06	0.00100985	4.49e-05	1421875_a_at	1.01016	0.896682	0.843291	0.740829	0.0167363	0.000885986	1421875_A_AT	ENSMUSG00000023723	Mrps23	mitochondrial ribosomal protein S23 [Source:MGI Symbol;Acc:MGI:1928138]	AFFY_MOE430A,AFFY_MOUSE430A_2,AFFY_MOUSE430_2
1363	5.31e-05	0.00877965	0.000691931	1432472_a_at	1.0409	0.955188	0.854863	0.741264	0.0378148	0.00441588	1432472_A_AT	ENSMUSG00000021646	Mccc2	methylcrotonoyl-Coenzyme A carboxylase 2 (beta) [Source:MGI Symbol;Acc:MGI:1925288]	AFFY_MOE430B,AFFY_MOUSE430_2
310	8.57e-05	0.00600435	2.18e-05	1416090_at	1.01139	0.913417	0.812893	0.74135	0.032738	0.000611947	1416090_AT	ENSMUSG00000021748	Pdhb	pyruvate dehydrogenase (lipoamide) beta [Source:MGI Symbol;Acc:MGI:1915513]	AFFY_MOE430A,AFFY_MOUSE430A_2,AFFY_MOUSE430_2
1309	0.000499667	0.010826	0.000617804	1418782_at	1.02191	0.94077	0.863078	0.741384	0.041276	0.00410705	1418782_AT	ENSMUSG00000015843	Rxrg	retinoid X receptor gamma [Source:MGI Symbol;Acc:MGI:98216]	AFFY_MOE430A,AFFY_MOUSE430A_2,AFFY_MOUSE430_2
2840	0.00463174	0.013418	0.00388723	1437089_at	0.979182	0.887657	0.786195	0.741411	0.044787	0.0119108	1437089_AT	ENSMUSG00000060224	Pyroxd2	pyridine nucleotide-disulphide oxidoreductase domain 2 [Source:MGI Symbol;Acc:MGI:1921830]	AFFY_MOE430B,AFFY_MOUSE430_2
461	2.26e-05	0.00207409	5.09e-05	1428943_at	1.02822	0.916488	0.853831	0.741663	0.021589	0.00095647	1428943_AT	ENSMUSG00000021809	Nudt13	nudix (nucleoside diphosphate linked moiety X)-type motif 13 [Source:MGI Symbol;Acc:MGI:1914975]	AFFY_MOE430A,AFFY_MOUSE430A_2,AFFY_MOUSE430_2
2120	0.000849898	0.00590542	0.00190472	1460220_a_at	1.01006	0.798777	0.791893	0.741812	0.0325476	0.00781463	1460220_A_AT	ENSMUSG00000014599	Csf1	colony stimulating factor 1 (macrophage) [Source:MGI Symbol;Acc:MGI:1339753]	AFFY_MOE430A,AFFY_MOUSE430A_2,AFFY_MOUSE430_2
1671	0.000541095	0.00356364	0.00108623	1456518_at	0.976223	0.905808	0.802136	0.74185	0.0261694	0.00564892	1456518_AT	ENSMUSG00000032425	Zfp949	zinc finger protein 949 [Source:MGI Symbol;Acc:MGI:1918890]	AFFY_MOE430B,AFFY_MOUSE430_2
4291	0.00214469	0.00654174	0.0112654	1424455_at	0.962654	0.812369	0.686569	0.742436	0.0339048	0.0228459	1424455_AT	ENSMUSG00000043384	Gprasp1	G protein-coupled receptor associated sorting protein 1 [Source:MGI Symbol;Acc:MGI:1917418]	AFFY_MOE430A,AFFY_MOUSE430A_2,AFFY_MOUSE430_2
1141	0.000622727	0.00643282	0.000423752	1442119_at	1.00931	0.84351	0.788169	0.74267	0.0337305	0.00322615	1442119_AT	None	None	None
1579	0.000877487	0.00584081	0.00096173	1451459_at	0.989146	0.900445	0.726726	0.74285	0.032362	0.00529724	1451459_AT	ENSMUSG00000026491	Ahctf1	AT hook containing transcription factor 1 [Source:MGI Symbol;Acc:MGI:1915033]	AFFY_MOE430A,AFFY_MOUSE430A_2,AFFY_MOUSE430_2
1878	0.000859105	0.0155389	0.00141081	1435686_at	0.996614	0.951892	0.832192	0.743054	0.0483446	0.00653343	1435686_AT	ENSMUSG00000039599	Fam149b	family with sequence similarity 149, member B [Source:MGI Symbol;Acc:MGI:2145567]	AFFY_MOE430B,AFFY_MOUSE430_2
1193	4.18e-05	0.00710049	0.000476185	1430423_s_at	0.982184	1.07406	0.825979	0.743091	0.0348027	0.00347049	1430423_S_AT	ENSMUSG00000022748	Cmss1	cms small ribosomal subunit 1 [Source:MGI Symbol;Acc:MGI:1913747]	AFFY_MOE430B,AFFY_MOUSE430_2
635	2.61e-05	0.00102875	9.97e-05	1425628_a_at	1.00215	0.854373	0.796612	0.743741	0.0167363	0.00136628	1425628_A_AT	ENSMUSG00000060261	Gtf2i	general transcription factor II I [Source:MGI Symbol;Acc:MGI:1202722]	AFFY_MOE430A,AFFY_MOUSE430A_2,AFFY_MOUSE430_2
428	0.000484104	0.00622692	4.18e-05	1416155_at	1.0009	0.805865	0.745367	0.743815	0.0333411	0.000849868	1416155_AT	ENSMUSG00000015217	Hmgb3	high mobility group box 3 [Source:MGI Symbol;Acc:MGI:1098219]	AFFY_MOE430A,AFFY_MOUSE430A_2,AFFY_MOUSE430_2
1235	0.000249521	0.00105751	0.000536959	1438815_at	1.03114	0.884616	0.679913	0.743887	0.0168588	0.00377005	1438815_AT	ENSMUSG00000093577	Gm20632	predicted gene 20632 [Source:MGI Symbol;Acc:MGI:5313079]	AFFY_MOE430B,AFFY_MOUSE430_2
3203	0.000351695	3.81e-05	0.00520075	1416690_at	0.96156	0.824473	0.770303	0.743917	0.00466966	0.0141295	1416690_AT	ENSMUSG00000023952	Gtpbp2	GTP binding protein 2 [Source:MGI Symbol;Acc:MGI:1860138]	AFFY_MOE430A,AFFY_MOUSE430A_2,AFFY_MOUSE430_2
5402	0.00837777	0.0143349	0.0225727	1460542_s_at	0.921618	0.729247	0.699434	0.744265	0.0465457	0.036362	1460542_S_AT	ENSMUSG00000054387	Mdm4	transformed mouse 3T3 cell double minute 4 [Source:MGI Symbol;Acc:MGI:107934]	AFFY_MOE430A,AFFY_MOUSE430A_2,AFFY_MOUSE430_2
5720	0.00294563	0.00054682	0.0270257	1451355_at	0.962091	1.03169	0.698504	0.744329	0.0137369	0.0411143	1451355_AT	ENSMUSG00000038007	Acer2	alkaline ceramidase 2 [Source:MGI Symbol;Acc:MGI:1920932]	AFFY_MOE430A,AFFY_MOUSE430A_2,AFFY_MOUSE430_2
1089	0.000132919	0.0059028	0.000372767	1418040_at	1.0027	0.939329	0.827799	0.744521	0.0325476	0.00297871	1418040_AT	ENSMUSG00000043140	Tmem186	transmembrane protein 186 [Source:MGI Symbol;Acc:MGI:1913940]	AFFY_MOE430A,AFFY_MOUSE430A_2,AFFY_MOUSE430_2
882	3.81e-05	0.000165512	0.000239426	1460571_at	0.981632	0.893702	0.765832	0.744524	0.00868353	0.00235955	1460571_AT	ENSMUSG00000041415	Dicer1	dicer 1, ribonuclease type III [Source:MGI Symbol;Acc:MGI:2177178]	AFFY_MOE430A,AFFY_MOUSE430A_2,AFFY_MOUSE430_2
469	0.000240571	0.00740572	5.29e-05	1439793_at	1.00577	1.06498	0.814661	0.744644	0.0354031	0.000981289	1439793_AT	ENSMUSG00000048582	Gja3	gap junction protein, alpha 3 [Source:MGI Symbol;Acc:MGI:95714]	AFFY_MOE430B,AFFY_MOUSE430_2
1224	0.000434086	0.00183042	0.000523292	1449183_at	1.0054	0.899843	0.758574	0.744758	0.020713	0.00372033	1449183_AT	ENSMUSG00000000326	Comt	catechol-O-methyltransferase [Source:MGI Symbol;Acc:MGI:88470]	AFFY_MOE430A,AFFY_MOUSE430A_2,AFFY_MOUSE430_2
2852	0.00554758	0.0114031	0.00393492	1453270_a_at	0.962249	0.890356	0.761365	0.744865	0.0420822	0.0120062	1453270_A_AT	ENSMUSG00000029629	Phf14	PHD finger protein 14 [Source:MGI Symbol;Acc:MGI:1923539]	AFFY_MOE430B,AFFY_MOUSE430_2
4372	0.00750815	0.0145108	0.0118602	1434491_a_at	0.98531	0.897632	0.672192	0.745248	0.0468042	0.023603	1434491_A_AT	ENSMUSG00000014313	Cox6c	cytochrome c oxidase subunit 6C [Source:MGI Symbol;Acc:MGI:104614]	AFFY_MOE430A,AFFY_MOUSE430A_2,AFFY_MOUSE430_2
3373	0.00132873	0.00188205	0.00598592	1435469_at	0.964986	0.993965	0.725536	0.745326	0.0208235	0.0154431	1435469_AT	ENSMUSG00000036327	Qsox2	quiescin Q6 sulfhydryl oxidase 2 [Source:MGI Symbol;Acc:MGI:2387194]	AFFY_MOE430B,AFFY_MOUSE430_2
1643	0.00139871	0.008495	0.00104256	1418128_at	0.987181	0.939883	0.787796	0.745329	0.0372188	0.00552183	1418128_AT	ENSMUSG00000022994	Adcy6	adenylate cyclase 6 [Source:MGI Symbol;Acc:MGI:87917]	AFFY_MOE430A,AFFY_MOUSE430A_2,AFFY_MOUSE430_2
835	0.000417499	0.0165607	0.000204007	1422747_at	1.03177	0.871549	0.868802	0.745654	0.0497967	0.00212607	1422747_AT	ENSMUSG00000029521	Chek2	checkpoint kinase 2 [Source:MGI Symbol;Acc:MGI:1355321]	AFFY_MOE430A,AFFY_MOUSE430A_2,AFFY_MOUSE430_2
369	3.48e-06	0.00013718	2.91e-05	1454075_s_at	1.01076	0.827421	0.809917	0.745819	0.00798354	0.000686255	1454075_S_AT	ENSMUSG00000021809	Nudt13	nudix (nucleoside diphosphate linked moiety X)-type motif 13 [Source:MGI Symbol;Acc:MGI:1914975]	AFFY_MOE430B,AFFY_MOUSE430_2
421	1.23e-05	0.00110085	4.07e-05	1424242_at	1.01222	0.953014	0.855833	0.746068	0.0171064	0.000841262	1424242_AT	ENSMUSG00000038286	Bphl	biphenyl hydrolase-like (serine hydrolase, breast epithelial mucin-associated antigen) [Source:MGI Symbol;Acc:MGI:1915271]	AFFY_MOE430A,AFFY_MOUSE430A_2,AFFY_MOUSE430_2
4596	0.013401	0.0129115	0.0137451	1418663_at	0.925068	0.841408	0.743551	0.746218	0.0441998	0.026014	1418663_AT	ENSMUSG00000028402	Mpdz	multiple PDZ domain protein [Source:MGI Symbol;Acc:MGI:1343489]	AFFY_MOE430A,AFFY_MOUSE430A_2,AFFY_MOUSE430_2
3365	0.000209736	0.000345831	0.00592836	1452155_a_at	0.942844	0.833149	0.620969	0.746327	0.0119897	0.0153298	1452155_A_AT	ENSMUSG00000055065	Ddx17	DEAD (Asp-Glu-Ala-Asp) box polypeptide 17 [Source:MGI Symbol;Acc:MGI:1914290]	AFFY_MOE430A,AFFY_MOUSE430A_2,AFFY_MOUSE430_2
1067	0.000311338	0.00445826	0.00035551	1417265_s_at	1.00737	0.837104	0.791622	0.746358	0.0284844	0.00289667	1417265_S_AT	ENSMUSG00000041733	Coq5	coenzyme Q5 methyltransferase [Source:MGI Symbol;Acc:MGI:1098643]	AFFY_MOE430A,AFFY_MOUSE430A_2,AFFY_MOUSE430_2
3355	0.00356046	0.00527801	0.0058747	1422659_at	0.971032	0.911429	0.665326	0.746613	0.0307014	0.0152459	1422659_AT	ENSMUSG00000053819	Camk2d	calcium/calmodulin-dependent protein kinase II, delta [Source:MGI Symbol;Acc:MGI:1341265]	AFFY_MOE430A,AFFY_MOUSE430A_2,AFFY_MOUSE430_2
605	7.53e-06	0.00017698	9.13e-05	1449935_a_at	1.01465	0.971391	0.836255	0.746665	0.00895395	0.00130174	1449935_A_AT	ENSMUSG00000004069	Dnaja3	DnaJ heat shock protein family (Hsp40) member A3 [Source:MGI Symbol;Acc:MGI:1933786]	AFFY_MOE430A,AFFY_MOUSE430A_2,AFFY_MOUSE430_2
2286	0.000383803	0.0025654	0.002299	1454980_at	0.9847	0.834833	0.688722	0.746692	0.0231124	0.00875075	1454980_AT	None	None	None
2334	0.000169879	4.06e-05	0.00239555	1451102_at	1.00376	0.857068	0.774437	0.746696	0.00486358	0.00893091	1451102_AT	ENSMUSG00000020515	Cnot8	CCR4-NOT transcription complex, subunit 8 [Source:MGI Symbol;Acc:MGI:1916375]	AFFY_MOE430A,AFFY_MOUSE430A_2,AFFY_MOUSE430_2
2335	0.00246173	0.00862711	0.00239848	1434551_at	0.937276	0.80173	0.61801	0.747126	0.0375741	0.00893091	1434551_AT	ENSMUSG00000071659	Hnrnpul2	heterogeneous nuclear ribonucleoprotein U-like 2 [Source:MGI Symbol;Acc:MGI:1915943]	AFFY_MOE430A,AFFY_MOUSE430A_2,AFFY_MOUSE430_2
863	8.02e-05	0.00331199	0.000226223	1417223_at	1.01806	0.882053	0.867832	0.747503	0.0253929	0.0022811	1417223_AT	ENSMUSG00000042502	Cd2bp2	CD2 cytoplasmic tail binding protein 2 [Source:MGI Symbol;Acc:MGI:1917483]	AFFY_MOE430A,AFFY_MOUSE430A_2,AFFY_MOUSE430_2
3478	0.000564994	0.00770946	0.00634275	1454858_x_at	1.04575	0.894045	0.766181	0.747594	0.0358459	0.0158689	1454858_X_AT	ENSMUSG00000054619	Mettl7a1	methyltransferase like 7A1 [Source:MGI Symbol;Acc:MGI:1916523]	AFFY_MOE430A,AFFY_MOUSE430A_2,AFFY_MOUSE430_2
2717	0.00245771	0.00441044	0.00344563	1457027_at	0.975524	0.833702	0.781563	0.747674	0.0284489	0.0110357	1457027_AT	ENSMUSG00000025815	Dhtkd1	dehydrogenase E1 and transketolase domain containing 1 [Source:MGI Symbol;Acc:MGI:2445096]	AFFY_MOE430B,AFFY_MOUSE430_2
1792	0.00228468	0.0127476	0.0012858	1435786_at	0.984614	0.885786	0.781051	0.747911	0.0440376	0.00624385	1435786_AT	ENSMUSG00000026455	Klhl12	kelch-like 12 [Source:MGI Symbol;Acc:MGI:2385619]	AFFY_MOE430B,AFFY_MOUSE430_2
5007	0.00926816	0.00942391	0.0177641	1436175_at	0.951915	0.776915	0.646691	0.748149	0.0389766	0.030868	1436175_AT	ENSMUSG00000021738	Atxn7	ataxin 7 [Source:MGI Symbol;Acc:MGI:2179277]	AFFY_MOE430B,AFFY_MOUSE430_2
1097	0.000485314	0.00503251	0.000382299	1416988_at	1.01972	0.869344	0.785331	0.74835	0.0298669	0.0030326	1416988_AT	ENSMUSG00000024151	Msh2	mutS homolog 2 [Source:MGI Symbol;Acc:MGI:101816]	AFFY_MOE430A,AFFY_MOUSE430A_2,AFFY_MOUSE430_2
2019	0.000444612	0.00194019	0.00167591	1433606_at	0.99424	0.888512	0.770476	0.748554	0.0210288	0.00722156	1433606_AT	ENSMUSG00000021962	Dcp1a	decapping mRNA 1A [Source:MGI Symbol;Acc:MGI:1923151]	AFFY_MOE430A,AFFY_MOUSE430A_2,AFFY_MOUSE430_2
2359	0.00722533	0.0160226	0.00245382	1433740_at	0.948133	0.806331	0.70226	0.748822	0.0491178	0.00905177	1433740_AT	ENSMUSG00000014353	Tmem87b	transmembrane protein 87B [Source:MGI Symbol;Acc:MGI:1919727]	AFFY_MOE430B,AFFY_MOUSE430_2
853	0.000392803	0.00899718	0.000219324	1434112_at	1.00108	0.941966	0.835027	0.749428	0.0380728	0.00223746	1434112_AT	ENSMUSG00000028184	Adgrl2	adhesion G protein-coupled receptor L2 [Source:MGI Symbol;Acc:MGI:2139714]	AFFY_MOE430B,AFFY_MOUSE430_2
1204	0.000448312	0.00201916	0.000493122	1433463_at	0.988647	0.809555	0.698561	0.749551	0.0213496	0.00356112	1433463_AT	ENSMUSG00000046836	Brox	BRO1 domain and CAAX motif containing [Source:MGI Symbol;Acc:MGI:1918928]	AFFY_MOE430A,AFFY_MOUSE430A_2,AFFY_MOUSE430_2
5755	0.00680034	0.0103402	0.0278218	1435158_at	0.965393	0.818254	0.705031	0.749814	0.0404589	0.0420687	1435158_AT	ENSMUSG00000046667	Rbm12b1	RNA binding motif protein 12 B1 [Source:MGI Symbol;Acc:MGI:1919647]	AFFY_MOE430B,AFFY_MOUSE430_2
3185	0.00449715	0.0168063	0.0051495	1428185_at	0.962074	0.988727	0.782265	0.74997	0.0499994	0.0140694	1428185_AT	ENSMUSG00000054770	Kctd18	potassium channel tetramerisation domain containing 18 [Source:MGI Symbol;Acc:MGI:3603813]	AFFY_MOE430B,AFFY_MOUSE430_2
769	8.64e-05	0.00554257	0.000165223	1429278_at	1.01204	0.928199	0.838431	0.750103	0.0314884	0.00186686	1429278_AT	ENSMUSG00000035142	Nubpl	nucleotide binding protein-like [Source:MGI Symbol;Acc:MGI:1924076]	AFFY_MOE430B,AFFY_MOUSE430_2
3272	0.0024533	0.0113262	0.00553456	1436750_a_at	0.997286	0.905928	0.772901	0.750204	0.0419763	0.0147194	1436750_A_AT	ENSMUSG00000022186	Oxct1	3-oxoacid CoA transferase 1 [Source:MGI Symbol;Acc:MGI:1914291]	AFFY_MOE430A,AFFY_MOUSE430A_2,AFFY_MOUSE430_2
1080	0.00032029	0.00187425	0.000368198	1430019_a_at	0.957451	0.807065	0.688351	0.750782	0.0208235	0.00296489	1430019_A_AT	ENSMUSG00000021927	Hnrnpa1l2-ps2	heterogeneous nuclear ribonucleoprotein A1-like 2, pseudogene 2 [Source:MGI Symbol;Acc:MGI:3645633]	AFFY_MOE430A,AFFY_MOUSE430A_2,AFFY_MOUSE430_2
2876	0.00442757	0.00846977	0.00400827	1450983_at	0.974249	0.815536	0.747955	0.75082	0.0372093	0.0121287	1450983_AT	ENSMUSG00000024045	Akap8	A kinase (PRKA) anchor protein 8 [Source:MGI Symbol;Acc:MGI:1928488]	AFFY_MOE430A,AFFY_MOUSE430A_2,AFFY_MOUSE430_2
5852	0.021686	0.0148241	0.029502	1432554_at	1.02394	0.981752	0.843285	0.750822	0.0472611	0.0438699	1432554_AT	ENSMUSG00000072852	2310040G07Rik	RIKEN cDNA 2310040G07 gene [Source:MGI Symbol;Acc:MGI:1917534]	AFFY_MOE430B,AFFY_MOUSE430_2
2304	0.00185241	0.00888988	0.00234164	1432608_at	1.03985	0.909958	0.83538	0.750888	0.037868	0.00883107	1432608_AT	ENSMUSG00000025453	Nnt	nicotinamide nucleotide transhydrogenase [Source:MGI Symbol;Acc:MGI:109279]	AFFY_MOE430B,AFFY_MOUSE430_2
2387	0.00158222	0.00569156	0.0025424	1460203_at	0.934026	0.796453	0.736359	0.750967	0.0320508	0.00925789	1460203_AT	ENSMUSG00000030102	Itpr1	inositol 1,4,5-trisphosphate receptor 1 [Source:MGI Symbol;Acc:MGI:96623]	AFFY_MOE430A,AFFY_MOUSE430A_2,AFFY_MOUSE430_2
571	0.000740257	0.00803567	8.23e-05	1427484_at	0.998105	0.787021	0.771826	0.751112	0.036439	0.00125205	1427484_AT	ENSMUSG00000051166	Eml5	echinoderm microtubule associated protein like 5 [Source:MGI Symbol;Acc:MGI:2442513]	AFFY_MOE430A,AFFY_MOUSE430A_2,AFFY_MOUSE430_2
5480	0.00115906	0.000388911	0.0235948	1440195_at	0.963479	0.789797	0.611278	0.751191	0.0123645	0.0374675	1440195_AT	ENSMUSG00000036371	Serbp1	serpine1 mRNA binding protein 1 [Source:MGI Symbol;Acc:MGI:1914120]	AFFY_MOE430A,AFFY_MOUSE430A_2,AFFY_MOUSE430_2
2022	0.00114279	0.00708936	0.0016803	1428081_at	0.933198	0.940328	0.778089	0.751405	0.0347754	0.00723143	1428081_AT	ENSMUSG00000073700	Klhl21	kelch-like 21 [Source:MGI Symbol;Acc:MGI:1919288]	AFFY_MOE430A,AFFY_MOUSE430A_2,AFFY_MOUSE430_2
3354	0.00313686	0.0037361	0.00587812	1431929_a_at	0.952485	0.830413	0.708289	0.751516	0.0268026	0.0152459	1431929_A_AT	ENSMUSG00000061455	Stx17	syntaxin 17 [Source:MGI Symbol;Acc:MGI:1914977]	AFFY_MOE430A,AFFY_MOUSE430A_2,AFFY_MOUSE430_2
2676	0.00364189	0.0133565	0.00333379	1434036_at	1.00295	0.858445	0.829549	0.751525	0.044686	0.0108411	1434036_AT	ENSMUSG00000022353	Mtss1	MTSS I-BAR domain containing 1 [Source:MGI Symbol;Acc:MGI:2384818]	AFFY_MOE430A,AFFY_MOUSE430A_2,AFFY_MOUSE430_2
1320	8.8e-05	0.000158473	0.00063468	1425981_a_at	1.01529	0.812871	0.735428	0.751783	0.00856542	0.00417144	1425981_A_AT	ENSMUSG00000031666	Rbl2	RB transcriptional corepressor like 2 [Source:MGI Symbol;Acc:MGI:105085]	AFFY_MOE430A,AFFY_MOUSE430A_2,AFFY_MOUSE430_2
299	2.47e-05	0.00284851	2.04e-05	1435555_at	0.969979	0.852245	0.8239	0.751802	0.023963	0.000594637	1435555_AT	ENSMUSG00000026565	Pou2f1	POU domain, class 2, transcription factor 1 [Source:MGI Symbol;Acc:MGI:101898]	AFFY_MOE430B,AFFY_MOUSE430_2
1694	0.000760106	0.00433458	0.00112655	1451070_at	0.977673	0.848298	0.793656	0.751834	0.0283394	0.00578703	1451070_AT	ENSMUSG00000015291	Gdi1	guanosine diphosphate (GDP) dissociation inhibitor 1 [Source:MGI Symbol;Acc:MGI:99846]	AFFY_MOE430A,AFFY_MOUSE430A_2,AFFY_MOUSE430_2
778	5.78e-06	0.00678082	0.000167589	1451149_at	1.02507	0.881024	0.878313	0.751869	0.0342068	0.00187527	1451149_AT	ENSMUSG00000025791	Pgm1	phosphoglucomutase 1 [Source:MGI Symbol;Acc:MGI:97565]	AFFY_MOE430A,AFFY_MOUSE430A_2,AFFY_MOUSE430_2
1660	0.000968181	0.00288209	0.0010678	1416722_at	0.972769	0.87417	0.75228	0.752212	0.023963	0.00559209	1416722_AT	ENSMUSG00000032329	Hmg20a	high mobility group 20A [Source:MGI Symbol;Acc:MGI:1914117]	AFFY_MOE430A,AFFY_MOUSE430A_2,AFFY_MOUSE430_2
3804	0.00177087	0.0035911	0.00809044	1433852_at	0.929551	0.830296	0.697066	0.752318	0.0263255	0.0185076	1433852_AT	ENSMUSG00000036333	Kidins220	kinase D-interacting substrate 220 [Source:MGI Symbol;Acc:MGI:1924730]	AFFY_MOE430B,AFFY_MOUSE430_2
3542	0.000345706	0.00127659	0.0066541	1435952_at	0.915748	0.791951	0.667567	0.752809	0.0179293	0.0163432	1435952_AT	ENSMUSG00000022010	Tsc22d1	TSC22 domain family, member 1 [Source:MGI Symbol;Acc:MGI:109127]	AFFY_MOE430B,AFFY_MOUSE430_2
4233	0.00911889	0.013951	0.0108581	1434898_at	0.952177	0.911141	0.744755	0.753133	0.0458292	0.0223263	1434898_AT	ENSMUSG00000052707	Tnrc6a	trinucleotide repeat containing 6a [Source:MGI Symbol;Acc:MGI:2385292]	AFFY_MOE430A,AFFY_MOUSE430A_2,AFFY_MOUSE430_2
2340	9.79e-05	0.000562812	0.00240433	1436119_at	0.991918	1.48732	0.695097	0.75321	0.0137573	0.00894124	1436119_AT	ENSMUSG00000020256	Aldh1l2	aldehyde dehydrogenase 1 family, member L2 [Source:MGI Symbol;Acc:MGI:2444680]	AFFY_MOE430B,AFFY_MOUSE430_2
1678	0.00310009	0.00983223	0.0010939	1415970_at	0.978098	0.881881	0.697783	0.753864	0.0396213	0.0056728	1415970_AT	ENSMUSG00000014313	Cox6c	cytochrome c oxidase subunit 6C [Source:MGI Symbol;Acc:MGI:104614]	AFFY_MOE430A,AFFY_MOUSE430A_2,AFFY_MOUSE430_2
581	0.000500631	0.0128603	8.51e-05	1419234_at	1.00272	0.887002	0.831309	0.753989	0.0441322	0.00126372	1419234_AT	ENSMUSG00000020228	Helb	helicase (DNA) B [Source:MGI Symbol;Acc:MGI:2152895]	AFFY_MOE430A,AFFY_MOUSE430A_2,AFFY_MOUSE430_2
3053	0.00069184	0.00188325	0.00462576	1436071_at	0.986457	0.739501	0.697598	0.754165	0.0208235	0.0131843	1436071_AT	ENSMUSG00000007827	Ankrd26	ankyrin repeat domain 26 [Source:MGI Symbol;Acc:MGI:1917887]	AFFY_MOE430B,AFFY_MOUSE430_2
1349	0.00175039	0.00646506	0.000680525	1425275_at	0.952923	0.820774	0.718299	0.754491	0.0338501	0.00438987	1425275_AT	ENSMUSG00000028207	Asph	aspartate-beta-hydroxylase [Source:MGI Symbol;Acc:MGI:1914186]	AFFY_MOE430A,AFFY_MOUSE430A_2,AFFY_MOUSE430_2
2264	0.000725426	0.00669939	0.00226721	1422532_at	1.00763	0.96215	0.807531	0.754925	0.0341171	0.00869652	1422532_AT	ENSMUSG00000030094	Xpc	xeroderma pigmentosum, complementation group C [Source:MGI Symbol;Acc:MGI:103557]	AFFY_MOE430A,AFFY_MOUSE430A_2,AFFY_MOUSE430_2
3933	0.00693609	0.014674	0.00888326	1450380_at	0.980981	1.13785	0.811971	0.755133	0.0470152	0.0196548	1450380_AT	ENSMUSG00000002808	Epdr1	ependymin related protein 1 (zebrafish) [Source:MGI Symbol;Acc:MGI:2145369]	AFFY_MOE430A,AFFY_MOUSE430A_2,AFFY_MOUSE430_2
1137	0.000826083	0.00498866	0.000419018	1417648_s_at	1.00358	0.884589	0.74095	0.755329	0.0297739	0.00320103	1417648_S_AT	ENSMUSG00000027423	Snx5	sorting nexin 5 [Source:MGI Symbol;Acc:MGI:1916428]	AFFY_MOE430A,AFFY_MOUSE430A_2,AFFY_MOUSE430_2
981	5.4e-06	8.11e-05	0.000307274	1427988_s_at	0.986936	0.83707	0.711875	0.755364	0.00641575	0.00272468	1427988_S_AT	ENSMUSG00000042625	Safb2	scaffold attachment factor B2 [Source:MGI Symbol;Acc:MGI:2146808]	AFFY_MOE430A,AFFY_MOUSE430A_2,AFFY_MOUSE430_2
3416	0.00400548	0.0108036	0.00615106	1416791_a_at	0.974318	0.816427	0.761151	0.755389	0.041276	0.0156217	1416791_A_AT	ENSMUSG00000010097	Nxf1	nuclear RNA export factor 1 [Source:MGI Symbol;Acc:MGI:1858330]	AFFY_MOE430A,AFFY_MOUSE430A_2,AFFY_MOUSE430_2
425	2.07e-05	0.000622036	4.18e-05	1450908_at	1.01583	0.885899	0.734268	0.755724	0.0144346	0.000849868	1450908_AT	ENSMUSG00000028156	Eif4e	eukaryotic translation initiation factor 4E [Source:MGI Symbol;Acc:MGI:95305]	AFFY_MOE430A,AFFY_MOUSE430A_2,AFFY_MOUSE430_2
1637	0.00356448	0.0130521	0.00102891	1434266_at	0.955369	0.892449	0.738609	0.755749	0.0443351	0.00547033	1434266_AT	ENSMUSG00000047221	Fam185a	family with sequence similarity 185, member A [Source:MGI Symbol;Acc:MGI:2140983]	AFFY_MOE430B,AFFY_MOUSE430_2
1559	0.000412334	0.0127551	0.00093155	1448921_a_at	1.01239	0.884723	0.851586	0.755806	0.0440376	0.00520167	1448921_A_AT	ENSMUSG00000060679	Mrps9	mitochondrial ribosomal protein S9 [Source:MGI Symbol;Acc:MGI:1916777]	AFFY_MOE430A,AFFY_MOUSE430A_2,AFFY_MOUSE430_2
1119	0.000679678	0.0048255	0.000403773	1452972_at	1.04444	0.931121	0.805325	0.756747	0.0293852	0.00313184	1452972_AT	ENSMUSG00000066637	Ttc32	tetratricopeptide repeat domain 32 [Source:MGI Symbol;Acc:MGI:1922766]	AFFY_MOE430B,AFFY_MOUSE430_2
398	1.68e-05	0.000763574	3.51e-05	1456018_at	0.978006	0.809363	0.780782	0.757208	0.0153124	0.000765514	1456018_AT	ENSMUSG00000057649	Brd9	bromodomain containing 9 [Source:MGI Symbol;Acc:MGI:2145317]	AFFY_MOE430B,AFFY_MOUSE430_2
1638	0.00173335	0.00722273	0.00103134	1423610_at	0.97172	0.838942	0.63191	0.757767	0.0349782	0.00547908	1423610_AT	ENSMUSG00000036112	Metap2	methionine aminopeptidase 2 [Source:MGI Symbol;Acc:MGI:1929701]	AFFY_MOE430A,AFFY_MOUSE430A_2,AFFY_MOUSE430_2
2163	0.000177474	0.0044089	0.00200033	1424661_at	1.04003	0.854834	0.79374	0.75783	0.0284489	0.00804481	1424661_AT	ENSMUSG00000026926	Pmpca	peptidase (mitochondrial processing) alpha [Source:MGI Symbol;Acc:MGI:1918568]	AFFY_MOE430A,AFFY_MOUSE430A_2,AFFY_MOUSE430_2
3377	0.000242836	0.00037518	0.00600816	1422169_a_at	0.99519	0.882345	0.614035	0.75787	0.012158	0.015469	1422169_A_AT	ENSMUSG00000048482	Bdnf	brain derived neurotrophic factor [Source:MGI Symbol;Acc:MGI:88145]	AFFY_MOE430A,AFFY_MOUSE430A_2,AFFY_MOUSE430_2
2708	0.00113381	0.0162009	0.00344214	1423978_at	0.992861	1.00676	0.821875	0.757955	0.0495364	0.0110325	1423978_AT	ENSMUSG00000042978	Sbk1	SH3-binding kinase 1 [Source:MGI Symbol;Acc:MGI:2135937]	AFFY_MOE430A,AFFY_MOUSE430A_2,AFFY_MOUSE430_2
652	0.000259495	0.00484085	0.000104913	1437834_s_at	1.02404	0.890716	0.80268	0.758119	0.0294228	0.00139809	1437834_S_AT	ENSMUSG00000027257	Pacsin3	protein kinase C and casein kinase substrate in neurons 3 [Source:MGI Symbol;Acc:MGI:1891410]	AFFY_MOE430B,AFFY_MOUSE430_2
5409	0.00434718	0.00430603	0.022733	1430107_at	1.0158	0.838703	0.687694	0.75823	0.0283228	0.0365558	1430107_AT	ENSMUSG00000026644	Acbd7	acyl-Coenzyme A binding domain containing 7 [Source:MGI Symbol;Acc:MGI:1925495]	AFFY_MOE430B,AFFY_MOUSE430_2
562	3.41e-05	0.00193477	7.99e-05	1448517_at	1.03199	0.885928	0.839649	0.758264	0.0210288	0.00123368	1448517_AT	ENSMUSG00000020843	Timm22	translocase of inner mitochondrial membrane 22 [Source:MGI Symbol;Acc:MGI:1929742]	AFFY_MOE430A,AFFY_MOUSE430A_2,AFFY_MOUSE430_2
678	1.05e-05	8.37e-05	0.000115854	1434488_at	0.990353	0.840753	0.813773	0.758815	0.00651873	0.00148547	1434488_AT	ENSMUSG00000038671	Arfrp1	ADP-ribosylation factor related protein 1 [Source:MGI Symbol;Acc:MGI:1923938]	AFFY_MOE430B,AFFY_MOUSE430_2
1507	0.00345057	0.0113931	0.000859375	1436367_at	0.972742	0.819195	0.737847	0.758904	0.0420631	0.00495907	1436367_AT	ENSMUSG00000020154	Ptprb	protein tyrosine phosphatase, receptor type, B [Source:MGI Symbol;Acc:MGI:97809]	AFFY_MOE430B,AFFY_MOUSE430_2
5318	0.00631119	0.0103588	0.0214387	1425929_a_at	1.04286	0.801932	0.702634	0.759019	0.0404749	0.0350707	1425929_A_AT	ENSMUSG00000060450	Rnf14	ring finger protein 14 [Source:MGI Symbol;Acc:MGI:1929668]	AFFY_MOE430A,AFFY_MOUSE430A_2,AFFY_MOUSE430_2
1149	6.36e-05	0.000839886	0.00043013	1430023_at	1.03571	0.978358	0.782844	0.759128	0.0157176	0.00325761	1430023_AT	ENSMUSG00000024352	Spata24	spermatogenesis associated 24 [Source:MGI Symbol;Acc:MGI:1918492]	AFFY_MOE430B,AFFY_MOUSE430_2
1490	0.00197393	0.00723119	0.00083244	1434826_at	1.021	0.928793	0.757151	0.759236	0.0349782	0.00486167	1434826_AT	ENSMUSG00000043190	Rfesd	Rieske (Fe-S) domain containing [Source:MGI Symbol;Acc:MGI:2145198]	AFFY_MOE430B,AFFY_MOUSE430_2
2838	0.00199476	0.016296	0.00388339	1437506_at	1.00326	0.823408	0.820202	0.759318	0.0496701	0.0119074	1437506_AT	ENSMUSG00000046169	Adamts6	a disintegrin-like and metallopeptidase (reprolysin type) with thrombospondin type 1 motif, 6 [Source:MGI Symbol;Acc:MGI:1347348]	AFFY_MOE430B,AFFY_MOUSE430_2
2043	0.000321306	0.00250925	0.0017162	1455305_x_at	0.967672	0.795334	0.751396	0.759789	0.0230575	0.00730696	1455305_X_AT	ENSMUSG00000046434	Hnrnpa1	heterogeneous nuclear ribonucleoprotein A1 [Source:MGI Symbol;Acc:MGI:104820]	AFFY_MOE430A,AFFY_MOUSE430A_2,AFFY_MOUSE430_2
359	7.64e-06	0.003111	2.72e-05	1425507_at	1.00137	0.878832	0.877348	0.76003	0.0246731	0.000657484	1425507_AT	ENSMUSG00000038671	Arfrp1	ADP-ribosylation factor related protein 1 [Source:MGI Symbol;Acc:MGI:1923938]	AFFY_MOE430A,AFFY_MOUSE430A_2,AFFY_MOUSE430_2
608	0.00085673	0.0144508	9.12e-05	1457031_at	0.984595	0.941018	0.812665	0.760101	0.0467476	0.00130174	1457031_AT	ENSMUSG00000038663	Fsd2	fibronectin type III and SPRY domain containing 2 [Source:MGI Symbol;Acc:MGI:2444310]	AFFY_MOE430B,AFFY_MOUSE430_2
566	1.11e-06	5.71e-05	8.09e-05	1417912_at	1.02264	0.970542	0.835648	0.760429	0.00591529	0.0012438	1417912_AT	ENSMUSG00000047260	Emc6	ER membrane protein complex subunit 6 [Source:MGI Symbol;Acc:MGI:1913298]	AFFY_MOE430A,AFFY_MOUSE430A_2,AFFY_MOUSE430_2
2855	0.00254276	0.00407154	0.00394178	1454751_at	0.920593	0.822973	0.721334	0.760684	0.0275196	0.0120145	1454751_AT	ENSMUSG00000028114	Mettl14	methyltransferase like 14 [Source:MGI Symbol;Acc:MGI:2442926]	AFFY_MOE430B,AFFY_MOUSE430_2
101	8.01e-06	0.00282929	2.37e-06	1415967_at	1.01785	0.885129	0.837282	0.761188	0.023963	0.000204195	1415967_AT	ENSMUSG00000037916	Ndufv1	NADH:ubiquinone oxidoreductase core subunit V1 [Source:MGI Symbol;Acc:MGI:107851]	AFFY_MOE430A,AFFY_MOUSE430A_2,AFFY_MOUSE430_2
2729	0.00481269	0.0108289	0.00349995	1460399_at	1.03161	1.03174	0.781506	0.761651	0.041276	0.011159	1460399_AT	ENSMUSG00000020482	Ccdc117	coiled-coil domain containing 117 [Source:MGI Symbol;Acc:MGI:2144383]	AFFY_MOE430A,AFFY_MOUSE430A_2,AFFY_MOUSE430_2
266	5.76e-06	0.000306024	1.55e-05	1433470_a_at	1.01661	0.861079	0.8016	0.761715	0.0114117	0.000507071	1433470_A_AT	ENSMUSG00000052337	Immt	inner membrane protein, mitochondrial [Source:MGI Symbol;Acc:MGI:1923864]	AFFY_MOE430A,AFFY_MOUSE430A_2,AFFY_MOUSE430_2
1415	0.00117613	0.00470435	0.000751461	1425534_at	0.98105	0.847062	0.702651	0.761825	0.0291992	0.00462082	1425534_AT	ENSMUSG00000025920	Stau2	staufen double-stranded RNA binding protein 2 [Source:MGI Symbol;Acc:MGI:1352508]	AFFY_MOE430A,AFFY_MOUSE430A_2,AFFY_MOUSE430_2
44	6.56e-06	0.00390894	4.74e-07	1456015_x_at	1.03105	0.907571	0.859679	0.762146	0.0271079	9.39816e-05	1456015_X_AT	ENSMUSG00000037916	Ndufv1	NADH:ubiquinone oxidoreductase core subunit V1 [Source:MGI Symbol;Acc:MGI:107851]	AFFY_MOE430A,AFFY_MOUSE430A_2,AFFY_MOUSE430_2
199	1.82e-07	0.000515401	9.07e-06	1415690_at	1.04147	0.938164	0.856616	0.762469	0.0136323	0.000397056	1415690_AT	ENSMUSG00000024414	Mrpl27	mitochondrial ribosomal protein L27 [Source:MGI Symbol;Acc:MGI:2137224]	AFFY_MOE430A,AFFY_MOE430B,AFFY_MOUSE430A_2,AFFY_MOUSE430_2
2969	0.00121803	0.00593079	0.00432432	1421095_a_at	1.00472	0.82296	0.879691	0.762686	0.0326025	0.0126744	1421095_A_AT	ENSMUSG00000032839	Trpc1	transient receptor potential cation channel, subfamily C, member 1 [Source:MGI Symbol;Acc:MGI:109528]	AFFY_MOE430A,AFFY_MOUSE430A_2,AFFY_MOUSE430_2
247	0.000964008	0.0129908	1.36e-05	1449059_a_at	0.993303	0.888602	0.772682	0.762691	0.0443351	0.000477206	1449059_A_AT	ENSMUSG00000022186	Oxct1	3-oxoacid CoA transferase 1 [Source:MGI Symbol;Acc:MGI:1914291]	AFFY_MOE430A,AFFY_MOUSE430A_2,AFFY_MOUSE430_2
1419	0.000725647	0.00504314	0.00075657	1416042_s_at	0.961647	0.896026	0.653737	0.762942	0.0298669	0.00463966	1416042_S_AT	ENSMUSG00000028693	Nasp	nuclear autoantigenic sperm protein (histone-binding) [Source:MGI Symbol;Acc:MGI:1355328]	AFFY_MOE430A,AFFY_MOUSE430A_2,AFFY_MOUSE430_2
1325	0.000189552	0.00866432	0.000635474	1424299_at	1.00678	0.892518	0.844871	0.762957	0.0375857	0.00417351	1424299_AT	ENSMUSG00000035069	Oma1	OMA1 zinc metallopeptidase [Source:MGI Symbol;Acc:MGI:1914263]	AFFY_MOE430A,AFFY_MOUSE430A_2,AFFY_MOUSE430_2
2480	0.00597995	0.0131912	0.00279286	1428600_at	0.94319	0.826092	0.68495	0.763001	0.0444663	0.00979978	1428600_AT	ENSMUSG00000021068	Nin	ninein [Source:MGI Symbol;Acc:MGI:105108]	AFFY_MOE430B,AFFY_MOUSE430_2
3611	0.000759569	0.00154595	0.00702949	1421070_at	1.0058	0.872385	0.707038	0.763005	0.0193438	0.0169385	1421070_AT	ENSMUSG00000027751	Supt20	SPT20 SAGA complex component [Source:MGI Symbol;Acc:MGI:1929651]	AFFY_MOE430A,AFFY_MOUSE430A_2,AFFY_MOUSE430_2
2379	0.000460211	0.00155766	0.00250967	1446771_at	1.01012	0.99686	0.728604	0.763039	0.0193917	0.00917996	1446771_AT	ENSMUSG00000030137	Tuba8	tubulin, alpha 8 [Source:MGI Symbol;Acc:MGI:1858225]	AFFY_MOE430B,AFFY_MOUSE430_2
1029	0.00138067	0.0101681	0.000334732	1416412_at	0.996524	0.939819	0.786296	0.763285	0.0401451	0.002828	1416412_AT	ENSMUSG00000028245	Nsmaf	neutral sphingomyelinase (N-SMase) activation associated factor [Source:MGI Symbol;Acc:MGI:1341864]	AFFY_MOE430A,AFFY_MOUSE430A_2,AFFY_MOUSE430_2
3321	0.00702564	0.0162538	0.00573608	1431056_a_at	0.997707	0.918977	0.728619	0.763413	0.0496109	0.0150167	1431056_A_AT	ENSMUSG00000015568	Lpl	lipoprotein lipase [Source:MGI Symbol;Acc:MGI:96820]	AFFY_MOE430A,AFFY_MOUSE430A_2,AFFY_MOUSE430_2
1628	0.00037367	0.00470168	0.0010178	1429307_s_at	1.02453	0.986929	0.845419	0.763496	0.0291992	0.00543916	1429307_S_AT	ENSMUSG00000028990	Lzic	leucine zipper and CTNNBIP1 domain containing [Source:MGI Symbol;Acc:MGI:1916401]	AFFY_MOE430B,AFFY_MOUSE430_2
2430	0.000924328	0.00142847	0.00264733	1429879_at	1.0086	0.760459	0.762531	0.763716	0.0186085	0.00948028	1429879_AT	ENSMUSG00000028608	Czib	CXXC motif containing zinc binding protein [Source:MGI Symbol;Acc:MGI:1921348]	AFFY_MOE430B,AFFY_MOUSE430_2
867	4.19e-05	0.00218627	0.000227844	1434111_at	0.970672	0.955782	0.823346	0.763725	0.0220451	0.00228685	1434111_AT	ENSMUSG00000028184	Adgrl2	adhesion G protein-coupled receptor L2 [Source:MGI Symbol;Acc:MGI:2139714]	AFFY_MOE430B,AFFY_MOUSE430_2
2002	0.000312548	0.000478234	0.0016596	1456886_at	0.96703	0.836394	0.747138	0.763858	0.0132958	0.00718858	1456886_AT	ENSMUSG00000021271	Zfp839	zinc finger protein 839 [Source:MGI Symbol;Acc:MGI:1920055]	AFFY_MOE430B,AFFY_MOUSE430_2
2982	0.00486616	0.010337	0.00436191	1430348_at	0.991509	0.862989	0.759287	0.763906	0.0404589	0.0127262	1430348_AT	None	None	None
622	4.86e-05	0.00131572	9.6e-05	1435679_at	1.01311	0.931064	0.796522	0.764037	0.0182315	0.00134307	1435679_AT	ENSMUSG00000026672	Optn	optineurin [Source:MGI Symbol;Acc:MGI:1918898]	AFFY_MOE430B,AFFY_MOUSE430_2
547	4.54e-06	0.000566203	7.52e-05	1416788_a_at	1.02563	0.853184	0.82976	0.764047	0.0138014	0.00119792	1416788_A_AT	ENSMUSG00000002010	Idh3g	isocitrate dehydrogenase 3 (NAD+), gamma [Source:MGI Symbol;Acc:MGI:1099463]	AFFY_MOE430A,AFFY_MOUSE430A_2,AFFY_MOUSE430_2
1437	0.000389542	0.0022574	0.000774882	1452984_at	0.992008	0.882238	0.764655	0.764329	0.0221522	0.00468601	1452984_AT	ENSMUSG00000024286	Ccny	cyclin Y [Source:MGI Symbol;Acc:MGI:1915224]	AFFY_MOE430B,AFFY_MOUSE430_2
1051	1.07e-06	3.65e-05	0.000349167	1448947_at	1.02295	1.09644	0.696643	0.764335	0.00460323	0.0028644	1448947_AT	ENSMUSG00000031984	2810004N23Rik	RIKEN cDNA 2810004N23 gene [Source:MGI Symbol;Acc:MGI:1913773]	AFFY_MOE430A,AFFY_MOUSE430A_2,AFFY_MOUSE430_2
2253	0.00228271	0.00816879	0.00223463	1423533_a_at	0.971004	0.762211	0.682076	0.765242	0.0365938	0.00863124	1423533_A_AT	ENSMUSG00000017686	Rhot1	ras homolog family member T1 [Source:MGI Symbol;Acc:MGI:1926078]	AFFY_MOE430A,AFFY_MOUSE430A_2,AFFY_MOUSE430_2
1460	0.000184267	0.000416918	0.000801213	1425113_x_at	0.968273	0.844757	0.780703	0.765407	0.0124485	0.00477348	1425113_X_AT	ENSMUSG00000112907	Gm47015	predicted gene, 47015 [Source:MGI Symbol;Acc:MGI:6095697]	AFFY_MOE430A,AFFY_MOUSE430A_2,AFFY_MOUSE430_2
2236	0.000305995	0.00228152	0.00219809	1429534_a_at	1.04349	0.825666	0.755412	0.765645	0.0221522	0.00855447	1429534_A_AT	ENSMUSG00000052337	Immt	inner membrane protein, mitochondrial [Source:MGI Symbol;Acc:MGI:1923864]	AFFY_MOE430A,AFFY_MOUSE430A_2,AFFY_MOUSE430_2
3374	0.00472076	0.0108248	0.00599181	1424614_at	0.99556	0.975981	0.821332	0.765737	0.041276	0.0154491	1424614_AT	ENSMUSG00000030990	Pgap2	post-GPI attachment to proteins 2 [Source:MGI Symbol;Acc:MGI:2385286]	AFFY_MOE430A,AFFY_MOUSE430A_2,AFFY_MOUSE430_2
758	8.07e-05	0.000764126	0.000161741	1437061_at	0.969424	0.849027	0.768648	0.765826	0.0153124	0.0018464	1437061_AT	ENSMUSG00000024561	Mbd1	methyl-CpG binding domain protein 1 [Source:MGI Symbol;Acc:MGI:1333811]	AFFY_MOE430A,AFFY_MOUSE430A_2,AFFY_MOUSE430_2
563	0.00010699	0.00205213	8e-05	1451096_at	1.01219	0.844469	0.821045	0.765904	0.0214894	0.00123368	1451096_AT	ENSMUSG00000013593	Ndufs2	NADH:ubiquinone oxidoreductase core subunit S2 [Source:MGI Symbol;Acc:MGI:2385112]	AFFY_MOE430A,AFFY_MOUSE430A_2,AFFY_MOUSE430_2
3553	0.00224031	0.00122323	0.00669723	1421055_at	0.993465	0.941874	0.771145	0.766089	0.0176387	0.0164028	1421055_AT	ENSMUSG00000021952	Xpo4	exportin 4 [Source:MGI Symbol;Acc:MGI:1888526]	AFFY_MOE430A,AFFY_MOUSE430A_2,AFFY_MOUSE430_2
3114	3.59e-05	3.17e-05	0.00487918	1436243_at	0.976527	0.880138	0.605402	0.76622	0.00448088	0.0136257	1436243_AT	ENSMUSG00000027238	Frmd5	FERM domain containing 5 [Source:MGI Symbol;Acc:MGI:2442557]	AFFY_MOE430A,AFFY_MOUSE430A_2,AFFY_MOUSE430_2
1200	0.000113172	0.00243256	0.000486243	1434151_at	1.01204	0.951949	0.805362	0.766366	0.0229341	0.00352607	1434151_AT	ENSMUSG00000054619	Mettl7a1	methyltransferase like 7A1 [Source:MGI Symbol;Acc:MGI:1916523]	AFFY_MOE430A,AFFY_MOUSE430A_2,AFFY_MOUSE430_2
3086	0.00115864	0.00596872	0.00477011	1424748_at	0.987042	0.858676	0.775438	0.766588	0.0326964	0.0134164	1424748_AT	ENSMUSG00000038072	Galnt11	polypeptide N-acetylgalactosaminyltransferase 11 [Source:MGI Symbol;Acc:MGI:2444392]	AFFY_MOE430A,AFFY_MOUSE430A_2,AFFY_MOUSE430_2
967	0.00011015	0.00140866	0.000298956	1433778_at	0.978096	0.895237	0.682237	0.766682	0.0185866	0.00268474	1433778_AT	ENSMUSG00000031529	Tnks	tankyrase, TRF1-interacting ankyrin-related ADP-ribose polymerase [Source:MGI Symbol;Acc:MGI:1341087]	AFFY_MOE430B,AFFY_MOUSE430_2
1860	0.00243038	0.011091	0.00138942	1454708_at	0.951524	0.855453	0.80044	0.766698	0.0416754	0.00650039	1454708_AT	ENSMUSG00000025085	Ablim1	actin-binding LIM protein 1 [Source:MGI Symbol;Acc:MGI:1194500]	AFFY_MOE430A,AFFY_MOUSE430A_2,AFFY_MOUSE430_2
2633	0.00194948	0.00437408	0.00321524	1419065_at	1.02617	0.921108	0.830389	0.767415	0.0284266	0.0106182	1419065_AT	ENSMUSG00000038624	Nepn	nephrocan [Source:MGI Symbol;Acc:MGI:1913900]	AFFY_MOE430A,AFFY_MOUSE430A_2,AFFY_MOUSE430_2
4695	0.0032896	0.000903976	0.0146291	1436303_at	0.993259	0.840911	0.765101	0.767443	0.0160818	0.0271113	1436303_AT	ENSMUSG00000068036	Afdn	afadin, adherens junction formation factor [Source:MGI Symbol;Acc:MGI:1314653]	AFFY_MOE430B,AFFY_MOUSE430_2
1670	0.000323724	0.00309331	0.0010815	1450992_a_at	1.03294	0.914211	0.81104	0.767526	0.0246502	0.00563546	1450992_A_AT	ENSMUSG00000020160	Meis1	Meis homeobox 1 [Source:MGI Symbol;Acc:MGI:104717]	AFFY_MOE430A,AFFY_MOUSE430A_2,AFFY_MOUSE430_2
4732	0.0128621	0.0119729	0.0150316	1455400_at	1.03618	1.16884	0.801025	0.768014	0.0429342	0.0276368	1455400_AT	ENSMUSG00000028194	Ddah1	dimethylarginine dimethylaminohydrolase 1 [Source:MGI Symbol;Acc:MGI:1916469]	AFFY_MOE430B,AFFY_MOUSE430_2
1995	0.00141691	0.00886981	0.00164202	1424682_at	1.0334	0.943204	0.833898	0.768162	0.0378344	0.00716234	1424682_AT	ENSMUSG00000029464	Gpn3	GPN-loop GTPase 3 [Source:MGI Symbol;Acc:MGI:1289326]	AFFY_MOE430A,AFFY_MOUSE430A_2,AFFY_MOUSE430_2
1473	0.00113919	0.015826	0.000817003	1418032_at	1.04362	0.843037	0.871466	0.768404	0.0488627	0.00482331	1418032_AT	ENSMUSG00000001518	Itfg2	integrin alpha FG-GAP repeat containing 2 [Source:MGI Symbol;Acc:MGI:1915450]	AFFY_MOE430A,AFFY_MOUSE430A_2,AFFY_MOUSE430_2
3697	0.00331421	0.00347152	0.00745985	1451753_at	1.00621	0.925618	0.747903	0.768426	0.0258563	0.0175542	1451753_AT	ENSMUSG00000026640	Plxna2	plexin A2 [Source:MGI Symbol;Acc:MGI:107684]	AFFY_MOE430A,AFFY_MOUSE430A_2,AFFY_MOUSE430_2
3709	0.00756901	0.0118015	0.00753852	1416648_at	0.980624	0.975562	0.787948	0.768573	0.0427302	0.0176868	1416648_AT	ENSMUSG00000018707	Dync1h1	dynein cytoplasmic 1 heavy chain 1 [Source:MGI Symbol;Acc:MGI:103147]	AFFY_MOE430A,AFFY_MOUSE430A_2,AFFY_MOUSE430_2
1554	0.000339344	0.00121029	0.000926489	1435566_s_at	1.01234	0.903498	0.800857	0.768888	0.0176387	0.00518513	1435566_S_AT	ENSMUSG00000001127	Araf	Araf proto-oncogene, serine/threonine kinase [Source:MGI Symbol;Acc:MGI:88065]	AFFY_MOE430B,AFFY_MOUSE430_2
2613	0.00265748	0.00811523	0.00316373	1429110_a_at	1.02947	0.871224	0.830499	0.768997	0.0365744	0.0105321	1429110_A_AT	ENSMUSG00000028706	Nsun4	NOL1/NOP2/Sun domain family, member 4 [Source:MGI Symbol;Acc:MGI:1919431]	AFFY_MOE430A,AFFY_MOUSE430A_2,AFFY_MOUSE430_2
264	4.86e-05	0.00542642	1.51e-05	1418710_at	1.00069	0.939863	0.850789	0.769057	0.0310867	0.000497728	1418710_AT	ENSMUSG00000032679	Cd59a	CD59a antigen [Source:MGI Symbol;Acc:MGI:109177]	AFFY_MOE430A,AFFY_MOUSE430A_2,AFFY_MOUSE430_2
4113	0.00481657	0.00542006	0.0100911	1449861_at	0.980722	0.995953	0.720999	0.769075	0.0310833	0.0213402	1449861_AT	ENSMUSG00000021918	Nek4	NIMA (never in mitosis gene a)-related expressed kinase 4 [Source:MGI Symbol;Acc:MGI:1344404]	AFFY_MOE430A,AFFY_MOUSE430A_2,AFFY_MOUSE430_2
2325	0.00592991	0.0133112	0.00238736	1451744_a_at	0.99719	0.857493	0.732553	0.769115	0.0446243	0.00891242	1451744_A_AT	ENSMUSG00000072946	Ptgr2	prostaglandin reductase 2 [Source:MGI Symbol;Acc:MGI:1916372]	AFFY_MOE430A,AFFY_MOUSE430A_2,AFFY_MOUSE430_2
4170	0.00401173	0.00854643	0.0105114	1426833_at	0.919111	0.83311	0.749761	0.769355	0.0373348	0.02193	1426833_AT	ENSMUSG00000028760	Eif4g3	eukaryotic translation initiation factor 4 gamma, 3 [Source:MGI Symbol;Acc:MGI:1923935]	AFFY_MOE430A,AFFY_MOUSE430A_2,AFFY_MOUSE430_2
1448	0.000567532	0.0159405	0.000784803	1452625_at	1.01449	0.899205	0.875838	0.770014	0.0490157	0.00471806	1452625_AT	ENSMUSG00000016940	Kctd2	potassium channel tetramerisation domain containing 2 [Source:MGI Symbol;Acc:MGI:1917632]	AFFY_MOE430A,AFFY_MOUSE430A_2,AFFY_MOUSE430_2
4913	0.011596	0.0138518	0.0168124	1451980_at	0.978246	0.888956	0.692676	0.770304	0.0455894	0.0297687	1451980_AT	ENSMUSG00000015189	Casd1	CAS1 domain containing 1 [Source:MGI Symbol;Acc:MGI:2384865]	AFFY_MOE430A,AFFY_MOUSE430A_2,AFFY_MOUSE430_2
4428	0.00159733	0.00375548	0.0123707	1434443_at	0.986974	0.834735	0.701837	0.770395	0.0268522	0.0243056	1434443_AT	ENSMUSG00000014355	Anapc1	anaphase promoting complex subunit 1 [Source:MGI Symbol;Acc:MGI:103097]	AFFY_MOE430B,AFFY_MOUSE430_2
3492	0.00355364	0.00304864	0.00641597	1440114_x_at	0.987285	0.856884	0.780166	0.770458	0.0244285	0.0159885	1440114_X_AT	None	None	None
1138	0.00128653	0.00661174	0.000418608	1436568_at	0.978493	0.882877	0.758799	0.770512	0.0340245	0.00320103	1436568_AT	ENSMUSG00000053062	Jam2	junction adhesion molecule 2 [Source:MGI Symbol;Acc:MGI:1933820]	AFFY_MOE430B,AFFY_MOUSE430_2
2902	0.00437307	0.0126491	0.00410746	1419422_at	1.02877	0.924915	0.846582	0.77073	0.0438457	0.0123167	1419422_AT	ENSMUSG00000014503	Pkd2l2	polycystic kidney disease 2-like 2 [Source:MGI Symbol;Acc:MGI:1858231]	AFFY_MOE430A,AFFY_MOUSE430A_2,AFFY_MOUSE430_2
3131	0.00112494	0.00104708	0.0049581	1426693_x_at	0.985078	0.875243	0.751507	0.770734	0.0168157	0.0137801	1426693_X_AT	ENSMUSG00000040018	Cox15	cytochrome c oxidase assembly protein 15 [Source:MGI Symbol;Acc:MGI:1920112]	AFFY_MOE430A,AFFY_MOUSE430A_2,AFFY_MOUSE430_2
3675	0.00849696	0.0132863	0.00737422	1439027_at	0.967457	1.01305	0.758316	0.770856	0.0446056	0.0174614	1439027_AT	ENSMUSG00000042719	Naa25	N(alpha)-acetyltransferase 25, NatB auxiliary subunit [Source:MGI Symbol;Acc:MGI:2442563]	AFFY_MOE430B,AFFY_MOUSE430_2
198	5.89e-07	0.000327242	9.08e-06	1457675_at	1.00999	0.874824	0.855275	0.771003	0.0116958	0.000397056	1457675_AT	ENSMUSG00000071632	2510002D24Rik	RIKEN cDNA 2510002D24 gene [Source:MGI Symbol;Acc:MGI:1919557]	AFFY_MOE430A,AFFY_MOUSE430A_2,AFFY_MOUSE430_2
2039	0.00197253	0.00641949	0.00171125	1450066_at	0.996923	0.903177	0.771866	0.771032	0.0337305	0.00729967	1450066_AT	ENSMUSG00000027272	Ubr1	ubiquitin protein ligase E3 component n-recognin 1 [Source:MGI Symbol;Acc:MGI:1277977]	AFFY_MOE430A,AFFY_MOUSE430A_2,AFFY_MOUSE430_2
1153	8.9e-05	0.000830581	0.000434286	1436314_at	0.993302	0.831374	0.758411	0.771202	0.0157176	0.00327767	1436314_AT	ENSMUSG00000069539	Scyl2	SCY1-like 2 (S. cerevisiae) [Source:MGI Symbol;Acc:MGI:1289172]	AFFY_MOE430B,AFFY_MOUSE430_2
1518	0.000379762	0.00178127	0.000878036	1444085_at	1.036	0.902169	0.841762	0.771287	0.0205034	0.00503338	1444085_AT	ENSMUSG00000038240	Pdss2	prenyl (solanesyl) diphosphate synthase, subunit 2 [Source:MGI Symbol;Acc:MGI:1918615]	AFFY_MOE430B,AFFY_MOUSE430_2
2036	0.00100436	0.0025272	0.00170485	1429150_at	0.981811	0.869467	0.758499	0.771705	0.0230991	0.00728665	1429150_AT	ENSMUSG00000030177	Ccdc77	coiled-coil domain containing 77 [Source:MGI Symbol;Acc:MGI:1914450]	AFFY_MOE430A,AFFY_MOUSE430A_2,AFFY_MOUSE430_2
3547	0.00177832	0.0105322	0.00666949	1457467_at	1.00587	0.895949	0.796901	0.771727	0.040745	0.0163625	1457467_AT	ENSMUSG00000118239	Gm50107	predicted gene, 50107 [Source:MGI Symbol;Acc:MGI:6302841]	AFFY_MOE430B,AFFY_MOUSE430_2
2867	0.00276992	0.00420645	0.00397363	1450974_at	1.01351	1.16263	0.776761	0.771934	0.0279211	0.0120588	1450974_AT	ENSMUSG00000030317	Timp4	tissue inhibitor of metalloproteinase 4 [Source:MGI Symbol;Acc:MGI:109125]	AFFY_MOE430A,AFFY_MOUSE430A_2,AFFY_MOUSE430_2
3287	0.00303263	0.00583698	0.00556926	1442033_at	1.01221	0.854277	0.792426	0.773611	0.032362	0.014744	1442033_AT	ENSMUSG00000071347	C1qtnf9	C1q and tumor necrosis factor related protein 9 [Source:MGI Symbol;Acc:MGI:3045252]	AFFY_MOE430B,AFFY_MOUSE430_2
4114	0.00557575	0.0113444	0.0100962	1426649_at	0.980784	1.02887	0.785035	0.774093	0.0420259	0.0213402	1426649_AT	ENSMUSG00000028347	Tmeff1	transmembrane protein with EGF-like and two follistatin-like domains 1 [Source:MGI Symbol;Acc:MGI:1926810]	AFFY_MOE430A,AFFY_MOUSE430A_2,AFFY_MOUSE430_2
2338	0.000913506	0.00160774	0.00240074	1429678_at	0.996383	0.912737	0.765064	0.774191	0.019705	0.0089341	1429678_AT	ENSMUSG00000050549	Fam241a	family with sequence similarity 241, member A [Source:MGI Symbol;Acc:MGI:1917867]	AFFY_MOE430B,AFFY_MOUSE430_2
3779	0.00474555	0.00613075	0.00792326	1418042_a_at	0.951068	0.830382	0.775017	0.77436	0.0331354	0.0182451	1418042_A_AT	ENSMUSG00000022822	Abcc5	ATP-binding cassette, sub-family C (CFTR/MRP), member 5 [Source:MGI Symbol;Acc:MGI:1351644]	AFFY_MOE430A,AFFY_MOUSE430A_2,AFFY_MOUSE430_2
2339	0.00100775	0.00256159	0.00240139	1427918_a_at	0.993063	0.910204	0.68287	0.774438	0.0231124	0.0089341	1427918_A_AT	ENSMUSG00000024143	Rhoq	ras homolog family member Q [Source:MGI Symbol;Acc:MGI:1931553]	AFFY_MOE430A,AFFY_MOUSE430A_2,AFFY_MOUSE430_2
4925	0.00168302	0.00189314	0.0169865	1424033_at	0.986099	0.937257	0.640082	0.774445	0.020827	0.0299859	1424033_AT	ENSMUSG00000024097	Srsf7	serine/arginine-rich splicing factor 7 [Source:MGI Symbol;Acc:MGI:1926232]	AFFY_MOE430A,AFFY_MOUSE430A_2,AFFY_MOUSE430_2
2005	0.00194518	0.00880683	0.0016558	1433911_at	1.00973	0.889473	0.824959	0.774709	0.037834	0.00718858	1433911_AT	ENSMUSG00000038290	Smg6	Smg-6 homolog, nonsense mediated mRNA decay factor (C. elegans) [Source:MGI Symbol;Acc:MGI:2144117]	AFFY_MOE430B,AFFY_MOUSE430_2
1180	0.000827594	0.00418724	0.000457881	1431928_at	0.977284	0.871469	0.74519	0.775474	0.0278642	0.00337668	1431928_AT	ENSMUSG00000051747	Ttn	titin [Source:MGI Symbol;Acc:MGI:98864]	AFFY_MOE430B,AFFY_MOUSE430_2
4169	0.00249617	0.00341946	0.0104955	1449855_s_at	1.00683	0.899576	0.673887	0.775664	0.0257852	0.0219075	1449855_S_AT	ENSMUSG00000022111	Uchl3	ubiquitin carboxyl-terminal esterase L3 (ubiquitin thiolesterase) [Source:MGI Symbol;Acc:MGI:1355274]	AFFY_MOE430A,AFFY_MOUSE430A_2,AFFY_MOUSE430_2
412	3.56e-06	5.92e-05	3.88e-05	1424418_at	1.05291	0.998673	0.836249	0.775894	0.00594137	0.000815681	1424418_AT	ENSMUSG00000032519	Slc25a38	solute carrier family 25, member 38 [Source:MGI Symbol;Acc:MGI:2384782]	AFFY_MOE430A,AFFY_MOUSE430A_2,AFFY_MOUSE430_2
4419	0.00518913	0.00547216	0.0123106	1448309_at	1.01181	0.888832	0.673307	0.776181	0.0312664	0.0242368	1448309_AT	ENSMUSG00000021824	Ap3m1	adaptor-related protein complex 3, mu 1 subunit [Source:MGI Symbol;Acc:MGI:1929212]	AFFY_MOE430A,AFFY_MOUSE430A_2,AFFY_MOUSE430_2
5593	0.0121078	0.00997602	0.0250391	1460315_s_at	0.940543	0.861345	0.696307	0.776301	0.0398949	0.038955	1460315_S_AT	ENSMUSG00000020115	Tbk1	TANK-binding kinase 1 [Source:MGI Symbol;Acc:MGI:1929658]	AFFY_MOE430A,AFFY_MOUSE430A_2,AFFY_MOUSE430_2
3731	0.00542001	0.00818544	0.0076802	1458355_x_at	1.03396	0.842583	0.834065	0.776305	0.0366	0.0179129	1458355_X_AT	ENSMUSG00000078970	Wdr92	WD repeat domain 92 [Source:MGI Symbol;Acc:MGI:2144224]	AFFY_MOE430B,AFFY_MOUSE430_2
2204	0.00066371	0.00125901	0.00209414	1428468_at	0.985064	0.954207	0.812869	0.776336	0.0178806	0.00826823	1428468_AT	ENSMUSG00000028300	C9orf72	C9orf72, member of C9orf72-SMCR8 complex [Source:MGI Symbol;Acc:MGI:1920455]	AFFY_MOE430A,AFFY_MOUSE430A_2,AFFY_MOUSE430_2
4599	0.00162573	0.0163182	0.0137552	1429533_at	1.10315	0.816837	0.790843	0.776473	0.0496715	0.0260268	1429533_AT	ENSMUSG00000052337	Immt	inner membrane protein, mitochondrial [Source:MGI Symbol;Acc:MGI:1923864]	AFFY_MOE430A,AFFY_MOUSE430A_2,AFFY_MOUSE430_2
6136	0.00802183	0.00661905	0.0348256	1426775_s_at	0.934888	0.892434	0.70802	0.776729	0.0340281	0.0493892	1426775_S_AT	ENSMUSG00000021687	Scamp1	secretory carrier membrane protein 1 [Source:MGI Symbol;Acc:MGI:1349480]	AFFY_MOE430A,AFFY_MOUSE430A_2,AFFY_MOUSE430_2
2044	0.00450442	0.0120267	0.00171632	1438409_at	0.973924	0.96685	0.742433	0.7774	0.0430508	0.00730696	1438409_AT	ENSMUSG00000032534	Cep63	centrosomal protein 63 [Source:MGI Symbol;Acc:MGI:2158560]	AFFY_MOE430B,AFFY_MOUSE430_2
873	2.63e-05	0.000326073	0.000232957	1458404_at	1.02701	0.801574	0.769627	0.777508	0.0116958	0.0023221	1458404_AT	ENSMUSG00000025204	Ndufb8	NADH:ubiquinone oxidoreductase subunit B8 [Source:MGI Symbol;Acc:MGI:1914514]	AFFY_MOE430B,AFFY_MOUSE430_2
6060	0.00579507	0.00061292	0.033389	1434521_at	0.943716	0.856865	0.731244	0.77806	0.0143619	0.0479221	1434521_AT	ENSMUSG00000037674	Rfx7	regulatory factor X, 7 [Source:MGI Symbol;Acc:MGI:2442675]	AFFY_MOE430B,AFFY_MOUSE430_2
504	0.000352294	0.00460406	6.15e-05	1451277_at	1.01153	0.85279	0.757758	0.778413	0.0289365	0.00106109	1451277_AT	ENSMUSG00000049090	Zadh2	zinc binding alcohol dehydrogenase, domain containing 2 [Source:MGI Symbol;Acc:MGI:2444835]	AFFY_MOE430A,AFFY_MOUSE430A_2,AFFY_MOUSE430_2
934	3.28e-05	0.000911939	0.000274339	1418886_s_at	1.00524	0.86135	0.828139	0.778541	0.0160818	0.00255326	1418886_S_AT	ENSMUSG00000027406	Idh3b	isocitrate dehydrogenase 3 (NAD+) beta [Source:MGI Symbol;Acc:MGI:2158650]	AFFY_MOE430A,AFFY_MOUSE430A_2,AFFY_MOUSE430_2
1338	0.000308148	0.0089749	0.00065912	1438759_x_at	1.03491	0.941459	0.885651	0.778773	0.0380602	0.00428573	1438759_X_AT	ENSMUSG00000020629	Adi1	acireductone dioxygenase 1 [Source:MGI Symbol;Acc:MGI:2144929]	AFFY_MOE430A,AFFY_MOUSE430A_2,AFFY_MOUSE430_2
1094	0.000866126	0.00666416	0.000377695	1423715_a_at	0.983215	0.895702	0.748967	0.779165	0.0341126	0.0030043	1423715_A_AT	ENSMUSG00000010376	Nedd8	neural precursor cell expressed, developmentally down-regulated gene 8 [Source:MGI Symbol;Acc:MGI:97301]	AFFY_MOE430A,AFFY_MOUSE430A_2,AFFY_MOUSE430_2
776	9.94e-05	0.00175716	0.000167324	1460580_at	0.991496	0.867996	0.76588	0.779244	0.0204129	0.00187527	1460580_AT	ENSMUSG00000021140	Pcnx	pecanex homolog [Source:MGI Symbol;Acc:MGI:1891924]	AFFY_MOE430B,AFFY_MOUSE430_2
1125	8.44e-05	0.000722815	0.000405433	1416370_at	1.00485	0.797276	0.851329	0.779497	0.0153094	0.00313355	1416370_AT	ENSMUSG00000037017	Zscan21	zinc finger and SCAN domain containing 21 [Source:MGI Symbol;Acc:MGI:99182]	AFFY_MOE430A,AFFY_MOUSE430A_2,AFFY_MOUSE430_2
294	5.55e-06	0.00875955	2e-05	1452896_at	1.04933	0.952079	0.937658	0.779764	0.0378148	0.000589966	1452896_AT	ENSMUSG00000031796	Cfap20	cilia and flagella associated protein 20 [Source:MGI Symbol;Acc:MGI:107428]	AFFY_MOE430A,AFFY_MOUSE430A_2,AFFY_MOUSE430_2
2089	0.0027198	0.00813071	0.00182912	1426421_s_at	1.00329	0.868279	0.800556	0.780161	0.0365744	0.00761942	1426421_S_AT	ENSMUSG00000022119	Rbm26	RNA binding motif protein 26 [Source:MGI Symbol;Acc:MGI:1921463]	AFFY_MOE430A,AFFY_MOUSE430A_2,AFFY_MOUSE430_2
948	0.000131286	0.00257215	0.000284648	1452941_at	1.03454	0.889844	0.85009	0.780583	0.0231164	0.00260646	1452941_AT	ENSMUSG00000024668	Sdhaf2	succinate dehydrogenase complex assembly factor 2 [Source:MGI Symbol;Acc:MGI:1913322]	AFFY_MOE430A,AFFY_MOUSE430A_2,AFFY_MOUSE430_2
2252	0.000922015	0.0022363	0.00223579	1417286_at	0.97196	0.898845	0.759782	0.780608	0.0221522	0.00863124	1417286_AT	ENSMUSG00000023089	Ndufa5	NADH:ubiquinone oxidoreductase subunit A5 [Source:MGI Symbol;Acc:MGI:1915452]	AFFY_MOE430A,AFFY_MOUSE430A_2,AFFY_MOUSE430_2
5288	0.00199658	0.00122088	0.0210249	1415941_s_at	1.02683	0.991587	0.697225	0.780704	0.0176387	0.0345989	1415941_S_AT	ENSMUSG00000053581	Zfand2a	zinc finger, AN1-type domain 2A [Source:MGI Symbol;Acc:MGI:2140729]	AFFY_MOE430A,AFFY_MOUSE430A_2,AFFY_MOUSE430_2
4756	0.012872	0.0132478	0.0151976	1422703_at	1.01934	0.836674	0.700455	0.780972	0.0445621	0.0278075	1422703_AT	ENSMUSG00000025059	Gk	glycerol kinase [Source:MGI Symbol;Acc:MGI:106594]	AFFY_MOE430A,AFFY_MOUSE430A_2,AFFY_MOUSE430_2
2400	0.000819526	0.00216359	0.0025798	1429083_at	0.99174	0.932375	0.808649	0.781598	0.0220444	0.00935394	1429083_AT	ENSMUSG00000033400	Agl	amylo-1,6-glucosidase, 4-alpha-glucanotransferase [Source:MGI Symbol;Acc:MGI:1924809]	AFFY_MOE430B,AFFY_MOUSE430_2
1487	0.000696695	0.00225803	0.000828357	1416448_at	1.03773	0.83241	0.744952	0.781761	0.0221522	0.00484759	1416448_AT	ENSMUSG00000074797	Itpa	inosine triphosphatase (nucleoside triphosphate pyrophosphatase) [Source:MGI Symbol;Acc:MGI:96622]	AFFY_MOE430A,AFFY_MOUSE430A_2,AFFY_MOUSE430_2
572	0.000597904	0.0121775	8.23e-05	1418249_at	0.979282	0.876926	0.826272	0.781806	0.0432684	0.00125205	1418249_AT	ENSMUSG00000025532	Crcp	calcitonin gene-related peptide-receptor component protein [Source:MGI Symbol;Acc:MGI:1100818]	AFFY_MOE430A,AFFY_MOUSE430A_2,AFFY_MOUSE430_2
3339	0.000549478	0.00109424	0.0058002	1460588_at	0.989148	0.915545	0.733876	0.781861	0.0170953	0.0151163	1460588_AT	ENSMUSG00000026017	Carf	calcium response factor [Source:MGI Symbol;Acc:MGI:2182269]	AFFY_MOE430B,AFFY_MOUSE430_2
1056	0.000492031	0.00590959	0.000347672	1419228_at	0.978675	0.865776	0.828084	0.782078	0.0325476	0.0028644	1419228_AT	ENSMUSG00000036941	Elac1	elaC ribonuclease Z 1 [Source:MGI Symbol;Acc:MGI:1890495]	AFFY_MOE430A,AFFY_MOUSE430A_2,AFFY_MOUSE430_2
2167	0.00223278	0.00958709	0.00201078	1438318_x_at	0.998293	0.982871	0.79894	0.782338	0.0392075	0.00806483	1438318_X_AT	ENSMUSG00000022204	Ngdn	neuroguidin, EIF4E binding protein [Source:MGI Symbol;Acc:MGI:1916216]	AFFY_MOE430A,AFFY_MOUSE430A_2,AFFY_MOUSE430_2
1101	2e-05	0.000287216	0.000385325	1454735_at	1.01228	0.843708	0.771656	0.782475	0.0111578	0.0030455	1454735_AT	ENSMUSG00000026790	Odf2	outer dense fiber of sperm tails 2 [Source:MGI Symbol;Acc:MGI:1098824]	AFFY_MOE430A,AFFY_MOUSE430A_2,AFFY_MOUSE430_2
2288	0.000601133	0.00444302	0.0023029	1448856_a_at	1.02222	0.944313	0.894394	0.782542	0.0284571	0.00875102	1448856_A_AT	ENSMUSG00000054733	Msra	methionine sulfoxide reductase A [Source:MGI Symbol;Acc:MGI:106916]	AFFY_MOE430A,AFFY_MOUSE430A_2,AFFY_MOUSE430_2
255	0.000170576	0.0032772	1.42e-05	1455286_at	1.00101	0.819751	0.716252	0.782722	0.0252373	0.000480811	1455286_AT	ENSMUSG00000025103	Btbd1	BTB (POZ) domain containing 1 [Source:MGI Symbol;Acc:MGI:1933765]	AFFY_MOE430A,AFFY_MOUSE430A_2,AFFY_MOUSE430_2
668	5.2e-05	0.00394125	0.00011035	1452579_at	1.03514	0.885868	0.869128	0.783191	0.0271619	0.00143166	1452579_AT	ENSMUSG00000024761	Gm16437	predicted pseudogene 16437 [Source:MGI Symbol;Acc:MGI:3644508]	AFFY_MOE430A,AFFY_MOUSE430A_2,AFFY_MOUSE430_2
633	4.54e-05	0.000470737	9.89e-05	1449045_at	1.00558	0.879125	0.804161	0.783245	0.013214	0.00135883	1449045_AT	ENSMUSG00000031967	Afg3l1	AFG3-like AAA ATPase 1 [Source:MGI Symbol;Acc:MGI:1928277]	AFFY_MOE430A,AFFY_MOUSE430A_2,AFFY_MOUSE430_2
1510	1.84e-05	7.2e-05	0.000868922	1448971_at	1.04061	0.940395	0.834097	0.783268	0.00635165	0.00500624	1448971_AT	ENSMUSG00000031458	Coprs	coordinator of PRMT5, differentiation stimulator [Source:MGI Symbol;Acc:MGI:1913673]	AFFY_MOE430A,AFFY_MOUSE430A_2,AFFY_MOUSE430_2
1017	0.000996335	0.0145911	0.000327049	1424458_at	1.00236	0.918546	0.853257	0.783361	0.0469075	0.00279841	1424458_AT	ENSMUSG00000028397	Kdm4c	lysine (K)-specific demethylase 4C [Source:MGI Symbol;Acc:MGI:1924054]	AFFY_MOE430A,AFFY_MOUSE430A_2,AFFY_MOUSE430_2
1021	5.26e-05	0.000498146	0.000329376	1460350_at	0.988255	0.953436	0.806921	0.783565	0.0134742	0.00280728	1460350_AT	ENSMUSG00000024687	Osbp	oxysterol binding protein [Source:MGI Symbol;Acc:MGI:97447]	AFFY_MOE430A,AFFY_MOUSE430A_2,AFFY_MOUSE430_2
4232	0.00833198	0.0104103	0.0108629	1451573_a_at	0.944187	0.834095	0.716084	0.78374	0.0405165	0.0223263	1451573_A_AT	ENSMUSG00000030805	Stx4a	syntaxin 4A (placental) [Source:MGI Symbol;Acc:MGI:893577]	AFFY_MOE430A,AFFY_MOUSE430A_2,AFFY_MOUSE430_2
789	6.63e-06	0.000232067	0.000175353	1426836_s_at	1.00299	0.88288	0.767405	0.783894	0.0100989	0.00192832	1426836_S_AT	ENSMUSG00000005813	Metap1	methionyl aminopeptidase 1 [Source:MGI Symbol;Acc:MGI:1922874]	AFFY_MOE430A,AFFY_MOUSE430A_2,AFFY_MOUSE430_2
2912	0.000651723	0.000332479	0.0041407	1433526_at	1.01905	0.826243	0.759389	0.784046	0.0117567	0.0123737	1433526_AT	ENSMUSG00000029312	Klhl8	kelch-like 8 [Source:MGI Symbol;Acc:MGI:2179430]	AFFY_MOE430B,AFFY_MOUSE430_2
3128	0.00115703	0.00230513	0.00495181	1429910_at	0.990974	0.820137	0.775029	0.784082	0.0222633	0.0137746	1429910_AT	None	None	None
4603	0.0089945	0.00645944	0.0138202	1418637_at	1.00542	0.924276	0.795418	0.784476	0.0338411	0.0261271	1418637_AT	ENSMUSG00000003382	Etv3	ets variant 3 [Source:MGI Symbol;Acc:MGI:1350926]	AFFY_MOE430A,AFFY_MOUSE430A_2,AFFY_MOUSE430_2
1863	6.83e-05	0.0116247	0.00139504	1429217_at	1.01308	0.983031	0.933903	0.785108	0.0424142	0.00651325	1429217_AT	ENSMUSG00000007812	Zfp655	zinc finger protein 655 [Source:MGI Symbol;Acc:MGI:1919861]	AFFY_MOE430B,AFFY_MOUSE430_2
1716	0.00033368	0.0113668	0.00116892	1449339_at	1.04002	0.880579	0.858076	0.785135	0.0420631	0.00592239	1449339_AT	ENSMUSG00000020107	Anapc16	anaphase promoting complex subunit 16 [Source:MGI Symbol;Acc:MGI:1289325]	AFFY_MOE430A,AFFY_MOUSE430A_2,AFFY_MOUSE430_2
1664	6.38e-05	0.000865776	0.00107056	1435755_at	1.05539	0.881706	0.776738	0.785247	0.0159453	0.00559855	1435755_AT	ENSMUSG00000062691	Cebpzos	CCAAT/enhancer binding protein (C/EBP), zeta, opposite strand [Source:MGI Symbol;Acc:MGI:1915804]	AFFY_MOE430A,AFFY_MOUSE430A_2,AFFY_MOUSE430_2
1896	0.00419099	0.01364	0.00144647	1455710_x_at	1.00035	0.888699	0.799014	0.785264	0.0452172	0.0066398	1455710_X_AT	ENSMUSG00000031200	Mtcp1	mature T cell proliferation 1 [Source:MGI Symbol;Acc:MGI:102699]	AFFY_MOE430A,AFFY_MOUSE430A_2,AFFY_MOUSE430_2
640	7.82e-05	0.00128677	0.000101079	1452411_at	1.01342	0.926578	0.825246	0.785554	0.0180024	0.00137221	1452411_AT	ENSMUSG00000032352	Lrrc1	leucine rich repeat containing 1 [Source:MGI Symbol;Acc:MGI:2442313]	AFFY_MOE430A,AFFY_MOUSE430A_2,AFFY_MOUSE430_2
2175	0.000959343	0.00215786	0.00203101	1417626_at	0.99839	0.916652	0.828651	0.785558	0.0220396	0.00811666	1417626_AT	ENSMUSG00000038170	Pde4dip	phosphodiesterase 4D interacting protein (myomegalin) [Source:MGI Symbol;Acc:MGI:1891434]	AFFY_MOE430A,AFFY_MOUSE430A_2,AFFY_MOUSE430_2
2590	0.00227595	0.00352686	0.0030936	1436358_at	1.01354	0.899103	0.786695	0.785762	0.0260091	0.0103903	1436358_AT	ENSMUSG00000028710	Atpaf1	ATP synthase mitochondrial F1 complex assembly factor 1 [Source:MGI Symbol;Acc:MGI:2180560]	AFFY_MOE430B,AFFY_MOUSE430_2
3241	0.00377427	0.00881132	0.00540497	1429317_at	1.00206	0.929502	0.859034	0.785901	0.037834	0.0145122	1429317_AT	ENSMUSG00000019863	Qrsl1	glutaminyl-tRNA synthase (glutamine-hydrolyzing)-like 1 [Source:MGI Symbol;Acc:MGI:1923813]	AFFY_MOE430A,AFFY_MOUSE430A_2,AFFY_MOUSE430_2
3268	0.00408412	0.00807806	0.00552648	1434401_at	0.958257	0.943477	0.808698	0.786102	0.0365475	0.0147113	1434401_AT	ENSMUSG00000038866	Zcchc2	zinc finger, CCHC domain containing 2 [Source:MGI Symbol;Acc:MGI:2444114]	AFFY_MOE430B,AFFY_MOUSE430_2
5201	0.00780969	0.0102851	0.0199577	1457150_at	0.997051	0.799806	0.798101	0.786206	0.0403853	0.033392	1457150_AT	ENSMUSG00000045983	Eif4g1	eukaryotic translation initiation factor 4, gamma 1 [Source:MGI Symbol;Acc:MGI:2384784]	AFFY_MOE430B,AFFY_MOUSE430_2
757	6.64e-05	0.000575474	0.000161545	1435491_at	1.00794	0.867962	0.719664	0.786418	0.0139105	0.0018464	1435491_AT	ENSMUSG00000092260	Zfp963	zinc finger protein 963 [Source:MGI Symbol;Acc:MGI:4867078]	AFFY_MOE430B,AFFY_MOUSE430_2
1270	0.00391513	0.0167418	0.000577192	1455103_at	0.980025	0.804153	0.780137	0.786457	0.0499256	0.00394868	1455103_AT	ENSMUSG00000021500	Ddx46	DEAD (Asp-Glu-Ala-Asp) box polypeptide 46 [Source:MGI Symbol;Acc:MGI:1920895]	AFFY_MOE430B,AFFY_MOUSE430_2
3591	0.00537931	0.00759692	0.00693556	1419374_at	0.980435	0.791086	0.796782	0.787061	0.0356448	0.0168068	1419374_AT	ENSMUSG00000022023	Wbp4	WW domain binding protein 4 [Source:MGI Symbol;Acc:MGI:109568]	AFFY_MOE430A,AFFY_MOUSE430A_2,AFFY_MOUSE430_2
1216	0.00116502	0.00757858	0.000507126	1448476_at	1.00891	0.864791	0.80215	0.787142	0.0356448	0.00362912	1448476_AT	ENSMUSG00000059119	Nap1l4	nucleosome assembly protein 1-like 4 [Source:MGI Symbol;Acc:MGI:1316687]	AFFY_MOE430A,AFFY_MOUSE430A_2,AFFY_MOUSE430_2
2536	0.000762838	0.00771022	0.00293215	1430896_s_at	1.0498	0.876857	0.837667	0.787185	0.0358459	0.0100613	1430896_S_AT	ENSMUSG00000031767	Nudt7	nudix (nucleoside diphosphate linked moiety X)-type motif 7 [Source:MGI Symbol;Acc:MGI:1914778]	AFFY_MOE430B,AFFY_MOUSE430_2
3397	0.00121228	0.00121123	0.00605746	1438931_s_at	1.05473	1.02368	0.76451	0.787216	0.0176387	0.0155172	1438931_S_AT	ENSMUSG00000038332	Sesn1	sestrin 1 [Source:MGI Symbol;Acc:MGI:2155278]	AFFY_MOE430A,AFFY_MOUSE430A_2,AFFY_MOUSE430_2
4562	0.000274449	0.000327065	0.0134534	1419146_a_at	1.0138	1.09522	0.634316	0.787397	0.0116958	0.0256568	1419146_A_AT	ENSMUSG00000041798	Gck	glucokinase [Source:MGI Symbol;Acc:MGI:1270854]	AFFY_MOE430A,AFFY_MOUSE430A_2,AFFY_MOUSE430_2
3378	0.000191593	0.00400547	0.00601266	1429236_at	1.00316	0.889023	0.775088	0.787424	0.0273659	0.015469	1429236_AT	ENSMUSG00000021903	Galnt15	polypeptide N-acetylgalactosaminyltransferase 15 [Source:MGI Symbol;Acc:MGI:1926004]	AFFY_MOE430B,AFFY_MOUSE430_2
405	0.000161013	0.00497423	3.63e-05	1432164_a_at	1.02193	0.935317	0.843716	0.787795	0.0297497	0.000776124	1432164_A_AT	ENSMUSG00000034424	Gcsh	glycine cleavage system protein H (aminomethyl carrier) [Source:MGI Symbol;Acc:MGI:1915383]	AFFY_MOE430A,AFFY_MOUSE430A_2,AFFY_MOUSE430_2
2906	0.00460853	0.00957422	0.00412788	1434123_at	1.00395	0.858365	0.793431	0.787963	0.0392075	0.0123609	1434123_AT	ENSMUSG00000039357	Fut11	fucosyltransferase 11 [Source:MGI Symbol;Acc:MGI:1920318]	AFFY_MOE430B,AFFY_MOUSE430_2
5239	0.00309503	0.00485212	0.0203458	1429004_at	0.994987	0.795402	0.603307	0.788213	0.0294649	0.0337944	1429004_AT	ENSMUSG00000032253	Phip	pleckstrin homology domain interacting protein [Source:MGI Symbol;Acc:MGI:1932404]	AFFY_MOE430B,AFFY_MOUSE430_2
1167	0.000128333	0.00772524	0.000443023	1422529_s_at	0.993556	0.953678	0.855934	0.788365	0.0358533	0.0033035	1422529_S_AT	ENSMUSG00000027861	Casq2	calsequestrin 2 [Source:MGI Symbol;Acc:MGI:1309469]	AFFY_MOE430A,AFFY_MOUSE430A_2,AFFY_MOUSE430_2
342	1.4e-06	0.000168844	2.66e-05	1416789_at	1.02541	0.865098	0.840103	0.788662	0.00868353	0.000656337	1416789_AT	ENSMUSG00000002010	Idh3g	isocitrate dehydrogenase 3 (NAD+), gamma [Source:MGI Symbol;Acc:MGI:1099463]	AFFY_MOE430A,AFFY_MOUSE430A_2,AFFY_MOUSE430_2
5951	0.0269959	0.0119844	0.0311292	1456411_at	0.979717	0.826311	0.819167	0.788896	0.0429342	0.0455194	1456411_AT	ENSMUSG00000038930	Rccd1	RCC1 domain containing 1 [Source:MGI Symbol;Acc:MGI:2444156]	AFFY_MOE430A,AFFY_MOUSE430A_2,AFFY_MOUSE430_2
2659	0.000249037	0.00222731	0.00327929	1419223_a_at	1.01599	0.915323	0.773273	0.78903	0.0221509	0.010732	1419223_A_AT	ENSMUSG00000024302	Dtna	dystrobrevin alpha [Source:MGI Symbol;Acc:MGI:106039]	AFFY_MOE430A,AFFY_MOUSE430A_2,AFFY_MOUSE430_2
552	0.000140904	0.00210844	7.62e-05	1416995_at	1.03503	0.851765	0.780942	0.789042	0.0217677	0.00120223	1416995_AT	ENSMUSG00000027257	Pacsin3	protein kinase C and casein kinase substrate in neurons 3 [Source:MGI Symbol;Acc:MGI:1891410]	AFFY_MOE430A,AFFY_MOUSE430A_2,AFFY_MOUSE430_2
3497	0.00585464	0.012148	0.00644312	1428854_at	0.991023	0.952	0.755927	0.789249	0.0431878	0.0160332	1428854_AT	ENSMUSG00000034111	Tmed8	transmembrane p24 trafficking protein 8 [Source:MGI Symbol;Acc:MGI:1923480]	AFFY_MOE430B,AFFY_MOUSE430_2
4879	0.0155275	0.0133911	0.0165458	1424833_at	0.976951	0.866714	0.780887	0.789307	0.0447586	0.0295096	1424833_AT	ENSMUSG00000030287	Itpr2	inositol 1,4,5-triphosphate receptor 2 [Source:MGI Symbol;Acc:MGI:99418]	AFFY_MOE430A,AFFY_MOUSE430A_2,AFFY_MOUSE430_2
1591	0.00123454	0.00384298	0.000979394	1434426_at	1.00022	0.908685	0.764519	0.789484	0.0269473	0.0053515	1434426_AT	ENSMUSG00000035024	Ncapd3	non-SMC condensin II complex, subunit D3 [Source:MGI Symbol;Acc:MGI:2142989]	AFFY_MOE430B,AFFY_MOUSE430_2
2702	0.000659919	0.000974754	0.00340768	1442201_at	0.944789	0.873968	0.731311	0.789703	0.0164996	0.0109747	1442201_AT	None	None	None
1609	0.000177072	0.00136164	0.000995709	1428778_at	0.995904	0.85933	0.810135	0.789809	0.0184235	0.00538541	1428778_AT	ENSMUSG00000023764	Sfi1	Sfi1 homolog, spindle assembly associated (yeast) [Source:MGI Symbol;Acc:MGI:1926137]	AFFY_MOE430B,AFFY_MOUSE430_2
5383	0.00408582	0.0132755	0.0222334	1426829_at	0.97448	0.839008	0.766969	0.790318	0.0445864	0.0359419	1426829_AT	ENSMUSG00000025878	Uimc1	ubiquitin interaction motif containing 1 [Source:MGI Symbol;Acc:MGI:103185]	AFFY_MOE430A,AFFY_MOUSE430A_2,AFFY_MOUSE430_2
1578	0.000291717	0.000728298	0.000962598	1433940_at	0.971726	0.970736	0.770682	0.790362	0.0153094	0.00529724	1433940_AT	ENSMUSG00000018287	Spag7	sperm associated antigen 7 [Source:MGI Symbol;Acc:MGI:107380]	AFFY_MOE430A,AFFY_MOUSE430A_2,AFFY_MOUSE430_2
2776	0.000477139	0.00206072	0.00365292	1448365_at	0.979044	0.861151	0.767697	0.790678	0.0215269	0.0114468	1448365_AT	ENSMUSG00000025785	Exosc7	exosome component 7 [Source:MGI Symbol;Acc:MGI:1913696]	AFFY_MOE430A,AFFY_MOUSE430A_2,AFFY_MOUSE430_2
5107	0.0162641	0.0154874	0.0189006	1448308_at	0.98331	0.86158	0.740804	0.79081	0.0482723	0.0322055	1448308_AT	ENSMUSG00000021824	Ap3m1	adaptor-related protein complex 3, mu 1 subunit [Source:MGI Symbol;Acc:MGI:1929212]	AFFY_MOE430A,AFFY_MOUSE430A_2,AFFY_MOUSE430_2
1754	0.00193038	0.00910384	0.00123405	1419303_at	0.985996	0.90627	0.83603	0.791216	0.0383348	0.0061224	1419303_AT	ENSMUSG00000032744	Heyl	hairy/enhancer-of-split related with YRPW motif-like [Source:MGI Symbol;Acc:MGI:1860511]	AFFY_MOE430A,AFFY_MOUSE430A_2,AFFY_MOUSE430_2
4784	0.00249566	0.00011764	0.015564	1432361_a_at	1.05442	0.880777	0.792762	0.791382	0.00752723	0.0283106	1432361_A_AT	ENSMUSG00000021391	Cenpp	centromere protein P [Source:MGI Symbol;Acc:MGI:1913586]	AFFY_MOE430B,AFFY_MOUSE430_2
1614	0.000332052	0.00293892	0.00100073	1455006_at	1.00401	0.905786	0.80558	0.791637	0.0241954	0.00539553	1455006_AT	ENSMUSG00000023020	Cox14	cytochrome c oxidase assembly protein 14 [Source:MGI Symbol;Acc:MGI:1913629]	AFFY_MOE430A,AFFY_MOUSE430A_2,AFFY_MOUSE430_2
1640	0.00191459	0.0112168	0.00103451	1431559_at	1.04262	0.941682	0.84908	0.791891	0.0419121	0.00548846	1431559_AT	ENSMUSG00000085427	6430710C18Rik	RIKEN cDNA 6430710C18 gene [Source:MGI Symbol;Acc:MGI:1923468]	AFFY_MOE430B,AFFY_MOUSE430_2
4077	0.00349801	0.00631533	0.00986218	1435916_at	0.978703	0.916409	0.661011	0.791919	0.0335302	0.02105	1435916_AT	ENSMUSG00000046185	Zfp84	zinc finger protein 84 [Source:MGI Symbol;Acc:MGI:107780]	AFFY_MOE430B,AFFY_MOUSE430_2
1511	6.51e-05	0.000389321	0.00086985	1435353_a_at	0.995902	0.869933	0.76706	0.79194	0.0123645	0.00500624	1435353_A_AT	ENSMUSG00000082286	Pisd-ps1	phosphatidylserine decarboxylase, pseudogene 1 [Source:MGI Symbol;Acc:MGI:3842428]	AFFY_MOE430A,AFFY_MOUSE430A_2,AFFY_MOUSE430_2
3748	0.00701073	0.00961836	0.00779239	1454819_at	1.00596	0.994488	0.797405	0.792303	0.03924	0.018092	1454819_AT	ENSMUSG00000005225	Plekha8	pleckstrin homology domain containing, family A (phosphoinositide binding specific) member 8 [Source:MGI Symbol;Acc:MGI:2681164]	AFFY_MOE430B,AFFY_MOUSE430_2
1042	0.000944472	0.0167653	0.000341572	1420493_a_at	1.01532	0.863619	0.855684	0.79231	0.0499287	0.00285255	1420493_A_AT	ENSMUSG00000025137	Pcyt2	phosphate cytidylyltransferase 2, ethanolamine [Source:MGI Symbol;Acc:MGI:1915921]	AFFY_MOE430A,AFFY_MOUSE430A_2,AFFY_MOUSE430_2
5009	0.00808783	0.0024752	0.0177684	1451142_at	0.96699	0.79911	0.798741	0.792813	0.0229713	0.0308686	1451142_AT	ENSMUSG00000036435	Exoc1	exocyst complex component 1 [Source:MGI Symbol;Acc:MGI:2445020]	AFFY_MOE430A,AFFY_MOUSE430A_2,AFFY_MOUSE430_2
2621	0.00154293	0.00188083	0.00319446	1433677_at	0.980887	0.860685	0.79832	0.792902	0.0208235	0.0105942	1433677_AT	ENSMUSG00000029439	Sfswap	splicing factor SWAP [Source:MGI Symbol;Acc:MGI:101760]	AFFY_MOE430B,AFFY_MOUSE430_2
2412	0.00101221	0.00148748	0.00260887	1442157_at	0.985603	0.889535	0.79017	0.793186	0.018979	0.00939994	1442157_AT	None	None	None
879	5.36e-06	3.64e-05	0.000237534	1436934_s_at	1.00365	0.890516	0.82227	0.793239	0.00460323	0.00235156	1436934_S_AT	ENSMUSG00000022477	Aco2	aconitase 2, mitochondrial [Source:MGI Symbol;Acc:MGI:87880]	AFFY_MOE430A,AFFY_MOUSE430A_2,AFFY_MOUSE430_2
1696	0.000765639	0.00343795	0.00112851	1428021_at	1.05432	0.999611	0.853478	0.793477	0.0258316	0.00579027	1428021_AT	ENSMUSG00000021646	Mccc2	methylcrotonoyl-Coenzyme A carboxylase 2 (beta) [Source:MGI Symbol;Acc:MGI:1925288]	AFFY_MOE430A,AFFY_MOUSE430A_2,AFFY_MOUSE430_2
5141	0.0131005	0.00911532	0.0192434	1451526_at	0.997613	0.908474	0.768763	0.79374	0.0383348	0.0325656	1451526_AT	ENSMUSG00000041225	Arhgap12	Rho GTPase activating protein 12 [Source:MGI Symbol;Acc:MGI:1922665]	AFFY_MOE430A,AFFY_MOUSE430A_2,AFFY_MOUSE430_2
158	1.4e-05	0.000673327	5.09e-06	1422676_at	1.02004	0.849056	0.756389	0.79375	0.0149321	0.000280337	1422676_AT	ENSMUSG00000037935	Smarce1	SWI/SNF related, matrix associated, actin dependent regulator of chromatin, subfamily e, member 1 [Source:MGI Symbol;Acc:MGI:1927347]	AFFY_MOE430A,AFFY_MOUSE430A_2,AFFY_MOUSE430_2
3741	0.00238274	0.00406216	0.00775808	1434113_a_at	1.00063	0.874799	0.709165	0.793851	0.0275196	0.0180462	1434113_A_AT	ENSMUSG00000052406	Rexo4	REX4, 3'-5' exonuclease [Source:MGI Symbol;Acc:MGI:2684957]	AFFY_MOE430A,AFFY_MOUSE430A_2,AFFY_MOUSE430_2
1247	0.000186717	0.0018795	0.000545628	1448715_x_at	0.986072	0.825239	0.809067	0.794461	0.0208235	0.00380506	1448715_X_AT	None	None	None
2725	0.000693259	0.00549725	0.00349557	1454928_at	0.96722	0.884973	0.80291	0.794749	0.031348	0.0111547	1454928_AT	ENSMUSG00000071054	Safb	scaffold attachment factor B [Source:MGI Symbol;Acc:MGI:2146974]	AFFY_MOE430A,AFFY_MOUSE430A_2,AFFY_MOUSE430_2
1938	0.00239855	0.0081587	0.00153484	1450639_at	1.00532	0.87741	0.804475	0.794751	0.0365938	0.00688642	1450639_AT	ENSMUSG00000027219	Slc28a2	solute carrier family 28 (sodium-coupled nucleoside transporter), member 2 [Source:MGI Symbol;Acc:MGI:1913105]	AFFY_MOE430A,AFFY_MOUSE430A_2,AFFY_MOUSE430_2
4365	0.0107232	0.010364	0.0118187	1436270_at	1.0094	0.93385	0.776984	0.794759	0.0404749	0.0235562	1436270_AT	ENSMUSG00000044795	Cyb5d1	cytochrome b5 domain containing 1 [Source:MGI Symbol;Acc:MGI:2685586]	AFFY_MOE430A,AFFY_MOUSE430A_2,AFFY_MOUSE430_2
1871	0.00207913	0.0144085	0.00140337	1444517_at	1.01513	0.843638	0.843806	0.794856	0.0466454	0.00651962	1444517_AT	ENSMUSG00000020014	Cfap54	cilia and flagella associated protein 54 [Source:MGI Symbol;Acc:MGI:1922208]	AFFY_MOE430B,AFFY_MOUSE430_2
1743	0.000815826	0.00286244	0.00121433	1451104_a_at	0.974095	0.841105	0.833248	0.794981	0.023963	0.00606261	1451104_A_AT	ENSMUSG00000063511	Snrnp70	small nuclear ribonucleoprotein 70 (U1) [Source:MGI Symbol;Acc:MGI:98341]	AFFY_MOE430A,AFFY_MOUSE430A_2,AFFY_MOUSE430_2
1826	0.000469955	0.00137752	0.00134404	1431893_a_at	0.982192	0.878904	0.843183	0.795039	0.0184361	0.00640164	1431893_A_AT	ENSMUSG00000026784	Pdss1	prenyl (solanesyl) diphosphate synthase, subunit 1 [Source:MGI Symbol;Acc:MGI:1889278]	AFFY_MOE430A,AFFY_MOUSE430A_2,AFFY_MOUSE430_2
3784	0.00330151	0.00334336	0.00797397	1439801_at	1.02714	1.00742	0.786755	0.795054	0.025521	0.0183376	1439801_AT	ENSMUSG00000040985	Sun3	Sad1 and UNC84 domain containing 3 [Source:MGI Symbol;Acc:MGI:3041199]	AFFY_MOE430B,AFFY_MOUSE430_2
2280	0.00172986	0.0145536	0.00229127	1449099_at	0.967069	0.918199	0.8455	0.795075	0.0468362	0.0087412	1449099_AT	ENSMUSG00000028080	Lrba	LPS-responsive beige-like anchor [Source:MGI Symbol;Acc:MGI:1933162]	AFFY_MOE430A,AFFY_MOUSE430A_2,AFFY_MOUSE430_2
1133	0.00124007	0.00931736	0.000417646	1460167_at	1.02005	0.934666	0.830379	0.795171	0.0388148	0.00319926	1460167_AT	ENSMUSG00000053644	Aldh7a1	aldehyde dehydrogenase family 7, member A1 [Source:MGI Symbol;Acc:MGI:108186]	AFFY_MOE430A,AFFY_MOUSE430A_2,AFFY_MOUSE430_2
1659	3.28e-05	0.000194703	0.00106868	1460204_at	1.01746	0.802041	0.739242	0.795312	0.00932995	0.00559209	1460204_AT	ENSMUSG00000029217	Tec	tec protein tyrosine kinase [Source:MGI Symbol;Acc:MGI:98662]	AFFY_MOE430A,AFFY_MOUSE430A_2,AFFY_MOUSE430_2
3619	0.00310619	0.00204446	0.00707892	1427022_at	0.955563	0.981581	0.816469	0.795445	0.0214631	0.0170215	1427022_AT	ENSMUSG00000020705	Ddx42	DEAD (Asp-Glu-Ala-Asp) box polypeptide 42 [Source:MGI Symbol;Acc:MGI:1919297]	AFFY_MOE430A,AFFY_MOUSE430A_2,AFFY_MOUSE430_2
2582	0.0014956	0.00410859	0.0030683	1452147_at	0.988582	0.911335	0.790129	0.795551	0.0275945	0.0103409	1452147_AT	ENSMUSG00000039367	Sec24c	Sec24 related gene family, member C (S. cerevisiae) [Source:MGI Symbol;Acc:MGI:1919746]	AFFY_MOE430A,AFFY_MOUSE430A_2,AFFY_MOUSE430_2
2735	0.00115496	0.00252187	0.00350867	1419817_s_at	1.01256	0.868507	0.862215	0.795612	0.0230991	0.0111636	1419817_S_AT	ENSMUSG00000026199	Ankzf1	ankyrin repeat and zinc finger domain containing 1 [Source:MGI Symbol;Acc:MGI:1098746]	AFFY_MOE430A,AFFY_MOUSE430A_2,AFFY_MOUSE430_2
2866	0.00393905	0.00972781	0.00396444	1417783_at	0.962361	0.888739	0.823156	0.795641	0.0393727	0.0120372	1417783_AT	ENSMUSG00000026024	Als2	alsin Rho guanine nucleotide exchange factor [Source:MGI Symbol;Acc:MGI:1921268]	AFFY_MOE430A,AFFY_MOUSE430A_2,AFFY_MOUSE430_2
4161	0.00588112	0.0164905	0.0104334	1457716_at	0.998131	0.994952	0.817901	0.795685	0.0497864	0.0218144	1457716_AT	ENSMUSG00000038495	Otud7b	OTU domain containing 7B [Source:MGI Symbol;Acc:MGI:2654703]	AFFY_MOE430B,AFFY_MOUSE430_2
1865	0.00140762	0.00471923	0.00139711	1436072_at	0.983309	0.824403	0.825625	0.795687	0.0292082	0.00651693	1436072_AT	ENSMUSG00000074733	Zfp950	zinc finger protein 950 [Source:MGI Symbol;Acc:MGI:2652824]	AFFY_MOE430B,AFFY_MOUSE430_2
2861	0.00168897	0.00252147	0.00395524	1422612_at	0.938869	0.886823	0.756857	0.795962	0.0230991	0.0120283	1422612_AT	ENSMUSG00000000628	Hk2	hexokinase 2 [Source:MGI Symbol;Acc:MGI:1315197]	AFFY_MOE430A,AFFY_MOUSE430A_2,AFFY_MOUSE430_2
2885	0.0064576	0.0134154	0.00405237	1455244_at	0.995985	0.865798	0.728955	0.796176	0.044787	0.012213	1455244_AT	ENSMUSG00000034574	Daam1	dishevelled associated activator of morphogenesis 1 [Source:MGI Symbol;Acc:MGI:1914596]	AFFY_MOE430B,AFFY_MOUSE430_2
1110	2.05e-05	8.07e-05	0.000393728	1428290_at	1.03294	0.874562	0.874916	0.796235	0.00641575	0.00308622	1428290_AT	ENSMUSG00000021993	Mipep	mitochondrial intermediate peptidase [Source:MGI Symbol;Acc:MGI:1917728]	AFFY_MOE430B,AFFY_MOUSE430_2
5888	0.00213641	0.00475358	0.0301234	1440926_at	0.967252	1.04017	0.679621	0.796559	0.0292403	0.0445124	1440926_AT	ENSMUSG00000029648	Flt1	FMS-like tyrosine kinase 1 [Source:MGI Symbol;Acc:MGI:95558]	AFFY_MOE430B,AFFY_MOUSE430_2
1263	0.000354127	0.0021838	0.000568714	1428971_at	1.00891	0.92644	0.69311	0.796622	0.0220451	0.00392131	1428971_AT	ENSMUSG00000024286	Ccny	cyclin Y [Source:MGI Symbol;Acc:MGI:1915224]	AFFY_MOE430B,AFFY_MOUSE430_2
1283	7.13e-05	0.000919684	0.000585518	1415682_at	0.997036	0.968964	0.815914	0.796649	0.0161259	0.0039713	1415682_AT	ENSMUSG00000022100	Xpo7	exportin 7 [Source:MGI Symbol;Acc:MGI:1929705]	AFFY_MOE430A,AFFY_MOE430B,AFFY_MOUSE430A_2,AFFY_MOUSE430_2
4860	0.00764837	0.0113091	0.0163739	1448586_at	0.997223	0.869308	0.738279	0.796985	0.0419763	0.029318	1448586_AT	ENSMUSG00000109865	Hspa14	heat shock protein 14 [Source:MGI Symbol;Acc:MGI:1354164]	AFFY_MOE430A,AFFY_MOUSE430A_2,AFFY_MOUSE430_2
2391	0.000668122	0.000742117	0.00254772	1418169_at	1.00392	0.925507	0.817237	0.797165	0.0153124	0.00926611	1418169_AT	ENSMUSG00000061410	Zcchc14	zinc finger, CCHC domain containing 14 [Source:MGI Symbol;Acc:MGI:2159407]	AFFY_MOE430A,AFFY_MOUSE430A_2,AFFY_MOUSE430_2
3759	0.00635883	0.0110903	0.00784075	1455681_at	0.964601	0.832443	0.813023	0.797402	0.0416754	0.0181463	1455681_AT	ENSMUSG00000021514	Zfp369	zinc finger protein 369 [Source:MGI Symbol;Acc:MGI:2176229]	AFFY_MOE430B,AFFY_MOUSE430_2
4308	0.00369537	0.00352457	0.0113596	1416998_at	0.950672	0.899495	0.734248	0.797494	0.0260091	0.0229354	1416998_AT	ENSMUSG00000061024	Rrs1	ribosome biogenesis regulator 1 [Source:MGI Symbol;Acc:MGI:1929721]	AFFY_MOE430A,AFFY_MOUSE430A_2,AFFY_MOUSE430_2
440	9.46e-07	0.00170316	4.48e-05	1430286_s_at	1.04447	0.899608	0.90528	0.79752	0.020092	0.000885986	1430286_S_AT	ENSMUSG00000027309	4930402H24Rik	RIKEN cDNA 4930402H24 gene [Source:MGI Symbol;Acc:MGI:1923029]	AFFY_MOE430B,AFFY_MOUSE430_2
726	2.38e-05	0.00800047	0.000139633	1424154_a_at	1.04159	0.855398	0.904452	0.797635	0.0363706	0.00167367	1424154_A_AT	ENSMUSG00000021241	Isca2	iron-sulfur cluster assembly 2 [Source:MGI Symbol;Acc:MGI:1921566]	AFFY_MOE430A,AFFY_MOUSE430A_2,AFFY_MOUSE430_2
3400	0.000838501	0.00305965	0.00607297	1436073_at	0.971145	0.850017	0.756457	0.79787	0.024476	0.0155341	1436073_AT	ENSMUSG00000035173	Ccdc186	coiled-coil domain containing 186 [Source:MGI Symbol;Acc:MGI:2445022]	AFFY_MOE430A,AFFY_MOUSE430A_2,AFFY_MOUSE430_2
1298	0.000501328	0.00257892	0.000605433	1415882_at	1.01235	0.92474	0.751041	0.79808	0.0231358	0.00405892	1415882_AT	ENSMUSG00000041028	Ghitm	growth hormone inducible transmembrane protein [Source:MGI Symbol;Acc:MGI:1913342]	AFFY_MOE430A,AFFY_MOUSE430A_2,AFFY_MOUSE430_2
1695	0.00102618	0.00449636	0.00112782	1438677_at	1.00643	0.985108	0.841666	0.79838	0.0285911	0.00579016	1438677_AT	ENSMUSG00000026991	Pkp4	plakophilin 4 [Source:MGI Symbol;Acc:MGI:109281]	AFFY_MOE430A,AFFY_MOUSE430A_2,AFFY_MOUSE430_2
1794	0.00190166	0.00683025	0.00128768	1423217_a_at	0.996344	0.88041	0.814707	0.798458	0.0342378	0.00624599	1423217_A_AT	ENSMUSG00000003039	Fam32a	family with sequence similarity 32, member A [Source:MGI Symbol;Acc:MGI:1915172]	AFFY_MOE430A,AFFY_MOUSE430A_2,AFFY_MOUSE430_2
578	2.76e-05	0.00179517	8.45e-05	1423617_at	1.04846	0.948909	0.882164	0.798459	0.0206361	0.00126372	1423617_AT	ENSMUSG00000031916	Cog8	component of oligomeric golgi complex 8 [Source:MGI Symbol;Acc:MGI:2142885]	AFFY_MOE430A,AFFY_MOUSE430A_2,AFFY_MOUSE430_2
894	0.000385579	0.0116982	0.000253153	1440192_at	0.987074	0.94558	0.872789	0.798507	0.0424687	0.00246205	1440192_AT	ENSMUSG00000038172	Ttc39b	tetratricopeptide repeat domain 39B [Source:MGI Symbol;Acc:MGI:1917113]	AFFY_MOE430A,AFFY_MOUSE430A_2,AFFY_MOUSE430_2
4863	0.0114336	0.0090789	0.0164094	1424420_at	0.989148	0.823709	0.757755	0.798511	0.0383023	0.0293533	1424420_AT	ENSMUSG00000034563	Ccpg1	cell cycle progression 1 [Source:MGI Symbol;Acc:MGI:1196419]	AFFY_MOE430A,AFFY_MOUSE430A_2,AFFY_MOUSE430_2
1773	0.000564082	0.0063274	0.00126188	1421827_at	1.03232	0.872741	0.860066	0.798699	0.0335523	0.00619337	1421827_AT	ENSMUSG00000027314	Dll4	delta like canonical Notch ligand 4 [Source:MGI Symbol;Acc:MGI:1859388]	AFFY_MOE430A,AFFY_MOUSE430A_2,AFFY_MOUSE430_2
1597	0.00109544	0.00504547	0.000987921	1448343_a_at	0.990197	0.919853	0.796141	0.799433	0.0298669	0.005363	1448343_A_AT	ENSMUSG00000017119	Nbr1	NBR1, autophagy cargo receptor [Source:MGI Symbol;Acc:MGI:108498]	AFFY_MOE430A,AFFY_MOUSE430A_2,AFFY_MOUSE430_2
5010	0.006332	0.00940012	0.0177806	1454917_at	0.960031	0.984452	0.718342	0.799576	0.0389744	0.0308775	1454917_AT	ENSMUSG00000075470	Alg10b	asparagine-linked glycosylation 10B (alpha-1,2-glucosyltransferase) [Source:MGI Symbol;Acc:MGI:2146159]	AFFY_MOE430B,AFFY_MOUSE430_2
3493	0.00519703	0.00786058	0.00642195	1460506_s_at	1.00027	0.913202	0.805378	0.799729	0.0361537	0.0159988	1460506_S_AT	ENSMUSG00000030647	Ndufc2	NADH:ubiquinone oxidoreductase subunit C2 [Source:MGI Symbol;Acc:MGI:1344370]	AFFY_MOE430B,AFFY_MOUSE430_2
4414	0.00791051	0.0132579	0.012216	1427243_at	0.97545	0.876426	0.672419	0.799948	0.0445675	0.0240781	1427243_AT	ENSMUSG00000047881	Rell1	RELT-like 1 [Source:MGI Symbol;Acc:MGI:2140767]	AFFY_MOE430A,AFFY_MOUSE430A_2,AFFY_MOUSE430_2
700	6.8e-05	0.00280017	0.000125544	1417390_at	1.01787	0.943251	0.885883	0.800091	0.023963	0.00156069	1417390_AT	ENSMUSG00000064037	Gpn1	GPN-loop GTPase 1 [Source:MGI Symbol;Acc:MGI:1921504]	AFFY_MOE430A,AFFY_MOUSE430A_2,AFFY_MOUSE430_2
2024	0.00488884	0.0122092	0.00168483	1448253_at	0.987667	0.867243	0.762869	0.800263	0.0432692	0.00723739	1448253_AT	ENSMUSG00000021794	Glud1	glutamate dehydrogenase 1 [Source:MGI Symbol;Acc:MGI:95753]	AFFY_MOE430A,AFFY_MOUSE430A_2,AFFY_MOUSE430_2
3178	0.00243543	0.00829193	0.00513365	1451192_a_at	0.99795	0.859355	0.858331	0.800323	0.0367957	0.0140481	1451192_A_AT	ENSMUSG00000025413	Ttc4	tetratricopeptide repeat domain 4 [Source:MGI Symbol;Acc:MGI:1919604]	AFFY_MOE430A,AFFY_MOUSE430A_2,AFFY_MOUSE430_2
2299	0.00183765	0.0127962	0.00233265	1424457_at	1.04526	0.861772	0.899738	0.800329	0.0441063	0.00882554	1424457_AT	ENSMUSG00000117679	Apbb3	amyloid beta (A4) precursor protein-binding, family B, member 3 [Source:MGI Symbol;Acc:MGI:108404]	AFFY_MOE430A,AFFY_MOUSE430A_2,AFFY_MOUSE430_2
4327	0.00115576	0.000332642	0.0114876	1452183_a_at	0.967005	0.802476	0.751671	0.800344	0.0117567	0.0231027	1452183_A_AT	ENSMUSG00000021268	Meg3	maternally expressed 3 [Source:MGI Symbol;Acc:MGI:1202886]	AFFY_MOE430A,AFFY_MOUSE430A_2,AFFY_MOUSE430_2
1435	0.000203467	0.00122988	0.000771452	1447679_s_at	0.973032	0.856888	0.708303	0.800585	0.0176456	0.00467491	1447679_S_AT	ENSMUSG00000030138	Bms1	BMS1, ribosome biogenesis factor [Source:MGI Symbol;Acc:MGI:2446132]	AFFY_MOE430B,AFFY_MOUSE430_2
2207	0.00122119	0.00536364	0.00210644	1434952_at	0.986336	0.836165	0.861051	0.800759	0.0309915	0.00830172	1434952_AT	ENSMUSG00000031819	Emc8	ER membrane protein complex subunit 8 [Source:MGI Symbol;Acc:MGI:1343095]	AFFY_MOE430B,AFFY_MOUSE430_2
193	8.02e-05	0.00957626	8.61e-06	1417369_at	1.00745	0.884734	0.872233	0.8009	0.0392075	0.000386207	1417369_AT	ENSMUSG00000024507	Hsd17b4	hydroxysteroid (17-beta) dehydrogenase 4 [Source:MGI Symbol;Acc:MGI:105089]	AFFY_MOE430A,AFFY_MOUSE430A_2,AFFY_MOUSE430_2
1218	4.2e-05	0.00242502	0.00050956	1428906_at	1.01732	0.925185	0.843117	0.800921	0.0229341	0.00364055	1428906_AT	ENSMUSG00000034345	Gtf2h5	general transcription factor IIH, polypeptide 5 [Source:MGI Symbol;Acc:MGI:107227]	AFFY_MOE430B,AFFY_MOUSE430_2
5941	0.014573	0.00482414	0.0309446	1451975_at	0.972748	0.869124	0.774016	0.801035	0.0293852	0.0453181	1451975_AT	ENSMUSG00000083012	Fam220a	family with sequence similarity 220, member A [Source:MGI Symbol;Acc:MGI:1914488]	AFFY_MOE430A,AFFY_MOUSE430A_2,AFFY_MOUSE430_2
2251	0.00126564	0.0065368	0.00223001	1455316_x_at	0.976863	0.820494	0.82203	0.80136	0.0339047	0.00862087	1455316_X_AT	None	None	None
3896	0.00392753	0.00784872	0.00866867	1423626_at	0.91766	0.849794	0.735835	0.801373	0.0361448	0.0193566	1423626_AT	ENSMUSG00000026131	Dst	dystonin [Source:MGI Symbol;Acc:MGI:104627]	AFFY_MOE430A,AFFY_MOUSE430A_2,AFFY_MOUSE430_2
1855	0.000300072	0.000554689	0.00138382	1428760_at	0.989673	0.935547	0.759825	0.801833	0.0137369	0.00648541	1428760_AT	ENSMUSG00000028483	Snapc3	small nuclear RNA activating complex, polypeptide 3 [Source:MGI Symbol;Acc:MGI:1916338]	AFFY_MOE430A,AFFY_MOUSE430A_2,AFFY_MOUSE430_2
2889	0.00159476	0.00691438	0.0040573	1427192_a_at	0.979597	0.882468	0.811907	0.802327	0.0344019	0.012221	1427192_A_AT	ENSMUSG00000003778	Brd8	bromodomain containing 8 [Source:MGI Symbol;Acc:MGI:1925906]	AFFY_MOE430A,AFFY_MOUSE430A_2,AFFY_MOUSE430_2
1073	0.00150667	0.0157892	0.000360288	1424545_at	1.00935	0.922038	0.850001	0.802747	0.0487917	0.00291852	1424545_AT	ENSMUSG00000067722	BC003965	cDNA sequence BC003965 [Source:MGI Symbol;Acc:MGI:2670966]	AFFY_MOE430A,AFFY_MOUSE430A_2,AFFY_MOUSE430_2
4936	0.00412903	0.00865411	0.0170422	1451897_a_at	0.983717	0.903804	0.771598	0.8032	0.0375857	0.0300387	1451897_A_AT	ENSMUSG00000017119	Nbr1	NBR1, autophagy cargo receptor [Source:MGI Symbol;Acc:MGI:108498]	AFFY_MOE430A,AFFY_MOUSE430A_2,AFFY_MOUSE430_2
1368	0.000206023	0.00653573	0.000694268	1436939_at	0.99823	1.13979	0.863925	0.803459	0.0339047	0.00441632	1436939_AT	ENSMUSG00000018845	Unc45b	unc-45 myosin chaperone B [Source:MGI Symbol;Acc:MGI:2443377]	AFFY_MOE430B,AFFY_MOUSE430_2
4574	0.00813847	0.00847493	0.0135311	1423395_at	0.974539	0.754473	0.739801	0.80374	0.0372093	0.0257427	1423395_AT	ENSMUSG00000056820	Tsnax	translin-associated factor X [Source:MGI Symbol;Acc:MGI:1855672]	AFFY_MOE430A,AFFY_MOUSE430A_2,AFFY_MOUSE430_2
3761	0.00438155	0.00522494	0.00784769	1451193_x_at	1.01036	0.87762	0.846404	0.803837	0.0305401	0.018148	1451193_X_AT	ENSMUSG00000025413	Ttc4	tetratricopeptide repeat domain 4 [Source:MGI Symbol;Acc:MGI:1919604]	AFFY_MOE430A,AFFY_MOUSE430A_2,AFFY_MOUSE430_2
2789	0.00193678	0.00456236	0.00370017	1444550_at	0.969691	1.04434	0.837915	0.803924	0.028832	0.0115284	1444550_AT	ENSMUSG00000024018	Ccdc167	coiled-coil domain containing 167 [Source:MGI Symbol;Acc:MGI:1915847]	AFFY_MOE430B,AFFY_MOUSE430_2
953	0.000428786	0.00282898	0.000286411	1426586_at	1.01614	0.878821	0.822667	0.804182	0.023963	0.00261164	1426586_AT	ENSMUSG00000014606	Slc25a11	solute carrier family 25 (mitochondrial carrier oxoglutarate carrier), member 11 [Source:MGI Symbol;Acc:MGI:1915113]	AFFY_MOE430A,AFFY_MOUSE430A_2,AFFY_MOUSE430_2
4563	0.00746383	0.0118405	0.013452	1442351_a_at	1.01126	0.937279	0.845796	0.804267	0.042789	0.0256568	1442351_A_AT	ENSMUSG00000047617	Paxx	non-homologous end joining factor [Source:MGI Symbol;Acc:MGI:2442831]	AFFY_MOE430B,AFFY_MOUSE430_2
3080	0.000604518	0.000541743	0.00474626	1435027_at	0.984259	0.825072	0.74857	0.804309	0.0137369	0.0134088	1435027_AT	ENSMUSG00000026754	Golga1	golgi autoantigen, golgin subfamily a, 1 [Source:MGI Symbol;Acc:MGI:1924149]	AFFY_MOE430B,AFFY_MOUSE430_2
804	3.84e-05	0.00383347	0.000184256	1460367_at	0.996353	0.87567	0.873395	0.804401	0.0269473	0.00199336	1460367_AT	ENSMUSG00000002996	Hbp1	high mobility group box transcription factor 1 [Source:MGI Symbol;Acc:MGI:894659]	AFFY_MOE430A,AFFY_MOUSE430A_2,AFFY_MOUSE430_2
946	0.000613671	0.00764196	0.000283282	1422429_at	1.02612	0.874516	0.864328	0.804526	0.0357337	0.00260584	1422429_AT	ENSMUSG00000060450	Rnf14	ring finger protein 14 [Source:MGI Symbol;Acc:MGI:1929668]	AFFY_MOE430A,AFFY_MOUSE430A_2,AFFY_MOUSE430_2
1343	0.000143661	0.000647153	0.000665776	1416979_at	0.993152	0.876322	0.78832	0.804581	0.0146273	0.00431391	1416979_AT	ENSMUSG00000029649	Pomp	proteasome maturation protein [Source:MGI Symbol;Acc:MGI:1913787]	AFFY_MOE430A,AFFY_MOUSE430A_2,AFFY_MOUSE430_2
3123	0.00170878	0.00121731	0.00492299	1454934_at	0.990204	0.855638	0.813885	0.804861	0.0176387	0.0137044	1454934_AT	ENSMUSG00000026181	Ppm1f	protein phosphatase 1F (PP2C domain containing) [Source:MGI Symbol;Acc:MGI:1918464]	AFFY_MOE430B,AFFY_MOUSE430_2
1924	0.0029679	0.00805555	0.00150131	1441416_at	0.99584	0.992336	0.801032	0.804976	0.0364911	0.00679022	1441416_AT	ENSMUSG00000037940	Inpp4b	inositol polyphosphate-4-phosphatase, type II [Source:MGI Symbol;Acc:MGI:2158925]	AFFY_MOE430B,AFFY_MOUSE430_2
5605	0.0110463	0.00980456	0.0252366	1429772_at	1.01835	1.10882	0.717979	0.805414	0.0395778	0.0391808	1429772_AT	ENSMUSG00000026640	Plxna2	plexin A2 [Source:MGI Symbol;Acc:MGI:107684]	AFFY_MOE430B,AFFY_MOUSE430_2
3221	0.00203836	0.00961236	0.00529329	1433752_s_at	0.980109	0.843548	0.827024	0.805791	0.0392339	0.0143006	1433752_S_AT	ENSMUSG00000038102	Trappc11	trafficking protein particle complex 11 [Source:MGI Symbol;Acc:MGI:2444585]	AFFY_MOE430B,AFFY_MOUSE430_2
2303	0.000820667	0.00121061	0.00234027	1450815_s_at	0.994714	0.960538	0.789385	0.805905	0.0176387	0.00883107	1450815_S_AT	ENSMUSG00000034173	Zbed5	zinc finger, BED type containing 5 [Source:MGI Symbol;Acc:MGI:1919220]	AFFY_MOE430A,AFFY_MOUSE430A_2,AFFY_MOUSE430_2
4395	0.00448022	0.00171495	0.0120697	1420796_at	1.03176	0.97864	0.804346	0.805936	0.020092	0.0238978	1420796_AT	ENSMUSG00000021575	Ahrr	aryl-hydrocarbon receptor repressor [Source:MGI Symbol;Acc:MGI:1333776]	AFFY_MOE430A,AFFY_MOUSE430A_2,AFFY_MOUSE430_2
1707	0.00150772	0.00471684	0.00115646	1417088_at	0.979316	0.962912	0.816807	0.806092	0.0292082	0.00588853	1417088_AT	ENSMUSG00000021481	Zfp346	zinc finger protein 346 [Source:MGI Symbol;Acc:MGI:1349417]	AFFY_MOE430A,AFFY_MOUSE430A_2,AFFY_MOUSE430_2
2680	0.00263721	0.00508091	0.00334571	1419208_at	1.0006	0.95622	0.81179	0.806172	0.0299565	0.0108555	1419208_AT	ENSMUSG00000024235	Map3k8	mitogen-activated protein kinase kinase kinase 8 [Source:MGI Symbol;Acc:MGI:1346878]	AFFY_MOE430A,AFFY_MOUSE430A_2,AFFY_MOUSE430_2
5617	0.00189408	0.000766714	0.0254121	1436559_a_at	0.98312	0.821233	0.70105	0.807107	0.0153124	0.0393525	1436559_A_AT	ENSMUSG00000031429	Psmd10	proteasome (prosome, macropain) 26S subunit, non-ATPase, 10 [Source:MGI Symbol;Acc:MGI:1858898]	AFFY_MOE430A,AFFY_MOUSE430A_2,AFFY_MOUSE430_2
1502	0.000255163	0.00495772	0.000852409	1426375_s_at	1.01543	0.866578	0.857409	0.807182	0.0297122	0.00493852	1426375_S_AT	ENSMUSG00000021906	Oxnad1	oxidoreductase NAD-binding domain containing 1 [Source:MGI Symbol;Acc:MGI:1916953]	AFFY_MOE430A,AFFY_MOUSE430A_2,AFFY_MOUSE430_2
1468	0.00125824	0.00988639	0.000810274	1456191_x_at	1.01805	0.926813	0.865676	0.807183	0.0397557	0.0047966	1456191_X_AT	None	None	None
1546	7.04e-06	0.000123209	0.00091997	1435361_at	1.01598	0.971942	0.745076	0.807247	0.00769638	0.00517346	1435361_AT	ENSMUSG00000021904	Sema3g	sema domain, immunoglobulin domain (Ig), short basic domain, secreted, (semaphorin) 3G [Source:MGI Symbol;Acc:MGI:3041242]	AFFY_MOE430B,AFFY_MOUSE430_2
2356	0.000236166	0.00137156	0.0024438	1428503_a_at	0.960024	0.822384	0.724047	0.807611	0.0184235	0.00902629	1428503_A_AT	ENSMUSG00000021772	Nkiras1	NFKB inhibitor interacting Ras-like protein 1 [Source:MGI Symbol;Acc:MGI:1916971]	AFFY_MOE430A,AFFY_MOUSE430A_2,AFFY_MOUSE430_2
3301	0.00230829	0.0061711	0.00563579	1434571_at	0.955466	0.901628	0.808951	0.807806	0.0331837	0.0148524	1434571_AT	ENSMUSG00000037646	Vps13b	vacuolar protein sorting 13B [Source:MGI Symbol;Acc:MGI:1916380]	AFFY_MOE430B,AFFY_MOUSE430_2
5363	0.00182589	0.00364352	0.0219319	1442005_at	0.953071	1.03139	0.756295	0.807944	0.0263996	0.0355867	1442005_AT	None	None	None
1862	0.000440779	0.00303822	0.00139516	1451002_at	1.0034	0.898964	0.817053	0.808417	0.0244124	0.00651325	1451002_AT	ENSMUSG00000022477	Aco2	aconitase 2, mitochondrial [Source:MGI Symbol;Acc:MGI:87880]	AFFY_MOE430A,AFFY_MOUSE430A_2,AFFY_MOUSE430_2
2057	0.00211203	0.00494269	0.00175607	1424719_a_at	0.985574	0.885226	0.790509	0.808442	0.0297039	0.00738611	1424719_A_AT	ENSMUSG00000018411	Mapt	microtubule-associated protein tau [Source:MGI Symbol;Acc:MGI:97180]	AFFY_MOE430A,AFFY_MOUSE430A_2,AFFY_MOUSE430_2
3518	0.00232957	0.00147741	0.00655981	1442299_at	1.02719	0.930647	0.861119	0.80866	0.0189065	0.0162215	1442299_AT	None	None	None
3106	0.00322558	0.0148419	0.00482665	1435368_a_at	1.01718	1.03784	0.864711	0.808662	0.0472611	0.0135186	1435368_A_AT	ENSMUSG00000026496	Parp1	poly (ADP-ribose) polymerase family, member 1 [Source:MGI Symbol;Acc:MGI:1340806]	AFFY_MOE430A,AFFY_MOUSE430A_2,AFFY_MOUSE430_2
3575	0.000716325	0.00137192	0.00685821	1438031_at	0.981818	0.845855	0.746307	0.809437	0.0184235	0.0166862	1438031_AT	ENSMUSG00000071042	Rasgrp3	RAS, guanyl releasing protein 3 [Source:MGI Symbol;Acc:MGI:3028579]	AFFY_MOE430B,AFFY_MOUSE430_2
3819	0.00304953	0.00851852	0.00819885	1448908_at	0.99325	0.850009	0.818762	0.809498	0.0372612	0.0186799	1448908_AT	ENSMUSG00000028517	Plpp3	phospholipid phosphatase 3 [Source:MGI Symbol;Acc:MGI:1915166]	AFFY_MOE430A,AFFY_MOUSE430A_2,AFFY_MOUSE430_2
2215	0.00252299	0.0136552	0.00212628	1427073_at	1.02617	0.934679	0.849968	0.809937	0.0452503	0.00835344	1427073_AT	ENSMUSG00000038302	Afg1l	AFG1 like ATPase [Source:MGI Symbol;Acc:MGI:2148801]	AFFY_MOE430A,AFFY_MOUSE430A_2,AFFY_MOUSE430_2
5248	0.000798468	0.00247247	0.0204377	1415807_s_at	0.998255	0.778815	0.698364	0.809971	0.0229713	0.0338888	1415807_S_AT	ENSMUSG00000034120	Srsf2	serine/arginine-rich splicing factor 2 [Source:MGI Symbol;Acc:MGI:98284]	AFFY_MOE430A,AFFY_MOUSE430A_2,AFFY_MOUSE430_2
806	0.000408034	0.00318998	0.00018468	1456370_s_at	1.00357	0.896162	0.797546	0.810051	0.0248928	0.0019939	1456370_S_AT	ENSMUSG00000028608	Czib	CXXC motif containing zinc binding protein [Source:MGI Symbol;Acc:MGI:1921348]	AFFY_MOE430A,AFFY_MOUSE430A_2,AFFY_MOUSE430_2
4790	0.00283002	0.00638204	0.0156264	1416387_at	0.996211	0.884585	0.781318	0.810094	0.0336634	0.0283885	1416387_AT	ENSMUSG00000025417	Pip4k2c	phosphatidylinositol-5-phosphate 4-kinase, type II, gamma [Source:MGI Symbol;Acc:MGI:2152214]	AFFY_MOE430A,AFFY_MOUSE430A_2,AFFY_MOUSE430_2
2151	0.000747305	0.00254113	0.00197992	1417789_at	1.12306	1.07036	0.839633	0.810105	0.0230991	0.00800245	1417789_AT	ENSMUSG00000020676	Ccl11	chemokine (C-C motif) ligand 11 [Source:MGI Symbol;Acc:MGI:103576]	AFFY_MOE430A,AFFY_MOUSE430A_2,AFFY_MOUSE430_2
2880	0.00478968	0.0164302	0.00402928	1428565_at	0.976904	0.961158	0.864055	0.810545	0.0497834	0.0121704	1428565_AT	ENSMUSG00000015127	Unkl	unkempt family like zinc finger [Source:MGI Symbol;Acc:MGI:1921404]	AFFY_MOE430B,AFFY_MOUSE430_2
2657	0.00042647	0.000713921	0.00326813	1415733_a_at	1.02646	0.93807	0.844846	0.810914	0.0152752	0.0107035	1415733_A_AT	ENSMUSG00000078713	Tomm5	translocase of outer mitochondrial membrane 5 [Source:MGI Symbol;Acc:MGI:1915762]	AFFY_MOE430A,AFFY_MOE430B,AFFY_MOUSE430A_2,AFFY_MOUSE430_2
2620	0.000380416	0.000352454	0.00319375	1426387_x_at	0.994942	0.880257	0.761456	0.81144	0.0120169	0.0105942	1426387_X_AT	ENSMUSG00000095041	AC149090.1	None	AFFY_MOE430A,AFFY_MOUSE430A_2,AFFY_MOUSE430_2
4282	0.000946056	0.00491033	0.0112354	1451564_at	0.971609	0.885774	0.783466	0.812024	0.0295926	0.0228275	1451564_AT	ENSMUSG00000034422	Parp14	poly (ADP-ribose) polymerase family, member 14 [Source:MGI Symbol;Acc:MGI:1919489]	AFFY_MOE430A,AFFY_MOUSE430A_2,AFFY_MOUSE430_2
4334	0.0051351	0.0046375	0.0115408	1455171_at	0.979886	0.908806	0.771516	0.812135	0.0289992	0.0231721	1455171_AT	ENSMUSG00000045098	Kmt5b	lysine methyltransferase 5B [Source:MGI Symbol;Acc:MGI:2444557]	AFFY_MOE430A,AFFY_MOUSE430A_2,AFFY_MOUSE430_2
1506	0.000153324	0.00087376	0.000858406	1426666_a_at	0.999955	0.951956	0.878354	0.812207	0.0159453	0.00495907	1426666_A_AT	ENSMUSG00000036817	Sun1	Sad1 and UNC84 domain containing 1 [Source:MGI Symbol;Acc:MGI:1924303]	AFFY_MOE430A,AFFY_MOUSE430A_2,AFFY_MOUSE430_2
4571	0.00353172	0.000974416	0.0135025	1455028_at	0.979036	0.932793	0.795699	0.812222	0.0164996	0.0257052	1455028_AT	ENSMUSG00000018411	Mapt	microtubule-associated protein tau [Source:MGI Symbol;Acc:MGI:97180]	AFFY_MOE430B,AFFY_MOUSE430_2
5336	0.0128474	0.0146567	0.0216502	1428061_at	0.992823	0.857907	0.759343	0.812261	0.0469942	0.0352979	1428061_AT	ENSMUSG00000027018	Hat1	histone aminotransferase 1 [Source:MGI Symbol;Acc:MGI:96013]	AFFY_MOE430A,AFFY_MOUSE430A_2,AFFY_MOUSE430_2
379	5.51e-05	0.00170971	3.12e-05	1418859_at	1.01318	0.950173	0.854905	0.812293	0.020092	0.000714889	1418859_AT	ENSMUSG00000036615	Rfxap	regulatory factor X-associated protein [Source:MGI Symbol;Acc:MGI:2180854]	AFFY_MOE430A,AFFY_MOUSE430A_2,AFFY_MOUSE430_2
3450	0.00569251	0.010482	0.00624557	1455334_at	0.942005	0.873968	0.746255	0.812539	0.0407154	0.0157494	1455334_AT	ENSMUSG00000043090	Zfp866	zinc finger protein 866 [Source:MGI Symbol;Acc:MGI:3584369]	AFFY_MOE430B,AFFY_MOUSE430_2
2029	0.00156955	0.00631061	0.00169169	1435042_at	0.992728	0.959303	0.859894	0.812871	0.0335302	0.00725406	1435042_AT	None	None	None
520	6.07e-05	0.00447863	6.48e-05	1419174_at	1.02311	0.909947	0.90002	0.812948	0.0285774	0.0010844	1419174_AT	ENSMUSG00000036873	2410004B18Rik	RIKEN cDNA 2410004B18 gene [Source:MGI Symbol;Acc:MGI:1913671]	AFFY_MOE430A,AFFY_MOUSE430A_2,AFFY_MOUSE430_2
2662	0.0084639	0.0161414	0.00330181	1449138_at	0.968151	0.847084	0.770477	0.812991	0.0494065	0.0107935	1449138_AT	ENSMUSG00000025982	Sf3b1	splicing factor 3b, subunit 1 [Source:MGI Symbol;Acc:MGI:1932339]	AFFY_MOE430A,AFFY_MOUSE430A_2,AFFY_MOUSE430_2
4761	0.00679966	0.0101798	0.0152756	1427206_at	0.966508	0.881583	0.705769	0.813234	0.0401563	0.0279004	1427206_AT	ENSMUSG00000024527	Afg3l2	AFG3-like AAA ATPase 2 [Source:MGI Symbol;Acc:MGI:1916847]	AFFY_MOE430A,AFFY_MOUSE430A_2,AFFY_MOUSE430_2
5186	0.0147764	0.0129544	0.0197577	1422445_at	0.974935	0.892491	0.761952	0.813347	0.044308	0.0331537	1422445_AT	ENSMUSG00000027111	Itga6	integrin alpha 6 [Source:MGI Symbol;Acc:MGI:96605]	AFFY_MOE430A,AFFY_MOUSE430A_2,AFFY_MOUSE430_2
4011	0.00561213	0.0113233	0.00941939	1450685_at	0.96004	0.814735	0.705494	0.813402	0.0419763	0.02044	1450685_AT	ENSMUSG00000007656	Arpp19	cAMP-regulated phosphoprotein 19 [Source:MGI Symbol;Acc:MGI:1891691]	AFFY_MOE430A,AFFY_MOUSE430A_2,AFFY_MOUSE430_2
5166	0.00512549	0.000559689	0.0195304	1429191_at	0.975094	0.870516	0.811766	0.813586	0.0137369	0.0328985	1429191_AT	ENSMUSG00000040620	Dhx33	DEAH (Asp-Glu-Ala-His) box polypeptide 33 [Source:MGI Symbol;Acc:MGI:2445102]	AFFY_MOE430B,AFFY_MOUSE430_2
1952	0.00195919	0.0133176	0.00156372	1421847_at	1.02885	0.913867	0.884429	0.813701	0.0446243	0.00697104	1421847_AT	ENSMUSG00000029364	Wsb2	WD repeat and SOCS box-containing 2 [Source:MGI Symbol;Acc:MGI:2144041]	AFFY_MOE430A,AFFY_MOUSE430A_2,AFFY_MOUSE430_2
3307	0.0047366	0.0105444	0.00566211	1415756_a_at	1.01876	0.931541	0.825866	0.814064	0.040745	0.0148812	1415756_A_AT	ENSMUSG00000001018	Snapin	SNAP-associated protein [Source:MGI Symbol;Acc:MGI:1333745]	AFFY_MOE430A,AFFY_MOE430B,AFFY_MOUSE430A_2,AFFY_MOUSE430_2
5550	0.006808	0.00337553	0.0243627	1434395_at	0.974657	0.876041	0.7722	0.814203	0.0256501	0.0381932	1434395_AT	ENSMUSG00000008763	Man1a2	mannosidase, alpha, class 1A, member 2 [Source:MGI Symbol;Acc:MGI:104676]	AFFY_MOE430B,AFFY_MOUSE430_2
5571	0.00557505	0.00656318	0.0247708	1434558_at	0.995729	0.940304	0.704012	0.814224	0.0339553	0.0386925	1434558_AT	ENSMUSG00000040389	Wdr47	WD repeat domain 47 [Source:MGI Symbol;Acc:MGI:2139593]	AFFY_MOE430B,AFFY_MOUSE430_2
3902	0.000711301	0.000911127	0.00869257	1449702_at	1.0206	0.967254	0.759643	0.814335	0.0160818	0.0193817	1449702_AT	ENSMUSG00000053581	Zfand2a	zinc finger, AN1-type domain 2A [Source:MGI Symbol;Acc:MGI:2140729]	AFFY_MOE430A,AFFY_MOUSE430A_2,AFFY_MOUSE430_2
4296	0.00877573	0.0108734	0.0112929	1436248_at	0.960641	0.912066	0.786414	0.814494	0.0413185	0.022875	1436248_AT	ENSMUSG00000070565	Rasal2	RAS protein activator like 2 [Source:MGI Symbol;Acc:MGI:2443881]	AFFY_MOE430B,AFFY_MOUSE430_2
1304	4.93e-05	0.000283243	0.000611833	1423044_at	1.00675	0.855103	0.785548	0.814738	0.0110528	0.00408295	1423044_AT	ENSMUSG00000031485	Plpbp	pyridoxal phosphate binding protein [Source:MGI Symbol;Acc:MGI:1891207]	AFFY_MOE430A,AFFY_MOUSE430A_2,AFFY_MOUSE430_2
2109	0.00288564	0.0090804	0.00186248	1454961_at	0.983083	0.891637	0.810073	0.815645	0.0383023	0.00768481	1454961_AT	ENSMUSG00000022973	Synj1	synaptojanin 1 [Source:MGI Symbol;Acc:MGI:1354961]	AFFY_MOE430B,AFFY_MOUSE430_2
4057	0.00166087	0.000821966	0.00971587	1460356_at	0.995123	0.895391	0.769559	0.815761	0.0157176	0.0208395	1460356_AT	ENSMUSG00000001946	Esam	endothelial cell-specific adhesion molecule [Source:MGI Symbol;Acc:MGI:1916774]	AFFY_MOE430A,AFFY_MOUSE430A_2,AFFY_MOUSE430_2
1176	0.000215212	0.0110788	0.000453734	1434131_at	1.00743	0.902535	0.883547	0.815844	0.0416754	0.00335883	1434131_AT	ENSMUSG00000020375	Rufy1	RUN and FYVE domain containing 1 [Source:MGI Symbol;Acc:MGI:2429762]	AFFY_MOE430A,AFFY_MOUSE430A_2,AFFY_MOUSE430_2
1560	0.000482145	0.0037627	0.000932684	1426473_at	1.04207	0.943918	0.867558	0.816003	0.0268522	0.0052027	1426473_AT	ENSMUSG00000021811	Dnajc9	DnaJ heat shock protein family (Hsp40) member C9 [Source:MGI Symbol;Acc:MGI:1915326]	AFFY_MOE430A,AFFY_MOUSE430A_2,AFFY_MOUSE430_2
2864	0.00428786	0.00690426	0.00395992	1418732_s_at	0.996137	0.910656	0.790178	0.81679	0.0343759	0.0120319	1418732_S_AT	ENSMUSG00000005150	Wdr83	WD repeat domain containing 83 [Source:MGI Symbol;Acc:MGI:1915086]	AFFY_MOE430A,AFFY_MOUSE430A_2,AFFY_MOUSE430_2
4423	0.00320853	0.00812806	0.0123249	1428681_at	0.947232	0.89578	0.695699	0.816925	0.0365744	0.0242484	1428681_AT	ENSMUSG00000068284	Usf3	upstream transcription factor family member 3 [Source:MGI Symbol;Acc:MGI:2685454]	AFFY_MOE430B,AFFY_MOUSE430_2
5025	0.00398729	0.0037344	0.0179508	1422551_at	0.971336	0.855844	0.728143	0.817718	0.0268026	0.0310862	1422551_AT	ENSMUSG00000021327	Zkscan3	zinc finger with KRAB and SCAN domains 3 [Source:MGI Symbol;Acc:MGI:1919989]	AFFY_MOE430A,AFFY_MOUSE430A_2,AFFY_MOUSE430_2
2520	0.00090073	0.00301686	0.00288526	1458453_at	0.990955	0.909056	0.867881	0.817842	0.0243835	0.00995146	1458453_AT	ENSMUSG00000033060	Lmo7	LIM domain only 7 [Source:MGI Symbol;Acc:MGI:1353586]	AFFY_MOE430B,AFFY_MOUSE430_2
1203	5.29e-05	0.000112357	0.000492746	1416272_at	1.02223	0.860727	0.790404	0.817848	0.00752723	0.00356112	1416272_AT	ENSMUSG00000091512	Lamtor3	late endosomal/lysosomal adaptor, MAPK and MTOR activator 3 [Source:MGI Symbol;Acc:MGI:1929467]	AFFY_MOE430A,AFFY_MOUSE430A_2,AFFY_MOUSE430_2
830	0.0029176	0.0137375	0.000197521	1433702_at	0.967452	0.917916	0.730008	0.818742	0.0454021	0.00207088	1433702_AT	ENSMUSG00000046324	Ermp1	endoplasmic reticulum metallopeptidase 1 [Source:MGI Symbol;Acc:MGI:106250]	AFFY_MOE430A,AFFY_MOUSE430A_2,AFFY_MOUSE430_2
5231	0.0134742	0.00795133	0.0202559	1451741_a_at	1.00592	1.01387	0.828044	0.818874	0.0362899	0.033696	1451741_A_AT	ENSMUSG00000069089	Cdk7	cyclin-dependent kinase 7 [Source:MGI Symbol;Acc:MGI:102956]	AFFY_MOE430A,AFFY_MOUSE430A_2,AFFY_MOUSE430_2
2920	0.00151754	0.0111767	0.00416297	1437035_x_at	1.0403	0.885739	0.853396	0.818883	0.0418502	0.0124071	1437035_X_AT	None	None	None
3813	0.000756887	0.00497348	0.00813392	1445173_at	1.01739	0.923871	0.799851	0.81905	0.0297497	0.0185632	1445173_AT	ENSMUSG00000040729	Cep126	centrosomal protein 126 [Source:MGI Symbol;Acc:MGI:2680221]	AFFY_MOE430B,AFFY_MOUSE430_2
3612	0.0051238	0.0058331	0.00703076	1423957_at	0.994722	0.930726	0.793364	0.819286	0.032362	0.0169385	1423957_AT	ENSMUSG00000030609	Aen	apoptosis enhancing nuclease [Source:MGI Symbol;Acc:MGI:1915298]	AFFY_MOE430A,AFFY_MOUSE430A_2,AFFY_MOUSE430_2
4540	0.00648672	0.0166071	0.0133429	1420629_a_at	1.02358	0.99553	0.809638	0.819313	0.04985	0.025564	1420629_A_AT	ENSMUSG00000004069	Dnaja3	DnaJ heat shock protein family (Hsp40) member A3 [Source:MGI Symbol;Acc:MGI:1933786]	AFFY_MOE430A,AFFY_MOUSE430A_2,AFFY_MOUSE430_2
6014	0.00756896	0.012103	0.0323443	1435904_at	0.948984	0.901069	0.707937	0.819503	0.0431622	0.0467931	1435904_AT	ENSMUSG00000028842	Ago3	argonaute RISC catalytic subunit 3 [Source:MGI Symbol;Acc:MGI:2446634]	AFFY_MOE430B,AFFY_MOUSE430_2
1004	0.000893062	0.0131578	0.000321098	1415775_at	1.00476	0.884291	0.872415	0.820185	0.0444663	0.00278306	1415775_AT	ENSMUSG00000031353	Rbbp7	retinoblastoma binding protein 7, chromatin remodeling factor [Source:MGI Symbol;Acc:MGI:1194910]	AFFY_MOE430A,AFFY_MOUSE430A_2,AFFY_MOUSE430_2
3666	0.00266801	0.0104108	0.00731673	1416270_at	1.03343	0.934023	0.823949	0.820531	0.0405165	0.0173662	1416270_AT	ENSMUSG00000071662	Polr2g	polymerase (RNA) II (DNA directed) polypeptide G [Source:MGI Symbol;Acc:MGI:1914960]	AFFY_MOE430A,AFFY_MOUSE430A_2,AFFY_MOUSE430_2
3150	0.000223658	0.0017118	0.00504072	1449433_at	1.00008	0.911217	0.783235	0.820625	0.020092	0.0139252	1449433_AT	ENSMUSG00000005950	P2rx5	purinergic receptor P2X, ligand-gated ion channel, 5 [Source:MGI Symbol;Acc:MGI:2137026]	AFFY_MOE430A,AFFY_MOUSE430A_2,AFFY_MOUSE430_2
3526	0.00423505	0.010354	0.00658626	1449709_s_at	0.960055	0.86481	0.715989	0.820688	0.0404749	0.0162546	1449709_S_AT	ENSMUSG00000030850	Ate1	arginyltransferase 1 [Source:MGI Symbol;Acc:MGI:1333870]	AFFY_MOE430B,AFFY_MOUSE430_2
2003	6.8e-05	0.000670563	0.00165785	1417683_at	1.04002	0.938506	0.872628	0.82092	0.0149321	0.00718858	1417683_AT	ENSMUSG00000029433	Diablo	diablo, IAP-binding mitochondrial protein [Source:MGI Symbol;Acc:MGI:1913843]	AFFY_MOE430A,AFFY_MOUSE430A_2,AFFY_MOUSE430_2
625	0.000118762	0.00456739	9.77e-05	1417826_at	1.04057	0.949618	0.900475	0.82099	0.0288428	0.00134874	1417826_AT	ENSMUSG00000045410	Akr1e1	aldo-keto reductase family 1, member E1 [Source:MGI Symbol;Acc:MGI:1914758]	AFFY_MOE430A,AFFY_MOUSE430A_2,AFFY_MOUSE430_2
2457	0.000445407	0.00648584	0.00274242	1428880_at	1.03237	0.865414	0.852003	0.821	0.0338571	0.00971289	1428880_AT	ENSMUSG00000024668	Sdhaf2	succinate dehydrogenase complex assembly factor 2 [Source:MGI Symbol;Acc:MGI:1913322]	AFFY_MOE430A,AFFY_MOUSE430A_2,AFFY_MOUSE430_2
3802	0.00146452	0.00266958	0.00808151	1423112_at	1.01254	0.881987	0.691355	0.821033	0.0235584	0.0184921	1423112_AT	ENSMUSG00000078578	Ube2d3	ubiquitin-conjugating enzyme E2D 3 [Source:MGI Symbol;Acc:MGI:1913355]	AFFY_MOE430A,AFFY_MOUSE430A_2,AFFY_MOUSE430_2
1295	0.000602686	0.00295899	0.000602171	1427887_at	1.01504	0.966058	0.846777	0.821317	0.024203	0.0040464	1427887_AT	ENSMUSG00000027651	Rprd1b	regulation of nuclear pre-mRNA domain containing 1B [Source:MGI Symbol;Acc:MGI:1917720]	AFFY_MOE430A,AFFY_MOUSE430A_2,AFFY_MOUSE430_2
793	4.84e-05	0.000726596	0.000176661	1449712_s_at	1.02947	0.931712	0.879923	0.821409	0.0153094	0.00193859	1449712_S_AT	ENSMUSG00000019210	Atp6v1e1	ATPase, H+ transporting, lysosomal V1 subunit E1 [Source:MGI Symbol;Acc:MGI:894326]	AFFY_MOE430A,AFFY_MOUSE430A_2,AFFY_MOUSE430_2
4755	0.00956431	0.0130392	0.0151979	1433555_at	0.98075	0.907887	0.73986	0.821936	0.0443351	0.0278075	1433555_AT	ENSMUSG00000021890	Eaf1	ELL associated factor 1 [Source:MGI Symbol;Acc:MGI:1921677]	AFFY_MOE430B,AFFY_MOUSE430_2
2346	0.00402626	0.0102889	0.00241693	1422653_at	1.00266	0.85093	0.816489	0.821951	0.0403853	0.0089651	1422653_AT	ENSMUSG00000056267	Cep70	centrosomal protein 70 [Source:MGI Symbol;Acc:MGI:1915371]	AFFY_MOE430A,AFFY_MOUSE430A_2,AFFY_MOUSE430_2
4539	0.0115704	0.0142211	0.0133549	1452252_at	0.99901	0.889872	0.805722	0.822487	0.0462797	0.025564	1452252_AT	ENSMUSG00000004356	Utp20	UTP20 small subunit processome component [Source:MGI Symbol;Acc:MGI:1917933]	AFFY_MOE430A,AFFY_MOUSE430A_2,AFFY_MOUSE430_2
3415	0.00411982	0.00492494	0.00614468	1424212_at	1.03926	1.00133	0.862253	0.822487	0.0296587	0.0156217	1424212_AT	ENSMUSG00000037204	Atg101	autophagy related 101 [Source:MGI Symbol;Acc:MGI:1915368]	AFFY_MOE430A,AFFY_MOUSE430A_2,AFFY_MOUSE430_2
4891	0.0147603	0.0126305	0.0166639	1434178_at	0.991875	0.966715	0.785938	0.822506	0.0438163	0.0296216	1434178_AT	ENSMUSG00000038056	Kmt2c	lysine (K)-specific methyltransferase 2C [Source:MGI Symbol;Acc:MGI:2444959]	AFFY_MOE430B,AFFY_MOUSE430_2
5089	0.00694426	0.00796905	0.0187863	1428496_at	0.955278	0.864792	0.746148	0.822546	0.0363452	0.0321176	1428496_AT	ENSMUSG00000035139	Secisbp2	SECIS binding protein 2 [Source:MGI Symbol;Acc:MGI:1922670]	AFFY_MOE430B,AFFY_MOUSE430_2
3352	0.00082608	0.000139391	0.00587512	1427904_s_at	1.00708	0.958536	0.873262	0.823261	0.00798354	0.0152459	1427904_S_AT	ENSMUSG00000024082	Ndufaf7	NADH:ubiquinone oxidoreductase complex assembly factor 7 [Source:MGI Symbol;Acc:MGI:1920944]	AFFY_MOE430A,AFFY_MOUSE430A_2,AFFY_MOUSE430_2
314	5.55e-05	0.00346555	2.24e-05	1416023_at	0.998901	0.932323	0.877746	0.823559	0.0258563	0.00062078	1416023_AT	ENSMUSG00000028773	Fabp3	fatty acid binding protein 3, muscle and heart [Source:MGI Symbol;Acc:MGI:95476]	AFFY_MOE430A,AFFY_MOUSE430A_2,AFFY_MOUSE430_2
3517	0.00801175	0.0140049	0.00655597	1449314_at	1.00003	0.928779	0.751298	0.824362	0.0459626	0.0162212	1449314_AT	ENSMUSG00000022306	Zfpm2	zinc finger protein, multitype 2 [Source:MGI Symbol;Acc:MGI:1334444]	AFFY_MOE430A,AFFY_MOUSE430A_2,AFFY_MOUSE430_2
4228	0.00594767	0.00448733	0.0108333	1453104_at	0.970905	0.948616	0.807566	0.825012	0.0285911	0.0223001	1453104_AT	ENSMUSG00000063358	Mapk1	mitogen-activated protein kinase 1 [Source:MGI Symbol;Acc:MGI:1346858]	AFFY_MOE430B,AFFY_MOUSE430_2
4074	0.00318396	0.00697832	0.00982569	1417810_a_at	0.961062	0.938039	0.803062	0.825475	0.0344633	0.0209875	1417810_A_AT	ENSMUSG00000016664	Pacsin2	protein kinase C and casein kinase substrate in neurons 2 [Source:MGI Symbol;Acc:MGI:1345153]	AFFY_MOE430A,AFFY_MOUSE430A_2,AFFY_MOUSE430_2
1807	0.000533387	0.00351406	0.00130473	1415696_at	0.995723	0.90542	0.714895	0.825584	0.0260091	0.00628319	1415696_AT	ENSMUSG00000020088	Sar1a	secretion associated Ras related GTPase 1A [Source:MGI Symbol;Acc:MGI:98230]	AFFY_MOE430A,AFFY_MOE430B,AFFY_MOUSE430A_2,AFFY_MOUSE430_2
5443	0.0119579	0.0156725	0.0230823	1441693_at	1.00182	0.936411	0.792763	0.825765	0.0485518	0.0368898	1441693_AT	None	None	None
5279	0.0105576	0.0096858	0.0209001	1454637_at	0.970235	0.992617	0.781305	0.825818	0.0393491	0.0344521	1454637_AT	ENSMUSG00000029312	Klhl8	kelch-like 8 [Source:MGI Symbol;Acc:MGI:2179430]	AFFY_MOE430B,AFFY_MOUSE430_2
3967	0.00575227	0.00652584	0.00907516	1439371_x_at	0.999319	0.859002	0.81166	0.825981	0.0339047	0.0199072	1439371_X_AT	None	None	None
1280	0.00259127	0.0102424	0.000584177	1451783_a_at	1.00647	0.918151	0.741857	0.82653	0.0403116	0.00396807	1451783_A_AT	ENSMUSG00000026585	Kifap3	kinesin-associated protein 3 [Source:MGI Symbol;Acc:MGI:107566]	AFFY_MOE430A,AFFY_MOUSE430A_2,AFFY_MOUSE430_2
3962	0.00491038	0.0048657	0.00903679	1434082_at	0.965031	0.939371	0.793603	0.826836	0.0295085	0.0198481	1434082_AT	ENSMUSG00000020015	Cdk17	cyclin-dependent kinase 17 [Source:MGI Symbol;Acc:MGI:97517]	AFFY_MOE430B,AFFY_MOUSE430_2
5851	0.0125897	0.00311472	0.0294382	1424726_at	0.992249	0.880566	0.843724	0.82703	0.0246731	0.0437825	1424726_AT	ENSMUSG00000055912	Tmem150a	transmembrane protein 150A [Source:MGI Symbol;Acc:MGI:2385244]	AFFY_MOE430A,AFFY_MOUSE430A_2,AFFY_MOUSE430_2
1761	0.000182106	0.00054493	0.00124622	1437875_at	0.964958	0.972	0.795408	0.827117	0.0137369	0.00613743	1437875_AT	ENSMUSG00000037933	Bicd2	BICD cargo adaptor 2 [Source:MGI Symbol;Acc:MGI:1924145]	AFFY_MOE430B,AFFY_MOUSE430_2
6032	0.0123835	0.010651	0.0326653	1434509_at	0.982655	0.874081	0.750852	0.827134	0.040975	0.0471243	1434509_AT	ENSMUSG00000037533	Rapgef6	Rap guanine nucleotide exchange factor (GEF) 6 [Source:MGI Symbol;Acc:MGI:2384761]	AFFY_MOE430B,AFFY_MOUSE430_2
5483	0.00900666	0.00199109	0.0236668	1428470_at	1.01155	0.858354	0.815787	0.827731	0.0211954	0.0375364	1428470_AT	ENSMUSG00000021357	Exoc2	exocyst complex component 2 [Source:MGI Symbol;Acc:MGI:1913732]	AFFY_MOE430B,AFFY_MOUSE430_2
656	0.00151913	0.0109772	0.000106558	1424069_at	1.01378	0.915843	0.820904	0.828075	0.041478	0.00141349	1424069_AT	ENSMUSG00000024581	Napg	N-ethylmaleimide sensitive fusion protein attachment protein gamma [Source:MGI Symbol;Acc:MGI:104561]	AFFY_MOE430A,AFFY_MOUSE430A_2,AFFY_MOUSE430_2
5535	0.0141492	0.00724089	0.024203	1460623_at	0.999221	0.878875	0.806215	0.828079	0.0350057	0.0380491	1460623_AT	ENSMUSG00000059182	Skap2	src family associated phosphoprotein 2 [Source:MGI Symbol;Acc:MGI:1889206]	AFFY_MOE430B,AFFY_MOUSE430_2
5194	0.0100091	0.0141328	0.0198022	1421253_at	1.00966	0.940981	0.830878	0.828124	0.0461802	0.0331764	1421253_AT	ENSMUSG00000049134	Nrap	nebulin-related anchoring protein [Source:MGI Symbol;Acc:MGI:1098765]	AFFY_MOE430A,AFFY_MOUSE430A_2,AFFY_MOUSE430_2
3998	0.00145246	0.00504222	0.00936015	1417255_at	0.982737	0.782902	0.804025	0.828366	0.0298669	0.0203689	1417255_AT	ENSMUSG00000024169	Ift140	intraflagellar transport 140 [Source:MGI Symbol;Acc:MGI:2146906]	AFFY_MOE430A,AFFY_MOUSE430A_2,AFFY_MOUSE430_2
3179	0.00589134	0.0122652	0.00513222	1460182_at	0.976155	0.907237	0.807382	0.828709	0.0433517	0.0140481	1460182_AT	ENSMUSG00000022808	Snx4	sorting nexin 4 [Source:MGI Symbol;Acc:MGI:1916400]	AFFY_MOE430A,AFFY_MOUSE430A_2,AFFY_MOUSE430_2
3182	0.00267268	0.00423918	0.00514327	1425561_at	0.999351	0.941468	0.763382	0.828748	0.028045	0.0140656	1425561_AT	ENSMUSG00000013736	Trnt1	tRNA nucleotidyl transferase, CCA-adding, 1 [Source:MGI Symbol;Acc:MGI:1917297]	AFFY_MOE430A,AFFY_MOUSE430A_2,AFFY_MOUSE430_2
1732	0.000981736	0.00505051	0.00119826	1460585_x_at	0.997843	0.937418	0.875865	0.82953	0.0298669	0.00601434	1460585_X_AT	ENSMUSG00000023452	Pisd	phosphatidylserine decarboxylase [Source:MGI Symbol;Acc:MGI:2445114]	AFFY_MOE430B,AFFY_MOUSE430_2
3209	0.00458823	0.0103725	0.00522659	1451381_at	0.995998	0.925185	0.851971	0.829864	0.0404749	0.0141732	1451381_AT	ENSMUSG00000035642	Aamdc	adipogenesis associated Mth938 domain containing [Source:MGI Symbol;Acc:MGI:1913523]	AFFY_MOE430A,AFFY_MOUSE430A_2,AFFY_MOUSE430_2
5414	0.00958725	0.00459597	0.0227496	1451990_at	1.04237	0.980665	0.836775	0.829982	0.0289184	0.0365657	1451990_AT	ENSMUSG00000024277	Mapre2	microtubule-associated protein, RP/EB family, member 2 [Source:MGI Symbol;Acc:MGI:106271]	AFFY_MOE430A,AFFY_MOUSE430A_2,AFFY_MOUSE430_2
195	7.83e-07	2.88e-05	8.86e-06	1455013_at	1.03274	0.898071	0.849852	0.830053	0.00448088	0.000391369	1455013_AT	ENSMUSG00000064145	Arih2	ariadne RBR E3 ubiquitin protein ligase 2 [Source:MGI Symbol;Acc:MGI:1344361]	AFFY_MOE430A,AFFY_MOUSE430A_2,AFFY_MOUSE430_2
2941	0.00232726	0.00361841	0.00423823	1455153_at	0.991311	0.946021	0.825817	0.830728	0.0263743	0.0125283	1455153_AT	ENSMUSG00000041258	Zfp236	zinc finger protein 236 [Source:MGI Symbol;Acc:MGI:1926950]	AFFY_MOE430B,AFFY_MOUSE430_2
3165	0.000183843	0.0001481	0.00509356	1426810_at	0.998446	0.80148	0.74394	0.831391	0.0082087	0.0139887	1426810_AT	ENSMUSG00000053470	Kdm3a	lysine (K)-specific demethylase 3A [Source:MGI Symbol;Acc:MGI:98847]	AFFY_MOE430A,AFFY_MOUSE430A_2,AFFY_MOUSE430_2
1142	0.000350075	0.013821	0.000423166	1457215_at	1.04211	0.976705	0.914007	0.832941	0.0455215	0.00322615	1457215_AT	ENSMUSG00000085069	Prdm16os	Prdm16 opposite strand transcript [Source:MGI Symbol;Acc:MGI:3651882]	AFFY_MOE430B,AFFY_MOUSE430_2
4712	0.00331621	0.0100937	0.0147706	1455010_at	1.01942	0.931826	0.821522	0.833124	0.0400871	0.0272766	1455010_AT	ENSMUSG00000074578	Zfas1	zinc finger, NFX1-type containing 1, antisense RNA 1 [Source:MGI Symbol;Acc:MGI:1916199]	AFFY_MOE430B,AFFY_MOUSE430_2
3240	0.00028144	0.00101177	0.00540349	1434829_at	0.958874	0.953381	0.764371	0.833701	0.0167363	0.0145122	1434829_AT	ENSMUSG00000034342	Cbl	Casitas B-lineage lymphoma [Source:MGI Symbol;Acc:MGI:88279]	AFFY_MOE430B,AFFY_MOUSE430_2
1575	0.000530748	0.00319241	0.000958168	1448799_s_at	1.03388	1.03226	0.86327	0.833886	0.0248928	0.00529138	1448799_S_AT	ENSMUSG00000045948	Mrps12	mitochondrial ribosomal protein S12 [Source:MGI Symbol;Acc:MGI:1346333]	AFFY_MOE430A,AFFY_MOUSE430A_2,AFFY_MOUSE430_2
2588	0.00218552	0.0153116	0.00308773	1433783_at	0.991681	0.942159	0.875821	0.83399	0.0481187	0.0103823	1433783_AT	ENSMUSG00000021798	Ldb3	LIM domain binding 3 [Source:MGI Symbol;Acc:MGI:1344412]	AFFY_MOE430A,AFFY_MOUSE430A_2,AFFY_MOUSE430_2
5399	0.00296093	0.00329008	0.0224608	1424917_a_at	1.03469	0.886678	0.683767	0.83531	0.0253099	0.0362019	1424917_A_AT	ENSMUSG00000041895	Wipi1	WD repeat domain, phosphoinositide interacting 1 [Source:MGI Symbol;Acc:MGI:1261864]	AFFY_MOE430A,AFFY_MOUSE430A_2,AFFY_MOUSE430_2
5165	0.0191149	0.0140773	0.0195191	1434564_at	0.975763	0.853596	0.83337	0.835872	0.0460529	0.0328858	1434564_AT	ENSMUSG00000016477	E2f3	E2F transcription factor 3 [Source:MGI Symbol;Acc:MGI:1096340]	AFFY_MOE430B,AFFY_MOUSE430_2
888	0.000140031	0.00217206	0.000243705	1417573_at	0.995654	0.911435	0.870325	0.836424	0.0220444	0.0023882	1417573_AT	ENSMUSG00000026766	Mmadhc	methylmalonic aciduria (cobalamin deficiency) cblD type, with homocystinuria [Source:MGI Symbol;Acc:MGI:1923786]	AFFY_MOE430A,AFFY_MOUSE430A_2,AFFY_MOUSE430_2
5098	0.00345083	0.0112445	0.018863	1426359_at	0.967388	0.862177	0.818414	0.836441	0.0419263	0.0321717	1426359_AT	ENSMUSG00000094410	Gm38394	predicted gene, 38394 [Source:MGI Symbol;Acc:MGI:5614057]	AFFY_MOE430A,AFFY_MOUSE430A_2,AFFY_MOUSE430_2
5752	0.020879	0.0165478	0.027787	1438024_at	0.994204	0.901532	0.82191	0.836592	0.0497967	0.0420307	1438024_AT	ENSMUSG00000021371	Mcur1	mitochondrial calcium uniporter regulator 1 [Source:MGI Symbol;Acc:MGI:1923387]	AFFY_MOE430B,AFFY_MOUSE430_2
5046	0.018345	0.0149705	0.0182404	1431085_a_at	1.0202	0.97301	0.863585	0.837653	0.0474066	0.0314516	1431085_A_AT	ENSMUSG00000019795	Pcmt1	protein-L-isoaspartate (D-aspartate) O-methyltransferase 1 [Source:MGI Symbol;Acc:MGI:97502]	AFFY_MOE430A,AFFY_MOUSE430A_2,AFFY_MOUSE430_2
1527	0.000158297	0.00583759	0.000897468	1416849_at	1.05246	0.981037	0.902363	0.838147	0.032362	0.00511288	1416849_AT	ENSMUSG00000037710	Cisd1	CDGSH iron sulfur domain 1 [Source:MGI Symbol;Acc:MGI:1261855]	AFFY_MOE430A,AFFY_MOUSE430A_2,AFFY_MOUSE430_2
5049	0.00256831	0.000752546	0.0182573	1428830_at	0.979312	0.887464	0.802661	0.838531	0.0153124	0.0314666	1428830_AT	None	None	None
5702	0.00290574	0.0032153	0.026704	1451137_a_at	0.986432	0.927295	0.764623	0.838628	0.0250117	0.0407467	1451137_A_AT	ENSMUSG00000003778	Brd8	bromodomain containing 8 [Source:MGI Symbol;Acc:MGI:1925906]	AFFY_MOE430A,AFFY_MOUSE430A_2,AFFY_MOUSE430_2
5187	0.0131082	0.0100567	0.0197779	1454994_at	0.990961	0.879396	0.805537	0.839066	0.0400604	0.0331624	1454994_AT	ENSMUSG00000026705	Klhl20	kelch-like 20 [Source:MGI Symbol;Acc:MGI:2444855]	AFFY_MOE430B,AFFY_MOUSE430_2
5516	0.0135935	0.0143851	0.0239704	1448363_at	0.972242	0.840332	0.771303	0.839428	0.0465869	0.0378156	1448363_AT	ENSMUSG00000053110	Yap1	yes-associated protein 1 [Source:MGI Symbol;Acc:MGI:103262]	AFFY_MOE430A,AFFY_MOUSE430A_2,AFFY_MOUSE430_2
2467	0.000207127	0.00109841	0.00276263	1432367_a_at	1.01932	0.875008	0.807998	0.839623	0.0171064	0.00974479	1432367_A_AT	ENSMUSG00000005262	Ufd1	ubiquitin recognition factor in ER-associated degradation 1 [Source:MGI Symbol;Acc:MGI:109353]	AFFY_MOE430A,AFFY_MOUSE430A_2,AFFY_MOUSE430_2
2241	0.000694783	0.00137149	0.00221079	1417630_at	0.992478	0.883354	0.803961	0.839917	0.0184235	0.00858067	1417630_AT	ENSMUSG00000028708	Mknk1	MAP kinase-interacting serine/threonine kinase 1 [Source:MGI Symbol;Acc:MGI:894316]	AFFY_MOE430A,AFFY_MOUSE430A_2,AFFY_MOUSE430_2
5274	0.00978399	0.0154342	0.0208239	1433910_at	0.964242	0.843589	0.759444	0.84007	0.048271	0.0343591	1433910_AT	ENSMUSG00000035248	Tut7	terminal uridylyl transferase 7 [Source:MGI Symbol;Acc:MGI:2387179]	AFFY_MOE430A,AFFY_MOUSE430A_2,AFFY_MOUSE430_2
4480	0.0034798	0.00407693	0.0128329	1428198_at	0.99807	0.897058	0.805506	0.840291	0.0275196	0.0249088	1428198_AT	ENSMUSG00000027259	Adal	adenosine deaminase-like [Source:MGI Symbol;Acc:MGI:1923144]	AFFY_MOE430B,AFFY_MOUSE430_2
3274	0.0019293	0.00447938	0.00553945	1441208_at	1.00079	0.87675	0.830225	0.840391	0.0285774	0.0147234	1441208_AT	ENSMUSG00000025421	Hdhd2	haloacid dehalogenase-like hydrolase domain containing 2 [Source:MGI Symbol;Acc:MGI:1924237]	AFFY_MOE430B,AFFY_MOUSE430_2
1586	0.000706415	0.0050014	0.000973721	1427207_s_at	0.977179	0.92312	0.736521	0.841537	0.0297784	0.00534106	1427207_S_AT	ENSMUSG00000024527	Afg3l2	AFG3-like AAA ATPase 2 [Source:MGI Symbol;Acc:MGI:1916847]	AFFY_MOE430A,AFFY_MOUSE430A_2,AFFY_MOUSE430_2
6065	0.00452373	0.00145119	0.0334123	1452929_at	0.967553	0.927531	0.775379	0.841577	0.0187362	0.0479375	1452929_AT	ENSMUSG00000049550	Clip1	CAP-GLY domain containing linker protein 1 [Source:MGI Symbol;Acc:MGI:1928401]	AFFY_MOE430A,AFFY_MOUSE430A_2,AFFY_MOUSE430_2
2879	0.00179612	0.0124563	0.00402684	1450490_at	0.987879	0.988814	0.882748	0.841762	0.043586	0.0121704	1450490_AT	None	None	None
5066	0.00270737	0.00406404	0.0185872	1455668_at	0.92236	0.895568	0.773208	0.841963	0.0275196	0.0319215	1455668_AT	ENSMUSG00000054823	Nsd3	nuclear receptor binding SET domain protein 3 [Source:MGI Symbol;Acc:MGI:2142581]	AFFY_MOE430B,AFFY_MOUSE430_2
5574	0.00747826	0.00488884	0.0248096	1428395_at	1.00023	0.892317	0.825436	0.842585	0.0295436	0.0387321	1428395_AT	ENSMUSG00000038780	Smurf1	SMAD specific E3 ubiquitin protein ligase 1 [Source:MGI Symbol;Acc:MGI:1923038]	AFFY_MOE430B,AFFY_MOUSE430_2
1492	0.000382257	0.00115205	0.000835746	1448787_at	1.03087	0.913236	0.856484	0.842867	0.0173532	0.00487444	1448787_AT	ENSMUSG00000041716	Gm20604	predicted gene 20604 [Source:MGI Symbol;Acc:MGI:5305180]	AFFY_MOE430A,AFFY_MOUSE430A_2,AFFY_MOUSE430_2
3364	0.00725547	0.0112439	0.00592232	1448154_at	1.00114	0.88722	0.82898	0.843708	0.0419263	0.0153199	1448154_AT	ENSMUSG00000004558	Ndrg2	N-myc downstream regulated gene 2 [Source:MGI Symbol;Acc:MGI:1352498]	AFFY_MOE430A,AFFY_MOUSE430A_2,AFFY_MOUSE430_2
5804	0.00386841	0.00110531	0.0286336	1454711_at	0.955452	0.973077	0.800122	0.844622	0.0171451	0.0429115	1454711_AT	ENSMUSG00000022263	Trio	triple functional domain (PTPRF interacting) [Source:MGI Symbol;Acc:MGI:1927230]	AFFY_MOE430A,AFFY_MOUSE430A_2,AFFY_MOUSE430_2
4992	0.00804539	0.0119547	0.0176169	1431274_a_at	1.05152	0.980138	0.767657	0.845558	0.0429342	0.0307097	1431274_A_AT	ENSMUSG00000024359	Hspa9	heat shock protein 9 [Source:MGI Symbol;Acc:MGI:96245]	AFFY_MOE430A,AFFY_MOUSE430A_2,AFFY_MOUSE430_2
2343	0.000745504	0.00307601	0.00241465	1421135_a_at	1.02116	0.976841	0.844188	0.845598	0.0245573	0.00896052	1421135_A_AT	ENSMUSG00000020515	Cnot8	CCR4-NOT transcription complex, subunit 8 [Source:MGI Symbol;Acc:MGI:1916375]	AFFY_MOE430A,AFFY_MOUSE430A_2,AFFY_MOUSE430_2
2469	0.00091099	0.00351383	0.00277678	1420811_a_at	0.988949	0.834265	0.754083	0.845924	0.0260091	0.00975911	1420811_A_AT	ENSMUSG00000006932	Ctnnb1	catenin (cadherin associated protein), beta 1 [Source:MGI Symbol;Acc:MGI:88276]	AFFY_MOE430A,AFFY_MOUSE430A_2,AFFY_MOUSE430_2
3725	0.00401901	0.0052654	0.00764864	1454995_at	0.998556	0.957054	0.833705	0.846147	0.0306895	0.017868	1454995_AT	ENSMUSG00000028194	Ddah1	dimethylarginine dimethylaminohydrolase 1 [Source:MGI Symbol;Acc:MGI:1916469]	AFFY_MOE430B,AFFY_MOUSE430_2
1920	0.00375572	0.0116517	0.00149314	1419668_at	1.0049	0.964074	0.798288	0.846301	0.0424255	0.00676381	1419668_AT	ENSMUSG00000029156	Sgcb	sarcoglycan, beta (dystrophin-associated glycoprotein) [Source:MGI Symbol;Acc:MGI:1346523]	AFFY_MOE430A,AFFY_MOUSE430A_2,AFFY_MOUSE430_2
5403	0.00665481	0.0104939	0.02258	1415785_a_at	0.982632	0.883955	0.721801	0.846436	0.0407305	0.0363671	1415785_A_AT	ENSMUSG00000025613	Cct8	chaperonin containing Tcp1, subunit 8 (theta) [Source:MGI Symbol;Acc:MGI:107183]	AFFY_MOE430A,AFFY_MOUSE430A_2,AFFY_MOUSE430_2
1961	3.77e-05	0.000462838	0.00158049	1436380_at	0.995919	0.8994	0.728239	0.846751	0.0130767	0.00700756	1436380_AT	ENSMUSG00000026490	Cdc42bpa	CDC42 binding protein kinase alpha [Source:MGI Symbol;Acc:MGI:2441841]	AFFY_MOE430B,AFFY_MOUSE430_2
621	3.98e-05	0.000444474	9.58e-05	1451988_s_at	1.02827	0.897138	0.859274	0.848098	0.0128073	0.00134243	1451988_S_AT	ENSMUSG00000038467	Chmp4b	charged multivesicular body protein 4B [Source:MGI Symbol;Acc:MGI:1922858]	AFFY_MOE430A,AFFY_MOUSE430A_2,AFFY_MOUSE430_2
2951	0.00285731	0.00822717	0.00427107	1417801_a_at	1.0067	0.946276	0.898413	0.848179	0.0366645	0.0125894	1417801_A_AT	ENSMUSG00000036528	Ppfibp2	PTPRF interacting protein, binding protein 2 (liprin beta 2) [Source:MGI Symbol;Acc:MGI:894649]	AFFY_MOE430A,AFFY_MOUSE430A_2,AFFY_MOUSE430_2
5427	0.00447063	0.000744774	0.022933	1452933_at	1.01679	0.9631	0.814953	0.848884	0.0153124	0.0367655	1452933_AT	ENSMUSG00000079610	Ankrd39	ankyrin repeat domain 39 [Source:MGI Symbol;Acc:MGI:1914816]	AFFY_MOE430B,AFFY_MOUSE430_2
2395	0.00556843	0.0127577	0.00256235	1460429_at	0.992216	0.901768	0.823954	0.849116	0.0440376	0.00931006	1460429_AT	ENSMUSG00000023932	Cdc5l	cell division cycle 5-like (S. pombe) [Source:MGI Symbol;Acc:MGI:1918952]	AFFY_MOE430A,AFFY_MOUSE430A_2,AFFY_MOUSE430_2
5234	0.0118459	0.00784335	0.0202946	1453078_at	1.0534	0.94008	0.796837	0.849516	0.0361448	0.03374	1453078_AT	ENSMUSG00000031242	2610002M06Rik	RIKEN cDNA 2610002M06 gene [Source:MGI Symbol;Acc:MGI:1914278]	AFFY_MOE430B,AFFY_MOUSE430_2
5429	0.00502413	0.00124329	0.0229388	1428484_at	1.01502	0.820606	0.805193	0.849629	0.0177363	0.036768	1428484_AT	ENSMUSG00000029822	Osbpl3	oxysterol binding protein-like 3 [Source:MGI Symbol;Acc:MGI:1918970]	AFFY_MOE430B,AFFY_MOUSE430_2
2231	0.00485977	0.0134865	0.00216646	1448554_s_at	0.969236	0.938546	0.86241	0.850291	0.0448795	0.00844646	1448554_S_AT	ENSMUSG00000040752	Myh6	myosin, heavy polypeptide 6, cardiac muscle, alpha [Source:MGI Symbol;Acc:MGI:97255]	AFFY_MOE430A,AFFY_MOUSE430A_2,AFFY_MOUSE430_2
5699	0.0115365	0.00247055	0.0266331	1439448_x_at	1.04096	1.09032	0.901044	0.850318	0.0229713	0.040667	1439448_X_AT	ENSMUSG00000058569	Tmed9	transmembrane p24 trafficking protein 9 [Source:MGI Symbol;Acc:MGI:1914761]	AFFY_MOE430A,AFFY_MOUSE430A_2,AFFY_MOUSE430_2
4189	0.000185464	0.000498128	0.0106118	1419920_s_at	0.986167	0.886867	0.770775	0.853364	0.0134742	0.0220409	1419920_S_AT	ENSMUSG00000022710	Usp7	ubiquitin specific peptidase 7 [Source:MGI Symbol;Acc:MGI:2182061]	AFFY_MOE430A,AFFY_MOUSE430A_2,AFFY_MOUSE430_2
5557	0.0140378	0.0157671	0.0245344	1416147_at	1.03666	0.823345	0.72902	0.853452	0.0487917	0.038413	1416147_AT	ENSMUSG00000020361	Hspa4	heat shock protein 4 [Source:MGI Symbol;Acc:MGI:1342292]	AFFY_MOE430A,AFFY_MOUSE430A_2,AFFY_MOUSE430_2
1608	0.000158882	0.000627065	0.000996121	1417208_at	1.02311	0.95382	0.91375	0.854393	0.0144358	0.00538541	1417208_AT	ENSMUSG00000022244	Amacr	alpha-methylacyl-CoA racemase [Source:MGI Symbol;Acc:MGI:1098273]	AFFY_MOE430A,AFFY_MOUSE430A_2,AFFY_MOUSE430_2
4962	0.00902888	0.0100328	0.0173068	1456538_at	0.971536	0.838415	0.857383	0.854444	0.0400115	0.030323	1456538_AT	ENSMUSG00000026504	Sdccag8	serologically defined colon cancer antigen 8 [Source:MGI Symbol;Acc:MGI:1924066]	AFFY_MOE430B,AFFY_MOUSE430_2
5451	0.00662355	0.00663635	0.0231513	1418495_at	1.01138	0.828153	0.751241	0.854511	0.0340504	0.0369588	1418495_AT	ENSMUSG00000027387	Zc3h8	zinc finger CCCH type containing 8 [Source:MGI Symbol;Acc:MGI:1930128]	AFFY_MOE430A,AFFY_MOUSE430A_2,AFFY_MOUSE430_2
5613	0.0097601	0.0112591	0.0253841	1455823_at	0.999861	0.791566	0.786571	0.854793	0.0419422	0.0393451	1455823_AT	ENSMUSG00000025235	Bbs4	Bardet-Biedl syndrome 4 (human) [Source:MGI Symbol;Acc:MGI:2143311]	AFFY_MOE430B,AFFY_MOUSE430_2
5472	0.021422	0.0167338	0.0234785	1441553_at	1.00439	0.896757	0.844017	0.855255	0.0499256	0.0373374	1441553_AT	ENSMUSG00000034021	Pds5b	PDS5 cohesin associated factor B [Source:MGI Symbol;Acc:MGI:2140945]	AFFY_MOE430B,AFFY_MOUSE430_2
4052	0.00612986	0.00660735	0.00969629	1434188_at	1.04309	0.963359	0.860866	0.856033	0.034022	0.0208236	1434188_AT	ENSMUSG00000009378	Slc16a12	solute carrier family 16 (monocarboxylic acid transporters), member 12 [Source:MGI Symbol;Acc:MGI:2147716]	AFFY_MOE430B,AFFY_MOUSE430_2
5716	0.0159862	0.00794565	0.0269748	1435778_at	0.992575	0.943145	0.845643	0.857017	0.0362899	0.0410663	1435778_AT	ENSMUSG00000035569	Ankrd11	ankyrin repeat domain 11 [Source:MGI Symbol;Acc:MGI:1924337]	AFFY_MOE430B,AFFY_MOUSE430_2
1740	0.000322107	0.0156051	0.00120861	1441000_at	1.06872	0.95881	0.939409	0.857287	0.0484676	0.0060439	1441000_AT	ENSMUSG00000086909	Gm4926	predicted gene 4926 [Source:MGI Symbol;Acc:MGI:3646427]	AFFY_MOE430B,AFFY_MOUSE430_2
3155	0.00502349	0.0122034	0.00506735	1424104_at	1.0102	0.943516	0.876842	0.858232	0.0432692	0.0139669	1424104_AT	ENSMUSG00000028821	Syf2	SYF2 homolog, RNA splicing factor (S. cerevisiae) [Source:MGI Symbol;Acc:MGI:1915842]	AFFY_MOE430A,AFFY_MOUSE430A_2,AFFY_MOUSE430_2
4429	0.00675481	0.0155114	0.0123699	1440880_at	0.988197	0.90261	0.85095	0.858365	0.0482933	0.0243056	1440880_AT	ENSMUSG00000062526	Mppe1	metallophosphoesterase 1 [Source:MGI Symbol;Acc:MGI:2661311]	AFFY_MOE430B,AFFY_MOUSE430_2
3594	0.0027473	0.00299416	0.006959	1427259_at	0.999998	0.909295	0.8307	0.858765	0.02437	0.0168181	1427259_AT	ENSMUSG00000029833	Trim24	tripartite motif-containing 24 [Source:MGI Symbol;Acc:MGI:109275]	AFFY_MOE430A,AFFY_MOUSE430A_2,AFFY_MOUSE430_2
4871	0.00405844	0.00904898	0.0164789	1437017_at	1.00979	0.909449	0.843241	0.859051	0.0382068	0.0294383	1437017_AT	ENSMUSG00000047434	Xxylt1	xyloside xylosyltransferase 1 [Source:MGI Symbol;Acc:MGI:2146443]	AFFY_MOE430B,AFFY_MOUSE430_2
4720	0.00226834	0.0101375	0.0149123	1429787_x_at	1.01428	0.877231	0.850579	0.86088	0.0400983	0.027488	1429787_X_AT	ENSMUSG00000019923	Zwint	ZW10 interactor [Source:MGI Symbol;Acc:MGI:1289227]	AFFY_MOE430A,AFFY_MOUSE430A_2,AFFY_MOUSE430_2
3622	0.00238476	0.00225353	0.00709421	1425239_at	1.0187	0.877921	0.916224	0.861257	0.0221522	0.0170441	1425239_AT	ENSMUSG00000022948	Setd4	SET domain containing 4 [Source:MGI Symbol;Acc:MGI:2136890]	AFFY_MOE430A,AFFY_MOUSE430A_2,AFFY_MOUSE430_2
3296	0.00321452	0.00836882	0.00561191	1423906_at	0.996987	0.994395	0.864024	0.86127	0.037021	0.0148131	1423906_AT	ENSMUSG00000031839	Hsbp1	heat shock factor binding protein 1 [Source:MGI Symbol;Acc:MGI:1915446]	AFFY_MOE430A,AFFY_MOUSE430A_2,AFFY_MOUSE430_2
2970	0.0044909	0.00881485	0.00433051	1451225_at	0.985547	0.963654	0.876164	0.861544	0.037834	0.0126772	1451225_AT	ENSMUSG00000043733	Ptpn11	protein tyrosine phosphatase, non-receptor type 11 [Source:MGI Symbol;Acc:MGI:99511]	AFFY_MOE430A,AFFY_MOUSE430A_2,AFFY_MOUSE430_2
3184	0.00632757	0.0149406	0.00514913	1456798_at	1.0284	0.873852	0.876436	0.861567	0.0473636	0.0140694	1456798_AT	None	None	None
6050	0.0148374	0.00949747	0.0331458	1434035_at	0.988033	0.852359	0.808667	0.862234	0.0391321	0.0476752	1434035_AT	ENSMUSG00000029131	Dnajb6	DnaJ heat shock protein family (Hsp40) member B6 [Source:MGI Symbol;Acc:MGI:1344381]	AFFY_MOE430A,AFFY_MOUSE430A_2,AFFY_MOUSE430_2
4876	0.0143967	0.0100832	0.0165252	1434808_at	1.05919	0.909975	0.881752	0.863001	0.0400861	0.0294858	1434808_AT	ENSMUSG00000044702	Palb2	partner and localizer of BRCA2 [Source:MGI Symbol;Acc:MGI:3040695]	AFFY_MOE430B,AFFY_MOUSE430_2
1657	0.000489492	0.00626573	0.00106362	1432431_s_at	1.04416	0.915017	0.882307	0.863295	0.03343	0.00558238	1432431_S_AT	ENSMUSG00000068205	Macrod2	MACRO domain containing 2 [Source:MGI Symbol;Acc:MGI:1920149]	AFFY_MOE430A,AFFY_MOUSE430A_2,AFFY_MOUSE430_2
6081	0.0102241	0.0124468	0.0336602	1457285_at	1.04582	0.985759	0.706262	0.863632	0.043586	0.0481503	1457285_AT	ENSMUSG00000022228	Zscan26	zinc finger and SCAN domain containing 26 [Source:MGI Symbol;Acc:MGI:3531417]	AFFY_MOE430A,AFFY_MOUSE430A_2,AFFY_MOUSE430_2
3238	0.00362494	0.00989262	0.00539597	1435348_at	0.96089	0.902675	0.798054	0.86391	0.0397624	0.0145015	1435348_AT	None	None	None
3905	0.00771365	0.00785449	0.00870422	1429113_at	0.995108	0.912081	0.864327	0.864392	0.0361448	0.0193904	1429113_AT	ENSMUSG00000045114	Prrt2	proline-rich transmembrane protein 2 [Source:MGI Symbol;Acc:MGI:1916267]	AFFY_MOE430B,AFFY_MOUSE430_2
2372	0.00118383	0.0108511	0.00249244	1423187_at	1.03724	0.918716	0.943727	0.864857	0.0413061	0.00914264	1423187_AT	ENSMUSG00000031950	Gabarapl2	gamma-aminobutyric acid (GABA) A receptor-associated protein-like 2 [Source:MGI Symbol;Acc:MGI:1890602]	AFFY_MOE430A,AFFY_MOUSE430A_2,AFFY_MOUSE430_2
554	0.000106777	0.00300703	7.67e-05	1416478_a_at	1.01847	0.918973	0.904252	0.865321	0.0243835	0.00120477	1416478_A_AT	ENSMUSG00000019179	Mdh2	malate dehydrogenase 2, NAD (mitochondrial) [Source:MGI Symbol;Acc:MGI:97050]	AFFY_MOE430A,AFFY_MOUSE430A_2,AFFY_MOUSE430_2
4412	1.96e-05	6.76e-05	0.0122182	1435032_at	0.963428	0.961181	0.736938	0.865742	0.00635165	0.0240781	1435032_AT	ENSMUSG00000034243	Golgb1	golgi autoantigen, golgin subfamily b, macrogolgin 1 [Source:MGI Symbol;Acc:MGI:1099447]	AFFY_MOE430B,AFFY_MOUSE430_2
4788	0.00098568	0.000694715	0.0156158	1451668_at	1.00435	0.938587	0.780714	0.866312	0.0150252	0.0283811	1451668_AT	ENSMUSG00000033557	Fam20b	family with sequence similarity 20, member B [Source:MGI Symbol;Acc:MGI:2443990]	AFFY_MOE430A,AFFY_MOUSE430A_2,AFFY_MOUSE430_2
5511	0.0144036	0.00479877	0.0239136	1418578_at	1.00699	0.917472	0.901669	0.867285	0.0293495	0.0377589	1418578_AT	ENSMUSG00000025357	Dgka	diacylglycerol kinase, alpha [Source:MGI Symbol;Acc:MGI:102952]	AFFY_MOE430A,AFFY_MOUSE430A_2,AFFY_MOUSE430_2
4212	0.0024225	0.00313001	0.0107216	1424367_a_at	0.97069	1.02132	0.825543	0.867614	0.0246731	0.0221509	1424367_A_AT	ENSMUSG00000025813	Homer2	homer scaffolding protein 2 [Source:MGI Symbol;Acc:MGI:1347354]	AFFY_MOE430A,AFFY_MOUSE430A_2,AFFY_MOUSE430_2
5799	0.00899877	0.00940475	0.0285567	1435295_at	0.991215	0.970388	0.821981	0.867664	0.0389744	0.0428523	1435295_AT	ENSMUSG00000034973	Dop1a	DOP1 leucine zipper like protein A [Source:MGI Symbol;Acc:MGI:1289294]	AFFY_MOE430B,AFFY_MOUSE430_2
5138	0.00535799	0.0028253	0.0192198	1443836_x_at	0.999042	0.898882	0.821006	0.867681	0.023963	0.0325517	1443836_X_AT	ENSMUSG00000032512	Wdr48	WD repeat domain 48 [Source:MGI Symbol;Acc:MGI:1914811]	AFFY_MOE430B,AFFY_MOUSE430_2
1401	0.000454409	0.00208537	0.000734817	1426468_at	1.0241	0.985475	0.90129	0.867946	0.0216291	0.00456415	1426468_AT	ENSMUSG00000028608	Czib	CXXC motif containing zinc binding protein [Source:MGI Symbol;Acc:MGI:1921348]	AFFY_MOE430A,AFFY_MOUSE430A_2,AFFY_MOUSE430_2
2820	0.000997031	0.00183737	0.00381007	1434997_at	1.02256	0.899831	0.855311	0.871133	0.0207647	0.011754	1434997_AT	ENSMUSG00000038481	Cdk19	cyclin-dependent kinase 19 [Source:MGI Symbol;Acc:MGI:1925584]	AFFY_MOE430B,AFFY_MOUSE430_2
3135	0.00126202	0.00375593	0.00499035	1451379_at	1.01576	0.985865	0.874248	0.871182	0.0268522	0.013852	1451379_AT	ENSMUSG00000027519	Rab22a	RAB22A, member RAS oncogene family [Source:MGI Symbol;Acc:MGI:105072]	AFFY_MOE430A,AFFY_MOUSE430A_2,AFFY_MOUSE430_2
1747	5.31e-05	0.000241916	0.00122495	1420157_s_at	1.00927	0.907192	0.842756	0.872677	0.0101698	0.0061013	1420157_S_AT	ENSMUSG00000038762	Abcf1	ATP-binding cassette, sub-family F (GCN20), member 1 [Source:MGI Symbol;Acc:MGI:1351658]	AFFY_MOE430A,AFFY_MOUSE430A_2,AFFY_MOUSE430_2
1907	0.00286224	0.0108406	0.00147366	1423936_at	0.989308	0.87705	0.889837	0.873838	0.0412845	0.00672643	1423936_AT	ENSMUSG00000016946	Kctd5	potassium channel tetramerisation domain containing 5 [Source:MGI Symbol;Acc:MGI:1916509]	AFFY_MOE430A,AFFY_MOUSE430A_2,AFFY_MOUSE430_2
2533	0.000725947	0.000933972	0.00292984	1452153_at	0.998729	0.898454	0.859595	0.873864	0.0161757	0.0100574	1452153_AT	ENSMUSG00000058594	Fbh1	F-box DNA helicase 1 [Source:MGI Symbol;Acc:MGI:1354699]	AFFY_MOE430A,AFFY_MOUSE430A_2,AFFY_MOUSE430_2
3245	0.00902745	0.0167135	0.00542361	1421820_a_at	0.992528	0.877983	0.890423	0.876574	0.0499256	0.0145417	1421820_A_AT	ENSMUSG00000009073	Nf2	neurofibromin 2 [Source:MGI Symbol;Acc:MGI:97307]	AFFY_MOE430A,AFFY_MOUSE430A_2,AFFY_MOUSE430_2
4626	0.000174207	0.000432228	0.0140478	1448403_at	1.00071	1.00659	0.731314	0.877315	0.0125794	0.0264196	1448403_AT	ENSMUSG00000024493	Lars	leucyl-tRNA synthetase [Source:MGI Symbol;Acc:MGI:1913808]	AFFY_MOE430A,AFFY_MOUSE430A_2,AFFY_MOUSE430_2
4682	0.0138903	0.0130337	0.0145297	1446557_at	1.05122	1.07104	0.902477	0.877566	0.0443351	0.0269876	1446557_AT	ENSMUSG00000063446	Plppr1	phospholipid phosphatase related 1 [Source:MGI Symbol;Acc:MGI:2445015]	AFFY_MOE430B,AFFY_MOUSE430_2
5489	0.0160853	0.011668	0.0236809	1430720_at	1.0254	0.968953	0.849259	0.877702	0.0424299	0.03754	1430720_AT	None	None	None
5882	0.026385	0.0137597	0.0300104	1423185_a_at	1.02383	0.943658	0.895719	0.878562	0.0454238	0.0443906	1423185_A_AT	ENSMUSG00000028437	Ubap1	ubiquitin-associated protein 1 [Source:MGI Symbol;Acc:MGI:2149543]	AFFY_MOE430A,AFFY_MOUSE430A_2,AFFY_MOUSE430_2
717	0.000750851	0.00613435	0.000134503	1426567_a_at	1.02722	0.950756	0.859804	0.878706	0.0331354	0.00163242	1426567_A_AT	ENSMUSG00000034006	Pqlc1	PQ loop repeat containing 1 [Source:MGI Symbol;Acc:MGI:1914193]	AFFY_MOE430A,AFFY_MOUSE430A_2,AFFY_MOUSE430_2
5069	0.00388487	0.00383581	0.0186188	1416607_at	1.02494	0.865446	0.788571	0.87894	0.0269473	0.0319471	1416607_AT	ENSMUSG00000031938	4931406C07Rik	RIKEN cDNA 4931406C07 gene [Source:MGI Symbol;Acc:MGI:1918234]	AFFY_MOE430A,AFFY_MOUSE430A_2,AFFY_MOUSE430_2
2882	0.000525596	0.00155019	0.0040392	1455341_at	0.980397	0.910204	0.809752	0.879233	0.0193438	0.0121961	1455341_AT	ENSMUSG00000024841	Eif1ad	eukaryotic translation initiation factor 1A domain containing [Source:MGI Symbol;Acc:MGI:1917110]	AFFY_MOE430B,AFFY_MOUSE430_2
4430	0.000381202	0.000788657	0.012393	1429557_at	1.02158	0.934301	0.737639	0.880632	0.0154919	0.024344	1429557_AT	ENSMUSG00000027353	Mcm8	minichromosome maintenance 8 homologous recombination repair factor [Source:MGI Symbol;Acc:MGI:1913884]	AFFY_MOE430B,AFFY_MOUSE430_2
4711	0.00088693	0.00138496	0.0147587	1456563_at	0.995717	0.95091	0.813987	0.881125	0.0184792	0.0272617	1456563_AT	ENSMUSG00000045094	Arhgef37	Rho guanine nucleotide exchange factor (GEF) 37 [Source:MGI Symbol;Acc:MGI:3045339]	AFFY_MOE430B,AFFY_MOUSE430_2
3210	0.00199229	0.00755766	0.00524228	1422051_a_at	1.02973	0.902625	0.865383	0.881353	0.0356383	0.0142113	1422051_A_AT	ENSMUSG00000024462	Gabbr1	gamma-aminobutyric acid (GABA) B receptor, 1 [Source:MGI Symbol;Acc:MGI:1860139]	AFFY_MOE430A,AFFY_MOUSE430A_2,AFFY_MOUSE430_2
459	8.18e-06	0.000554985	4.99e-05	1428266_at	0.996457	0.950301	0.923022	0.881435	0.0137369	0.000946034	1428266_AT	ENSMUSG00000059741	Myl3	myosin, light polypeptide 3 [Source:MGI Symbol;Acc:MGI:97268]	AFFY_MOE430A,AFFY_MOUSE430A_2,AFFY_MOUSE430_2
2739	0.00174683	0.00220462	0.00351544	1451974_at	1.01962	0.883686	0.900658	0.881467	0.0220513	0.0111688	1451974_AT	ENSMUSG00000039050	Osbpl2	oxysterol binding protein-like 2 [Source:MGI Symbol;Acc:MGI:2442832]	AFFY_MOE430A,AFFY_MOUSE430A_2,AFFY_MOUSE430_2
3650	0.000737201	0.000107039	0.00724421	1437647_at	0.983958	0.902239	0.875144	0.881756	0.00738101	0.017271	1437647_AT	ENSMUSG00000038914	Dido1	death inducer-obliterator 1 [Source:MGI Symbol;Acc:MGI:1344352]	AFFY_MOE430B,AFFY_MOUSE430_2
5649	0.0182873	0.0145144	0.0259256	1460559_at	0.983262	0.820284	0.864388	0.883743	0.0468042	0.03993	1460559_AT	ENSMUSG00000032194	Kank2	KN motif and ankyrin repeat domains 2 [Source:MGI Symbol;Acc:MGI:2384568]	AFFY_MOE430B,AFFY_MOUSE430_2
5954	0.0138815	0.00424124	0.0311667	1423442_a_at	1.01146	0.883321	0.874926	0.88445	0.028045	0.0455513	1423442_A_AT	ENSMUSG00000035949	Fbxw2	F-box and WD-40 domain protein 2 [Source:MGI Symbol;Acc:MGI:1353435]	AFFY_MOE430A,AFFY_MOUSE430A_2,AFFY_MOUSE430_2
4058	0.00090233	0.00217502	0.00971997	1449711_at	1.0286	0.941489	0.830853	0.885441	0.0220444	0.0208395	1449711_AT	None	None	None
4344	0.00233546	0.00187788	0.0116383	1424365_at	1.02918	0.905041	0.865019	0.887825	0.0208235	0.023314	1424365_AT	ENSMUSG00000054091	1810037I17Rik	RIKEN cDNA 1810037I17 gene [Source:MGI Symbol;Acc:MGI:1914954]	AFFY_MOE430A,AFFY_MOUSE430A_2,AFFY_MOUSE430_2
2434	1.37e-05	4.58e-05	0.00265961	1455631_at	1.03343	0.847019	0.754172	0.889641	0.00513195	0.0095086	1455631_AT	ENSMUSG00000019188	H13	histocompatibility 13 [Source:MGI Symbol;Acc:MGI:95886]	AFFY_MOE430A,AFFY_MOUSE430A_2,AFFY_MOUSE430_2
4345	0.00566148	0.00615924	0.011652	1455675_a_at	0.985051	0.911078	0.861788	0.890299	0.0331837	0.0233281	1455675_A_AT	ENSMUSG00000030846	Tial1	Tia1 cytotoxic granule-associated RNA binding protein-like 1 [Source:MGI Symbol;Acc:MGI:107913]	AFFY_MOE430A,AFFY_MOUSE430A_2,AFFY_MOUSE430_2
538	3.76e-06	0.000837659	7.29e-05	1427768_s_at	1.00235	0.953561	0.937316	0.890565	0.0157176	0.00117856	1427768_S_AT	ENSMUSG00000059741	Myl3	myosin, light polypeptide 3 [Source:MGI Symbol;Acc:MGI:97268]	AFFY_MOE430A,AFFY_MOUSE430A_2,AFFY_MOUSE430_2
6033	0.000742404	0.00134951	0.0326712	1448106_at	0.986851	0.886481	0.766032	0.891071	0.0184235	0.047125	1448106_AT	ENSMUSG00000030327	Necap1	NECAP endocytosis associated 1 [Source:MGI Symbol;Acc:MGI:1914852]	AFFY_MOE430A,AFFY_MOUSE430A_2,AFFY_MOUSE430_2
5428	0.00939792	0.00942926	0.02293	1417919_at	1.00454	0.912923	0.830831	0.89421	0.0389802	0.0367655	1417919_AT	ENSMUSG00000026275	Ppp1r7	protein phosphatase 1, regulatory subunit 7 [Source:MGI Symbol;Acc:MGI:1913635]	AFFY_MOE430A,AFFY_MOUSE430A_2,AFFY_MOUSE430_2
4456	0.0104347	0.00868852	0.0125532	1433982_at	1.00233	1.03434	0.909619	0.894973	0.0376719	0.0245147	1433982_AT	ENSMUSG00000032267	Usp28	ubiquitin specific peptidase 28 [Source:MGI Symbol;Acc:MGI:2442293]	AFFY_MOE430B,AFFY_MOUSE430_2
1776	0.00480652	0.0145273	0.00126523	1451587_a_at	1.02382	0.907463	0.887745	0.895728	0.0468042	0.0061973	1451587_A_AT	ENSMUSG00000040843	Tiprl	TIP41, TOR signalling pathway regulator-like (S. cerevisiae) [Source:MGI Symbol;Acc:MGI:1915087]	AFFY_MOE430A,AFFY_MOUSE430A_2,AFFY_MOUSE430_2
5940	0.00612691	0.00141339	0.0309202	1447827_x_at	0.984145	0.910543	0.869474	0.897615	0.0185866	0.0452976	1447827_X_AT	None	None	None
2720	0.00398428	0.00813724	0.0034574	1416829_at	1.01272	0.930958	0.893337	0.898476	0.0365744	0.0110611	1416829_AT	ENSMUSG00000025393	Atp5b	ATP synthase, H+ transporting mitochondrial F1 complex, beta subunit [Source:MGI Symbol;Acc:MGI:107801]	AFFY_MOE430A,AFFY_MOUSE430A_2,AFFY_MOUSE430_2
2958	0.00611843	0.014485	0.00430861	1451203_at	1.00126	0.944232	0.888751	0.900806	0.0468042	0.0126532	1451203_AT	ENSMUSG00000018893	Mb	myoglobin [Source:MGI Symbol;Acc:MGI:96922]	AFFY_MOE430A,AFFY_MOUSE430A_2,AFFY_MOUSE430_2
5608	0.0188592	0.0127115	0.025292	1449377_at	1.01578	0.956111	0.884336	0.900851	0.0439997	0.0392456	1449377_AT	ENSMUSG00000032606	Nicn1	nicolin 1 [Source:MGI Symbol;Acc:MGI:1913507]	AFFY_MOE430A,AFFY_MOUSE430A_2,AFFY_MOUSE430_2
3292	0.00450446	0.00941888	0.00559787	1415749_a_at	1.01784	0.936953	0.833101	0.90431	0.0389744	0.0147973	1415749_A_AT	ENSMUSG00000028646	Rragc	Ras-related GTP binding C [Source:MGI Symbol;Acc:MGI:1858751]	AFFY_MOE430A,AFFY_MOE430B,AFFY_MOUSE430A_2,AFFY_MOUSE430_2
4452	0.00386262	0.00487623	0.0125306	1420754_at	1.00107	0.91747	0.868615	0.910428	0.0295085	0.0244877	1420754_AT	ENSMUSG00000026803	Ttf1	transcription termination factor, RNA polymerase I [Source:MGI Symbol;Acc:MGI:105044]	AFFY_MOE430A,AFFY_MOUSE430A_2,AFFY_MOUSE430_2
3315	0.00686936	0.0109027	0.00567905	1421031_a_at	1.02143	0.859939	0.908722	0.910503	0.04134	0.0149077	1421031_A_AT	ENSMUSG00000043421	Hilpda	hypoxia inducible lipid droplet associated [Source:MGI Symbol;Acc:MGI:1916823]	AFFY_MOE430A,AFFY_MOUSE430A_2,AFFY_MOUSE430_2
4948	0.00520138	0.0015828	0.017162	1416941_s_at	0.992251	0.965938	0.906545	0.916817	0.0195971	0.0301766	1416941_S_AT	ENSMUSG00000040731	Eif4h	eukaryotic translation initiation factor 4H [Source:MGI Symbol;Acc:MGI:1341822]	AFFY_MOE430A,AFFY_MOUSE430A_2,AFFY_MOUSE430_2
5438	0.00813696	0.00384774	0.0230527	1431432_at	1.05832	0.955757	0.895226	0.919579	0.0269589	0.0368813	1431432_AT	ENSMUSG00000062929	Cfl2	cofilin 2, muscle [Source:MGI Symbol;Acc:MGI:101763]	AFFY_MOE430B,AFFY_MOUSE430_2
5946	0.0103885	0.00255692	0.0310432	1455067_at	1.02023	0.951332	0.907018	0.926343	0.0231124	0.0454319	1455067_AT	ENSMUSG00000026979	Psd4	pleckstrin and Sec7 domain containing 4 [Source:MGI Symbol;Acc:MGI:2674093]	AFFY_MOE430B,AFFY_MOUSE430_2
3566	0.00844505	0.012413	0.00677206	1431411_a_at	1.01694	0.969681	0.907813	0.931774	0.0435733	0.016521	1431411_A_AT	ENSMUSG00000018565	Elp5	elongator acetyltransferase complex subunit 5 [Source:MGI Symbol;Acc:MGI:1859017]	AFFY_MOE430A,AFFY_MOUSE430A_2,AFFY_MOUSE430_2
5551	0.0141784	0.011082	0.0243678	1450952_at	1.00947	0.94688	0.918802	0.943822	0.0416754	0.0381932	1450952_AT	ENSMUSG00000038583	Pln	phospholamban [Source:MGI Symbol;Acc:MGI:97622]	AFFY_MOE430A,AFFY_MOUSE430A_2,AFFY_MOUSE430_2
N = 1507 Concordant (00both Gly and Arg)downregulated genes
Directionality mismatch:
5000	6.95e-05	0.0123072	0.0177057	1448890_at	1.08102	0.826577	1.40762	0.829643	0.0434023	0.0308136	1448890_AT	ENSMUSG00000055148	Klf2	Kruppel-like factor 2 (lung) [Source:MGI Symbol;Acc:MGI:1342772]	AFFY_MOE430A,AFFY_MOUSE430A_2,AFFY_MOUSE430_2
5529	8.33e-05	0.00395775	0.0241547	1427038_at	1.08838	1.19918	1.37913	0.833291	0.0271619	0.0379978	1427038_AT	ENSMUSG00000045573	Penk	preproenkephalin [Source:MGI Symbol;Acc:MGI:104629]	AFFY_MOE430A,AFFY_MOUSE430A_2,AFFY_MOUSE430_2
	Net = 1505 Concordant downregulated transcripts.
	Individual genes with human counterpart = 1199
4922	0.000152771	0.00136121	0.0169057	1445009_at	0.958218	1.14515	1.21403	1.04625	0.0184235	0.029889	1445009_AT	None	None	None
4568	0.0033767	0.00534031	0.0134864	1427962_at	0.951559	0.989439	1.10521	1.04641	0.0309191	0.0256873	1427962_AT	ENSMUSG00000063605	Ccdc102a	coiled-coil domain containing 102A [Source:MGI Symbol;Acc:MGI:2686927]	AFFY_MOE430A,AFFY_MOUSE430A_2,AFFY_MOUSE430_2
5991	0.0125531	0.0134678	0.0318442	1436998_at	0.976523	0.995707	1.08777	1.05031	0.0448687	0.046254	1436998_AT	ENSMUSG00000044352	Sowaha	sosondowah ankyrin repeat domain family member A [Source:MGI Symbol;Acc:MGI:2687280]	AFFY_MOE430A,AFFY_MOUSE430A_2,AFFY_MOUSE430_2
4050	0.00322206	0.00531249	0.00968267	1455616_at	0.956332	1.02113	1.10253	1.05154	0.0308195	0.0208093	1455616_AT	ENSMUSG00000030232	Aebp2	AE binding protein 2 [Source:MGI Symbol;Acc:MGI:1338038]	AFFY_MOE430B,AFFY_MOUSE430_2
5980	0.00220231	0.005552	0.0316374	1447173_at	0.989788	1.04227	1.15543	1.05797	0.0314884	0.0460382	1447173_AT	ENSMUSG00000074653	Lrrc31	leucine rich repeat containing 31 [Source:MGI Symbol;Acc:MGI:2443864]	AFFY_MOE430B,AFFY_MOUSE430_2
4998	0.00538953	0.00391325	0.0176684	1417020_at	0.980545	1.0055	1.07203	1.05827	0.0271123	0.0307573	1417020_AT	ENSMUSG00000031518	Spata4	spermatogenesis associated 4 [Source:MGI Symbol;Acc:MGI:1916531]	AFFY_MOE430A,AFFY_MOUSE430A_2,AFFY_MOUSE430_2
5064	0.00115643	0.00206498	0.0185584	1460252_s_at	0.945897	1.07977	1.18776	1.06587	0.0215269	0.0318893	1460252_S_AT	ENSMUSG00000057895	Zfp105	zinc finger protein 105 [Source:MGI Symbol;Acc:MGI:1277119]	AFFY_MOE430A,AFFY_MOUSE430A_2,AFFY_MOUSE430_2
4961	0.0115787	0.0116521	0.0172801	1436764_at	0.986987	1.03652	1.07829	1.06603	0.0424255	0.0303108	1436764_AT	ENSMUSG00000025812	Pard3	par-3 family cell polarity regulator [Source:MGI Symbol;Acc:MGI:2135608]	AFFY_MOE430B,AFFY_MOUSE430_2
4957	0.00896891	0.00825727	0.0172375	1440263_at	0.954514	1.01516	1.11376	1.06623	0.0367167	0.0302588	1440263_AT	ENSMUSG00000079036	Alkbh1	alkB homolog 1, histone H2A dioxygenase [Source:MGI Symbol;Acc:MGI:2384034]	AFFY_MOE430B,AFFY_MOUSE430_2
4427	0.00764335	0.0103705	0.0123574	1418198_a_at	0.998188	1.09036	1.10169	1.07016	0.0404749	0.0242905	1418198_A_AT	ENSMUSG00000002320	Tm9sf1	transmembrane 9 superfamily member 1 [Source:MGI Symbol;Acc:MGI:1921390]	AFFY_MOE430A,AFFY_MOUSE430A_2,AFFY_MOUSE430_2
753	0.00105882	0.00771152	0.00015843	1447096_at	0.961153	1.0356	1.08903	1.07512	0.0358459	0.00182846	1447096_AT	None	None	None
3309	0.00727555	0.0129503	0.00565512	1425470_at	0.980687	1.04111	1.07437	1.08147	0.044308	0.0148812	1425470_AT	None	None	None
4813	0.00192885	0.00720752	0.0158265	1418609_at	0.989941	1.08744	1.22067	1.08294	0.0349782	0.0286147	1418609_AT	ENSMUSG00000026984	Il1f6	interleukin 1 family, member 6 [Source:MGI Symbol;Acc:MGI:1859324]	AFFY_MOE430A,AFFY_MOUSE430A_2,AFFY_MOUSE430_2
4258	0.00469571	0.00958449	0.0110373	1421602_at	0.96915	1.06667	1.14821	1.08415	0.0392075	0.0225568	1421602_AT	ENSMUSG00000005202	Shbg	sex hormone binding globulin [Source:MGI Symbol;Acc:MGI:98295]	AFFY_MOE430A,AFFY_MOUSE430A_2,AFFY_MOUSE430_2
2606	0.00537492	0.0125877	0.00313369	1440659_at	0.959454	1.13772	1.15479	1.0848	0.0437311	0.0104601	1440659_AT	None	None	None
3843	0.0076432	0.00789887	0.00837446	1459140_at	0.986374	1.06812	1.08828	1.08529	0.0362663	0.018961	1459140_AT	ENSMUSG00000064138	Fam172a	family with sequence similarity 172, member A [Source:MGI Symbol;Acc:MGI:1915925]	AFFY_MOE430B,AFFY_MOUSE430_2
4983	0.00880245	0.00659229	0.0175096	1445881_at	0.958124	1.1972	1.12829	1.0869	0.0340134	0.0305715	1445881_AT	None	None	None
3343	0.0057439	0.0157785	0.00581606	1433721_x_at	1.02083	1.09495	1.15699	1.08701	0.0487917	0.015129	1433721_X_AT	ENSMUSG00000039001	Rps21	ribosomal protein S21 [Source:MGI Symbol;Acc:MGI:1913731]	AFFY_MOE430A,AFFY_MOUSE430A_2,AFFY_MOUSE430_2
5148	0.000208509	0.000558472	0.0192819	1442232_at	0.97009	1.13363	1.24652	1.08845	0.0137369	0.0325934	1442232_AT	ENSMUSG00000074737	C530025M09Rik	RIKEN cDNA C530025M09 gene [Source:MGI Symbol;Acc:MGI:2442090]	AFFY_MOE430B,AFFY_MOUSE430_2
1757	0.000667034	0.00721906	0.00123873	1418625_s_at	0.999654	1.00913	1.08214	1.09021	0.0349782	0.00613511	1418625_S_AT	None	None	None
4362	0.00773642	0.0101721	0.0118058	1443013_at	0.979436	1.11528	1.15156	1.09453	0.0401451	0.023543	1443013_AT	None	None	None
5596	0.0121675	0.015364	0.0250726	1433989_at	0.987373	1.14607	1.17067	1.09911	0.0481966	0.038989	1433989_AT	ENSMUSG00000030307	Slc6a11	solute carrier family 6 (neurotransmitter transporter, GABA), member 11 [Source:MGI Symbol;Acc:MGI:95630]	AFFY_MOE430B,AFFY_MOUSE430_2
4721	0.00457286	0.0123669	0.0149128	1426256_at	1.01642	1.03048	1.10435	1.10206	0.0434991	0.027488	1426256_AT	ENSMUSG00000062580	Timm17a	translocase of inner mitochondrial membrane 17a [Source:MGI Symbol;Acc:MGI:1343131]	AFFY_MOE430A,AFFY_MOUSE430A_2,AFFY_MOUSE430_2
4837	0.0017107	0.00285716	0.0161253	1457188_at	0.910817	1.14767	1.21544	1.10276	0.023963	0.0290103	1457188_AT	None	None	None
4819	0.0110213	0.0118506	0.0159212	1446408_at	0.99945	1.08699	1.14727	1.103	0.0427901	0.0287381	1446408_AT	None	None	None
5534	0.00918899	0.00287506	0.0241843	1431569_a_at	0.998236	1.00135	1.11325	1.10344	0.023963	0.0380289	1431569_A_AT	ENSMUSG00000026344	Lypd1	Ly6/Plaur domain containing 1 [Source:MGI Symbol;Acc:MGI:1919835]	AFFY_MOE430A,AFFY_MOUSE430A_2,AFFY_MOUSE430_2
4640	0.0048928	0.00852101	0.014188	1445559_at	0.963969	1.05836	1.20388	1.10349	0.0372612	0.0265972	1445559_AT	None	None	None
5230	0.00432991	0.00217461	0.0202594	1430258_at	0.933813	0.994802	1.16653	1.10455	0.0220444	0.033696	1430258_AT	ENSMUSG00000055553	Kxd1	KxDL motif containing 1 [Source:MGI Symbol;Acc:MGI:1922870]	AFFY_MOE430B,AFFY_MOUSE430_2
4715	0.000320965	0.000160277	0.0148085	1430288_x_at	1.02701	1.11562	1.16889	1.10787	0.00860945	0.0273282	1430288_X_AT	ENSMUSG00000039001	Rps21	ribosomal protein S21 [Source:MGI Symbol;Acc:MGI:1913731]	AFFY_MOE430B,AFFY_MOUSE430_2
1801	0.00164895	0.00712613	0.00129401	1416276_a_at	0.995414	1.08056	1.12651	1.10811	0.034844	0.00625035	1416276_A_AT	ENSMUSG00000031320	Rps4x	ribosomal protein S4, X-linked [Source:MGI Symbol;Acc:MGI:98158]	AFFY_MOE430A,AFFY_MOUSE430A_2,AFFY_MOUSE430_2
5113	0.0172767	0.0166629	0.0189473	1418679_at	0.989453	1.07612	1.137	1.10871	0.0498824	0.0322471	1418679_AT	ENSMUSG00000015441	Gzmf	granzyme F [Source:MGI Symbol;Acc:MGI:109254]	AFFY_MOE430A,AFFY_MOUSE430A_2,AFFY_MOUSE430_2
5245	0.00138026	2.63e-05	0.0203766	1456065_at	0.993966	1.0721	1.1317	1.1093	0.00439934	0.0338018	1456065_AT	ENSMUSG00000042345	Ubash3a	ubiquitin associated and SH3 domain containing, A [Source:MGI Symbol;Acc:MGI:1926074]	AFFY_MOE430B,AFFY_MOUSE430_2
6010	0.00281551	0.000198396	0.0322078	1448018_at	0.913905	1.01918	1.18046	1.11005	0.00932995	0.0466188	1448018_AT	None	None	None
5953	0.0150976	0.0158986	0.0311518	1449193_at	0.996034	1.04323	1.18322	1.1101	0.0489925	0.0455372	1449193_AT	ENSMUSG00000015854	Cd5l	CD5 antigen-like [Source:MGI Symbol;Acc:MGI:1334419]	AFFY_MOE430A,AFFY_MOUSE430A_2,AFFY_MOUSE430_2
6135	0.0201713	0.00717518	0.0348176	1425284_a_at	0.996315	1.16549	1.12231	1.1109	0.0349403	0.049386	1425284_A_AT	ENSMUSG00000032202	Rab27a	RAB27A, member RAS oncogene family [Source:MGI Symbol;Acc:MGI:1861441]	AFFY_MOE430A,AFFY_MOUSE430A_2,AFFY_MOUSE430_2
5473	0.0163767	0.00967828	0.0235085	1422648_at	0.971193	0.938497	1.12423	1.1113	0.0393369	0.0373714	1422648_AT	ENSMUSG00000031596	Slc7a2	solute carrier family 7 (cationic amino acid transporter, y+ system), member 2 [Source:MGI Symbol;Acc:MGI:99828]	AFFY_MOE430A,AFFY_MOUSE430A_2,AFFY_MOUSE430_2
4560	0.0074432	0.0141714	0.0134346	1446876_at	0.998442	1.22357	1.21488	1.11163	0.046187	0.0256377	1446876_AT	None	None	None
5789	0.00411506	0.00262923	0.0284216	1454579_at	0.996661	1.11854	1.19062	1.11421	0.023299	0.0427084	1454579_AT	None	None	None
6034	0.0131392	0.00178104	0.0326794	1444788_x_at	0.960357	0.982653	1.09981	1.11441	0.0205034	0.047129	1444788_X_AT	None	None	None
5602	0.0168486	0.00715855	0.0251518	1444945_at	0.95787	1.12868	1.11419	1.11599	0.0348984	0.0390701	1444945_AT	None	None	None
4817	0.013832	0.0136188	0.015867	1442568_at	0.972336	1.14006	1.16032	1.11693	0.0451642	0.0286641	1442568_AT	None	None	None
4049	0.0002071	0.001931	0.00968487	1439362_at	1.0016	0.893502	1.31749	1.11884	0.0210288	0.0208093	1439362_AT	None	None	None
2875	0.00243463	0.0048185	0.00400853	1448771_a_at	1.01497	1.07511	1.11639	1.11959	0.0293837	0.0121287	1448771_A_AT	ENSMUSG00000024661	Fth1	ferritin heavy polypeptide 1 [Source:MGI Symbol;Acc:MGI:95588]	AFFY_MOE430A,AFFY_MOUSE430A_2,AFFY_MOUSE430_2
422	2.9e-05	0.00254735	4.11e-05	AFFX-GapdhMur/M32599_3_at	1.00059	1.00396	1.10049	1.11987	0.0230991	0.000845513	AFFX-GAPDHMUR/M32599_3_AT	None	None	None
5542	0.0221169	0.0160462	0.0243266	1425555_at	0.980397	1.13457	1.0876	1.12019	0.0491669	0.038171	1425555_AT	ENSMUSG00000003119	Cdk12	cyclin-dependent kinase 12 [Source:MGI Symbol;Acc:MGI:1098802]	AFFY_MOE430A,AFFY_MOUSE430A_2,AFFY_MOUSE430_2
5092	0.000558462	0.000325122	0.0188048	1445919_at	0.960357	1.04831	1.24795	1.12097	0.0116958	0.0321366	1445919_AT	None	None	None
5997	0.00689242	0.00741818	0.0319568	1434518_at	0.999401	1.0027	1.20775	1.12172	0.0354297	0.0463635	1434518_AT	ENSMUSG00000031295	Phka2	phosphorylase kinase alpha 2 [Source:MGI Symbol;Acc:MGI:97577]	AFFY_MOE430A,AFFY_MOUSE430A_2,AFFY_MOUSE430_2
1236	0.000178094	0.00194768	0.000535951	1448109_a_at	1.00504	1.07971	1.07981	1.12194	0.0210288	0.00377005	1448109_A_AT	ENSMUSG00000060938	Rpl26	ribosomal protein L26 [Source:MGI Symbol;Acc:MGI:106022]	AFFY_MOE430A,AFFY_MOUSE430A_2,AFFY_MOUSE430_2
4435	0.00789359	0.013164	0.012458	1459677_at	0.980718	1.08313	1.22144	1.12628	0.0444663	0.024431	1459677_AT	None	None	None
4653	0.00983296	0.00690521	0.0142515	1442617_at	0.904428	1.11514	1.10684	1.12661	0.0343759	0.026653	1442617_AT	None	None	None
3664	0.00153852	0.00239478	0.0073142	1421947_at	1.03642	1.15916	1.17652	1.1275	0.0228002	0.0173662	1421947_AT	ENSMUSG00000036402	Gng12	guanine nucleotide binding protein (G protein), gamma 12 [Source:MGI Symbol;Acc:MGI:1336171]	AFFY_MOE430A,AFFY_MOUSE430A_2,AFFY_MOUSE430_2
5185	0.000592872	0.000678448	0.0197581	1444246_at	0.984658	1.24133	1.21707	1.12837	0.0149497	0.0331537	1444246_AT	None	None	None
5123	0.0127245	0.00625177	0.0190515	1459693_x_at	1.00231	1.11581	1.12326	1.12997	0.033396	0.0323551	1459693_X_AT	None	None	None
4751	0.011862	0.014873	0.0151702	1457513_at	1.00092	1.07668	1.18224	1.13014	0.0472611	0.027786	1457513_AT	None	None	None
4782	0.0155876	0.0130631	0.0155478	1459330_at	0.966925	0.973922	1.12976	1.13152	0.0443351	0.028293	1459330_AT	None	None	None
5856	0.00530167	0.00177213	0.0296221	1423132_a_at	1.02267	1.1233	1.17713	1.13182	0.0205034	0.0440108	1423132_A_AT	ENSMUSG00000060739	Nsa2	NSA2 ribosome biogenesis homolog [Source:MGI Symbol;Acc:MGI:1913883]	AFFY_MOE430A,AFFY_MOUSE430A_2,AFFY_MOUSE430_2
3143	0.00343563	0.00395584	0.00502444	1455045_at	1.00709	1.21442	1.13589	1.13385	0.0271619	0.0139082	1455045_AT	ENSMUSG00000001323	Srr	serine racemase [Source:MGI Symbol;Acc:MGI:1351636]	AFFY_MOE430A,AFFY_MOUSE430A_2,AFFY_MOUSE430_2
5452	0.00775448	0.00284929	0.023159	1418079_at	0.989211	1.10364	1.16829	1.134	0.023963	0.0369643	1418079_AT	ENSMUSG00000078652	Psme3	proteaseome (prosome, macropain) activator subunit 3 (PA28 gamma, Ki) [Source:MGI Symbol;Acc:MGI:1096366]	AFFY_MOE430A,AFFY_MOUSE430A_2,AFFY_MOUSE430_2
3864	0.00589853	0.00893601	0.00848529	1446548_at	0.991892	1.14327	1.18581	1.13464	0.0379361	0.0190946	1446548_AT	None	None	None
4103	0.00684642	0.0088219	0.0100363	1457537_at	0.972432	1.0701	1.18871	1.13579	0.037834	0.0212727	1457537_AT	None	None	None
5725	0.00586262	0.00265368	0.0271611	1432661_at	1.0005	1.07648	1.16741	1.13627	0.0234678	0.0412844	1432661_AT	None	None	None
4376	0.00495285	0.0080291	0.0118939	1447290_at	0.997139	1.25343	1.23451	1.13648	0.0364282	0.023643	1447290_AT	ENSMUSG00000045503	Sys1	SYS1 Golgi-localized integral membrane protein homolog (S. cerevisiae) [Source:MGI Symbol;Acc:MGI:1913710]	AFFY_MOE430B,AFFY_MOUSE430_2
2558	0.000721119	0.000560401	0.00298458	1438669_at	0.964245	1.14164	1.12734	1.1369	0.0137369	0.0101492	1438669_AT	ENSMUSG00000028436	Dcaf12	DDB1 and CUL4 associated factor 12 [Source:MGI Symbol;Acc:MGI:1916220]	AFFY_MOE430A,AFFY_MOUSE430A_2,AFFY_MOUSE430_2
5840	0.010922	0.00463099	0.0292275	1446566_at	0.975005	1.06128	1.16816	1.13841	0.0289992	0.0435509	1446566_AT	None	None	None
3380	0.0043249	0.00653712	0.00600649	1454129_at	0.999219	1.05449	1.17223	1.14087	0.0339047	0.015469	1454129_AT	ENSMUSG00000100733	4932411K12Rik	RIKEN cDNA 4932411K12 gene [Source:MGI Symbol;Acc:MGI:3512682]	AFFY_MOE430B,AFFY_MOUSE430_2
4943	0.0144866	0.00993789	0.017096	1415964_at	0.993973	1.08434	1.14452	1.1413	0.0398471	0.0300961	1415964_AT	ENSMUSG00000037071	Scd1	stearoyl-Coenzyme A desaturase 1 [Source:MGI Symbol;Acc:MGI:98239]	AFFY_MOE430A,AFFY_MOUSE430A_2,AFFY_MOUSE430_2
5259	0.000452264	0.000546321	0.0206162	1428465_at	1.01732	1.01857	1.25247	1.14143	0.0137369	0.0341133	1428465_AT	ENSMUSG00000006315	Tmem147	transmembrane protein 147 [Source:MGI Symbol;Acc:MGI:1915011]	AFFY_MOE430A,AFFY_MOUSE430A_2,AFFY_MOUSE430_2
6027	0.00588395	0.00934091	0.0325935	1445512_at	0.945751	1.10372	1.24846	1.14148	0.0388376	0.047044	1445512_AT	None	None	None
4537	0.00689963	0.00850933	0.0133464	1442998_at	0.974333	1.03333	1.15112	1.14274	0.0372476	0.025564	1442998_AT	None	None	None
5420	0.00191657	0.00273022	0.0228229	1426622_a_at	1.03013	0.984355	1.25109	1.14288	0.023849	0.0366381	1426622_A_AT	ENSMUSG00000024084	Qpct	glutaminyl-peptide cyclotransferase (glutaminyl cyclase) [Source:MGI Symbol;Acc:MGI:1917786]	AFFY_MOE430A,AFFY_MOUSE430A_2,AFFY_MOUSE430_2
3879	0.00449017	0.00943397	0.00854043	1428006_at	1.00311	1.12061	1.24852	1.14464	0.0389812	0.0191593	1428006_AT	None	None	None
3634	0.000752476	0.0018087	0.00713961	1417075_at	1.02295	1.07696	1.21903	1.14557	0.0207029	0.017083	1417075_AT	ENSMUSG00000057497	Fam136a	family with sequence similarity 136, member A [Source:MGI Symbol;Acc:MGI:1913738]	AFFY_MOE430A,AFFY_MOUSE430A_2,AFFY_MOUSE430_2
4583	0.0128454	0.012403	0.0136295	1435712_a_at	1.01643	1.10024	1.15765	1.14603	0.0435555	0.0258791	1435712_A_AT	ENSMUSG00000008668	Rps18	ribosomal protein S18 [Source:MGI Symbol;Acc:MGI:98146]	AFFY_MOE430A,AFFY_MOUSE430A_2,AFFY_MOUSE430_2
5756	0.00230568	0.000501429	0.0278951	1447951_at	0.91352	1.13534	1.25398	1.14757	0.0134742	0.0421429	1447951_AT	ENSMUSG00000004071	Cdip1	cell death inducing Trp53 target 1 [Source:MGI Symbol;Acc:MGI:1913876]	AFFY_MOE430B,AFFY_MOUSE430_2
5047	0.0178	0.0153048	0.018245	1453681_at	0.971013	1.12145	1.1523	1.14964	0.0481152	0.0314516	1453681_AT	ENSMUSG00000054428	Atpif1	ATPase inhibitory factor 1 [Source:MGI Symbol;Acc:MGI:1196457]	AFFY_MOE430B,AFFY_MOUSE430_2
1953	0.00089529	0.00248667	0.00156654	1444883_at	0.981265	1.14472	1.15269	1.14965	0.0229713	0.00697648	1444883_AT	None	None	None
5306	0.00582273	0.00795046	0.0212766	1458901_at	0.980473	1.18567	1.2852	1.1497	0.0362899	0.0348942	1458901_AT	None	None	None
5575	0.00695356	0.00142707	0.0248256	1444506_at	0.933345	1.11107	1.18715	1.15015	0.0186085	0.0387502	1444506_AT	None	None	None
4367	0.00874694	0.00837225	0.0118253	1458084_at	0.98097	1.11757	1.12957	1.15121	0.037021	0.0235566	1458084_AT	None	None	None
1011	6.69e-05	0.000423438	0.000324513	1424905_a_at	0.977031	1.06507	1.1518	1.15123	0.0124485	0.00279132	1424905_A_AT	ENSMUSG00000041654	Slc39a11	solute carrier family 39 (metal ion transporter), member 11 [Source:MGI Symbol;Acc:MGI:1917056]	AFFY_MOE430A,AFFY_MOUSE430A_2,AFFY_MOUSE430_2
4662	0.00290228	0.000895688	0.0143225	1433173_at	0.989776	1.13325	1.1653	1.15144	0.0160818	0.0267342	1433173_AT	None	None	None
1573	0.0037469	0.0120486	0.000951764	1441859_x_at	1.01049	1.04494	1.15928	1.15268	0.0430935	0.00526526	1441859_X_AT	None	None	None
5237	0.0129024	0.00963594	0.0203186	1428462_at	0.916785	0.96336	1.06276	1.1536	0.0392565	0.0337557	1428462_AT	ENSMUSG00000021051	Ppp2r5e	protein phosphatase 2, regulatory subunit B', epsilon [Source:MGI Symbol;Acc:MGI:1349473]	AFFY_MOE430B,AFFY_MOUSE430_2
2909	0.00360185	0.00682771	0.00413291	1434167_at	1.0023	1.08997	1.21196	1.15379	0.0342378	0.012362	1434167_AT	ENSMUSG00000048807	Slc35e4	solute carrier family 35, member E4 [Source:MGI Symbol;Acc:MGI:2144150]	AFFY_MOE430A,AFFY_MOUSE430A_2,AFFY_MOUSE430_2
5292	0.0104092	0.00633106	0.0210978	1447516_at	0.968427	1.05965	1.19599	1.15411	0.0335523	0.03469	1447516_AT	ENSMUSG00000003228	Grk5	G protein-coupled receptor kinase 5 [Source:MGI Symbol;Acc:MGI:109161]	AFFY_MOE430B,AFFY_MOUSE430_2
3665	0.00279047	0.00462911	0.00731822	1442332_at	0.913727	1.16145	1.14344	1.15495	0.0289992	0.0173662	1442332_AT	None	None	None
5074	0.0077709	0.0069337	0.0186527	1453475_at	0.996054	1.03739	1.23328	1.15734	0.0344044	0.0319834	1453475_AT	None	None	None
4906	0.010861	0.0112228	0.0167517	1448507_at	0.960097	0.825365	1.24606	1.15749	0.0419146	0.0297164	1448507_AT	ENSMUSG00000026255	Efhd1	EF hand domain containing 1 [Source:MGI Symbol;Acc:MGI:1921607]	AFFY_MOE430A,AFFY_MOUSE430A_2,AFFY_MOUSE430_2
4060	0.00419902	0.00522573	0.00973413	1434273_at	1.01066	1.13193	1.22536	1.15834	0.0305401	0.0208534	1434273_AT	ENSMUSG00000078670	Fam174b	family with sequence similarity 174, member B [Source:MGI Symbol;Acc:MGI:3698178]	AFFY_MOE430A,AFFY_MOUSE430A_2,AFFY_MOUSE430_2
5434	0.0113495	0.0159901	0.0230165	1457598_at	0.984196	1.01526	1.27192	1.15898	0.0490813	0.0368519	1457598_AT	ENSMUSG00000031068	Glrx3	glutaredoxin 3 [Source:MGI Symbol;Acc:MGI:1353653]	AFFY_MOE430B,AFFY_MOUSE430_2
5805	0.00422115	0.00166625	0.0286272	1457727_at	0.977114	1.18876	1.2374	1.15932	0.0199968	0.0429115	1457727_AT	None	None	None
2574	0.00645906	0.0126136	0.00305591	1436103_at	0.996384	1.04518	1.19548	1.16058	0.0437829	0.0103264	1436103_AT	ENSMUSG00000064181	Rab3ip	RAB3A interacting protein [Source:MGI Symbol;Acc:MGI:105933]	AFFY_MOE430B,AFFY_MOUSE430_2
2908	0.000437677	0.00087404	0.00413488	1447240_at	0.939695	1.23371	1.29062	1.16095	0.0159453	0.012362	1447240_AT	None	None	None
4668	0.0140966	0.0154669	0.0143754	1426139_a_at	0.960906	1.05727	1.13278	1.16095	0.0482723	0.0267984	1426139_A_AT	ENSMUSG00000079355	Ackr4	atypical chemokine receptor 4 [Source:MGI Symbol;Acc:MGI:2181676]	AFFY_MOE430A,AFFY_MOUSE430A_2,AFFY_MOUSE430_2
4898	0.000732111	0.000302978	0.0166765	1422488_at	1.02541	1.08974	1.22246	1.16096	0.0114117	0.0296282	1422488_AT	ENSMUSG00000036992	Nxt1	NTF2-related export protein 1 [Source:MGI Symbol;Acc:MGI:1929619]	AFFY_MOE430A,AFFY_MOUSE430A_2,AFFY_MOUSE430_2
423	0.000205919	0.00442283	4.11e-05	1437196_x_at	1.01914	1.083	1.15148	1.16099	0.0284489	0.000845513	1437196_X_AT	ENSMUSG00000037563	Rps16	ribosomal protein S16 [Source:MGI Symbol;Acc:MGI:98118]	AFFY_MOE430B,AFFY_MOUSE430_2
4843	0.0165784	0.0154875	0.0162043	1446290_at	1.00615	1.05948	1.15213	1.16124	0.0482723	0.0291041	1446290_AT	None	None	None
3017	0.00783981	0.0164513	0.00448325	1438181_x_at	1.02042	1.17254	1.25398	1.16163	0.0497834	0.0129226	1438181_X_AT	ENSMUSG00000031556	Tm2d2	TM2 domain containing 2 [Source:MGI Symbol;Acc:MGI:1916992]	AFFY_MOE430A,AFFY_MOUSE430A_2,AFFY_MOUSE430_2
3706	0.000789927	0.00102666	0.0075193	1443148_at	0.930266	1.16752	1.23874	1.16181	0.0167363	0.0176512	1443148_AT	ENSMUSG00000029203	Ube2k	ubiquitin-conjugating enzyme E2K [Source:MGI Symbol;Acc:MGI:1858216]	AFFY_MOE430B,AFFY_MOUSE430_2
4219	0.0103623	0.0103585	0.010765	1422480_at	1.02334	1.0023	1.14266	1.16227	0.0404749	0.0222036	1422480_AT	ENSMUSG00000019804	Snx3	sorting nexin 3 [Source:MGI Symbol;Acc:MGI:1860188]	AFFY_MOE430A,AFFY_MOUSE430A_2,AFFY_MOUSE430_2
3260	0.00222097	0.00373213	0.005493	1446618_at	0.932977	1.15896	1.20093	1.16376	0.0268026	0.0146626	1446618_AT	None	None	None
[truncated: 477 more rows]

## Sheet: Table S3B (TG2 genes)
Unique genes UP in		Unique genes Down in
≥2 of Gly3, Arg3, or Gly6		≥2 of Gly3, Arg3, or Gly6
[truncated: 435 more rows]

## Sheet: S3C_Concordance TG1-TG2
Downreg						Upreg
[truncated: 1,201 more rows]
