# Supplementary material for: An extensive β1-adrenergic receptor gene signaling network regulates molecular remodeling in dilated cardiomyopathies
Source: JCI Insight. 2023 Aug 22;8(16):e169720. doi: 10.1172/jci.insight.169720 (PMC10543724; doi:10.1172/jci.insight.169720)
Supplement: Supplemental table 6 [file jciinsight-8-169720-s242.xlsx]

## Sheet: Table 6A
Table 6A. Genes Downregulated in Tg, Upregulated on Reverse Remodeling
Gene Category_upregulated with LVEF ↑	Gene ↑	*Fold,	*Fold,	*Fold,	Fold, Affy	Fold,
Contractile and associated proteins		If P<.05 PCR	If P<.05 RSeq	If P<.05 Affy	Normalized†	Mean
Color code:	MYL3	1.25	1.51	1.03	1.236	1.332
↓ in TG1 (Liggett) & TG2 (Dockstader)	MYLK4		1.89	1.9	2.28	2.085
↓ TG2 only	LRRC39		1.34	NS		1.34
↓ Liggett only	TRIM63		NS	1.10597	1.32716	1.33
	*Use R fold unless R/NR was used for drxnl change, then use R/NR for all sig platforms
			†x 1.2 fold for FC ≥1.0, ÷ 1.3 fold for FC <1.0
Dockstader Subtotal	4
+ Liggett	MYH6	2.3	2.43	1.17	1.404	2.04467
Liggett subtotal	1
Total, CP	5
Cytoskeleton
Dockstader Subtotal	0
+ Liggett	LDB3		NS	1.14744	1.37693	1.38
Subtotal Liggett	1
Total, Cytoskeleton	1
Metabolism	AUH		NS	1.11816	1.34179	1.34179
− Mitochondrial based	ACAA2		1.12326	1.09307	1.31169	1.21748
	ACADVL		1.30277	1.13755	1.36506	1.33391
	ACAT1		1.1518	1.11515	1.33818	1.24499
	ACSL1		1.2984	1.24126	1.48951	1.39395
	BCKDHA		1.39133	1.16454	1.39745	1.39439
	ECHDC3		1.3712	1.2579	1.50948	1.44034
	ACADM		NS	1.12894	1.35472	1.35
	ECI1 (Dci)		XX (No Rseq)	1.17577	1.41093	1.41
	DECR1		NS	1.09754	1.31705	1.32
	ECHDC2		NS	1.1273	1.35276	1.35
	MCCC1		NS	1.09774	1.31729	1.32
	MUT		NS	1.10418	1.32502	1.33
	PDK2		NS	1.20241	1.44289	1.44
	NIPSNAP2 (GBAS)		NS	1.05394	1.26473	1.26
	ETFB		1.33843	NS		1.34
	HADH		NS	1.11461	1.33754	1.34
	HADHA		1.25165	1.13789	1.36547	1.30856
	PDP1		NS	1.16226	1.39472	1.39
	ADHFE1		NS	1.07567	1.29081	1.29
	IDH2		1.20759	NS		1.21
Dockstader Subtotal	21
+ Liggett	COQ3		NS	1.13941	1.36729	1.37
	ETFDH		NS	1.12542	1.3505	1.35
	ACAD10		1.10674	NS		1.11
	ACAD8		NS	1.10704	1.32845	1.33
	ACADSB		NS	1.08094	1.29712	1.3
	COX6C		NS	1.02022	1.22426	1.22
	HIBADH		1.22789	NS		1.22789
	CS		NS	1.03591	1.24309	1.24
	DLAT		NS	1.08563	1.30276	1.3
	HADHB		1.44293	1.13198	1.35838	1.40066
	IDH3B		1.30419	1.09948	1.31937	1.31178
	MMAB		NS	1.10549	1.32659	1.33
	NDUFA5		NS	1.09119	1.30942	1.31
	NDUFC2		1.24449	1.05029	1.26035	1.25242
	NDUFS1		NS	1.09666	1.316	1.32
	NDUFS2		1.04827	NS		1.05
	NDUFS4		NS	1.13651	1.36381	1.36
	NUDT13		1.29845	1.09993	1.31992	1.30918
	PANK4		1.13767	NS		1.14
	PDHB		NS	1.06239	1.27487	1.27
	SDHA		1.1469	1.05994	1.27193	1.20941
	SDHD		NS	1.07695	1.29234	1.29
	SUCLA2		NS	1.08754	1.30505	1.31
	COQ9		1.17	NS		1.17
Liggett Subtotal	24
Lit curation	CPT1B	1.24	1.11	NS		1.175
	CYC1		1.34179	1.15739	1.38887	1.39
Curation subtotal	2
Total	47
− cytosol based	ADK		NS	1.10628	1.32754	1.33
	ALDH2		1.33726	1.11271	1.33525	1.33626
Affy takes precedent (N= 46 vs. N = 12)	LCLAT1		XX	1.1271	1.35252	1.35252
	PFKM	1.37	NS	1.04836	1.25803	1.31402
	AS3MT		NS	1.0929	1.31148	1.31148
	DGAT2		NS	1.56818	1.88181	1.88181
	OPLAH		1.29158	NS		1.29158
	PM20D1		NS	1.13667	1.364	1.364
	ENTPD6		1.11913	NS		1.11913
Dockstader Subtotal	9	0.908148
+ Liggett
	PCMT1		NS	1.05479	1.26575	1.26575
	PCMTD2		1.24125	1.12502	1.35002	1.29564
	ZADH2		NS	1.09565	1.31478	1.31478
Liggett Subtotal	3
Manual curation	CKM		1.40414	1.08115	1.29738	1.35076
Curation subtotal	1
Total	13
− Peroxisome based
Peroxisomes are ubiquitous organelles found in almost	ECH1		1.28427	1.16208	1.3945	1.33938
all eukaryotic cells (Lazarow and Fujiki, 1985; Purdue and	HSDL2		1.25701	1.19753	1.43704	1.34703
Lazarow,2001). Two well-conservedfunctions of peroxisomes	ABCD2		NS	1.31206	1.57447	1.57447
are H2O2-based respiration and fattyacidb-oxidation.	PHYH		NS	1.072	1.29	1.29
	4
Dockstader Subtotal
+ Liggett	SCP2		NS	1.0857	1.30284	1.30284
Liggett Subtotal	1
Total	5
- SR based	DHRS7C		20.3713	4.05004	4.86005	12.6157
Dockstader Subtotal	1
− Cell membrane based	CD36		NS	1.10572	1.32687	1.32687
Curation subtotal	1
Grand Total Metabolic	67
Gene regulation: TFs, RNA binding,
nt processing, nucleosome, translation,	EEPD1		1.17969	1.04848	1.25817	1.21893
noncoding RNAs, DNA repair	GCOM1		1.24953	1.07745	1.29294	1.27123
	HLF		1.80327	1.45563	1.74675	1.77501
	KLF9		1.31506	1.08639	1.30367	1.30937
	TCEA3		1.64581	1.23598	1.48318	1.56449
	A2BP1 (RBFOX1)		XX	1.33869	1.60643	1.60643
	ATF7IP		NS	1.06882	1.28259	1.28259
	CPEB3		NS	1.10813	1.32976	1.32976
	MED4		NS	1.18509	1.42211	1.42211
	MEIS2		NS	1.05978	1.27174	1.27174
	N6AMT1		1.23417	NS		1.23417
	N6AMT2		NS	1.13585	1.36303	1.36303
	PET112L		XX	1.11786	1.34143	1.34143
	RBM20		NS	1.06376	1.27651	1.27651
	RCOR2		1.43837	NS		1.43837
	ZFP30		NS	1.19923	1.43907	1.43907
	ZSWIM7		NS	1.0781	1.29372	1.29372
	HDAC4		NS	1.06254	1.27505	1.27505
	JARID2		1.25927	1.12118	1.34541	1.30234
	NR1D2		NS	1.19738	1.43686	1.43686
	RRM2B		NS	1.08638	1.30366	1.30366
	SIRT5		NS	1.04052	1.24863	1.24863
Dockstader Subtotal	22
+ Liggett
	CDC2L6 (CDK19)		XX	1.07939	1.29527	1.29527
	CLK1		NS	1.09989	1.31987	1.31987
	CREBZF		NS	1.06	1.27	1.27
	HNRNPA1		NS	1.09882	1.31858	1.31858
	HNRNPA2B1		NS	1.04378	1.25253	1.25253
	HNRNPM		NS	1.04901	1.25881	1.25881
	HNRPDL (HNRNPDL)		NS	1.06848	1.28218	1.28218
	MRPL9		NS	1.16503	1.39803	1.39803
	MRPS23		1.11205	NS		1.11205
	MRPS9		1.14482	NS		1.14482
	PCF11		NS	1.11152	1.33383	1.33383
	RBL2		NS	1.0655	1.2786	1.2786
	REV1		1.17703	1.2771	1.53252	1.35478
	REV3L		NS	1.10269	1.32322	1.32322
	RFXAP		NS	1.13414	1.36097	1.36097
	RPL15		NS	1.10846	1.33015	1.33015
	RPL22		1.27012	NS		1.27012
	RSAD1		1.26393	1.1334	1.36008	1.31201
	RXRG		NS	1.32746	1.59296	1.59296
	SAFB2		NS	1.10851	1.33021	1.33021
	SFRS11		XX	1.06059	1.27271	1.27271
	SON		NS	1.05009	1.2601	1.2601
	SYF2		NS	1.0711	1.28532	1.28532
	TARDBP		NS	1.05326	1.26392	1.26392
	THUMPD1		NS	1.1255	1.3506	1.3506
	VEZF1		1.09286	1.10075	1.3209	1.20688
	CHD2		NS	1.04943	1.25932	1.25932
	PAIP2B		NS	1.17117	1.40541	1.40541
Liggett Subtotal	28
Total	50
Growth/hypertrophy Regulation	KY		NS	1.36932	1.64319	1.64319
	SESN1		NS	1.16874	1.40249	1.40249
	GAB1		NS	1.06748	1.28097	1.28097
Dockstader Subtotal	3
+ Liggett	MTSS1		1.34827	1.24931	1.49917	1.42372
Liggett Subtotal	1
Total	4
Adrenergic/b-AR/cAMP/PKA signaling and regulation
	PKIA		NS	1.17013	1.40416	1.40416
	CDNF		NS	1.27293	1.52752	1.52752
Dockstader subtotal	2
+ Liggett	ADCY9		NS	1.06239	1.27487	1.27487
	PPP1R3B		NS	1.13541	1.36249	1.36249
Liggett Subtotal	2
Manual curation	ADRB1	2.13	1.6	1.33	1.596	1.77533
	ADRB2	1.04	NS	1.23949	1.48739	1.2637
	PPP1R1A		2.16776	1.71054	2.05265	2.1102
MC subtotal	3
Total	7
Channels, Solute Exchangers
	HCN4		NS	1.11762	1.34114	1.34114
	ANO5		NS	1.16937	1.40325	1.40325
	CLCN3		0.874767	1.05461	1.26553	1.07015
	KCNJ11		1.83005	NS		1.83005
	RNF207		1.38156	NS		1.38156
	SLC27A1		1.17828	NS		1.17828
	SLC41A1		NS	1.09028	1.30834	1.30834
	SLC46A3		NS	1.0729	1.28748	1.28748
Dockstader Subtotal	8
+ Liggett	KCND3		1.36166	1.22438	1.46925	1.41545
	SLC15A2		NS	1.38178	1.65814	1.65814
	SLC25A26		1.43923	1.15287	1.38345	1.41134
Liggett Subtotal	3
Manual curation	AQP7		1.51	1.37	1.64	1.58
Curation subtotal	1
TOTAL	12
Non b-adrenergic Neurohormonal Signaling
	ADRA1A	1.21	NS	1.21	1.452	1.331
	AGTR1		1.81458	1.47927	1.77512	1.79485
	ART3		2.48863	1.6681	2.00172	2.24517
	NR3C2		1.25176	1.25534	1.5064	1.37908
	P2RY1		1.36332	1.19129	1.42954	1.39643
Dockstader Subtotal	5
+ Liggett	0
Total, Non b-adrenergic Neurohormonal	5
Ca2+ Handling or signaling
Dockstader Subtotal	0
Liggett	ASPH		NS	1.09802	1.31763	1.31763
	S100A1		1.20998	NS		1.20998
Liggett Subtotal	2
Manual curation	PLN	1.41	NS	1.11557	1.33868	1.37434
	RYR2	1.1	NS	1.1	1.32	1.21
Lgt ↓ Arg (0.008), Gly .107	ATP2A2	1.42	1.38817	NS	NS	1.40408
Curation subtotal	3
Total, Ca2+ Handling or signaling	5
PI3K, PLC, LPA signaling
	PPAPDC3		1.18374	1.12767	1.3532	1.26847
	ARAP2		NS	1.10349	1.32419	1.32419
	PIK3IP1		NS	1.09285	1.31142	1.31142
Dockstader Subtotal	3
+ Liggett	PLCD3		NS	1.19131	1.42957	1.42957
	PLCL2		1.16	1.09	1.31	1.24
	PPAP2B		NS	1.1307	1.35684	1.35684
Liggett Subtotal	3
Total	6
Cell Homeostasis	ABCA1		NS	1.11732	1.34078	1.34078
− (Golgi, ER, membrane and cytosol	CELSR2		NS	1.13331	1.35997	1.35997
trafficking; protein folding/degradation)	GGCT		NS	1.08767	1.3052	1.3052
	IGSF1		NS	1.16724	1.40068	1.40068
Dockstader Subtotal	4
+ Liggett
	ABCC9		NS	1.13163	1.35795	1.35795
	ARIH2		NS	1.109	1.3308	1.3308
	BPHL		1.37243	NS		1.37243
	CHPT1		1.0878	1.15799	1.38959	1.23869
	FBXO3		NS	1.06406	1.27688	1.27688
	FRMD4A		NS	1.14527	1.37433	1.37433
	GJA3		DQ	1.07612	1.29134	1.29
	STX17		NS	1.08	1.3	1.3
	POMP		NS	1.11	1.33	1.33
	BOD1		NS	1.16	1.39	1.39
Liggett Subtotal	10
Total	14
− Mitochondrial Integrity	MRPS25		1.22473	1.11331	1.33597	1.28035
	NNT		NS	1.0752	1.29024	1.29024
	OMA1		NS	1.09712	1.31654	1.31654
Dockstader Subtotal	3
+ Liggett	CLPX		NS	1.10575	1.32689	1.32689
	GCSH		NS	1.21724	1.46069	1.46069
	GPAM		NS	1.30435	1.56522	1.56522
Liggett Subtotal	3
Liggett curation	0
Curation subtotal	0
Total	6
− Peroxisome integrity	PRDX5		1.30096	1.11404	1.33685	1.31891
	PXMP2		1.31079	1.19362	1.43235	1.37157
	PEX7		NS	1.10335	1.32402	1.32402
Dockstader Subtotal	3
+ Liggett	0
Total	3
Total cell homeostasis	23
Small GTPases, regulators (RAS, RGS, GEF)	DENND4B		NS	1.19953	1.43944	1.43944
	RASD2		NS	1.29697	1.55637	1.55637
	RIC8B		NS	1.10909	1.3309	1.3309
	RICS		XX	1.13109	1.35731	1.35731
Dockstader Subtotal	4
+ Liggett	ARHGAP9		NS	1.21463	1.45755	1.45755
	DOCK8		NS	1.22072	1.46486	1.46486
	GPSM1		1.27705	NS		1.27705
	NKIRAS1		NS	1.13289	1.35947	1.35947
	RAB12		NS	1.18193	1.41831	1.41831
	RHOT1		NS	1.0982	1.31784	1.31784
	TBC1D4		NS	1.09413	1.31295	1.31295
Liggett Subtotal	7
Total	11
Fibroblast growth, Extracellular Matrix
or TGFb-signaling
Dockstader Subtotal	0
+ Liggett	NUDT7		NS	1.07705	1.29246	1.29246
	PCOLCE2		NS	1.0905	1.3086	1.3086
	PPIL1		NS	1.08905	1.30686	1.30686
Liggett Subtotal	3
Total	3
Cytokines and downstream signaling
	ASB10		1.5646	1.2245	1.46941	1.517
	ASB14		1.84162	1.22059	1.46471	1.65316
	ASB15		NS	1.40733	1.68879	1.68879
	ASB5		NS	1.32302	1.58763	1.58763
	IL15		NS	1.25321	1.50385	1.50385
Dockstader Subtotal	5
+ Liggett
	KLHL21		1.28469	1.1638	1.39657	1.34063
	TRAP1		1.14758	NS		1.14758
Liggett Subtotal	2
Total	7
Apoptosis
Dockstader Subtotal	0
+ Liggett	TRIAP1		NS	1.05343	1.26412	1.26412
Liggett Subtotal	1
Total	1
Other Signaling Pathways
	EGF		NS	1.11843	1.34211	1.34211
	ITGB6		NS	1.29221	1.55065	1.55065
	PLXNB1		1.60622	NS		1.60622
	PPFIBP2		1.28	NS		1.28
	PRKCQ		1.31191	NS		1.31191
Dockstader Subtotal	5
+ Liggett	GPR116 (ADGRF5)		NS	1.1515	1.3818	1.3818
	HOMER2		1.17875	1.11858	1.34229	1.26052
	PCTK2 (PCTAIRE2)		XX	1.05027	1.26032	1.26032
	SYCP3		1.34047	1.193	1.4316	1.38603
	FRMD5		NS	1.14303	1.37164	1.37164
Liggett Subtotal	5
Total	10
Microtubule function or integrity
	CEP85 (ccdc21)		XX	1.1193	1.34316	1.34316
	FYCO1		NS	1.12831	1.35397	1.35397
Dockstader Subtotal	2
+ Liggett	DPYSL2		NS	1.05497	1.26596	1.26596
	MAPT		NS	1.22152	1.46582	1.46582
	FSD2		NS	1.35402	1.62482	1.62482
Liggett Subtotal	3
Total	5
AKAP related
Dockstader Subtotal	0
+ Liggett	AKAP8		NS	1.08863	1.30636	1.30636
Liggett Subtotal	1
Total	1
Immune function other than cytokines	B3GALT2		NS	1.46493	1.75791	1.75791
	RHD		NS	1.12679	1.35214	1.35214
Dockstader Subtotal	2
+ Liggett	CD247		NS	1.371	1.6452	1.6452
	JAM2		NS	1.12932	1.35518	1.35518
	QSOX2		NS	1.10052	1.32062	1.32062
Liggett Subtotal	3
Total	5
Vascular/thrombosis
Dockstader Subtotal	0
+ Liggett	ANGPT1		NS	1.14304	1.37165	1.37165
Liggett Subtotal	1
Total	1
Unclassified/Unknown Function
	KLHDC1		NS	1.12493	1.34992	1.34992
	SH3RF2		2.33855	NS		2.33855
	TMEM182		NS	1.20545	1.44654	1.44654
	MLF1		NS	1.15621	1.38745	1.38745
Dockstader Subtotal	4
+ Liggett	CCRN4L (NOCT)		1.11592	NS		1.11592
	KLHL8		NS	1.12494	1.34993	1.34993
	SPAG7		1.22585	NS		1.22585
	SUV420H1 (KMT5B)		NS	1.10541	1.32649	1.32649
	TTC32			1.29	1.55	1.55
	ALG10B			1.15	1.38	1.38
	ZNF839			1.11	1.33	1.33
Liggett Subtotal	7
Total	11
Grand Total	240
Tg mice, curated genes are downregulated:	formula
Dockstader + common	114		Unique changes are 114-49 =65
Liggett unique	115		All changes are unique
*Curation	11		All changes are unique
Total, Components	240

## Sheet: Table 6B
Table 6B. Genes Upregulated in Tg, Downregulated on Reverse Remodeling
Gene Category_downregulated with LVEF ↑	Gene ↓	*Fold,	Fold,	Fold,	Fold, Affy	Fold,
Contractile and associated proteins		P<.05 PCR	P<.05 RSeq	P<.05 Affy	Normalized†	Mean
á in TG1 (Liggett) & TG2 (Dockstader)		*Use R fold unless R/NR was used for drxnl change, then use R/NR
á TG2 only		†x 1.2 fold for FC ≥1.0, ÷ 1.3 fold for FC <1.0
á Liggett only
Dockstader Subtotal	0
+ Liggett
Liggett Subtotal	0
Manual Curation	ACTA1	0.81	0.51	0.87	0.669231	0.663077
Curation subtotal	1
Total CP	1
Cytoskeleton	PAK3		0.59	NS		0.59
	TWF1		0.81	NS		0.81
	DBN1		0.87	0.897462	0.690356	0.780178
	FHL1		0.58	0.81	0.623077	0.6
Dockstader Subtotal	4
+ Liggett	PAK4		0.89	NS		0.89
Liggett Subtotal	1
Total Cytoskeleton	5
Metabolism
− Mitochondrial based	ALDH18A1		NS	0.891246	0.685574	0.69
	SFXN3		NS	0.937901	0.721462	0.72
	FADS1		0.98	NS		0.98
	ATPAF1		0.782146	NS		0.782146
Dockstader Subtotal	4
+ Liggett	HK1		0.833323	NS		0.83
	RDH13		NS	0.955262	0.734817	0.73
Liggett Subtotal	2
Total	6
− cytosol based	CYB5R3		0.701218	NS		0.701218
	CYP1B1		NS	0.911144	0.70088	0.70088
	PFKP		0.906583	NS		0.906583
	PGAM1		0.749224	0.931576	0.716597	0.732911
	UCK2		NS	0.845177	0.650137	0.650137
	GM2A		NS	0.972976	0.748443	0.748443
	B4GALT5		0.898277	NS		0.898277
Dockstader Subtotal	7
+ Liggett	SORD		NS	0.945152	0.72704	0.72704
Liggett Subtotal	1
- ER based	STS		0.772065	0.897663	0.69051	0.731287
Liggett Subtotal	1
Total	9
− Peroxisome based
Subtotal	0
Total	0
− Mitochondria, peroxisomes and nucleus	APOE		NS	0.900652	0.692809	0.692809
Dockstader Subtotal	1
Total	1
Total Metabolism	16
Gene regulation: TFs, RNA binding,	GARS		NS	0.916274	0.704826	0.704826
nt processing, nucleosome, translation,	PABPC1		0.79815	NS		0.79815
noncoding RNAs, DNA repair	INTS3		0.926897	0.948454	0.72958	0.828239
	ZNF462		0.745944	NS		0.745944
Dockstader Subtotal	4
+ Liggett	BRD4		NS	0.964112	0.741624	0.741624
	CDK2AP1		0.742561	NS		0.742561
	KLF7		NS	0.925961	0.712277	0.712277
	PNRC1		0.871099	NS		0.871099
	NELFE (RDBP)		XX	0.972011	0.747701	0.747701
	RPL37		NS	0.964699	0.742076	0.742076
	SRPK2		0.814592	0.923964	0.710741	0.762666
	DHX32		NS	0.896705	0.689773	0.689773
Liggett Subtotal	8
Manual Curation	EEF1A1		0.784455	0.960816	0.739089	0.761772
	NR4A1		NS	0.902232	0.694025	0.694025
Curation subtotal	2
Total Gene Regulation	14
Growth/hypertrophy Regulation	CDKN1A		NS	0.865119	0.665476	0.665476
	IGF1		NS	0.869695	0.668996	0.668996
	IGF2BP2		0.892034	NS		0.892034
	GRN		0.769025	0.875721	0.673632	0.721328
	NPPA	0.71	NS	0.74	0.569231	0.639615
	NPPB	0.66	0.08	0.52	0.4	0.38
	RCAN1		0.405212	0.759436	0.584181	0.494697
	TMEM43		NS	0.945778	0.727522	0.727522
Dockstader Subtotal	8
+ Liggett	BTG1		0.878351	NS		0.878351
	EXT1		0.616929	0.885915	0.681473	0.649201
	GPC1		0.726006	0.904669	0.695899	0.710953
	MUSTN1		0.731695	0.995	0.77	0.750848
Liggett Subtotal	4
Manual curation	EDN1		NS	0.870307	0.669467	0.669467
Curation subtotal	1
Total Growth/Hypertrophy	13
b-AR/cAMP/PKA signaling and regulation	GRK3		NS	0.929618	0.715091	0.715091
	GNB1		NS	0.966544	0.743496	0.743496
	GRK5		NS	0.863852	0.664501	0.664501
	PDE10A		NS	0.903035	0.694642	0.694642
	PDE3B		0.695683	NS		0.695683
	PDE8A		0.857988	NS		0.857988
	PPP1R3C		0.625691	NS		0.625691
	SH3GL2		0.591697	0.822751	0.632886	0.612291
	PPP1R14B		NS	0.943913	0.726087	0.726087
Dockstader Subtotal	9
+ Liggett	0
Liggett Subtotal	0
Manual Curation	GNAI2 (GI2)	NS	NS	0.93771	0.721315	0.72
Curation subtotal	1
Total b-AR/cAMP/PKA	10
Channels, Solute Exchangers,
Transporters and associated proteins	CLCN5		NS	0.879656	0.676659	0.676659
	SLC25A5		0.684114	0.913146	0.70242	0.693267
	SLC38A3		NS	0.892031	0.686178	0.686178
Dockstader Subtotal	3
Liggett Subtotal
Manual curation	SLC9A1		0.636541	0.875947	0.673805	0.655173
Curation subtotal	1
Total, Channels, Solute Exchangers	4
Non b-adrenergic Neurohormonal Signaling	CMKLR1		NS	0.889003	0.683849	0.683849
Dockstader Subtotal	1
+ Liggett
	GNG12		0.828112	0.936499	0.720383	0.774248
	PDE4B		0.594209	NS		0.594209
Liggett Subtotal	2
Total Non b-adrenergic	3
Ca2+ Handling or signaling	S100A11		NS	0.863991	0.664608	0.664608
	SYT12		NS	0.939337	0.722567	0.722567
Dockstader Subtotal	2
+ Liggett
Liggett Subtotal	0
Manual curation	CANX		NS	0.962469	0.74036	0.74036
	SLC8A1		NS	0.911906	0.701466	0.701466
Curation subtotal	2
Total Ca2+ Handling or signaling	4
PI3K, PLC, LPA signaling	SH3D19		0.633463	NS		0.633463
Dockstader Subtotal	1
+ Liggett	PLCG2		NS	0.93649	0.720377	0.720377
Liggett Subtotal	1
Total PI3K, PLC, LPA signaling	2
Cell Homeostasis
− (Golgi, ER, membrane and cytosol
trafficking; protein folding/degradation)	ABHD2		0.693441	NS		0.693441
	ANXA2		NS	0.93866	0.722046	0.722046
	ARPC3		0.851372	NS		0.851372
	HSP90AA1		0.774655	NS		0.774655
	HSP90B1		NS	0.953182	0.733217	0.733217
	PAM		0.629101	NS		0.629101
	PDIA4		NS	0.959823	0.738325	0.738325
	PDLIM5		NS	0.939249	0.722499	0.722499
	PICALM		0.823263	NS		0.823263
	CENPF		0.351494	0.678951	0.52227	0.436882
	GOLIM4		0.745815	0.924054	0.710811	0.728313
	HEXB		0.730052	0.899195	0.691689	0.71087
	MAGED2		0.866781	0.938691	0.72207	0.794425
	PACRG		0.822586	0.894031	0.687716	0.755151
	SEC61A1		0.82119	0.937638	0.72126	0.771225
	SERPINE2		0.350546	0.703317	0.541013	0.445779
	SHROOM3		0.838319	0.930053	0.715426	0.776872
	STK39		0.718574	0.933899	0.718384	0.718479
	TMED3		0.629568	0.817013	0.628472	0.62902
	GPX3		NS	0.927828	0.713714	0.713714
	KRT80		NS	0.870807	0.669851	0.669851
	MFAP5		NS	0.947611	0.728931	0.728931
	TRAK2		0.862629	NS		0.862629
Dockstader Subtotal	23
Liggett	AMFR		NS	0.941918	0.724552	0.724552
	ANKIB1		0.7143	NS		0.7143
	CALU		0.626254	0.863773	0.664441	0.645347
	CDC26		NS	0.95	0.73	0.73
	FTH1		0.79	NS		0.79
	GLTP		0.791121	NS		0.791121
	KLHL13		NS	0.927341	0.713339	0.713339
	SEPX1		NS	0.901752	0.693655	0.693655
	SIAH2		0.805734	0.945845	0.727573	0.766653
Liggett Subtotal	9
Total	32
− Mitochondrial Integrity	ARMCX3		0.789842	NS		0.789842
	GPX8		NS	0.903711	0.695163	0.695163
Dockstader Subtotal	2
Liggett Subtotal	0
Total	2
− Peroxisome integrity
Dockstader Subtotal	0
Total	0
Total Cell Homeostasis	34
Small GTPases, regulators (RAS, RGS, GEF)
	RAB23		0.798457	0.870386	0.669528	0.733992
	RAB3IP		NS	0.896477	0.689598	0.689598
	RASSF2		NS	0.909888	0.699914	0.699914
Dockstader Subtotal	3
+ Liggett	ARF4		0.807339	NS		0.807339
	DOCK1		NS	0.949573	0.730441	0.730441
	EHBP1L1		0.68	0.92	0.71	0.685
	PRAF2		NS	0.937477	0.721136	0.721136
	RABGEF1		NS	0.966035	0.743104	0.743104
Liggett Subtotal	5
Total Small GTPases	8
Fibroblast growth, Extracellular Matrix
or TGFb-signaling
	COL14A1		NS	0.888565	0.683511	0.683511
	COL6A3		NS	0.953293	0.733302	0.733302
	ELN		NS	0.841521	0.647324	0.647324
	LOXL4		0.537505	NS		0.537505
	MMP14		0.838937	NS		0.838937
	MMP19		NS	0.898921	0.691478	0.691478
	NID1		0.798822	NS		0.798822
	PLOD3		NS	0.909109	0.699314	0.699314
	TGFB1		NS	0.942929	0.72533	0.72533
	UCHL1		0.584757	NS		0.584757
	COL1A1		0.427385	0.759125	0.583943	0.505664
	FN1		0.521779	0.835898	0.642998	0.582389
	LOXL1		0.474181	0.787144	0.605495	0.539838
	LOXL2		0.558031	NS		0.558031
	PI16		0.570176	NS		0.570176
	ADAMTS2		0.613813	0.930214	0.715549	0.664681
	ASPN		0.494149	0.765477	0.588829	0.541489
	CCDC80		0.570957	0.797235	0.613258	0.592107
	COL16A1		0.714074	0.880821	0.677554	0.695814
	COL1A2		0.531657	0.819795	0.630612	0.581134
	COL3A1		0.448468	0.831864	0.639895	0.544181
	COL5A1		0.710609	0.855384	0.657988	0.684298
	DUSP5		0.6143	0.805001	0.619231	0.616766
	FBN1		0.65161	0.902299	0.694076	0.672843
	P3H2 (Leprel1)		0.494765	0.834666	0.642051	0.568408
	LOX		0.628685	0.8515	0.655	0.641842
	SPARC		0.619187	0.917109	0.705468	0.662328
	TIMP1		0.598035	0.835397	0.642613	0.620324
	TNC		0.455033	0.855925	0.658404	0.556719
Dockstader Subtotal	29
+ Liggett	BAMBI		NS	0.855234	0.657872	0.657872
	BGN		0.535431	0.753559	0.579661	0.557546
	MGP		0.734595	0.905759	0.696738	0.820177
	SMAD7		0.70956	0.916899	0.705307	0.707433
Liggett Subtotal	4
Manual curation	GDF11		0.609682	0.888499	0.683461	0.646571
	LGALS1		NS	0.999002	0.768463	0.768463
	MMP2		0.689942	NS		0.689942
Curation subtotal	3
Total, Fibroblast Growth, ECM	36
Cytokines and downstream signaling
	CXCL16		NS	0.906543	0.697341	0.697341
	IL1R1		0.67624	NS		0.67624
	TNFAIP6		0.636374	NS		0.636374
	SOCS2		0.481633	0.841983	0.64768	0.564657
	C1QTNF6		0.705656	0.936335	0.720258	0.712957
Subtotal Dockstader	5
+ Liggett	TRAF4		NS	0.927789	0.713684	0.713684
Subtotal Liggett	1
Manual curation	IL6		NS	0.904135	0.695489	0.695489
	NOS2	NS	XX	0.905003	0.696156	0.7
Curation subtotal	2
Total Cytokines, Dnstrm signaling	8
Apoptosis	DAP		NS	0.89	0.69	0.69
	FILIP1L		0.663704	NS		0.663704
	MIF		NS	0.804369	0.618745	0.618745
	PHLDA3		NS	0.915988	0.704606	0.704606
	CASP3		NS	0.879599	0.676615	0.676615
Dockstader Subtotal	5
+ Liggett	RERE		0.848424	0.935575	0.719673	0.784049
	TM2D2		0.864725	NS		0.864725
Liggett Subtotal	2
Total Apoptosis	7
Other signaling
	LAD1		NS	0.904137	0.69549	0.69549
	S1PR1		0.865427	NS		0.865427
	ZDHHC2		NS	0.937423	0.721095	0.721095
	ATRNL1		0.332986	0.745058	0.573121	0.453053
	PAK1		0.759732	0.925349	0.711807	0.735769
	PPM1E		0.370036	0.853111	0.65624	0.513138
Dockstader Subtotal	6
+ Liggett
	EGLN3		0.582429	NS		0.582429
	SRR		NS	0.976117	0.75086	0.75086
	YWHAB		0.808269	0.951877	0.732213	0.770241
Liggett Subtotal	3
Manual curation	PRKCA		0.821077	NS		0.821077
Curation subtotal	1
Total, Other Signaling	10
Microtubule function or integrity
	MAP1B (mtap1b)		0.699992	0.89209	0.686223	0.693108
Dockstader subtotal	1
+ Liggett	MAP1LC3A		0.795442	0.902532	0.694255	0.744849
Liggett Subtotal	1
Manual Curation	0
curation subtotal	0
Total, Microtubule function/integ	2
AKAP related
	AKAP13		0.646319	0.919265	0.707127	0.676723
	AKAP2		0.775774	NS		0.775774
Dockstader subtotal	2
Liggett Subtotal	0
Total, AKAP related	2
Immune function other than cytokines
	C5AR1		NS	0.775473	0.596518	0.596518
	CD44		NS	0.876344	0.674111	0.674111
	CD55		0.80735	NS		0.80735
Dockstader Subtotal	3
+ Liggett	THY1		NS	0.681198	0.523998	0.523998
Liggett Subtotal	1
Total, Immune function non-cytokine	4
Vascular/thrombosis	SEMA4A		NS	0.935071	0.719286	0.719286
	PROS1		0.485562	0.903775	0.695211	0.590387
Dockstader Subtotal	2
Total Vascular/Thrombosis	2
Unclassified/Unknown Function	AMMECR1		0.871118	NS		0.871118
	PRSS23		0.683182	0.846703	0.65131	0.667246
	PDPN		0.733502	0.885038	0.680798	0.70715
	FAM122B		0.682138	NS		0.682138
Dockstader Subtotal	4
+ Liggett
	TMCC2		NS	0.956347	0.735652	0.735652
Liggett Subtotal	1
Total Unclassified/Unknown	5
Grand Total	190
Tg mice, curated genes are upregulated:
Dockstader	129	Unique changes are 129-14 = 115
Liggett adxnl	47	Changes are all unique
Curation adxnl	14	Changes are all unique
Components added	190
GRAND Total, up/down	430
