# Supplementary material for: An extensive β1-adrenergic receptor gene signaling network regulates molecular remodeling in dilated cardiomyopathies
Source: JCI Insight. 2023 Aug 22;8(16):e169720. doi: 10.1172/jci.insight.169720 (PMC10543724; doi:10.1172/jci.insight.169720)
Supplement: Supporting data values [file jciinsight-8-169720-s243.xlsx]

## Sheet: 1. BORG Clinical,PCR
patientid	txgroup	age	gender	race	bsa	dm	htn	af	hfduration	HR_bl	HR_3mo	HR_12mo	SBP_bl	SBP_3mo	SBP_12mo	DBP_bl	DBP_3mo	DBP_12mo	BMI_bl	BMI_3mo	BMI_12mo	nyha_bl	nyha_3mo	nyha_12mo	BUN_bl	BUN_3mo	BUN_12mo	CreatClear_bl	CreatClear_3mo	CreatClear_12mo	HCT_bl	HCT_3mo	HCT_12mo	LVEF_bl	LVEF_3mo	LVEF_12mo	RVEF_bl	RVEF_3mo	RVEF_12mo	EDV_bl	EDV_3mo	EDV_12mo	ESV_bl	ESV_3mo	ESV_12mo	RAP_bl	RAP_3mo	RAP_12mo	PAMean_bl
103	1	50.2604	1	1	2.26	2	2	2	4	62	60	61	115	105	100	60	60	80	38.7836	38.7836	37.6439	2	2	2	12	NA	NA	99.0575	NA	NA	43.5	NA	NA	38	33	30	34	45	NA	147	152	NA	91	101	NA	8	14	15	28
3	1	39.8166	0	1	1.97	2	2	1	240	65	91	NA	97	85	NA	52	59	NA	22.8733	23.1723	NA	2	2	NA	17	19	NA	80.0831	70.505	NA	39.1	37.4	NA	21	14	NA	33	27	NA	487	470	NA	382	402	NA	1	3	NA	5
22	3	51.5846	1	1	2.18	2	2	1	4	70	76	71	86	92	98	56	56	70	32.0123	33.0878	36.3776	2	1	3	14	19	19	76.9986	69.3101	62.9171	42.7	40	NA	23	22	19	21	28	26	307	342.5	359	236	267	290.5	8	6	12	29
108	3	49.0164	1	5	1.7	2	2	2	7	80	63	53	120	123	122	75	76	72	24.9468	25.4604	24.5066	2	2	1	17	17	15	78.4003	87.9754	87.9754	43.8	43.5	38.9	38	38	34	NA	39	36	NA	97	NA	NA	52	NA	13	4	2	13
13	2	40.411	1	1	2.41	1	2	1	84	96	62	95	104	90	78	66	60	58	34.7307	31.8436	34.5892	3	3	4	39	30	66	83.2858	93.4576	62.2223	35.1	NA	44.9	23	14	23	16	16	16	271	292	258	209	251	199	10	13	NA	44
106	2	46.7507	1	2	2.03	1	2	2	120	86	79	101	122	149	152	84	95	95	28.3891	31.6447	30.9284	2	1	2	80	NA	NA	50.6399	NA	NA	39.5	NA	NA	22	35	23	NA	40	NA	NA	NA	NA	NA	NA	NA	7	6	2	29
113	3	33.063	1	4	1.97	2	1	1	6	51	89	NA	103	117	NA	56	83	NA	27.9593	28.1259	NA	2	2	NA	17	9	NA	111.777	98.4082	NA	53.3	48.8	NA	19	20	NA	19	26	NA	NA	NA	NA	NA	NA	NA	9	9	NA	36
5	2	52.296	1	1	2.1	1	2	2	87	71	70	74	100	96	104	58	65	56	23.635	23.635	25.3333	2	2	2	23	27	14	97.6511	62.6035	97.6511	39.5	47.7	44.6	30.5	26	32	NA	21	34	308	326	326	213.5	241.5	221	1	5	1	12
36	3	56.8137	0	1		2	2	2	1.5	60	56	52	124	120	134	66	66	76	33.5854	33.9759	32.6481	3	1	2	19	23	15	81.9465	62.57	81.9465	39.1	NA	NA	43	66	45	34	33	58	124	116	NA	71	39	NA	4	7	1	15
102	1	69.2329	0	1	1.75	2	2	2	120	81	73	NA	120	100	NA	72	58	NA	26.792	26.6785	NA	2	NA	NA	26	36	30	51.1016	24.8046	30.1902	36.1	35	34.1	33	35	NA	25	32	NA	211	210	NA	141	136	NA	4	8	9	28
18	2	30.5356	1	2	1.84	2	2	2	3	116	110	100	94	98	90	66	64	58	26.8297	28.2886	33.0924	3	2	3	1.1	15	28	0.330042	100.171	56.7493	52.8	51.4	43.7	17	23	20.5	15	18	21	196	211	278.5	162	162	221	13	16	8	37
14	1	49.6467	1	3	2.07	2	1	1	72	62	64	62	110	106	98	68	60	50	34.6936	34.1598	33.9819	3	3	3	17	21	20	78.0539	63.7795	58.3136	52.4	44.6	46.6	28	34	32	31	36	44	274	215	271	197	142	183	7	3	8	43
40	1	70.5699	1	1	1.9	2	1	2	4	84	72	84	156	178	148	86	92	70	27.577	25.8334	27.2211	2	2	2	11	17	21	60.6565	50.3429	46.3141	51.9	NA	49.2	47	45	52	50	60	37	119	106	85	63	58	41	2	1	1	23
104	1	55.441	1	1	1.79	2	2	2	37	70	69	65	100	108	114	70	57	67	21.9226	23.1964	23.3305	2	1	1	21	NA	18	74.9407	NA	61.2356	44	NA	44.2	31	35	36	26	37	45	359	273	296	248	176	189	8	10	4	22
1	1	33.6283	1	3	1.8	2	2	1	96	126	77	107	95	99	106	59	58	80	30.0843	30.4627	34.0577	3	3	2	93	88	53	45.1122	45.1122	65.2586	51.6	53.8	50.7	12	27.5	18	19	19	17	NA	292.5	240	NA	212.5	196	8	8	14	30
109	2	66.3769	0	3	1.66	2	2	2	6	84	66	68	103	112	105	57	59	53	27.9509	27.9092	30.6168	3	2	2	18	15	NA	66.4526	66.4526	NA	36	34	NA	20	25	26	31	24	30	NA	205	NA	NA	155	NA	4	4	7	39
114	1	57.4837	1	1	1.88	1	2	2	3	105	86	NA	119	104	NA	80	66	NA	NA	26.0428	NA	2	3	NA	16	27	NA	94.1566	60.3632	NA	40.6	36.4	NA	19	26	NA	27	22	NA	208	NA	NA	169	NA	NA	15	4	NA	37
101	1	61.6136	1	1	1.96	2	1	1	16	66	94	66	126	162	124	80	84	84	27.5206	27.0513	27.5206	2	2	1	14	19	16	91.4642	91.4642	80.525	39.9	44	39.3	32	26	40	34	38	39	NA	NA	NA	NA	NA	NA	3	5	5	12
112	2	28.7487	1	1	2.31	2	2	2	2	119	84	NA	119	120	NA	66	79	NA	31.2677	31.0059	NA	2	2	NA	16	14	NA	101.436	115.216	NA	46.5	45.6	NA	19	27	NA	18	29	NA	NA	NA	NA	NA	NA	NA	5	5	NA	35
8	3	47.0603	0	2	2.02	2	1	2	21	118	102	70	100	104	117	72	72	72	38.2717	42.7627	46.0432	3	3	3	37	49	47	48.7937	41.0418	37.9612	34.9	34.7	NA	16	20	25	28	20	33	216	191	190	181	156	142	10	1	5	31
41	3	49.6247	1	2	2.3	2	1	2	2	68	60	NA	102	124	NA	68	72	NA	30.8895	31.7912	NA	2	2	NA	19	7	NA	70.2709	99.5008	NA	49.1	42.1	NA	35	45	NA	NA	48	NA	NA	NA	NA	NA	NA	NA	4	7	NA	22
2	2	44.784	1	1	2.1	2	2	2	2	60	42	58	96	108	126	48	58	78	30.504	31.8448	33.3532	2	2	2	19	17	16	102.942	102.942	102.942	54.8	50.4	50	25	46.5	36.5	30	43	39	315	228	186.5	236.5	122.5	117.5	1	5	2	11
32	2	57.2877	1	3	1.89	1	1	2	10.5	80	60	60	116	140	162	70	62	84	26.0693	28.1411	29.3496	2	2	2	70	32	41	38.2045	50.8433	33.8505	52.1	41.2	42.1	24	54	36	18	31	32	146	156	145	111	72	93	1	5	5	23
43	1	22.7177	0	3	1.96	2	1	2	6	80	60	70	100	90	110	80	60	70	48.6695	49.7985	49.1533	3	2	1	14	13	9	122.366	90.3036	128.732	43.5	NA	NA	19	32	31	19	15	40	181	165	166	147	113	115	9	9	5	40
105	2	58.5643	1	1	2.14	1	1	2	4	108	60	67	112	110	106	90	74	67	32.297	32.0756	32.9929	2	3	2	NA	NA	NA	NA	NA	NA	NA	NA	NA	37	50	49	NA	27	26	137	119	114	87	59	58	11	9	10	42
10	1	27.2658	0	1	1.68	2	2	2	2	118	60	76	110	114	106	80	58	74	28.2259	26.5323	26.6936	3	3	3	20	18	17	68.6224	77.0033	100.849	39.9	40.5	42	32	39	47	26	22	NA	111	99	78	76	60	31	1	4	0	13
23	3	39.0822	0	3	1.6	2	2	2	2	106	60	71	88	112	89	54	70	50	25.1183	26.6179	27.4927	2	2	1	40	14	16	80.4973	121.846	109.078	42.5	NA	39.4	42	57.1	58.4	25	34	31	153	112	98.5	88	48	41	2	5	2	14
15	1	45.131	1	3	1.95	2	2	2	1	92	70	70	112	120	90	62	70	50	29.1769	29.6949	30.7307	2	2	3	22	15	17	90.4096	90.4096	65.8351	44.9	40.7	44.4	26	50	43	33	35	31	NA	121	NA	NA	60	NA	4	10	14	17
17	3	52.5588	1	1	1.98	2	2	1	12	60	80	84	96	112	96	56	70	60	24.5983	25.5208	26.2895	3	2	2	34	32	24	85.8133	97.471	101.322	52.8	42.8	47.6	26	31	43	32	24	32	190	132	173	140	90	104	2	2	1	13
20	1	35.3936	1	1	1.94	1	1	2	1.5	88	82	78	85	100	110	54	70	70	29.1769	30.0402	32.7334	3	2	2	22	21	22	96.8103	114.307	119.44	54.5	52.7	50	43	48	61	29	27	38	137	125.5	116	78	65	44.5	5	2	3	17
31	2	43.7807	1	1	2.06	2	2	2	4	60	72	60	113	116	100	70	70	58	27.6731	29.3643	31.9778	2	2	3	14	11	19	103.67	103.67	112.607	49.9	51.2	46.2	23	33	42	32	33	32	443	333	268	341	224	154	5	3	10	24
6	3	37.4465	1	2	2.14	2	1	2	47	52	77	69	140	106	133	80	66	74	30.6225	30.1489	31.4748	3	2	3	16	16	17	85.0383	85.0383	108.388	46.9	43.4	45.7	23	33	44.5	22	34	NA	249	216	194.5	193	145	108	5	15	5	40
46	2	56.9426	1	1	1.8	2	2	2	1	76	60	60	102	111	110	62	70	68	20.6288	21.4805	22.3006	2	2	2	14	23	17	83.211	74.1544	74.1544	39.2	48.3	51.3	20	41	42	40	41	35	194	170	125	155	101	73	1	1	1	19
29	3	45.2603	1	2	2.16	2	1	2	1.5	78	68	64	115	128	178	82	76	102	31.4746	36.2195	34.0052	2	2	3	19	18	12	72.4587	80.4964	90.3276	45.9	47.2	47.4	37	60	NA	24	35	NA	188	115	NA	118	46	NA	2	1	NA	17
19	2	21.7897	0	1	1.61	2	2	2	1	70	89	96	92	110	110	48	72	70	21.3807	25.3541	30.16	3	3	2	18	11	15	80.0231	90.8942	123.166	56	47.7	NA	33	57	57	17	17	33	NA	89	98	NA	38	42	1	1	3	11
45	1	54.3334	1	1	1.94	2	1	1	1	80	64	88	124	104	124	82	60	86	22.6341	23.2022	23.8899	2	2	1	23	23	17	61.7139	75.526	75.526	54	44.5	47.1	30	55	56	37	56	39	239	109	82	167	49	36	3	2	1	28
28	1	27.5341	0	1	1.69	2	2	2	0.25	68	66	72	100	112	100	56	70	62	25.892	26.7511	30.2659	3	3	2	15	9	13	118.295	118.295	100.66	35.7	39.3	38.7	30	61	57	41	35	31	NA	86	70	NA	34	30	1	3	1	10
44	2	50.041	1	1	1.94	2	2	2	1	120	60	68	96	114	118	70	70	72	21.3185	24.9065	25.355	3	1	1	27	20	17	63.6031	87.3445	87.3445	49.5	48.1	47.7	18	40	46	31	49	48	NA	230	164	NA	137	88	1	1	1	13
25	2	31.6328	1	1	2.18	2	1	2	4	88	76	80	122	100	108	68	80	70	31.6327	30.4939	33.3725	3	2	2	12	13	14	99.4019	79.7378	88.5831	NA	48.1	45.7	22.5	38.5	51	28	35	44	233.5	159.5	83	181	98	40	6	10	3	29
26	3	47.0466	0	1	2.09	2	1	1	1	70	60	60	110	100	100	70	64	60	41.0584	42.0423	45.4102	3	3	3	16	16	13	87.7662	59.7199	53.7567	48.2	NA	40.1	32	38	61	27	37	31	158	98	112	108	56	44	6	13	16	19
21	1	21.0465	1	1	2.26	2	2	2	1	90	80	58	102	96	123	62	66	62	29.9588	30.2206	31.1222	3	2	1	16	13	12	95.4217	107.076	121.622	47.8	47.1	NA	21	31	51	25	32	40	364.5	337	180	288	232	77.5	4	1	1	26
34	2	40.2082	1	1		2	1	2	11	82	80	64	92	126	110	66	80	70	27.6547	30.2693	31.8448	2	2	1	16	15	13	83.4045	75.0763	83.4045	51.1	45.9	47.6	15	33	45	14	28	46	237	171	119	201	114	68	1	2	1	22
116	3	54.2322	0	1	1.76	2	1	2	24	82	NA	NA	106	NA	NA	64	NA	NA	23.827	23.5499	NA	2	NA	NA	14	20	NA	98.0659	83.446	NA	40.6	38.2	NA	29.3	36	59.6	52.3	55	50.7	NA	NA	NA	NA	NA	NA	1	3	3	10
24	2	26.4589	1	1	2.4	2	2	2	8	116	74	62	92	86	110	90	48	60	36.0292	37.9727	39.7667	3	3	2	21	31	28	91.8618	75.0622	75.0622	43.9	38.7	41.3	13	24	44	19	21	33	337.5	296.5	219	292.5	226.5	122	9	4	1	31
(msng BsL Affy) 16	3	51.2895	1	1	1.89	2	2	2	5.5	60	60	56	92	108	100	68	62	60	21.7388	23.0609	22.7535	2	2	2	12	16	11	86.5818	86.5818	86.5818	48.1	41.6	44.4	16	35	49.5	21	33	39	NA	176	131.5	NA	114	66.5	4	1	1	28
39	3	47.9479	0	4	1.57	1	1	2	1	122	66	68	96	108	98	74	72	58	25.8399	28.0773	27.814	3	2	1	20	25	14	66.5906	66.5906	59.343	55.5	41.8	42	22	53	56	14	34	55	162	89	58	127	42	26	4	4	1	30
4	2	72.8056	1	1	1.86	2	2	2	17	93	48	50	100	130	152	62	42	68	20.1399	21.7695	23.6144	3	2	2	28	20	21	91.8366	87.8894	66.335	47.3	NA	46.3	14.5	42.5	62	20	16	40	248.5	171	94	212	98	36	0	1	3	17
3 mo LOCF
[truncated: 377 more columns]

## Sheet: 2. BORG Dictionary
Variable / Field Name	Form Name	Section Header	Field Type	Field Label	Choices, Calculations, OR Slider Labels	Field Note	Text Validation Type OR Show Slider Number	Text Validation Min	Text Validation Max	Identifier?	Branching Logic (Show field only if...)	Required Field?	Custom Alignment	Question Number (surveys only)	Matrix Group Name	Matrix Ranking?	Field Annotation
study_id	demographics		text	Study ID								y
site	demographics	Demographics Information	radio	Site	1, UCH | 2, Utah							y
ptinitials	demographics		text	Patient Initials						y		y
consent_signed	demographics		radio	Has patient signed the informed consent form?	1,Yes|2,No
consent_date	demographics		text	Date consent signed		MM/DD/YY	date_ymd				[consent_signed]="1"
rand_group	demographics		radio	Randomization Group	1,C|2,M|3,M/D|4,B
dob	demographics		text	Date of Birth		MM/DD/YY	date_ymd
sex	demographics		radio	Gender	0, Female | 1, Male
race	demographics		radio	Race	1, White | 2, African-American | 3, Hispanic | 4, Asian | 5, American Indian/Alaskan | 6, Other
crf_mrn	summarycrf		text	MR#						y
crf_ptinitials	summarycrf		text	Patient Initials						y
crf_date	summarycrf		text	Date		MM/DD/YY	date_ymd
crf_genotypedone	summarycrf	Adrenergic receptor genotype	radio	Adrenergic receptor genotype complete?	1,Yes|2,No
crf_b1389	summarycrf		dropdown	B1389 genotype	1, AA|2,GG|3,AG						[crf_genotypedone]="1"
crf_a2c	summarycrf		dropdown	A2Cgenotype	1,WW|2,WD|3,DD						[crf_genotypedone]="1"
crf_b1049	summarycrf		dropdown	B1049 genotype	1,SS|2,SG|3,GG						[crf_genotypedone]="1"
crf_laststatus	summarycrf	Outcomes	radio	Last known status	1,Alive|2,Expired|3,Transplanted|4,VAD
crf_laststatusdate	summarycrf		text	Date of last known status		MM/DD/YY	date_ymd
crf_deathtype	summarycrf		dropdown	Death-type	1,CV | 2,Non-CV
crf_deathdetails	summarycrf		notes	Death (explain)							[crf_deathtype]<>""
crf_deathdate	summarycrf		text	Date of Death		MM/DD/YY	date_ymd				[crf_deathtype]<>""
crf_hfhosp	summarycrf	HF Hospitalizations	dropdown	Number of HF Hospitalizations	0|1|2|3|4|5
crf_hfhosp1startdate	summarycrf	HF Hospitalization 1	text	HF Hospitalization Start Date		MM/DD/YY	date_ymd				[crf_hfhosp] = "1" or [crf_hfhosp] = "2" or [crf_hfhosp] = "3" or [crf_hfhosp] = "4" or [crf_hfhosp] = "5"
crf_hfhosp1enddate	summarycrf		text	HF Hospitalization End Date		MM/DD/YY	date_ymd				[crf_hfhosp] = "1" or [crf_hfhosp] = "2" or [crf_hfhosp] = "3" or [crf_hfhosp] = "4" or [crf_hfhosp] = "5"
crf_hfhosp1detail	summarycrf		notes	HF Hospitalization Detail							[crf_hfhosp] = "1" or [crf_hfhosp] = "2" or [crf_hfhosp] = "3" or [crf_hfhosp] = "4" or [crf_hfhosp] = "5"
crf_hfhosp1los	summarycrf		calc	HF Hospitalization Length of Stay	datediff([crf_hfhosp1enddate],[crf_hfhosp1startdate],"d")						[crf_hfhosp] = "1" or [crf_hfhosp] = "2" or [crf_hfhosp] = "3" or [crf_hfhosp] = "4" or [crf_hfhosp] = "5"
crf_hfhosp2startdate	summarycrf	HF Hospitalization 2	text	HF Hospitalization Start Date		MM/DD/YY	date_ymd				[crf_hfhosp] = "2" or [crf_hfhosp] = "3" or [crf_hfhosp] = "4" or [crf_hfhosp] = "5"
crf_hfhosp2enddate	summarycrf		text	HF Hospitalization End Date		MM/DD/YY	date_ymd				[crf_hfhosp] = "2" or [crf_hfhosp] = "3" or [crf_hfhosp] = "4" or [crf_hfhosp] = "5"
crf_hfhosp2detail	summarycrf		notes	HF Hospitalization Detail							[crf_hfhosp] = "2" or [crf_hfhosp] = "3" or [crf_hfhosp] = "4" or [crf_hfhosp] = "5"
crf_hfhosp2los	summarycrf		calc	HF Hospitalization Length of Stay	datediff([crf_hfhosp2enddate],[crf_hfhosp2startdate],"d")						[crf_hfhosp] = "2" or [crf_hfhosp] = "3" or [crf_hfhosp] = "4" or [crf_hfhosp] = "5"
crf_hfhosp3startdate	summarycrf	HF Hospitalization 3	text	HF Hospitalization Start Date		MM/DD/YY	date_ymd				[crf_hfhosp] = "3" or [crf_hfhosp] = "4" or [crf_hfhosp] = "5"
crf_hfhosp3enddate	summarycrf		text	HF Hospitalization End Date		MM/DD/YY	date_ymd				[crf_hfhosp] = "3" or [crf_hfhosp] = "4" or [crf_hfhosp] = "5"
crf_hfhosp3detail	summarycrf		notes	HF Hospitalization Detail							[crf_hfhosp] = "3" or [crf_hfhosp] = "4" or [crf_hfhosp] = "5"
crf_hfhosp3los	summarycrf		calc	HF Hospitalization Length of Stay	datediff([crf_hfhosp3enddate],[crf_hfhosp3startdate],"d")						[crf_hfhosp] = "3" or [crf_hfhosp] = "4" or [crf_hfhosp] = "5"
crf_hfhosp4startdate	summarycrf	HF Hospitalization 4	text	HF Hospitalization Start Date		MM/DD/YY	date_ymd				[crf_hfhosp] = "4" or [crf_hfhosp] = "5"
crf_hfhosp4enddate	summarycrf		text	HF Hospitalization End Date		MM/DD/YY	date_ymd				[crf_hfhosp] = "4" or [crf_hfhosp] = "5"
crf_hfhosp4detail	summarycrf		notes	HF Hospitalization Detail							[crf_hfhosp] = "4" or [crf_hfhosp] = "5"
crf_hfhosp4los	summarycrf		calc	HF Hospitalization Length of Stay	datediff([crf_hfhosp4enddate],[crf_hfhosp4startdate],"d")						[crf_hfhosp] = "4" or [crf_hfhosp] = "5"
crf_hfhosp5startdate	summarycrf	HF Hospitalization 5	text	HF Hospitalization Start Date		MM/DD/YY	date_ymd				[crf_hfhosp] = "5"
crf_hfhosp5enddate	summarycrf		text	HF Hospitalization End Date		MM/DD/YY	date_ymd				[crf_hfhosp] = "5"
crf_hfhosp5detail	summarycrf		notes	HF Hospitalization Detail							[crf_hfhosp] = "5"
crf_hfhosp5los	summarycrf		calc	HF Hospitalization Length of Stay	datediff([crf_hfhosp5enddate],[crf_hfhosp5startdate],"d")						[crf_hfhosp] = "5"
crf_cvnonhfhosp	summarycrf	CV Hospitalizations	dropdown	Number of CV (non-HF) hospitalizations	0|1|2|3|4|5
crf_cvhosp1startdate	summarycrf	CV Hospitalization 1	text	CV Hospitalization Start Date		MM/DD/YY	date_ymd				[crf_cvnonhfhosp] = "1" or [crf_cvnonhfhosp] = "2" or [crf_cvnonhfhosp] = "3" or [crf_cvnonhfhosp] = "4" or [crf_cvnonhfhosp] = "5"
crf_cvhosp1enddate	summarycrf		text	CV Hospitalization End Date		MM/DD/YY	date_ymd				[crf_cvnonhfhosp] = "1" or [crf_cvnonhfhosp] = "2" or [crf_cvnonhfhosp] = "3" or [crf_cvnonhfhosp] = "4" or [crf_cvnonhfhosp] = "5"
crf_cvhosp1detail	summarycrf		notes	CV Hospitalization Detail							[crf_cvnonhfhosp] = "1" or [crf_cvnonhfhosp] = "2" or [crf_cvnonhfhosp] = "3" or [crf_cvnonhfhosp] = "4" or [crf_cvnonhfhosp] = "5"
crf_cvhosp1los	summarycrf		calc	CV Hospitalization Length of Stay	datediff([crf_cvhosp1enddate],[crf_cvhosp1startdate],"d")						[crf_cvnonhfhosp] = "1" or [crf_cvnonhfhosp] = "2" or [crf_cvnonhfhosp] = "3" or [crf_cvnonhfhosp] = "4" or [crf_cvnonhfhosp] = "5"
crf_cvhosp2startdate	summarycrf	CV Hospitalization 2	text	CV Hospitalization Start Date		MM/DD/YY	date_ymd				[crf_cvnonhfhosp] = "2" or [crf_cvnonhfhosp] = "3" or [crf_cvnonhfhosp] = "4" or [crf_cvnonhfhosp] = "5"
crf_cvhosp2enddate	summarycrf		text	CV Hospitalization End Date		MM/DD/YY	date_ymd				[crf_cvnonhfhosp] = "2" or [crf_cvnonhfhosp] = "3" or [crf_cvnonhfhosp] = "4" or [crf_cvnonhfhosp] = "5"
crf_cvhosp2detail	summarycrf		notes	CV Hospitalization Detail							[crf_cvnonhfhosp] = "2" or [crf_cvnonhfhosp] = "3" or [crf_cvnonhfhosp] = "4" or [crf_cvnonhfhosp] = "5"
crf_cvhosp2los	summarycrf		calc	CV Hospitalization Length of Stay	datediff([crf_cvhosp2enddate],[crf_cvhosp2startdate],"d")						[crf_cvnonhfhosp] = "2" or [crf_cvnonhfhosp] = "3" or [crf_cvnonhfhosp] = "4" or [crf_cvnonhfhosp] = "5"
crf_cvhosp3startdate	summarycrf	CV Hospitalization 3	text	CV Hospitalization Start Date		MM/DD/YY	date_ymd				[crf_cvnonhfhosp] = "3" or [crf_cvnonhfhosp] = "4" or [crf_cvnonhfhosp] = "5"
crf_cvhosp3enddate	summarycrf		text	CV Hospitalization End Date		MM/DD/YY	date_ymd				[crf_cvnonhfhosp] = "3" or [crf_cvnonhfhosp] = "4" or [crf_cvnonhfhosp] = "5"
crf_cvhosp3detail	summarycrf		notes	CV Hospitalization Detail							[crf_cvnonhfhosp] = "3" or [crf_cvnonhfhosp] = "4" or [crf_cvnonhfhosp] = "5"
crf_cvhosp3los	summarycrf		calc	CV Hospitalization Length of Stay	datediff([crf_cvhosp3enddate],[crf_cvhosp3startdate],"d")						[crf_cvnonhfhosp] = "3" or [crf_cvnonhfhosp] = "4" or [crf_cvnonhfhosp] = "5"
crf_cvhosp4startdate	summarycrf	CV Hospitalization 4	text	CV Hospitalization Start Date		MM/DD/YY	date_ymd				[crf_cvnonhfhosp] = "4" or [crf_cvnonhfhosp] = "5"
crf_cvhosp4enddate	summarycrf		text	CV Hospitalization End Date		MM/DD/YY	date_ymd				[crf_cvnonhfhosp] = "4" or [crf_cvnonhfhosp] = "5"
crf_cvhosp4detail	summarycrf		notes	CV Hospitalization Detail							[crf_cvnonhfhosp] = "4" or [crf_cvnonhfhosp] = "5"
crf_cvhosp4los	summarycrf		calc	CV Hospitalization Length of Stay	datediff([crf_cvhosp4enddate],[crf_cvhosp4startdate],"d")						[crf_cvnonhfhosp] = "4" or [crf_cvnonhfhosp] = "5"
crf_cvhosp5startdate	summarycrf	CV Hospitalization 5	text	CV Hospitalization Start Date		MM/DD/YY	date_ymd				[crf_cvnonhfhosp] = "5"
crf_cvhosp5enddate	summarycrf		text	CV Hospitalization End Date		MM/DD/YY	date_ymd				[crf_cvnonhfhosp] = "5"
crf_cvhosp5detail	summarycrf		notes	CV Hospitalization Detail							[crf_cvnonhfhosp] = "5"
crf_cvhosp5los	summarycrf		calc	CV Hospitalization Length of Stay	datediff([crf_cvhosp5enddate],[crf_cvhosp5startdate],"d")						[crf_cvnonhfhosp] = "5"
crf_noncvhosp	summarycrf	Non-CV Hospitalizations	dropdown	Number of non-CV Hospitalizations	0|1|2|3|4|5
crf_noncvhosp1startdate	summarycrf	Non-CV Hospitalization 1	text	Non-CV Hospitalization Start Date		MM/DD/YY	date_ymd				[crf_noncvhosp] = "1" or [crf_noncvhosp] = "2" or [crf_noncvhosp] = "3" or [crf_noncvhosp] = "4" or [crf_noncvhosp] = "5"
crf_noncvhosp1enddate	summarycrf		text	Non-CV Hospitalization End Date		MM/DD/YY	date_ymd				[crf_noncvhosp] = "1" or [crf_noncvhosp] = "2" or [crf_noncvhosp] = "3" or [crf_noncvhosp] = "4" or [crf_noncvhosp] = "5"
crf_noncvhosp1detail	summarycrf		notes	Non-CV Hospitalization Detail							[crf_noncvhosp] = "1" or [crf_noncvhosp] = "2" or [crf_noncvhosp] = "3" or [crf_noncvhosp] = "4" or [crf_noncvhosp] = "5"
crf_noncvhosp1los	summarycrf		calc	Non-CV Hospitalization Length of Stay	datediff([crf_noncvhosp1enddate],[crf_noncvhosp1startdate],"d")						[crf_noncvhosp] = "1" or [crf_noncvhosp] = "2" or [crf_noncvhosp] = "3" or [crf_noncvhosp] = "4" or [crf_noncvhosp] = "5"
crf_noncvhosp2startdate	summarycrf	Non-CV Hospitalization 2	text	Non-CV Hospitalization Start Date		MM/DD/YY	date_ymd				[crf_noncvhosp] = "2" or [crf_noncvhosp] = "3" or [crf_noncvhosp] = "4" or [crf_noncvhosp] = "5"
crf_noncvhosp2enddate	summarycrf		text	Non-CV Hospitalization End Date		MM/DD/YY	date_ymd				[crf_noncvhosp] = "2" or [crf_noncvhosp] = "3" or [crf_noncvhosp] = "4" or [crf_noncvhosp] = "5"
crf_noncvhosp2detail	summarycrf		notes	Non-CV Hospitalization Detail							[crf_noncvhosp] = "2" or [crf_noncvhosp] = "3" or [crf_noncvhosp] = "4" or [crf_noncvhosp] = "5"
crf_noncvhosp2los	summarycrf		calc	Non-CV Hospitalization Length of Stay	datediff([crf_noncvhosp2enddate],[crf_noncvhosp2startdate],"d")						[crf_noncvhosp] = "2" or [crf_noncvhosp] = "3" or [crf_noncvhosp] = "4" or [crf_noncvhosp] = "5"
crf_noncvhosp3startdate	summarycrf	Non-CV Hospitalization 3	text	Non-CV Hospitalization Start Date		MM/DD/YY	date_ymd				[crf_noncvhosp] = "3" or [crf_noncvhosp] = "4" or [crf_noncvhosp] = "5"
crf_noncvhosp3enddate	summarycrf		text	Non-CV Hospitalization End Date		MM/DD/YY	date_ymd				[crf_noncvhosp] = "3" or [crf_noncvhosp] = "4" or [crf_noncvhosp] = "5"
crf_noncvhosp3detail	summarycrf		notes	Non-CV Hospitalization Detail							[crf_noncvhosp] = "3" or [crf_noncvhosp] = "4" or [crf_noncvhosp] = "5"
crf_noncvhosp3los	summarycrf		calc	Non-CV Hospitalization Length of Stay	datediff([crf_noncvhosp3enddate],[crf_noncvhosp3startdate],"d")						[crf_noncvhosp] = "3" or [crf_noncvhosp] = "4" or [crf_noncvhosp] = "5"
crf_noncvhosp4startdate	summarycrf	Non-CV Hospitalization 4	text	Non-CV Hospitalization Start Date		MM/DD/YY	date_ymd				[crf_noncvhosp] = "4" or [crf_noncvhosp] = "5"
crf_noncvhosp4enddate	summarycrf		text	Non-CV Hospitalization End Date		MM/DD/YY	date_ymd				[crf_noncvhosp] = "4" or [crf_noncvhosp] = "5"
crf_noncvhosp4detail	summarycrf		notes	Non-CV Hospitalization Detail							[crf_noncvhosp] = "4" or [crf_noncvhosp] = "5"
crf_noncvhosp4los	summarycrf		calc	Non-CV Hospitalization Length of Stay	datediff([crf_noncvhosp4enddate],[crf_noncvhosp4startdate],"d")						[crf_noncvhosp] = "4" or [crf_noncvhosp] = "5"
crf_noncvhosp5startdate	summarycrf	Non-CV Hospitalization 5	text	Non-CV Hospitalization Start Date		MM/DD/YY	date_ymd				[crf_noncvhosp] = "5"
crf_noncvhosp5enddate	summarycrf		text	Non-CV Hospitalization End Date		MM/DD/YY	date_ymd				[crf_noncvhosp] = "5"
crf_noncvhosp5detail	summarycrf		notes	Non-CV Hospitalization Detail							[crf_noncvhosp] = "5"
crf_noncvhosp5los	summarycrf		calc	Non-CV Hospitalization Length of Stay	datediff([crf_noncvhosp5enddate],[crf_noncvhosp5startdate],"d")						[crf_noncvhosp] = "5"
crf_3mobbdose	summarycrf		text	Dose of beta-blocker study drug (mg/day) at 3 months		Total mg/day	number	0
crf_12mobbdose	summarycrf		text	Dose of beta-blocker study drug (mg/day) at 12 months		Total mg/day	number	0
crf_vtvf	summarycrf		radio	VT/VF	0,None | 1,VT |2, VF
crf_vtvfdate	summarycrf		text	Date of VT/VF event		MM/DD/YY	date_ymd				[crf_vtvf]="1" or [crf_vtvf]="2"
crf_af	summarycrf		radio	Any history of atrial fibrillation	1,Yes|2,No
crf_afbl	summarycrf		radio	AF at baseline	1,Yes|2,No
crf_af3mo	summarycrf		radio	AF at 3 months	1,Yes|2,No
crf_af12mo	summarycrf		radio	AF at 12 months	1,Yes|2,No
crf_txp	summarycrf		radio	Cardiac transplantation?	1,Yes|2,No
crf_txpdate	summarycrf		text	Transplant date		MM/DD/YY	date_ymd				[crf_txp]="1"
crf_lvad	summarycrf		radio	Left ventricular assist device placement?	1,Yes|2,No
crf_lvaddate	summarycrf		text	LVAD placement date		MM/DD/YY	date_ymd				[crf_lvad]="1"
crf_nyhabl	summarycrf		dropdown	NYHA class at baseline	1|2|3|4
crf_nyha3mo	summarycrf		dropdown	NYHA class at 3 months	1|2|3|4
crf_nyha12mo	summarycrf		dropdown	NYHA class at 12 months	1|2|3|4
crf_nabl	summarycrf	Labs	text	Sodium at baseline		mmol/L	number
crf_na3mo	summarycrf		text	Sodium at 3 months		mmol/L	number
crf_na12mo	summarycrf		text	Sodium at 12 months		mmol/L	number
crf_crbl	summarycrf		text	Creatinine at baseline		mg/dL	number
crf_cr3mo	summarycrf		text	Creatinine at 3 months		mg/dL	number
crf_cr12mo	summarycrf		text	Creatinine at 12 months		mg/dL	number
crf_hctbl	summarycrf		text	Hematocrit at baseline		%	number
crf_hct3mo	summarycrf		text	Hematocrit at 3 months		%	number
crf_hct12mo	summarycrf		text	Hematocrit at 12 months		%	number
crf_dm	summarycrf		radio	History of Diabetes Mellitus?	1,Yes|2,No
crf_htn	summarycrf		radio	History of Hypertension?	1,Yes|2,No
crf_bldrug1	summarycrf	Baseline Medications	text	Drug 1
crf_bldrug1dailydose	summarycrf		text	Drug 1 total daily dose		Total daily dose	number	0			[crf_bldrug1] <> ""
crf_bldrug1doseunits	summarycrf		dropdown	Drug 1 dosing units	1,mg|2,mEq|3,g|4,U|5,mcg						[crf_bldrug1] <> ""
crf_bldrug2	summarycrf		text	Drug 2							[crf_bldrug1] <> ""
crf_bldrug2dailydose	summarycrf		text	Drug 2 total daily dose		Total daily dose	number	0			[crf_bldrug2] <> ""
crf_bldrug2doseunits	summarycrf		dropdown	Drug 2 dosing units	1,mg|2,mEq|3,g|4,U|5,mcg						[crf_bldrug2] <> ""
crf_bldrug3	summarycrf		text	Drug 3							[crf_bldrug2] <> ""
crf_bldrug3dailydose	summarycrf		text	Drug 3 total daily dose		Total daily dose	number	0			[crf_bldrug3] <> ""
crf_bldrug3doseunits	summarycrf		dropdown	Drug 3 dosing units	1,mg|2,mEq|3,g|4,U|5,mcg						[crf_bldrug3] <> ""
crf_bldrug4	summarycrf		text	Drug 4							[crf_bldrug3] <> ""
crf_bldrug4dailydose	summarycrf		text	Drug 4 total daily dose		Total daily dose	number	0			[crf_bldrug4] <> ""
crf_bldrug4doseunits	summarycrf		dropdown	Drug 4 dosing units	1,mg|2,mEq|3,g|4,U|5,mcg						[crf_bldrug4] <> ""
crf_bldrug5	summarycrf		text	Drug 5							[crf_bldrug4] <> ""
crf_bldrug5dailydose	summarycrf		text	Drug 5 total daily dose		Total daily dose	number	0			[crf_bldrug5] <> ""
crf_bldrug5doseunits	summarycrf		dropdown	Drug 5 dosing units	1,mg|2,mEq|3,g|4,U|5,mcg						[crf_bldrug5] <> ""
crf_bldrug6	summarycrf		text	Drug 6							[crf_bldrug5] <> ""
crf_bldrug6dailydose	summarycrf		text	Drug 6 total daily dose		Total daily dose	number	0			[crf_bldrug6] <> ""
crf_bldrug6doseunits	summarycrf		dropdown	Drug 6 dosing units	1,mg|2,mEq|3,g|4,U|5,mcg						[crf_bldrug6] <> ""
crf_bldrug7	summarycrf		text	Drug 7							[crf_bldrug6] <> ""
crf_bldrug7dailydose	summarycrf		text	Drug 7 total daily dose		Total daily dose	number	0			[crf_bldrug7] <> ""
crf_bldrug7doseunits	summarycrf		dropdown	Drug 7 dosing units	1,mg|2,mEq|3,g|4,U|5,mcg						[crf_bldrug7] <> ""
crf_bldrug8	summarycrf		text	Drug 8							[crf_bldrug7] <> ""
crf_bldrug8dailydose	summarycrf		text	Drug 8 total daily dose		Total daily dose	number	0			[crf_bldrug8] <> ""
crf_bldrug8doseunits	summarycrf		dropdown	Drug 8 dosing units	1,mg|2,mEq|3,g|4,U|5,mcg						[crf_bldrug8] <> ""
crf_bldrug9	summarycrf		text	Drug 9							[crf_bldrug8] <> ""
crf_bldrug9dailydose	summarycrf		text	Drug 9 total daily dose		Total daily dose	number	0			[crf_bldrug9] <> ""
crf_bldrug9doseunits	summarycrf		dropdown	Drug 9 dosing units	1,mg|2,mEq|3,g|4,U|5,mcg						[crf_bldrug9] <> ""
crf_bldrug10	summarycrf		text	Drug 10							[crf_bldrug9] <> ""
crf_bldrug10dailydose	summarycrf		text	Drug 10 total daily dose		Total daily dose	number	0			[crf_bldrug10] <> ""
crf_bldrug10doseunits	summarycrf		dropdown	Drug 10 dosing units	1,mg|2,mEq|3,g|4,U|5,mcg						[crf_bldrug10] <> ""
crf_bldrug11	summarycrf		text	Drug 11							[crf_bldrug10] <> ""
crf_bldrug11dailydose	summarycrf		text	Drug 11 total daily dose		Total daily dose	number	0			[crf_bldrug11] <> ""
crf_bldrug11doseunits	summarycrf		dropdown	Drug 11 dosing units	1,mg|2,mEq|3,g|4,U|5,mcg						[crf_bldrug11] <> ""
crf_bldrug12	summarycrf		text	Drug 12							[crf_bldrug11] <> ""
crf_bldrug12dailydose	summarycrf		text	Drug 12 total daily dose		Total daily dose	number	0			[crf_bldrug12] <> ""
crf_bldrug12doseunits	summarycrf		dropdown	Drug 12 dosing units	1,mg|2,mEq|3,g|4,U|5,mcg						[crf_bldrug12] <> ""
crf_bldrug13	summarycrf		text	Drug 13							[crf_bldrug12] <> ""
crf_bldrug13dailydose	summarycrf		text	Drug 13 total daily dose		Total daily dose	number	0			[crf_bldrug13] <> ""
crf_bldrug13doseunits	summarycrf		dropdown	Drug 13 dosing units	1,mg|2,mEq|3,g|4,U|5,mcg						[crf_bldrug13] <> ""
crf_bldrug14	summarycrf		text	Drug 14							[crf_bldrug13] <> ""
crf_bldrug14dailydose	summarycrf		text	Drug 14 total daily dose		Total daily dose	number	0			[crf_bldrug14] <> ""
crf_bldrug14doseunits	summarycrf		dropdown	Drug 14 dosing units	1,mg|2,mEq|3,g|4,U|5,mcg						[crf_bldrug14] <> ""
crf_bldrug15	summarycrf		text	Drug 15							[crf_bldrug14] <> ""
crf_bldrug15dailydose	summarycrf		text	Drug 15 total daily dose		Total daily dose	number	0			[crf_bldrug15] <> ""
crf_bldrug15doseunits	summarycrf		dropdown	Drug 15 dosing units	1,mg|2,mEq|3,g|4,U|5,mcg						[crf_bldrug15] <> ""
crf_bldrug16	summarycrf		text	Drug 16							[crf_bldrug15] <> ""
crf_bldrug16dailydose	summarycrf		text	Drug 16 total daily dose		Total daily dose	number	0			[crf_bldrug16] <> ""
crf_bldrug16doseunits	summarycrf		dropdown	Drug 16 dosing units	1,mg|2,mEq|3,g|4,U|5,mcg						[crf_bldrug16] <> ""
crf_bldrug17	summarycrf		text	Drug 17							[crf_bldrug16] <> ""
crf_bldrug17dailydose	summarycrf		text	Drug 17 total daily dose		Total daily dose	number	0			[crf_bldrug17] <> ""
crf_bldrug17doseunits	summarycrf		dropdown	Drug 17 dosing units	1,mg|2,mEq|3,g|4,U|5,mcg						[crf_bldrug17] <> ""
crf_bldrug18	summarycrf		text	Drug 18							[crf_bldrug17] <> ""
crf_bldrug18dailydose	summarycrf		text	Drug 18 total daily dose		Total daily dose	number	0			[crf_bldrug18] <> ""
crf_bldrug18doseunits	summarycrf		dropdown	Drug 18 dosing units	1,mg|2,mEq|3,g|4,U|5,mcg						[crf_bldrug18] <> ""
crf_bldrug19	summarycrf		text	Drug 19							[crf_bldrug18] <> ""
crf_bldrug19dailydose	summarycrf		text	Drug 19 total daily dose		Total daily dose	number	0			[crf_bldrug19] <> ""
crf_bldrug19doseunits	summarycrf		dropdown	Drug 19 dosing units	1,mg|2,mEq|3,g|4,U|5,mcg						[crf_bldrug19] <> ""
crf_bldrug20	summarycrf		text	Drug 20							[crf_bldrug19] <> ""
crf_bldrug20dailydose	summarycrf		text	Drug 20 total daily dose		Total daily dose	number	0			[crf_bldrug20] <> ""
crf_bldrug20doseunits	summarycrf		dropdown	Drug 20 dosing units	1,mg|2,mEq|3,g|4,U|5,mcg						[crf_bldrug20] <> ""
crf_3modrug1	summarycrf	Medications at 3 months	text	Drug 1
crf_3modrug1dailydose	summarycrf		text	Drug 1 total daily dose		Total daily dose	number	0			[crf_3modrug1] <> ""
crf_3modrug1doseunits	summarycrf		dropdown	Drug 1 dosing units	1,mg|2,mEq|3,g|4,U|5,mcg						[crf_3modrug1] <> ""
crf_3modrug2	summarycrf		text	Drug 2							[crf_3modrug1] <> ""
crf_3modrug2dailydose	summarycrf		text	Drug 2 total daily dose		Total daily dose	number	0			[crf_3modrug2] <> ""
crf_3modrug2doseunits	summarycrf		dropdown	Drug 2 dosing units	1,mg|2,mEq|3,g|4,U|5,mcg						[crf_3modrug2] <> ""
crf_3modrug3	summarycrf		text	Drug 3							[crf_3modrug2] <> ""
crf_3modrug3dailydose	summarycrf		text	Drug 3 total daily dose		Total daily dose	number	0			[crf_3modrug3] <> ""
crf_3modrug3doseunits	summarycrf		dropdown	Drug 3 dosing units	1,mg|2,mEq|3,g|4,U|5,mcg						[crf_3modrug3] <> ""
crf_3modrug4	summarycrf		text	Drug 4							[crf_3modrug3] <> ""
crf_3modrug4dailydose	summarycrf		text	Drug 4 total daily dose		Total daily dose	number	0			[crf_3modrug4] <> ""
crf_3modrug4doseunits	summarycrf		dropdown	Drug 4 dosing units	1,mg|2,mEq|3,g|4,U|5,mcg						[crf_3modrug4] <> ""
crf_3modrug5	summarycrf		text	Drug 5							[crf_3modrug4] <> ""
crf_3modrug5dailydose	summarycrf		text	Drug 5 total daily dose		Total daily dose	number	0			[crf_3modrug5] <> ""
crf_3modrug5doseunits	summarycrf		dropdown	Drug 5 dosing units	1,mg|2,mEq|3,g|4,U|5,mcg						[crf_3modrug5] <> ""
crf_3modrug6	summarycrf		text	Drug 6							[crf_3modrug5] <> ""
crf_3modrug6dailydose	summarycrf		text	Drug 6 total daily dose		Total daily dose	number	0			[crf_3modrug6] <> ""
crf_3modrug6doseunits	summarycrf		dropdown	Drug 6 dosing units	1,mg|2,mEq|3,g|4,U|5,mcg						[crf_3modrug6] <> ""
crf_3modrug7	summarycrf		text	Drug 7							[crf_3modrug6] <> ""
crf_3modrug7dailydose	summarycrf		text	Drug 7 total daily dose		Total daily dose	number	0			[crf_3modrug7] <> ""
crf_3modrug7doseunits	summarycrf		dropdown	Drug 7 dosing units	1,mg|2,mEq|3,g|4,U|5,mcg						[crf_3modrug7] <> ""
crf_3modrug8	summarycrf		text	Drug 8							[crf_3modrug7] <> ""
crf_3modrug8dailydose	summarycrf		text	Drug 8 total daily dose		Total daily dose	number	0			[crf_3modrug8] <> ""
crf_3modrug8doseunits	summarycrf		dropdown	Drug 8 dosing units	1,mg|2,mEq|3,g|4,U|5,mcg						[crf_3modrug8] <> ""
crf_3modrug9	summarycrf		text	Drug 9							[crf_3modrug8] <> ""
crf_3modrug9dailydose	summarycrf		text	Drug 9 total daily dose		Total daily dose	number	0			[crf_3modrug9] <> ""
crf_3modrug9doseunits	summarycrf		dropdown	Drug 9 dosing units	1,mg|2,mEq|3,g|4,U|5,mcg						[crf_3modrug9] <> ""
crf_3modrug10	summarycrf		text	Drug 10							[crf_3modrug9] <> ""
crf_3modrug10dailydose	summarycrf		text	Drug 10 total daily dose		Total daily dose	number	0			[crf_3modrug10] <> ""
crf_3modrug10doseunits	summarycrf		dropdown	Drug 10 dosing units	1,mg|2,mEq|3,g|4,U|5,mcg						[crf_3modrug10] <> ""
crf_3modrug11	summarycrf		text	Drug 11							[crf_3modrug10] <> ""
crf_3modrug11dailydose	summarycrf		text	Drug 11 total daily dose		Total daily dose	number	0			[crf_3modrug11] <> ""
crf_3modrug11doseunits	summarycrf		dropdown	Drug 11 dosing units	1,mg|2,mEq|3,g|4,U|5,mcg						[crf_3modrug11] <> ""
crf_3modrug12	summarycrf		text	Drug 12							[crf_3modrug11] <> ""
crf_3modrug12dailydose	summarycrf		text	Drug 12 total daily dose		Total daily dose	number	0			[crf_3modrug12] <> ""
crf_3modrug12doseunits	summarycrf		dropdown	Drug 12 dosing units	1,mg|2,mEq|3,g|4,U|5,mcg						[crf_3modrug12] <> ""
crf_3modrug13	summarycrf		text	Drug 13							[crf_3modrug12] <> ""
crf_3modrug13dailydose	summarycrf		text	Drug 13 total daily dose		Total daily dose	number	0			[crf_3modrug13] <> ""
crf_3modrug13doseunits	summarycrf		dropdown	Drug 13 dosing units	1,mg|2,mEq|3,g|4,U|5,mcg						[crf_3modrug13] <> ""
crf_3modrug14	summarycrf		text	Drug 14							[crf_3modrug13] <> ""
crf_3modrug14dailydose	summarycrf		text	Drug 14 total daily dose		Total daily dose	number	0			[crf_3modrug14] <> ""
crf_3modrug14doseunits	summarycrf		dropdown	Drug 14 dosing units	1,mg|2,mEq|3,g|4,U|5,mcg						[crf_3modrug14] <> ""
crf_3modrug15	summarycrf		text	Drug 15							[crf_3modrug14] <> ""
crf_3modrug15dailydose	summarycrf		text	Drug 15 total daily dose		Total daily dose	number	0			[crf_3modrug15] <> ""
crf_3modrug15doseunits	summarycrf		dropdown	Drug 15 dosing units	1,mg|2,mEq|3,g|4,U|5,mcg						[crf_3modrug15] <> ""
crf_3modrug16	summarycrf		text	Drug 16							[crf_3modrug15] <> ""
crf_3modrug16dailydose	summarycrf		text	Drug 16 total daily dose		Total daily dose	number	0			[crf_3modrug16] <> ""
crf_3modrug16doseunits	summarycrf		dropdown	Drug 16 dosing units	1,mg|2,mEq|3,g|4,U|5,mcg						[crf_3modrug16] <> ""
crf_3modrug17	summarycrf		text	Drug 17							[crf_3modrug16] <> ""
crf_3modrug17dailydose	summarycrf		text	Drug 17 total daily dose		Total daily dose	number	0			[crf_3modrug17] <> ""
crf_3modrug17doseunits	summarycrf		dropdown	Drug 17 dosing units	1,mg|2,mEq|3,g|4,U|5,mcg						[crf_3modrug17] <> ""
crf_3modrug18	summarycrf		text	Drug 18							[crf_3modrug17] <> ""
crf_3modrug18dailydose	summarycrf		text	Drug 18 total daily dose		Total daily dose	number	0			[crf_3modrug18] <> ""
crf_3modrug18doseunits	summarycrf		dropdown	Drug 18 dosing units	1,mg|2,mEq|3,g|4,U|5,mcg						[crf_3modrug18] <> ""
crf_3modrug19	summarycrf		text	Drug 19							[crf_3modrug18] <> ""
crf_3modrug19dailydose	summarycrf		text	Drug 19 total daily dose		Total daily dose	number	0			[crf_3modrug19] <> ""
crf_3modrug19doseunits	summarycrf		dropdown	Drug 19 dosing units	1,mg|2,mEq|3,g|4,U|5,mcg						[crf_3modrug19] <> ""
crf_3modrug20	summarycrf		text	Drug 20							[crf_3modrug19] <> ""
crf_3modrug20dailydose	summarycrf		text	Drug 20 total daily dose		Total daily dose	number	0			[crf_3modrug20] <> ""
crf_3modrug20doseunits	summarycrf		dropdown	Drug 20 dosing units	1,mg|2,mEq|3,g|4,U|5,mcg						[crf_3modrug20] <> ""
crf_12modrug1	summarycrf	Medications at 12 months	text	Drug 1
crf_12modrug1dailydose	summarycrf		text	Drug 1 total daily dose		Total daily dose	number	0			[crf_12modrug1] <> ""
crf_12modrug1doseunits	summarycrf		dropdown	Drug 1 dosing units	1,mg|2,mEq|3,g|4,U|5,mcg						[crf_12modrug1] <> ""
crf_12modrug2	summarycrf		text	Drug 2							[crf_12modrug1] <> ""
crf_12modrug2dailydose	summarycrf		text	Drug 2 total daily dose		Total daily dose	number	0			[crf_12modrug2] <> ""
crf_12modrug2doseunits	summarycrf		dropdown	Drug 2 dosing units	1,mg|2,mEq|3,g|4,U|5,mcg						[crf_12modrug2] <> ""
crf_12modrug3	summarycrf		text	Drug 3							[crf_12modrug2] <> ""
crf_12modrug3dailydose	summarycrf		text	Drug 3 total daily dose		Total daily dose	number	0			[crf_12modrug3] <> ""
crf_12modrug3doseunits	summarycrf		dropdown	Drug 3 dosing units	1,mg|2,mEq|3,g|4,U|5,mcg						[crf_12modrug3] <> ""
crf_12modrug4	summarycrf		text	Drug 4							[crf_12modrug3] <> ""
crf_12modrug4dailydose	summarycrf		text	Drug 4 total daily dose		Total daily dose	number	0			[crf_12modrug4] <> ""
crf_12modrug4doseunits	summarycrf		dropdown	Drug 4 dosing units	1,mg|2,mEq|3,g|4,U|5,mcg						[crf_12modrug4] <> ""
crf_12modrug5	summarycrf		text	Drug 5							[crf_12modrug4] <> ""
crf_12modrug5dailydose	summarycrf		text	Drug 5 total daily dose		Total daily dose	number	0			[crf_12modrug5] <> ""
crf_12modrug5doseunits	summarycrf		dropdown	Drug 5 dosing units	1,mg|2,mEq|3,g|4,U|5,mcg						[crf_12modrug5] <> ""
crf_12modrug6	summarycrf		text	Drug 6							[crf_12modrug5] <> ""
crf_12modrug6dailydose	summarycrf		text	Drug 6 total daily dose		Total daily dose	number	0			[crf_12modrug6] <> ""
crf_12modrug6doseunits	summarycrf		dropdown	Drug 6 dosing units	1,mg|2,mEq|3,g|4,U|5,mcg						[crf_12modrug6] <> ""
crf_12modrug7	summarycrf		text	Drug 7							[crf_12modrug6] <> ""
crf_12modrug7dailydose	summarycrf		text	Drug 7 total daily dose		Total daily dose	number	0			[crf_12modrug7] <> ""
crf_12modrug7doseunits	summarycrf		dropdown	Drug 7 dosing units	1,mg|2,mEq|3,g|4,U|5,mcg						[crf_12modrug7] <> ""
crf_12modrug8	summarycrf		text	Drug 8							[crf_12modrug7] <> ""
crf_12modrug8dailydose	summarycrf		text	Drug 8 total daily dose		Total daily dose	number	0			[crf_12modrug8] <> ""
crf_12modrug8doseunits	summarycrf		dropdown	Drug 8 dosing units	1,mg|2,mEq|3,g|4,U|5,mcg						[crf_12modrug8] <> ""
crf_12modrug9	summarycrf		text	Drug 9							[crf_12modrug8] <> ""
crf_12modrug9dailydose	summarycrf		text	Drug 9 total daily dose		Total daily dose	number	0			[crf_12modrug9] <> ""
crf_12modrug9doseunits	summarycrf		dropdown	Drug 9 dosing units	1,mg|2,mEq|3,g|4,U|5,mcg						[crf_12modrug9] <> ""
crf_12modrug10	summarycrf		text	Drug 10							[crf_12modrug9] <> ""
crf_12modrug10dailydose	summarycrf		text	Drug 10 total daily dose		Total daily dose	number	0			[crf_12modrug10] <> ""
crf_12modrug10doseunits	summarycrf		dropdown	Drug 10 dosing units	1,mg|2,mEq|3,g|4,U|5,mcg						[crf_12modrug10] <> ""
crf_12modrug11	summarycrf		text	Drug 11							[crf_12modrug10] <> ""
crf_12modrug11dailydose	summarycrf		text	Drug 11 total daily dose		Total daily dose	number	0			[crf_12modrug11] <> ""
crf_12modrug11doseunits	summarycrf		dropdown	Drug 11 dosing units	1,mg|2,mEq|3,g|4,U|5,mcg						[crf_12modrug11] <> ""
crf_12modrug12	summarycrf		text	Drug 12							[crf_12modrug11] <> ""
crf_12modrug12dailydose	summarycrf		text	Drug 12 total daily dose		Total daily dose	number	0			[crf_12modrug12] <> ""
crf_12modrug12doseunits	summarycrf		dropdown	Drug 12 dosing units	1,mg|2,mEq|3,g|4,U|5,mcg						[crf_12modrug12] <> ""
crf_12modrug13	summarycrf		text	Drug 13							[crf_12modrug12] <> ""
crf_12modrug13dailydose	summarycrf		text	Drug 13 total daily dose		Total daily dose	number	0			[crf_12modrug13] <> ""
crf_12modrug13doseunits	summarycrf		dropdown	Drug 13 dosing units	1,mg|2,mEq|3,g|4,U|5,mcg						[crf_12modrug13] <> ""
crf_12modrug14	summarycrf		text	Drug 14							[crf_12modrug13] <> ""
crf_12modrug14dailydose	summarycrf		text	Drug 14 total daily dose		Total daily dose	number	0			[crf_12modrug14] <> ""
crf_12modrug14doseunits	summarycrf		dropdown	Drug 14 dosing units	1,mg|2,mEq|3,g|4,U|5,mcg						[crf_12modrug14] <> ""
crf_12modrug15	summarycrf		text	Drug 15							[crf_12modrug14] <> ""
crf_12modrug15dailydose	summarycrf		text	Drug 15 total daily dose		Total daily dose	number	0			[crf_12modrug15] <> ""
crf_12modrug15doseunits	summarycrf		dropdown	Drug 15 dosing units	1,mg|2,mEq|3,g|4,U|5,mcg						[crf_12modrug15] <> ""
crf_12modrug16	summarycrf		text	Drug 16							[crf_12modrug15] <> ""
crf_12modrug16dailydose	summarycrf		text	Drug 16 total daily dose		Total daily dose	number	0			[crf_12modrug16] <> ""
crf_12modrug16doseunits	summarycrf		dropdown	Drug 16 dosing units	1,mg|2,mEq|3,g|4,U|5,mcg						[crf_12modrug16] <> ""
crf_12modrug17	summarycrf		text	Drug 17							[crf_12modrug16] <> ""
crf_12modrug17dailydose	summarycrf		text	Drug 17 total daily dose		Total daily dose	number	0			[crf_12modrug17] <> ""
crf_12modrug17doseunits	summarycrf		dropdown	Drug 17 dosing units	1,mg|2,mEq|3,g|4,U|5,mcg						[crf_12modrug17] <> ""
crf_12modrug18	summarycrf		text	Drug 18							[crf_12modrug17] <> ""
crf_12modrug18dailydose	summarycrf		text	Drug 18 total daily dose		Total daily dose	number	0			[crf_12modrug18] <> ""
crf_12modrug18doseunits	summarycrf		dropdown	Drug 18 dosing units	1,mg|2,mEq|3,g|4,U|5,mcg						[crf_12modrug18] <> ""
crf_12modrug19	summarycrf		text	Drug 19							[crf_12modrug18] <> ""
crf_12modrug19dailydose	summarycrf		text	Drug 19 total daily dose		Total daily dose	number	0			[crf_12modrug19] <> ""
crf_12modrug19doseunits	summarycrf		dropdown	Drug 19 dosing units	1,mg|2,mEq|3,g|4,U|5,mcg						[crf_12modrug19] <> ""
crf_12modrug20	summarycrf		text	Drug 20							[crf_12modrug19] <> ""
crf_12modrug20dailydose	summarycrf		text	Drug 20 total daily dose		Total daily dose	number	0			[crf_12modrug20] <> ""
crf_12modrug20doseunits	summarycrf		dropdown	Drug 20 dosing units	1,mg|2,mEq|3,g|4,U|5,mcg						[crf_12modrug20] <> ""
cva_done	cvassess		radio	CV Assessment completed?	1,Yes|2,No
cva_date	cvassess		text	Date Completed		MM/DD/YY	date_ymd
cva_s3	cvassess	Cardiovascular Assessment	radio	S3 Gallop	1,Yes|2,No
cva_s4	cvassess		radio	S4 Gallop	1,Yes|2,No
cva_sysmur	cvassess		radio	Systolic Murmur	1,Yes|2,No
cva_diasmur	cvassess		radio	Diastolic Murmur	1,Yes|2,No
cva_jvd30	cvassess		radio	JVD at 30 degrees	1,Not present|2,base of neck|3,halfway up|4,angle of mandible
cva_edema	cvassess		radio	Edema	1,None|2,1+|3,2+|4,3+|5,4+
cva_wt	cvassess		text	Body Weight (kg)		kg	number	0
cva_hepatomeg	cvassess		radio	Hepatomegaly	1,Yes|2,No
cva_whz	cvassess		radio	Wheezes	1,Yes|2,No
cva_rales	cvassess		radio	Rales	1,None|2,bases only|3,halfway up|4,entire lung field
cva_hrsit	cvassess		text	Sitting Heart Rate			number	0
cva_sbpsit	cvassess		text	Sitting Systolic Blood Pressure			number	0
cva_dbpsit	cvassess		text	Sitting Diastolic Blood Pressure			number	0
cva_nyha	cvassess		radio	NYHA Class	1,I|2,II|3,III|4,IV
inc_idcm	screening	Inclusion criteria	radio	Patient has idiopathic dilated CM with symptoms of Class II, III, or IV CHF at time of randomization and is free of a clinical history of CAD according to the criteria specified in the Protocol	1,Yes|2,No
inc_18yrs	screening		radio	Patient is at least 18 years of age	1,Yes|2,No
inc_sterilebc	screening		radio	If female, patient is (a) surgically sterile, (b) practices an accepted method of birth control and has a negative serum pregnancy test	1,Yes|2,No|3,NA
inc_cotx	screening		radio	Patient has been on other conventional CHF therapy at least 3-weeks prior to baseline assessments at key study endpoints?	1,Yes|2,No
inc_acei	screening		radio	Angiotensin converting enzyme inhibitor?	1,Yes|2,No						[inc_cotx] = "1"
inc_aceintolerant	screening		radio	Intolerant of ACE-inhibitor?	1,Yes|2,No						[inc_cotx] = "1" and [inc_acei] = "2"
inc_dig	screening		radio	Digitalis glycosides?	1,Yes|2,No						[inc_cotx] = "1"
inc_diuretic	screening		radio	Diuretics?	1,Yes|2,No						[inc_cotx] = "1"
inc_vasodilator	screening		radio	Vasodilators?	1,Yes|2,No						[inc_cotx] = "1"
inc_lvef	screening		radio	Patient has a LVEF of < 0.40 as determined by radionuclide ventriculography within 60 days of randomization	1,Yes|2,No
inc_psychok	screening		radio	Patient must demonstrate the mental and physical ability and willingness to follow all study-specific instructions pertaining to the administration of study medication, the scheduling of study visits and assessments and the prohibited use/consumption of certain concomitant medications and alcohol	1,Yes|2,No
inc_infcon	screening		radio	Patient must voluntarily sign the IRB-approved informed consent form before initiation of any study-specific procedure	1,Yes|2,No
exc_revcm	screening	Exclusion criteria	radio	Patient has heart failure due to or associated with uncorrected primary valvular disease, uncorrected thyroid disease, obstructive/hypertrophic cardiomyopathy, pericardial disease, amyloidosis, active myocarditis, or malfunctioning artificial heart valve?	1,Yes|2,No
exc_txpcand	screening		radio	Patient is a heart transplant candidate (actively on a list or anticipated to be on a list within 6 months of randomization)	1,Yes|2,No
exc_anyexcmed	screening		radio	Patient is receving any of the following concomitant medications and can not have medication safely discontinued prior to study randomization as specified in the protocol?	1,Yes|2,No
exc_cathetcamao	screening		radio	Calcium channel blockers, theophylline, TCA, MAOI, beta agonists?	1,Yes|2,No
exc_bb	screening		radio	Beta-adrenergic blocking agent (oral?)	1,Yes|2,No
exc_invmed	screening		radio	An investigational cardiovascular medication or involved in another investigational trial?	1,Yes|2,No
exc_antiarryth	screening		radio	Flecainide, encainide, propafenone, sotalol, disopyramide, amiodarone?	1,Yes|2,No
exc_inotrope	screening		radio	Inotrope (other than digitalis) oral or IV?	1,Yes|2,No
exc_bbcontra	screening		radio	Patient has a contraindication to beta-adrenergic blockade (eg asthma)	1,Yes|2,No
exc_lifeexp2yrs	screening		radio	Patient has other life-threatening disease with a life expectancy < 2 years due to other illness	1,Yes|2,No
exc_otheractivedz	screening		radio	Patient has active hepatic (total bilirubin > 3.0), renal (creatnine > 3.0), hematologic, gastrointestinal, immunologic, endocrine, metabolic, or CNS disease which, in the opinion of the investigator, may adversely affect the safety and efficacy of the study drug or the life span of the patient	1,Yes|2,No
exc_unstablehf	screening		radio	Patient has unstable decompensated HF (ie evidence of hypoperfusion, acute pulmonary edema, or hypotension with systolic BP < 80 mm Hg)	1,Yes|2,No
exc_activeetohdrug	screening		radio	Patient is actively abusing ethanol (as defined in the Protocol) or illicit drugs (or has within 3-months of study randomization) as defined in the Protocol	1,Yes|2,No
exc_aicdfire	screening		radio	Patient has an AICD that has fired within 3 months of study randomization	1,Yes|2,No
exc_brady	screening		radio	Patient has asymptomatic waking, resting HR < 50 bpm or symptomatic bradycardia with a HR of < 60 bpm	1,Yes|2,No
exc_iddm	screening		radio	Patient has uncontrolled insulin-dependent diabetes mellitus with a history of frequent hypoglycemia episodes	1,Yes|2,No
exc_avblock	screening		radio	Patient has a high degree AV block (Mobitz Type II or complete heart block)	1,Yes|2,No
exc_nomri	screening		radio	Patient is unable to undergo the MRI procedures required in this study	1,Yes|2,No
exc_compliance	screening		radio	Patient has demonstrated non-compliance with previous medical regimens	1,Yes|2,No
mhx_infcon	medicalhx	Informed consent question	radio	Has the patient signed the informed consent form?	1,Yes|2,No
mhx_infcondate	medicalhx		text	Date Signed		MM/DD/YY	date_ymd				[mhx_infcon] = "1"
mhx_dob	medicalhx	Demography	text	Date of Birth		MM/DD/YY	date_ymd
mhx_enrollage	medicalhx		calc	Age at enrollment	datediff([mhx_infcondate],[mhx_dob],"y")
mhx_gender	medicalhx		radio	Gender	0, Female | 1, Male
mhx_race	medicalhx		radio	Race	1, White | 2, African-American | 3, Hispanic | 4, Asian | 5, American Indian/Alaskan | 6, Other
mhx_otherracedetail	medicalhx		text	Other Race (specify)
mhx_smoking	medicalhx		radio	Smoking Status (cigarette, cigar, or pipe use)	1, non-smoker|2,past smoker|3, current smoker
mhx_derm	medicalhx	Medical History	radio	Dermatologic	1,Yes|2,No|3,Unknown
mhx_dermdetail	medicalhx		notes	Dermatologic disease detail							[mhx_derm]="1"
mhx_heent	medicalhx		radio	HEENT	1,Yes|2,No|3,Unknown
mhx_heentdetail	medicalhx		notes	HEENT detail							[mhx_heent]="1"
mhx_msk	medicalhx		radio	Musculoskeletal	1,Yes|2,No|3,Unknown
mhx_mskdetail	medicalhx		notes	Musculoskeletal detail							[mhx_msk]="1"
mhx_resp	medicalhx		radio	Respiratory	1,Yes|2,No|3,Unknown
mhx_respdetail	medicalhx		notes	Respiratory detail							[mhx_resp]="1"
mhx_gi	medicalhx		radio	Gastrointestinal	1,Yes|2,No|3,Unknown
mhx_gidetail	medicalhx		notes	Gastrointestinal detail							[mhx_gi]="1"
mhx_hepbil	medicalhx		radio	Hepatobiliary	1,Yes|2,No|3,Unknown
mhx_hepbildetail	medicalhx		notes	Hepatobiliary detail							[mhx_hepbil]="1"
mhx_gu	medicalhx		radio	Genitourinary	1,Yes|2,No|3,Unknown
mhx_gudetail	medicalhx		notes	Genitourinary detail							[mhx_gu]="1"
mhx_endo	medicalhx		radio	Endocrine (other than diabetes)	1,Yes|2,No|3,Unknown
mhx_endodetail	medicalhx		notes	Endocrine (other than diabetes) detail							[mhx_endo]="1"
mhx_dm	medicalhx		radio	Diabetes Mellitus	1,Yes|2,No|3,Unknown
mhx_dmdetail	medicalhx		notes	Diabetes Mellitus detail							[mhx_dm]="1"
mhx_lymphatic	medicalhx		radio	Lymphatic	1,Yes|2,No|3,Unknown
mhx_lymphdetail	medicalhx		notes	Lymphatic detail							[mhx_lymphatic]="1"
mhx_immun	medicalhx		radio	Immunologic	1,Yes|2,No|3,Unknown
mhx_immundetail	medicalhx		notes	Immunologic detail							[mhx_immun]="1"
mhx_neuro	medicalhx		radio	Neurologic	1,Yes|2,No|3,Unknown
mhx_neurodetail	medicalhx		notes	Neurologic detail							[mhx_neuro]="1"
mhx_psych	medicalhx		radio	Psychiatric	1,Yes|2,No|3,Unknown
mhx_psychdetail	medicalhx		notes	Psychiatric detail							[mhx_psych]="1"
mhx_allergy	medicalhx		radio	Allergies	1,Yes|2,No|3,Unknown
mhx_allergydetail	medicalhx		notes	Allergies detail							[mhx_allergy]="1"
mhx_other1	medicalhx		radio	Other 1	1,Yes|2,No|3,Unknown
mhx_other1detail	medicalhx		notes	Other 1 detail							[mhx_other1]="1"
mhx_other2	medicalhx		radio	Other 2	1,Yes|2,No|3,Unknown
mhx_other2detail	medicalhx		notes	Other 2 detail							[mhx_other2]="1"
mhx_other3	medicalhx		radio	Other 3	1,Yes|2,No|3,Unknown
mhx_other3detail	medicalhx		notes	Other 3 detail							[mhx_other3]="1"
cvhx_nyha	cvhx	Cardiovascular History	radio	NYHA Class	2,II|3,III|4,IV
cvhx_durchf	cvhx		text	Duration of CHF (months)			number	0
cvhx_af	cvhx		radio	Atrial fibrillation/flutter	1,Yes|2,No|3,Unknown
cvhx_afdetail	cvhx		notes	Specify findings							[cvhx_af]="1"
cvhx_afdate	cvhx		text	Date of diagnosis		MM/DD/YY	date_ymd				[cvhx_af]="1"
cvhx_scd	cvhx		radio	Ventricular Fibrillation/Sustained VT/Cardiac Arrest	1,Yes|2,No|3,Unknown
cvhx_scddetail	cvhx		notes	Specify findings							[cvhx_scd]="1"
cvhx_scddate	cvhx		text	Date of diagnosis		MM/DD/YY	date_ymd				[cvhx_scd]="1"
cvhx_pvd	cvhx		radio	Peripheral Vascular Disease	1,Yes|2,No|3,Unknown
cvhx_pvddetail	cvhx		notes	Specify findings							[cvhx_pvd]="1"
cvhx_pvddate	cvhx		text	Date of diagnosis		MM/DD/YY	date_ymd				[cvhx_pvd]="1"
cvhx_tedz	cvhx		radio	Thromboembolic Disease	1,Yes|2,No|3,Unknown
cvhx_tedzdetail	cvhx		notes	Specify findings							[cvhx_tedz]="1"
cvhx_tedzdate	cvhx		text	Date of diagnosis		MM/DD/YY	date_ymd				[cvhx_tedz]="1"
cvhx_premchf	cvhx		radio	Premature CHF (age < 65 yrs) in parents or siblings	1,Yes|2,No|3,Unknown
cvhx_premchfdetail	cvhx		notes	Specify findings							[cvhx_premchf]="1"
cvhx_premchfdate	cvhx		text	Date of diagnosis		MM/DD/YY	date_ymd				[cvhx_premchf]="1"
cvhx_valvrepsurg	cvhx	Prior Surgery/Procedure	radio	Valvular Replacement	1,Yes|2,No|3,Unknown
cvhx_valverepvalve	cvhx		checkbox	List valve(s)	1,mitral|2,aortic|3,tricuspid|4,pulmonic						[cvhx_valvrepsurg]="1"
cvhx_vrsvalve	cvhx		notes	Specify findings							[cvhx_valvrepsurg]="1"
cvhx_vrsdate	cvhx		text	Date of diagnosis		MM/DD/YY	date_ymd				[cvhx_valvrepsurg]="1"
cvhx_vplasty	cvhx		radio	Valvuloplasty	1,Yes|2,No|3,Unknown
cvhx_vplastvalve	cvhx		checkbox	List valve(s)	1,mitral|2,aortic|3,tricuspid|4,pulmonic						[cvhx_vplasty]="1"
cvhx_vpvalve	cvhx		notes	Specify findings							[cvhx_vplasty]="1"
cvhx_vpdate	cvhx		text	Date of diagnosis		MM/DD/YY	date_ymd				[cvhx_vplasty]="1"
cvhx_ppm	cvhx		radio	Pacemaker	1,Yes|2,No|3,Unknown
cvhx_ppmdetail	cvhx		notes	Specify findings							[cvhx_ppm]="1"
cvhx_ppmdate	cvhx		text	Date of diagnosis		MM/DD/YY	date_ymd				[cvhx_ppm]="1"
cvhx_ablation	cvhx		radio	Ablation	1,Yes|2,No|3,Unknown
cvhx_ablationdetail	cvhx		notes	Specify findings							[cvhx_ablation]="1"
cvhx_ablationdate	cvhx		text	Date of diagnosis		MM/DD/YY	date_ymd				[cvhx_ablation]="1"
cvhx_icd	cvhx		radio	Implanted Cardiac Defibrillator	1,Yes|2,No|3,Unknown
cvhx_icddetail	cvhx		notes	Specify findings							[cvhx_icd]="1"
cvhx_date	cvhx		text	Date of diagnosis		MM/DD/YY	date_ymd				[cvhx_icd]="1"
cvhx_aneurectomy	cvhx		radio	Aneurysmectomy	1,Yes|2,No|3,Unknown
cvhx_anectdetail	cvhx		notes	Specify findings							[cvhx_aneurectomy]="1"
cvhx_anecdate	cvhx		text	Date of diagnosis		MM/DD/YY	date_ymd				[cvhx_aneurectomy]="1"
cvhx_chdsurg	cvhx		radio	Congenital Heart Disease Surgery (ASD,VSD, etc.)	1,Yes|2,No|3,Unknown
cvhx_chdsurgdetail	cvhx		notes	Specify findings							[cvhx_chdsurg]="1"
cvhx_chdsurgdate	cvhx		text	Date of diagnosis		MM/DD/YY	date_ymd				[cvhx_chdsurg]="1"
cvhx_mvdz	cvhx	Non-ischemic Etiology	radio	Mitral Valve Disease	1,Yes|2,No|3,Unknown
cvhx_mvdetail	cvhx		notes	Specify findings							[cvhx_mvdz]="1"
cvhx_mvdate	cvhx		text	Date of diagnosis		MM/DD/YY	date_ymd				[cvhx_mvdz]="1"
cvhx_avdz	cvhx		radio	Aortic Valvular Disease	1,Yes|2,No|3,Unknown
cvhx_avdetail	cvhx		notes	Specify findings							[cvhx_avdz]="1"
cvhx_avdate	cvhx		text	Date of diagnosis		MM/DD/YY	date_ymd				[cvhx_avdz]="1"
cvhx_etohcm	cvhx		radio	Alcoholic Cardiomyopathy	1,Yes|2,No|3,Unknown
cvhx_etohcmdetail	cvhx		notes	Specify findings							[cvhx_etohcm]="1"
cvhx_etohcmdate	cvhx		text	Date of diagnosis		MM/DD/YY	date_ymd				[cvhx_etohcm]="1"
cvhx_drugcm	cvhx		radio	Drug Induced	1,Yes|2,No|3,Unknown
cvhx_drugdetail	cvhx		notes	Specify findings							[cvhx_drugcm]="1"
cvhx_drugdate	cvhx		text	Date of diagnosis		MM/DD/YY	date_ymd				[cvhx_drugcm]="1"
cvhx_htncm	cvhx		radio	Hypertension Induced	1,Yes|2,No|3,Unknown
cvhx_htncmdetail	cvhx		notes	Specify findings							[cvhx_htncm]="1"
cvhx_htncmdate	cvhx		text	Date of diagnosis		MM/DD/YY	date_ymd				[cvhx_htncm]="1"
cvhx_famcm	cvhx		radio	Familial	1,Yes|2,No|3,Unknown
cvhx_famcmdetail	cvhx		notes	Specify findings							[cvhx_famcm]="1"
cvhx_famcmdate	cvhx		text	Date of diagnosis		MM/DD/YY	date_ymd				[cvhx_famcm]="1"
cvhx_viralcm	cvhx		radio	Viral	1,Yes|2,No|3,Unknown
cvhx_viralcmdetail	cvhx		notes	Specify findings							[cvhx_viralcm]="1"
cvhx_viralcmdate	cvhx		text	Date of diagnosis		MM/DD/YY	date_ymd				[cvhx_viralcm]="1"
cvhx_idcm	cvhx		radio	Idiopathic	1,Yes|2,No|3,Unknown
cvhx_idcmdetail	cvhx		notes	Specify findings							[cvhx_idcm]="1"
cvhx_idcmdate	cvhx		text	Date of diagnosis		MM/DD/YY	date_ymd				[cvhx_idcm]="1"
cvhx_othercm	cvhx		radio	Other (Chagas, myocarditis)	1,Yes|2,No|3,Unknown
cvhx_othercmdetail	cvhx		notes	Specify findings							[cvhx_othercm]="1"
cvhx_othercmdate	cvhx		text	Date of diagnosis		MM/DD/YY	date_ymd				[cvhx_othercm]="1"
pe_date	physicalexam		text	Date of Physical Examination		MM/DD/YY	date_ymd
pe_ht	physicalexam	Vital Signs	text	Height		in
pe_wtkg	physicalexam		text	Weight (kg)		kg
pe_hrsit	physicalexam		text	Sitting Heart Rate		bpm
pe_sbpsit	physicalexam		text	Sitting Systolic Blood Pressure		mm Hg
pe_dbpsit	physicalexam		text	Sitting Diastolic Blood Pressure		mm Hg
pe_appear	physicalexam	Assessment	radio	General appearance	1,Normal|2,Abnormal|3,Unknown
pe_appeardetail	physicalexam		notes	General appearance detail if abnormal							[pe_appear] = "2"
pe_skin	physicalexam		radio	Skin and appendages	1,Normal|2,Abnormal|3,Unknown
pe_skindetail	physicalexam		notes	Skin and appendages detail if abnormal							[pe_skin] = "2"
pe_heent	physicalexam		radio	HEENT	1,Normal|2,Abnormal|3,Unknown
pe_heentdetail	physicalexam		notes	HEENT detail if abnormal							[pe_heent] = "2"
pe_heart	physicalexam		radio	Heart	1,Normal|2,Abnormal|3,Unknown
pe_heartdetail	physicalexam		notes	Heart detail if abnormal							[pe_heart] = "2"
pe_lungs	physicalexam		radio	Chest/Lungs	1,Normal|2,Abnormal|3,Unknown
pe_lungsdetail	physicalexam		notes	Chest/Lungs detail if abnormal							[pe_lungs] = "2"
pe_abd	physicalexam		radio	Abdomen	1,Normal|2,Abnormal|3,Unknown
pe_abddetail	physicalexam		notes	Abdomen detail if abnormal							[pe_abd] = "2"
pe_lymph	physicalexam		radio	Lymph nodes	1,Normal|2,Abnormal|3,Unknown
pe_lymphdetail	physicalexam		notes	Lymph nodes detail if abnormal							[pe_lymph] = "2"
pe_msk	physicalexam		radio	Musculoskeletal	1,Normal|2,Abnormal|3,Unknown
pe_mskdetail	physicalexam		notes	Musculoskeletal detail if abnormal							[pe_msk] = "2"
pe_neuro	physicalexam		radio	Neurologic	1,Normal|2,Abnormal|3,Unknown
pe_neurodetail	physicalexam		notes	Neurologic detail if abnormal							[pe_neuro] = "2"
pe_other1	physicalexam		radio	Other 1	1,Normal|2,Abnormal|3,Unknown
pe_other1detail	physicalexam		notes	Other 1 detail if abnormal							[pe_other1] = "2"
pe_other2	physicalexam		radio	Other 2	1,Normal|2,Abnormal|3,Unknown
pe_other2detail	physicalexam		notes	Other 2 detail if abnormal							[pe_other2] = "2"
pe_other3	physicalexam		radio	Other 3	1,Normal|2,Abnormal|3,Unknown
pe_other3detail	physicalexam		notes	Other 3 detail if abnormal							[pe_other3] = "2"
ecg_done	ecg		radio	ECG done?	1,Yes|2,No
ecg_date	ecg	Electrocardiogram	text	Date completed		MM/DD/YY	date_ymd
ecg_time	ecg		text	Time		HH:MM	time
ecg_ventrate	ecg		text	Ventricular rate		bpm	number
ecg_pr	ecg		text	PR interval		msec	number
ecg_qrs	ecg		text	QRS duration		msec	number
ecg_qt	ecg		text	QT interval		msec	number
ecg_qtc	ecg		text	QTc interval		msec	number
ecg_axis	ecg		text	QRS axis		degrees	number
ecg_paced	ecg	Qualitative measures	radio	Paced rhythm?	1,Yes|2,No
ecg_afib	ecg		radio	Atrial fibrillation?	1,Yes|2,No
ecg_aflutter	ecg		radio	Atrial flutter?	1,Yes|2,No
ecg_lbbb	ecg		radio	Left bundle branch block?	1,Yes|2,No
ecg_rbbb	ecg		radio	Right bundle branch block	1,Yes|2,No
ecg_assess	ecg		radio	Overall assessment	1,Normal|2,Abnormal not clinically significant|3, Abnormal clinically significant
cath_done	cath		radio	Cath completed?	1,Yes|2,No
cath_date	cath	Cardiac Catheterization: Right and Left Ventricle	text	Date completed		MM/DD/YY	date_ymd
cath_hr	cath		text	Heart rate (bpm)		bpm	number
cath_bsa	cath		text	Body surface area (kg/m^2)		kg/m^2	number
cath_sbp	cath		text	Noninvasive systolic blood pressure		mm Hg	number
cath_dbp	cath		text	Noninvasive diastolic blood pressure		mm Hg	number
cath_ra	cath	RV/PA	text	RA mean (mm Hg)		mm Hg	number
cath_rvsp	cath		text	RV systolic (mm Hg)		mm Hg	number
cath_rvdp	cath		text	RV end diastolic (mm Hg)		mm Hg	number
cath_pasp	cath		text	PA systolic (mm Hg)		mm Hg	number
cath_padp	cath		text	PA diastolic (mm Hg)		mm Hg	number
cath_pamean	cath		text	PA mean (mm Hg)		mm Hg	number
cath_pawp	cath		text	PAW mean (mm Hg)		mm Hg	number
cath_rvtau	cath		text	RV diastolic function (tau)			number
cath_co	cath	Function	text	CO (L/min)		L/min	number
cath_ci	cath		text	CI (L/min/m^2)		L/min/m^2	number
cath_avo2	cath		text	AVO2 (vol %)		vol %	number
cath_lvdone	cath	LV	radio	Left Heart Cath	1,LV done at this visit|2,LV not done at this visit
cath_aosp	cath		text	AO systolic (mm Hg)		mm Hg	number
cath_lvsp	cath		text	LV systolic (mm Hg)		mm Hg	number
cath_lvtau	cath		text	LV diastolic function (tau)			number
cath_posdpdp	cath		text	positive dP/dt			number
cath_negdpdt	cath		text	negative dP/dT			number
cath_pvr	cath	Calculated Parameter	text	PVR (Woods Units)		Woods units	number
cath_svr	cath		text	SVR (Woods Units)		Woods units	number
cath_sv	cath		text	SV		ml/beat	number
cath_svi	cath		text	SVI		ml/beat/m^2	number
cath_bx	cath	Endomyocardial Biopsy	radio	Biopsy completed?	1,Yes|2,No
cath_bxresult	cath		checkbox	Pathologic findings	1,Normal myocytes|2,Hypertrophy|3,Fibrosis|4,Inflammation|5,Insufficient sample						[cath_bx]="1"
cath_bxdetail	cath		notes	If no, specify why not							[cath_bx] = "2"
dob_done	dobutamine		radio	Dobutamine study completed?	1,Yes|2,No
dob_date	dobutamine		text	Date completed		MM/DD/YY	date_ymd
dob_wtkg	dobutamine	Baseline Hemodynamic Measurements followed by Dobutamine Infusion and Hemodynamic Measurements	text	Body Weight (kg)		kg	number
dob_bsa	dobutamine		text	BSA (m^2)		m^2
dob_sgtimein	dobutamine		text	Time of Swan-Ganz catheter insertion in cath laboratory		HH:MM	time
dob_baseline1measstart	dobutamine	Baseline # 1	text	Measurement start time		HH:MM	time
dob_baseline1hr	dobutamine		text	Heart rate (bpm)		bpm	number	0
dob_baseline1sbp	dobutamine		text	SBP (mm Hg)		mm Hg	number	0
dob_baseline1dbp	dobutamine		text	DBP (mm Hg)		mm Hg	number	0
dob_baseline1map	dobutamine		text	MAP (mm Hg)		mm Hg	number	0
dob_baseline1pasp	dobutamine		text	PASP (mm Hg)		mm Hg	number	0
dob_baseline1padp	dobutamine		text	PADP (mm Hg)		mm Hg	number	0
dob_baseline1mpap	dobutamine		text	MPAP (mm Hg)		mm Hg	number	0
dob_baseline1pcwp	dobutamine		text	PCWP (mm Hg)		mm Hg	number	0
dob_baseline1mrap	dobutamine		text	MRAP (mm Hg)		mm Hg	number	0
dob_baseline1co	dobutamine		text	CO (L/min)		L/min	number	0
dob_baseline1ci	dobutamine		text	CI (CO/BSA) (L/min/m^2)		L/min/m^2	number	0
dob_baseline1sao2	dobutamine		text	SaO2			number	0
dob_baseline1svo2	dobutamine		text	SvO2			number	0
dob_baseline2measstart	dobutamine	Baseline # 2	text	Measurement start time		HH:MM	time
dob_baseline2hr	dobutamine		text	Heart rate (bpm)		bpm	number	0
dob_baseline2sbp	dobutamine		text	SBP (mm Hg)		mm Hg	number	0
dob_baseline2dbp	dobutamine		text	DBP (mm Hg)		mm Hg	number	0
dob_baseline2map	dobutamine		text	MAP (mm Hg)		mm Hg	number	0
dob_baseline2pasp	dobutamine		text	PASP (mm Hg)		mm Hg	number	0
dob_baseline2padp	dobutamine		text	PADP (mm Hg)		mm Hg	number	0
dob_baseline2mpap	dobutamine		text	MPAP (mm Hg)		mm Hg	number	0
dob_baseline2pcwp	dobutamine		text	PCWP (mm Hg)		mm Hg	number	0
dob_baseline2mrap	dobutamine		text	MRAP (mm Hg)		mm Hg	number	0
dob_baseline2co	dobutamine		text	CO (L/min)		L/min	number	0
dob_baseline2ci	dobutamine		text	CI (CO/BSA) (L/min/m^2)		L/min/m^2	number	0
dob_baseline2sao2	dobutamine		text	SaO2			number	0
dob_baseline2svo2	dobutamine		text	SvO2			number	0
dob_5mcginfusionstart	dobutamine	5 mcg/kg/min	text	Infusion start time		HH:MM	time
dob_5mcginfusionstop	dobutamine		text	Infusion stop time		HH:MM	time
dob_5mcgmeasstart	dobutamine		text	Measurement start time		HH:MM	time
dob_5mcghr	dobutamine		text	Heart rate (bpm)		bpm	number	0
dob_5mcgsbp	dobutamine		text	SBP (mm Hg)		mm Hg	number	0
dob_5mcgdbp	dobutamine		text	DBP (mm Hg)		mm Hg	number	0
dob_5mcgmap	dobutamine		text	MAP (mm Hg)		mm Hg	number	0
dob_5mcgpasp	dobutamine		text	PASP (mm Hg)		mm Hg	number	0
dob_5mcgpadp	dobutamine		text	PADP (mm Hg)		mm Hg	number	0
dob_5mcgmpap	dobutamine		text	MPAP (mm Hg)		mm Hg	number	0
dob_5mcgpcwp	dobutamine		text	PCWP (mm Hg)		mm Hg	number	0
dob_5mcgmrap	dobutamine		text	MRAP (mm Hg)		mm Hg	number	0
dob_5mcgco	dobutamine		text	CO (L/min)		L/min	number	0
dob_5mcgci	dobutamine		text	CI (CO/BSA) (L/min/m^2)		L/min/m^2	number	0
dob_5mcgsao2	dobutamine		text	SaO2			number	0
dob_5mcgsvo2	dobutamine		text	SvO2			number	0
dob_10mcginfusionstart	dobutamine	10 mcg/kg/min	text	Infusion start time		HH:MM	time
dob_10mcginfusionstop	dobutamine		text	Infusion stop time		HH:MM	time
dob_10mcgmeasstart	dobutamine		text	Measurement start time		HH:MM	time
dob_10mcghr	dobutamine		text	Heart rate (bpm)		bpm	number	0
dob_10mcgsbp	dobutamine		text	SBP (mm Hg)		mm Hg	number	0
dob_10mcgdbp	dobutamine		text	DBP (mm Hg)		mm Hg	number	0
dob_10mcgmap	dobutamine		text	MAP (mm Hg)		mm Hg	number	0
dob_10mcgpasp	dobutamine		text	PASP (mm Hg)		mm Hg	number	0
dob_10mcgpadp	dobutamine		text	PADP (mm Hg)		mm Hg	number	0
dob_10mcgmpap	dobutamine		text	MPAP (mm Hg)		mm Hg	number	0
dob_10mcgpcwp	dobutamine		text	PCWP (mm Hg)		mm Hg	number	0
dob_10mcgmrap	dobutamine		text	MRAP (mm Hg)		mm Hg	number	0
dob_10mcgco	dobutamine		text	CO (L/min)		L/min	number	0
dob_10mcgci	dobutamine		text	CI (CO/BSA) (L/min/m^2)		L/min/m^2	number	0
dob_10mcgsao2	dobutamine		text	SaO2			number	0
dob_10mcgsvo2	dobutamine		text	SvO2			number	0
dob_15mcginfusionstart	dobutamine	15 mcg/kg/min	text	Infusion start time		HH:MM	time
dob_15mcginfusionstop	dobutamine		text	Infusion stop time		HH:MM	time
dob_15mcgmeasstart	dobutamine		text	Measurement start time		HH:MM	time
dob_15mcghr	dobutamine		text	Heart rate (bpm)		bpm	number	0
dob_15mcgsbp	dobutamine		text	SBP (mm Hg)		mm Hg	number	0
dob_15mcgdbp	dobutamine		text	DBP (mm Hg)		mm Hg	number	0
dob_15mcgmap	dobutamine		text	MAP (mm Hg)		mm Hg	number	0
dob_15mcgpasp	dobutamine		text	PASP (mm Hg)		mm Hg	number	0
dob_15mcgpadp	dobutamine		text	PADP (mm Hg)		mm Hg	number	0
dob_15mcgmpap	dobutamine		text	MPAP (mm Hg)		mm Hg	number	0
dob_15mcgpcwp	dobutamine		text	PCWP (mm Hg)		mm Hg	number	0
dob_15mcgmrap	dobutamine		text	MRAP (mm Hg)		mm Hg	number	0
dob_15mcgco	dobutamine		text	CO (L/min)		L/min	number	0
dob_15mcgci	dobutamine		text	CI (CO/BSA) (L/min/m^2)		L/min/m^2	number	0
dob_15mcgsao2	dobutamine		text	SaO2			number	0
dob_15mcgsvo2	dobutamine		text	SvO2			number	0
dob_20mcginfusionstart	dobutamine	20 mcg/kg/min	text	Infusion start time		HH:MM	time
dob_20mcginfusionstop	dobutamine		text	Infusion stop time		HH:MM	time
dob_20mcgmeasstart	dobutamine		text	Measurement start time		HH:MM	time
dob_20mcghr	dobutamine		text	Heart rate (bpm)		bpm	number	0
dob_20mcgsbp	dobutamine		text	SBP (mm Hg)		mm Hg	number	0
dob_20mcgdbp	dobutamine		text	DBP (mm Hg)		mm Hg	number	0
dob_20mcgmap	dobutamine		text	MAP (mm Hg)		mm Hg	number	0
dob_20mcgpasp	dobutamine		text	PASP (mm Hg)		mm Hg	number	0
dob_20mcgpadp	dobutamine		text	PADP (mm Hg)		mm Hg	number	0
dob_20mcgmpap	dobutamine		text	MPAP (mm Hg)		mm Hg	number	0
dob_20mcgpcwp	dobutamine		text	PCWP (mm Hg)		mm Hg	number	0
dob_20mcgmrap	dobutamine		text	MRAP (mm Hg)		mm Hg	number	0
dob_20mcgco	dobutamine		text	CO (L/min)		L/min	number	0
dob_20mcgci	dobutamine		text	CI (CO/BSA) (L/min/m^2)		L/min/m^2	number	0
dob_20mcgsao2	dobutamine		text	SaO2			number	0
dob_20mcgsvo2	dobutamine		text	SvO2			number	0
dob_repcriteria	dobutamine		radio	Has baseline control criteria been met? (CO between final two tests differ by less than 15%)	1,YES|2,NO
addhd_done	additionalhd		radio	Additional hemodynamics done?	1,Yes|2,No
addhd_date	additionalhd		text	Date completed		MM/DD/YY	date_ymd
addhd_meas1time	additionalhd	Measurement #1	text	Measurement start time		HH:MM	time
addhd_meas1hr	additionalhd		text	Heart rate (bpm)		bpm	number	0
addhd_meas1sbp	additionalhd		text	SBP (mm Hg)		mm Hg	number	0
addhd_meas1dbp	additionalhd		text	DBP (mm Hg)		mm Hg	number	0
addhd_meas1map	additionalhd		text	MAP (mm Hg)		mm Hg	number	0
addhd_meas1pasp	additionalhd		text	PASP (mm Hg)		mm Hg	number	0
addhd_meas1padp	additionalhd		text	PADP (mm Hg)		mm Hg	number	0
addhd_meas1mpap	additionalhd		text	MPAP (mm Hg)		mm Hg	number	0
addhd_meas1pcwp	additionalhd		text	PCWP (mm Hg)		mm Hg	number	0
addhd_meas1mrap	additionalhd		text	MRAP (mm Hg)		mm Hg	number	0
addhd_meas1co	additionalhd		text	CO (L/min)		L/min	number	0
addhd_meas1ci	additionalhd		text	CI (CO/BSA) (L/min/m^2)		L/min/m^2	number	0
addhd_meas1sao2	additionalhd		text	SaO2			number	0
addhd_meas1svo2	additionalhd		text	SvO2			number	0
addhd_meas2time	additionalhd	Measurement #2	text	Measurement start time		HH:MM	time
addhd_meas2hr	additionalhd		text	Heart rate (bpm)		bpm	number	0
addhd_meas2sbp	additionalhd		text	SBP (mm Hg)		mm Hg	number	0
addhd_meas2dbp	additionalhd		text	DBP (mm Hg)		mm Hg	number	0
addhd_meas2map	additionalhd		text	MAP (mm Hg)		mm Hg	number	0
addhd_meas2pasp	additionalhd		text	PASP (mm Hg)		mm Hg	number	0
addhd_meas2padp	additionalhd		text	PADP (mm Hg)		mm Hg	number	0
addhd_meas2mpap	additionalhd		text	MPAP (mm Hg)		mm Hg	number	0
addhd_meas2pcwp	additionalhd		text	PCWP (mm Hg)		mm Hg	number	0
addhd_meas2mrap	additionalhd		text	MRAP (mm Hg)		mm Hg	number	0
addhd_meas2co	additionalhd		text	CO (L/min)		L/min	number	0
addhd_meas2ci	additionalhd		text	CI (CO/BSA) (L/min/m^2)		L/min/m^2	number	0
addhd_meas2sao2	additionalhd		text	SaO2			number	0
addhd_meas2svo2	additionalhd		text	SvO2			number	0
addhd_meas3time	additionalhd	Measurement #3	text	Measurement start time		HH:MM	time
addhd_meas3hr	additionalhd		text	Heart rate (bpm)		bpm	number	0
addhd_meas3sbp	additionalhd		text	SBP (mm Hg)		mm Hg	number	0
addhd_meas3dbp	additionalhd		text	DBP (mm Hg)		mm Hg	number	0
addhd_meas3map	additionalhd		text	MAP (mm Hg)		mm Hg	number	0
addhd_meas3pasp	additionalhd		text	PASP (mm Hg)		mm Hg	number	0
addhd_meas3padp	additionalhd		text	PADP (mm Hg)		mm Hg	number	0
addhd_meas3mpap	additionalhd		text	MPAP (mm Hg)		mm Hg	number	0
addhd_meas3pcwp	additionalhd		text	PCWP (mm Hg)		mm Hg	number	0
addhd_meas3mrap	additionalhd		text	MRAP (mm Hg)		mm Hg	number	0
addhd_meas3co	additionalhd		text	CO (L/min)		L/min	number	0
addhd_meas3ci	additionalhd		text	CI (CO/BSA) (L/min/m^2)		L/min/m^2	number	0
addhd_meas3sao2	additionalhd		text	SaO2			number	0
addhd_meas3svo2	additionalhd		text	SvO2			number	0
addhd_meas4time	additionalhd	Measurement #4	text	Measurement start time		HH:MM	time
addhd_meas4hr	additionalhd		text	Heart rate (bpm)		bpm	number	0
addhd_meas4sbp	additionalhd		text	SBP (mm Hg)		mm Hg	number	0
addhd_meas4dbp	additionalhd		text	DBP (mm Hg)		mm Hg	number	0
addhd_meas4map	additionalhd		text	MAP (mm Hg)		mm Hg	number	0
addhd_meas4pasp	additionalhd		text	PASP (mm Hg)		mm Hg	number	0
addhd_meas4padp	additionalhd		text	PADP (mm Hg)		mm Hg	number	0
addhd_meas4mpap	additionalhd		text	MPAP (mm Hg)		mm Hg	number	0
addhd_meas4pcwp	additionalhd		text	PCWP (mm Hg)		mm Hg	number	0
addhd_meas4mrap	additionalhd		text	MRAP (mm Hg)		mm Hg	number	0
addhd_meas4co	additionalhd		text	CO (L/min)		L/min	number	0
addhd_meas4ci	additionalhd		text	CI (CO/BSA) (L/min/m^2)		L/min/m^2	number	0
addhd_meas4sao2	additionalhd		text	SaO2			number	0
addhd_meas4svo2	additionalhd		text	SvO2			number	0
mil_done	milrinone		radio	Milrinone study completed?	1,Yes|2,No
mil_date	milrinone	Milrinone Hemodynamices	text	Date completed		MM/DD/YY	date_ymd
mil_baseline1measstart	milrinone	Baseline # 1	text	Measurement start time		HH:MM	time
mil_baseline1hr	milrinone		text	Heart rate (bpm)		bpm	number	0
mil_baseline1sbp	milrinone		text	SBP (mm Hg)		mm Hg	number	0
mil_baseline1dbp	milrinone		text	DBP (mm Hg)		mm Hg	number	0
mil_baseline1map	milrinone		text	MAP (mm Hg)		mm Hg	number	0
mil_baseline1pasp	milrinone		text	PASP (mm Hg)		mm Hg	number	0
mil_baseline1padp	milrinone		text	PADP (mm Hg)		mm Hg	number	0
mil_baseline1mpap	milrinone		text	MPAP (mm Hg)		mm Hg	number	0
mil_baseline1pcwp	milrinone		text	PCWP (mm Hg)		mm Hg	number	0
mil_baseline1mrap	milrinone		text	MRAP (mm Hg)		mm Hg	number	0
mil_baseline1co	milrinone		text	CO (L/min)		L/min	number	0
mil_baseline1ci	milrinone		text	CI (CO/BSA) (L/min/m^2)		L/min/m^2	number	0
mil_baseline1sao2	milrinone		text	SaO2			number	0
mil_baseline1svo2	milrinone		text	SvO2			number	0
mil_baseline2measstart	milrinone	Baseline # 2	text	Measurement start time		HH:MM	time
mil_baseline2hr	milrinone		text	Heart rate (bpm)		bpm	number	0
mil_baseline2sbp	milrinone		text	SBP (mm Hg)		mm Hg	number	0
mil_baseline2dbp	milrinone		text	DBP (mm Hg)		mm Hg	number	0
mil_baseline2map	milrinone		text	MAP (mm Hg)		mm Hg	number	0
mil_baseline2pasp	milrinone		text	PASP (mm Hg)		mm Hg	number	0
mil_baseline2padp	milrinone		text	PADP (mm Hg)		mm Hg	number	0
mil_baseline2mpap	milrinone		text	MPAP (mm Hg)		mm Hg	number	0
mil_baseline2pcwp	milrinone		text	PCWP (mm Hg)		mm Hg	number	0
mil_baseline2mrap	milrinone		text	MRAP (mm Hg)		mm Hg	number	0
mil_baseline2co	milrinone		text	CO (L/min)		L/min	number	0
mil_baseline2ci	milrinone		text	CI (CO/BSA) (L/min/m^2)		L/min/m^2	number	0
mil_baseline2sao2	milrinone		text	SaO2			number	0
mil_baseline2svo2	milrinone		text	SvO2			number	0
mil_125mcginfusionstart	milrinone	12.5 mcg/kg	text	Infusion start time		HH:MM	time
mil_125mcginfusionstop	milrinone		text	Infusion stop time		HH:MM	time
mil_125mcginfendmeasstart	milrinone	12.5 mcg/kg at infusion end	text	Measurement start time		HH:MM	time
mil_125mcginfendhr	milrinone		text	Heart rate (bpm)		bpm	number	0
mil_125mcginfendsbp	milrinone		text	SBP (mm Hg)		mm Hg	number	0
mil_125mcginfenddbp	milrinone		text	DBP (mm Hg)		mm Hg	number	0
mil_125mcginfendmap	milrinone		text	MAP (mm Hg)		mm Hg	number	0
mil_125mcginfendpasp	milrinone		text	PASP (mm Hg)		mm Hg	number	0
mil_125mcginfendpadp	milrinone		text	PADP (mm Hg)		mm Hg	number	0
mil_125mcginfendmpap	milrinone		text	MPAP (mm Hg)		mm Hg	number	0
mil_125mcginfendpcwp	milrinone		text	PCWP (mm Hg)		mm Hg	number	0
mil_125mcginfendmrap	milrinone		text	MRAP (mm Hg)		mm Hg	number	0
mil_125mcginfendco	milrinone		text	CO (L/min)		L/min	number	0
mil_125mcginfendci	milrinone		text	CI (CO/BSA) (L/min/m^2)		L/min/m^2	number	0
mil_125mcginfendsao2	milrinone		text	SaO2			number	0
mil_125mcginfendsvo2	milrinone		text	SvO2			number	0
mil_125mcg5minpostmeasstart	milrinone	12.5 mcg/kg 5-min post	text	Measurement start time		HH:MM	time
mil_125mcg5minposthr	milrinone		text	Heart rate (bpm)		bpm	number	0
mil_125mcg5minpostsbp	milrinone		text	SBP (mm Hg)		mm Hg	number	0
mil_125mcg5minpostdbp	milrinone		text	DBP (mm Hg)		mm Hg	number	0
mil_125mcg5minpostmap	milrinone		text	MAP (mm Hg)		mm Hg	number	0
mil_125mcg5minpostpasp	milrinone		text	PASP (mm Hg)		mm Hg	number	0
mil_125mcg5minpostpadp	milrinone		text	PADP (mm Hg)		mm Hg	number	0
mil_125mcg5minpostmpap	milrinone		text	MPAP (mm Hg)		mm Hg	number	0
mil_125mcg5minpostpcwp	milrinone		text	PCWP (mm Hg)		mm Hg	number	0
mil_125mcg5minpostmrap	milrinone		text	MRAP (mm Hg)		mm Hg	number	0
mil_125mcg5minpostco	milrinone		text	CO (L/min)		L/min	number	0
mil_125mcg5minpostci	milrinone		text	CI (CO/BSA) (L/min/m^2)		L/min/m^2	number	0
mil_125mcg5minpostsao2	milrinone		text	SaO2			number	0
mil_125mcg5minpostsvo2	milrinone		text	SvO2			number	0
mil_25mcginfusionstart	milrinone	25 mcg/kg	text	Infusion start time		HH:MM	time
mil_25mcginfusionstop	milrinone		text	Infusion stop time		HH:MM	time
mil_25mcginfendmeasstart	milrinone	25 mcg/kg at infusion end	text	Measurement start time		HH:MM	time
mil_25mcginfendhr	milrinone		text	Heart rate (bpm)		bpm	number	0
mil_25mcginfendsbp	milrinone		text	SBP (mm Hg)		mm Hg	number	0
mil_25mcginfenddbp	milrinone		text	DBP (mm Hg)		mm Hg	number	0
mil_25mcginfendmap	milrinone		text	MAP (mm Hg)		mm Hg	number	0
mil_25mcginfendpasp	milrinone		text	PASP (mm Hg)		mm Hg	number	0
mil_25mcginfendpadp	milrinone		text	PADP (mm Hg)		mm Hg	number	0
mil_25mcginfendmpap	milrinone		text	MPAP (mm Hg)		mm Hg	number	0
mil_25mcginfendpcwp	milrinone		text	PCWP (mm Hg)		mm Hg	number	0
mil_25mcginfendmrap	milrinone		text	MRAP (mm Hg)		mm Hg	number	0
mil_25mcginfendco	milrinone		text	CO (L/min)		L/min	number	0
mil_25mcginfendci	milrinone		text	CI (CO/BSA) (L/min/m^2)		L/min/m^2	number	0
mil_25mcginfendsao2	milrinone		text	SaO2			number	0
mil_25mcginfendsvo2	milrinone		text	SvO2			number	0
mil_25mcg5minpostmeasstart	milrinone	25 mcg/kg 5-min post	text	Measurement start time		HH:MM	time
mil_25mcg5minposthr	milrinone		text	Heart rate (bpm)		bpm	number	0
mil_25mcg5minpostsbp	milrinone		text	SBP (mm Hg)		mm Hg	number	0
mil_25mcg5minpostdbp	milrinone		text	DBP (mm Hg)		mm Hg	number	0
mil_25mcg5minpostmap	milrinone		text	MAP (mm Hg)		mm Hg	number	0
mil_25mcg5minpostpasp	milrinone		text	PASP (mm Hg)		mm Hg	number	0
mil_25mcg5minpostpadp	milrinone		text	PADP (mm Hg)		mm Hg	number	0
mil_25mcg5minpostmpap	milrinone		text	MPAP (mm Hg)		mm Hg	number	0
mil_25mcg5minpostpcwp	milrinone		text	PCWP (mm Hg)		mm Hg	number	0
mil_25mcg5minpostmrap	milrinone		text	MRAP (mm Hg)		mm Hg	number	0
mil_25mcg5minpostco	milrinone		text	CO (L/min)		L/min	number	0
mil_25mcg5minpostci	milrinone		text	CI (CO/BSA) (L/min/m^2)		L/min/m^2	number	0
mil_25mcg5minpostsao2	milrinone		text	SaO2			number	0
mil_25mcg5minpostsvo2	milrinone		text	SvO2			number	0
mil_50mcginfusionstart	milrinone	50 mcg/kg	text	Infusion start time		HH:MM	time
mil_50mcginfusionstop	milrinone		text	Infusion stop time		HH:MM	time
mil_50mcginfendmeasstart	milrinone	50 mcg/kg at infusion end	text	Measurement start time		HH:MM	time
mil_50mcginfendhr	milrinone		text	Heart rate (bpm)		bpm	number	0
mil_50mcginfendsbp	milrinone		text	SBP (mm Hg)		mm Hg	number	0
mil_50mcginfenddbp	milrinone		text	DBP (mm Hg)		mm Hg	number	0
mil_50mcginfendmap	milrinone		text	MAP (mm Hg)		mm Hg	number	0
mil_50mcginfendpasp	milrinone		text	PASP (mm Hg)		mm Hg	number	0
mil_50mcginfendpadp	milrinone		text	PADP (mm Hg)		mm Hg	number	0
mil_50mcginfendmpap	milrinone		text	MPAP (mm Hg)		mm Hg	number	0
mil_50mcginfendpcwp	milrinone		text	PCWP (mm Hg)		mm Hg	number	0
mil_50mcginfendmrap	milrinone		text	MRAP (mm Hg)		mm Hg	number	0
mil_50mcginfendco	milrinone		text	CO (L/min)		L/min	number	0
mil_50mcginfendci	milrinone		text	CI (CO/BSA) (L/min/m^2)		L/min/m^2	number	0
mil_50mcginfendsao2	milrinone		text	SaO2			number	0
mil_50mcginfendsvo2	milrinone		text	SvO2			number	0
mil_50mcg5minpostmeasstart	milrinone	50 mcg/kg 5-min post	text	Measurement start time		HH:MM	time
mil_50mcg5minposthr	milrinone		text	Heart rate (bpm)		bpm	number	0
mil_50mcg5minpostsbp	milrinone		text	SBP (mm Hg)		mm Hg	number	0
mil_50mcg5minpostdbp	milrinone		text	DBP (mm Hg)		mm Hg	number	0
mil_50mcg5minpostmap	milrinone		text	MAP (mm Hg)		mm Hg	number	0
mil_50mcg5minpostpasp	milrinone		text	PASP (mm Hg)		mm Hg	number	0
mil_50mcg5minpostpadp	milrinone		text	PADP (mm Hg)		mm Hg	number	0
mil_50mcg5minpostmpap	milrinone		text	MPAP (mm Hg)		mm Hg	number	0
mil_50mcg5minpostpcwp	milrinone		text	PCWP (mm Hg)		mm Hg	number	0
mil_50mcg5minpostmrap	milrinone		text	MRAP (mm Hg)		mm Hg	number	0
mil_50mcg5minpostco	milrinone		text	CO (L/min)		L/min	number	0
mil_50mcg5minpostci	milrinone		text	CI (CO/BSA) (L/min/m^2)		L/min/m^2	number	0
mil_50mcg5minpostsao2	milrinone		text	SaO2			number	0
mil_50mcg5minpostsvo2	milrinone		text	SvO2			number	0
mil_repcriteria	milrinone		radio	Has baseline control criteria been met? (CO between final two tests differ by less than 15%)	1,YES|2,NO
muga_done	muga		radio	MUGA completed and interpreted?	1,Yes|2,No
muga_date	muga		text	Date completed		MM/DD/YY	date_ymd
muga_esv	muga	Left Ventricle Tomography	text	ESV (ml)		ml	number	0
muga_edv	muga		text	EDV (ml)		ml	number	0
muga_sv	muga		text	SV (ml)		ml	number	0
muga_lvef	muga		text	EF (%)		%	number	0
muga_peakej	muga		text	Peak ejection rate		EDV/sec	number	0
muga_pfr	muga		text	Peak filling rate (EDV/Sec)		EDV/Sec	number	0
muga_timepfr	muga		text	Time to peak filling rate (msec)		msec	number	0
muga_rvef	muga	Right Ventricle	text	First pass EF (%)		%	number	0
muga_globalwma	muga	Wall Motion Abnormality?	radio	Global	1,Yes|2,No
muga_segwma	muga		radio	Segmental	1,Yes|2,No
muga_lvtrgef	muga		text	LV TRVG EF (%)		%	number	0
hol_done	holter		radio	Holter study done?	1,Yes|2,No
hol_date	holter	24-Hour Holter	text	Test Date		MM/DD/YY	date_ymd
hol_starttime	holter		text	Starting time (24 hour clock)		HH:MM	time
hol_minhr	holter		text	Minimum HR (bpm)		bpm	number	0
hol_maxhr	holter		text	Maximum HR (bpm)		bpm	number	0
hol_pvchr	holter		text	PVC/hr		PVC/hr	number	0
hol_heartratespan	holter		text	Heart rate span		bpm	number
hol_totalve	holter		text	Total ventricular events		ventricular events	number
hol_coupletsnum	holter		text	Total # ventricular couplets		couplets	number
hol_tripletsnum	holter		text	Total # ventricular triplets		triplets	number
hol_bigemrunnum	holter		text	Total # runs of bigeminy		runs of bigeminy	number
hol_maxveminute	holter		text	Maximum # ventricular events/min		ventricular events/minute	number
hol_maxvehour	holter		text	Maximum # ventricular events/hour		ventricular events/hour	number
hol_ve1000beats	holter		text	# ventricular events/1000 beats		ventricular events/1000 beats	number
hol_svenum	holter	Supraventricular events	text	Total # supraventricular events		supraventricular events	number
hol_svecouplnum	holter		text	Total # supraventricular couplets		supraventricular couplets	number
hol_sve1000beats	holter		text	# supraventricular events/1000 beats		supraventricular events/1000 beats	number
hol_hrv	holter	Heart Rate Variability	radio	Heart rate variability parameters available?	1,Yes|2,No
hol_asdnn5	holter		text	ASDNN5		ms
hol_sdnn5	holter		text	SDNN5		ms
hol_sdnn	holter		text	SDNN		ms
hol_rmssd	holter		text	RMSSD		ms
nha_done	neurohorm		radio	Neurohormonal assessment performed?	1,Yes|2,No
nha_date	neurohorm	Neurohormonal Assessment	text	Sample Date			date_ymd
nha_csnorepi	neurohorm		text	CS Norepinephrine (pg/ml)		pg/ml	number	0
nha_artnorepi	neurohorm		text	Arterial Norepinephrine (pg/ml)		pg/ml	number	0
nha_cstropi	neurohorm		text	CS Troponin I (ng/ml)		ng/ml	number	0
nha_arttropi	neurohorm		text	Arterial Troponin I (ng/ml)		ng/ml	number	0
nha_mvtropi	neurohorm		text	Mixed Venous Troponin I (ng/ml)		ng/ml	number	0
nha_mvnorepi	neurohorm		text	Mixed Venous Norepinephrine (pg/ml)		pg/ml	number	0
nha_mvangii	neurohorm		text	Mixed Venous Angiotension II (pg/ml)		pg/ml	number	0
nha_mvaldo	neurohorm		text	Mixed Venous Aldosterone (ng/ml)		ng/dl	number	0
nha_mvanp	neurohorm		text	Mixed Venous ANP (pg/ml)		pg/ml	number	0
nha_mvrenin	neurohorm		text	Mixed Venous Renin (activity)		activity	number	0
nha_artepi	neurohorm		text	Arterial epinephrine (pg/ml)		pg/ml	number	0
nha_csepi	neurohorm		text	CS epinephrine (pg/ml)		pg/ml	number	0
nha_mvepi	neurohorm		text	Mixed venous epinephrine (pg/ml)		pg/ml	number	0
nha_artffa	neurohorm		text	Arterial free fatty acids (uEq/L)		uEq/L	number	0
nha_csffa	neurohorm		text	CS free fatty acids (uEq/L)		uEq/L	number	0
nha_artglyc	neurohorm		text	Arterial glycerol (uM/L)		uM/L	number	0
nha_csglyc	neurohorm		text	CS glycerol (uM/L)		uM/L	number	0
nha_artlac	neurohorm		text	Arterial lactate (mmol/L)		mmol/L	number	0
nha_cslac	neurohorm		text	CS lactate (mmol/L)		mmol/L	number	0
nha_mvlac	neurohorm		text	Mixed venous lactate (mmol/L)		mmol/L	number	0
nha_mvchol	neurohorm		text	Mixed venous cholesterol (mg/dL)		mg/dL	number	0
nha_mvtrg	neurohorm		text	Mixed venous triglycerides (mg/dL)		mg/dL	number	0
echo_done	echo		radio	Echo performed?	1,Yes|2,No
echo_interpreted	echo		radio	Echo interpretation complete?	1,Yes|2,No
echo_date	echo	Echocardiography	text	Date completed		MM/DD/YY	date_ymd
echo_lvedl	echo	LV	text	EDL (cm)		cm	number
echo_lvedv	echo		text	EDV (ml)		ml	number
echo_lvedvmethod	echo		dropdown	Method used to calculate EDV	1,mod-SP2|2,mod-SP4|3,Teich|4,Simp|5,mod-BP|6,3D
echo_lvidd	echo		text	LVIDd (cm)		cm	number
echo_lvvcfc	echo		text	VCFC			number
echo_lvmass	echo		text	LV Mass (g)		g	number
echo_sbp	echo		text	SBP (mm Hg)		mm Hg	number
echo_lvedw	echo		text	EDW (cm)		cm	number
echo_lvesv	echo		text	ESV (ml)		ml	number
echo_lvesvmethod	echo		dropdown	Method used to calculate ESV	1,mod-SP2|2,mod-SP4|3,Teich|4,Simp|5,mod-BP|6,3D
echo_lvids	echo		text	LVIDs (cm)		cm	number
echo_rhom	echo		text	rho m (Kdynes/cm^2)		Kdynes/cm^2	number
echo_lvsi	echo		text	SI			number
echo_lvef	echo		text	EF (%)		%	number
echo_lvefmethod	echo		dropdown	Method used to calculate EF	1,mod-SP2|2,mod-SP4|3,Teich|4,Simp|5,mod-BP|6,3D
echo_lvfs	echo		text	Fractional Shortening		%	number
echo_rhoc	echo		text	rho c (Kdynes/cm^2)		Kdynes/cm^2	number
echo_rvedl	echo	RV	text	EDL (cm)		cm	number
echo_rvdd	echo		text	RVDd (cm)		cm	number
echo_rvsi	echo		text	SI			number
echo_evel	echo	Diastolic Function	text	E velocity (cm/sec)		cm/sec	number
echo_avel	echo		text	A velocity (cm/sec)		cm/sec	number
echo_ea	echo		text	E/A ratio			number
echo_dt	echo		text	DT (msec)		msec	number
echo_ivrt	echo		text	IVRT (msec)		msec	number
echo_rvsp	echo		text	RVSP (mm Hg)		mm Hg	number
mri_done	mri		radio	MRI completed?	1,Yes|2,No
mri_date	mri		text	Date completed		MM/DD/YY	date_ymd				[mri_done]="1"
mri_trigr	mri		text	Trigger R wave (msec)		msec	number	0			[mri_done]="1"
mri_rvedv	mri	Right Ventricle	text	EDV (ml)		ml	number				[mri_done]="1"
mri_rvedvindex	mri		text	EDV Index			number				[mri_done]="1"
mri_rvesv	mri		text	ESV (ml)		ml	number				[mri_done]="1"
mri_rvesvindex	mri		text	ESV Index			number				[mri_done]="1"
mri_rvsv	mri		text	SV (ml)		ml	number				[mri_done]="1"
mri_rvsvindex	mri		text	SV Index			number				[mri_done]="1"
mri_rvef	mri		text	EF (%)		%	number				[mri_done]="1"
mri_rvefindex	mri		text	EF Index			number				[mri_done]="1"
mri_rvmass	mri		text	Mass (g)		g	number				[mri_done]="1"
mri_rvmassindex	mri		text	Mass Index			number				[mri_done]="1"
mri_rvstress	mri		text	RV End Systolic Wall Stress Circumferential (Kdynes/cm^2)		Kdynes/cm^2	number				[mri_done]="1"
mri_rvedmajor	mri		text	ED major (mm)		mm	number				[mri_done]="1"
mri_rvedminor	mri		text	ED minor (mm)		mm	number				[mri_done]="1"
mri_rvpfr	mri		text	Peak filling rate (EDV/Sec)		EDV/Sec	number				[mri_done]="1"
mri_rvtimepfr	mri		text	Time to peak filling rate (msec)		msec	number				[mri_done]="1"
mri_rvedthick	mri		text	ED (cm)		cm	number				[mri_done]="1"
mri_rvesthicl	mri		text	ES (cm)		cm	number				[mri_done]="1"
mri_lvedv	mri	Left Ventricle	text	EDV (ml)		ml	number				[mri_done]="1"
mri_lvedvindex	mri		text	EDV Index			number				[mri_done]="1"
mri_lvesv	mri		text	ESV (ml)		ml	number				[mri_done]="1"
mri_lvesvindex	mri		text	ESV Index			number				[mri_done]="1"
mri_lvsv	mri		text	SV (ml)		ml	number				[mri_done]="1"
mri_lvsvindex	mri		text	SV Index			number				[mri_done]="1"
mri_lvef	mri		text	EF (%)		%	number				[mri_done]="1"
mri_lvefindex	mri		text	EF Index			number				[mri_done]="1"
mri_lvmass	mri		text	Mass (g)		g	number				[mri_done]="1"
mri_lvmassindex	mri		text	Mass Index			number				[mri_done]="1"
mri_lvedlong	mri		text	ED long (mm)		mm	number				[mri_done]="1"
mri_edshort	mri		text	Short axis (mm)		mm	number				[mri_done]="1"
mri_lvpfr	mri		text	Peak filling rate (EDV/Sec)		EDV/Sec	number				[mri_done]="1"
mri_lvtimepfr	mri		text	Time to peak filling rate (msec)		msec	number				[mri_done]="1"
mri_lvedthick	mri		text	ED (cm)		cm	number				[mri_done]="1"
mri_lvesthick	mri		text	ES (cm)		cm	number				[mri_done]="1"
final_complete	finalstatus	Final Patient Status/Study Outcome	radio	Did the Patient complete the study?	1,Yes|2,No
final_lastdosedate	finalstatus		text	Date of last dose of study medication		MM/DD/YY	date_ymd
final_status	finalstatus		radio	Reason patient did not complete study	1,Death|2,Non-fatal adverse event|3,Drug ineffective|4,Lost to follow-up|5,Cardiac transplant|6,Study terminated by sponsor|7,Personal/Administrative|8,Other						[final_complete]="2"
final_statusdetails	finalstatus		notes	Details for not completing study							[final_complete]="2"
final_pidate	finalstatus		text	PI Signature date		MM/DD/YY	date_ymd
lab_done	labs		radio	Labs completed?	1,Yes|2,No
lab_date	labs		text	Lab date		MM/DD/YY	date_ymd
lab_sodiumperiph	labs		text	Sodium, peripheral blood		mmol/L	number
lab_potasperiph	labs		text	Potassium, peripheral blood		mmol/L	number
lab_chlorideperiph	labs		text	Chloride, peripheral blood		mmol/L	number
lab_co2periph	labs		text	CO2, peripheral blood		mmol/L	number
la_glucperiph	labs		text	Glucose, peripheral blood		mg/dL	number
lab_bunperiph	labs		text	Blood urea nitrogen, peripheral blood		mg/dL	number
lab_crperiph	labs		text	Creatinine peripheral blood		mg/dL	number
lab_caperiph	labs		text	Calcium, peripheral blood		mg/dL	number
lab_magperiph	labs		text	Magnesium, peripheral blood		mEq/L	number
lab_phosperiph	labs		text	Phosphorus, peripheral blood		mg/dL	number
lab_totalproteinperiph	labs		text	Total protein, peripheral blood		g/dL	number
lab_albuminperiph	labs		text	Albumin, peripheral blood		g/dL	number
lab_totalbiliperiph	labs		text	Total bilirubin, peripheral blood		mg/dL	number
lab_uricacidperiph	labs		text	Uric Acid, peripheral blood		mg/dK	number
lab_astperiph	labs		text	AST, peripheral blood		U/L	number
lab_altperiph	labs		text	ALT, peripheral blood		U/L	number
lab_alkphosperiph	labs		text	Alkaline phosphatase, peripheral blood		U/L	number
lab_ldperiph	labs		text	LDH, peripheral blood		U/L	number
lab_totalcholestperiph	labs		text	Total cholesterol, peripheral blood		mg/dL	number
lab_triglycerides	labs		text	Triglycerides, peripheral blood		mg/dL	number
lab_digoxinperiph	labs		text	Digoxin, peripheral blood		ng/mL	number
lab_inrperiph	labs		text	INR, peripheral blood			number
lab_wbcperiph	labs		text	WBC count , peripheral blood		10^9/L	number
lab_rbcperiph	labs		text	RBC count, peripheral blood		10^12/L	number
lab_hgbperiph	labs		text	Hemoglobin, peripheral blood		g/dL	number
lab_hctperiph	labs		text	Hematocrit		%	number
lab_mcvperiph	labs		text	MCV, peripheral blood		fL	number
lab_mchperiph	labs		text	MCH, peripheral blood		pg	number
lab_mchcperiph	labs		text	MCHC, peripheral blood		g/dL	number
lab_rdwperiph	labs		text	RDW, peripheral blood		%	number
lab_plateletperiph	labs		text	Platelet count, peripheral blood		10^9/L	number
lab_mpvperiph	labs		text	MPV, peripheral blood		fL	number
lab_nrbcperiph	labs		text	NRBC/100 WBC, peripheral blood			number
lab_neutrophilperiph	labs		text	Percent neutrophils, peripheral blood		%	number
lab_lymphoperiph	labs		text	Percent lymphocytes, peripheral blood		%	number
lab_monoperiph	labs		text	Percent monocytes, peripheral blood		%	number
lab_eosinperiph	labs		text	Percent eosinophils, peripheral blood		%	number
lab_basoperiph	labs		text	Percent basophils, peripheral blood		%	number
lab_absneutperiph	labs		text	Absolute neutrophil count, peripheral blood		10^9/L	number
lab_abslymphperiph	labs		text	Absolute lymphocyte count, peripheral blood		10^9/L	number
lab_absmonoperiph	labs		text	Absolute monocyte count, peripheral blood		10^9/L	number
lab_abseosperiph	labs		text	Absolute eosinophil count, peripheral blood		10^9/L	number
lab_absbasoperiph	labs		text	Absolute basophil count, peripheral blood		10^9/L	number
lab_colorurine	labs		text	Urine color
lab_appearanceurine	labs		text	Urine appearance
lab_spgravurine	labs		text	Specific gravity, urine			number
lab_phurine	labs		text	pH, urine			number
lab_proteinurine	labs		text	Protein, Urine
lab_glucoseurine	labs		text	Glucose, urine
lab_ketonesurine	labs		text	Ketones, urine
lab_bilirubinurine	labs		text	Bilirubin, urine
lab_bloodurine	labs		text	Blood, urine
lab_nitriteurine	labs		text	Nitrite, urine
lab_urobilinogenurine	labs		text	Urobilinogen, urine		EU/dL	number
lab_leukesturine	labs		text	Leukocyte esterase, urine
lab_wbcurine	labs		text	WBC, urine
lab_rbcurine	labs		text	RBC,urine
lab_squamsurine	labs		text	Squamous epithelial cells, urine
lab_bnp	labs		text	BNP		pg/mL	number
lab_tsh	labs		text	Thyroid stimulating hormone, peripheral blood		uIU/mL	number

## Sheet: 3. RNA-Seq Data
Gene	Common_name	P-value	Q-value	Control (NR)_time_0_mean	Control (NR_time_1_mean	Treatment (SR)_time_0_mean	Treatment (SR)_time_1_mean	Control (NR)_time_0	103a	102a	036a	108a	109a	013a	Control (NR)_time_1	102c	103c	108c	036c	109c	013b	Treatment (SR)_time_0	006a	004a	019a	021a	028a	039a	Treatment (SR)_time_1	039c	006c	004c	019c	021c	028b
ENSG00000000003	TSPAN6	0.251396	0.726322	1.97129	2.12784	1.91608	1.78903	a = baseline	1.63635	1.72986	2.25738	1.74264	2.85291	1.60861	b = 3 mos	1.94065	2.427	1.7514	2.04105	2.71452	1.89241		2.01779	1.92893	1.81009	2.01284	1.96871	1.75813		1.82263	1.34187	1.28127	1.90061	2.01031	2.37748
ENSG00000000005	TNMD	0.309083	0.726322	0.352845	0.738816	0.0752598	0.0239492		0.194825	0.172335	0.23032	0.0850325	1.37336	0.0611976	c = 12 mos	0.312693	0.156778	0.0387357	0.0827495	3.78692	0.0550191		0.147601	0.0353273	0.0399698	0.0520829	0.0453749	0.131203		0	0.0311288	0.0368513	0.0603515	0	0.0153635
ENSG00000000419	DPM1	0.463766	0.809768	14.4803	13.9354	13.1477	11.5723		14.398	16.9874	11.6717	10.3841	17.6048	15.8361		14.4076	15.3055	11.4318	10.4286	16.6166	15.4225		14.4488	10.1329	11.5318	15.9673	11.7697	15.0354		11.6096	8.64559	10.8374	10.3946	13.5164	14.4303
ENSG00000000457	SCYL3	0.172251	0.726322	2.08485	2.13663	1.94933	2.1863		2.09608	2.14636	1.99596	1.89418	2.42188	1.95466		2.09748	2.18386	1.98619	2.09801	2.47218	1.98204		2.00425	2.08401	1.8065	1.8935	2.04185	1.86586		2.49747	2.05295	1.91054	1.92303	2.42125	2.31255
ENSG00000000460	C1orf112	0.244672	0.726322	0.991771	0.874439	0.827365	0.910266		0.832635	1.32399	0.609416	1.14671	1.28848	0.749396		0.774536	0.961534	0.899528	0.840386	0.937344	0.833303		0.925847	0.893347	0.899321	0.657058	0.821245	0.767373		1.11349	0.676463	0.84296	0.853885	1.04298	0.931818
ENSG00000000938	FGR	0.846006	0.9654	0.930661	0.969835	1.03769	1.01233		0.661411	1.78717	0.70878	0.6774	1.13336	0.615844		1.63832	0.821972	0.855731	0.728734	1.15299	0.621264		0.784933	1.33114	0.732801	0.655967	1.71576	1.00553		0.989736	1.15888	0.454228	0.669157	1.88884	0.913132
ENSG00000000971	CFH	0.400615	0.766161	12.239	14.116	9.52897	8.19215		10.6311	11.2317	16.8466	8.85816	14.7912	11.0752		13.6882	14.6547	6.21821	7.22733	19.0999	23.8077		8.5159	15.1313	10.7001	8.79395	8.0854	5.94716		5.32922	4.8832	8.37922	6.44329	16.1579	7.96009
ENSG00000001036	FUCA2	0.215921	0.726322	9.53003	9.25024	9.91794	8.65995		8.79168	12.9596	8.89883	6.62842	10.3215	9.58014		10.0028	10.1432	7.01825	8.33138	11.0304	8.97541		8.06415	10.7853	8.71633	11.4473	10.7084	9.78619		8.50285	6.65529	7.74314	7.91651	10.4592	10.6827
ENSG00000001084	GCLC	0.979418	0.99594	7.53214	7.20773	8.523	8.23199		8.90245	7.18177	4.65913	7.13388	7.98076	9.33487		7.09295	5.8588	6.50271	7.22885	7.48679	9.07631		9.08354	6.52823	6.48375	9.00115	10.6669	9.37445		5.92073	11.2214	6.34102	8.85316	9.54243	7.51323
ENSG00000001167	NFYA	0.829092	0.959885	2.75333	2.79895	3.03503	3.00562		2.5286	2.49216	2.45883	2.74574	3.33255	2.96211		2.52749	2.95519	2.48804	3.11839	2.95366	2.75095		2.92091	3.64698	3.17802	2.79437	2.86678	2.80313		3.1297	3.9892	2.94304	2.46613	3.11824	2.38739
ENSG00000001460	C1orf201	0.873979	0.972904	1.14309	1.17592	1.18541	1.18965		0.886903	1.02531	0.934022	1.3088	1.52973	1.17378		1.10165	0.982264	1.16757	0.941718	1.23925	1.62306		0.837445	1.17139	1.51355	1.30302	1.21064	1.07644		1.22488	1.33006	1.27301	1.03745	0.981004	1.29147
ENSG00000001461	NIPAL3	0.00124043	0.504781	5.55646	5.91507	6.59785	5.45488		5.18315	4.90658	5.80579	6.33657	5.7345	5.37216		5.00994	4.98312	6.978	5.67313	6.63874	6.20751		7.48748	7.42103	5.89904	5.96884	6.41748	6.39323		5.35952	6.31458	5.31237	4.87962	5.89464	4.96853
ENSG00000001497	LAS1L	0.788671	0.946605	3.75245	3.5403	3.86572	3.74184		3.79078	3.96035	4.15182	3.17771	3.93799	3.49607		3.30474	3.39484	3.32069	3.6298	4.11256	3.47915		3.87694	4.72775	3.81251	3.53033	4.04652	3.20027		3.85284	4.69374	4.21438	3.45796	3.13133	3.10079
ENSG00000001561	ENPP4	0.849037	0.966189	5.3563	5.27331	5.05061	5.0435		4.80865	5.65163	5.03487	5.71932	5.33208	5.59127		5.35786	4.7509	5.99702	4.72242	5.74932	5.06233		5.29912	4.64021	4.81814	5.92182	4.65541	4.96897		4.97426	3.90287	4.95496	4.28052	6.33381	5.81461
ENSG00000001617	SEMA3F	0.462608	0.809048	1.59212	1.6399	1.98554	1.85043		0.992045	1.85048	1.1655	1.36275	1.92253	2.25942		2.25319	1.31041	1.46099	1.30153	1.43346	2.07984		1.39587	3.15438	1.92597	1.79203	1.97463	1.67036		1.34332	1.68906	2.47887	1.58414	2.40475	1.60245
ENSG00000001626	CFTR	0.164356	0.726322	0.042565	0.246697	0.0134973	0.0131367		0.0859387	0.0112907	0.0140844	0.132872	0.0112041	0		0.022792	0.80541	0.0822298	0.547027	0.0227204	0		0.00314834	0.0411608	0.0164821	0.00445961	0.0127623	0.00297066		0.0166065	0.0284232	0	0.0119883	0	0.0218023
ENSG00000001629	ANKIB1	0.0651498	0.726322	16.4899	15.7314	14.0481	9.83796		15.3585	21.2456	12.6997	12.0311	25.4802	12.1245		15.4094	17.062	14.1025	9.97014	24.6259	13.2184		14.2697	14.0802	9.94762	14.339	14.9288	16.723		9.18532	8.49456	7.92869	9.07481	12.7685	11.5759
ENSG00000001630	CYP51A1	0.19164	0.726322	6.16766	6.44843	5.62634	4.95217		5.92117	7.10274	5.84509	4.36726	6.96212	6.8076		5.42272	6.88317	4.72673	5.18068	8.38496	8.09233		4.64987	4.8166	4.82986	6.97223	6.03974	6.44972		5.95556	2.98322	4.30408	3.9144	5.17428	7.38147
ENSG00000001631	KRIT1	0.810884	0.954131	10.5457	10.9912	10.9944	11.5963		10.8933	11.2419	10.8677	8.87635	10.937	10.458		11.1337	10.8565	9.7217	9.67459	12.3366	12.224		11.3736	11.0727	10.4529	10.8156	11.4558	10.7959		11.7394	11.0556	10.0596	11.0475	12.7673	12.9083
ENSG00000002016	RAD52	0.484711	0.822147	5.45906	6.21163	5.79432	6.15694		4.6228	5.27728	6.49155	5.04719	6.32277	4.99279		5.2668	6.48979	5.44658	6.03979	8.41603	5.61078		5.35405	6.24579	6.74263	5.6994	5.0983	5.62577		5.79546	4.75041	6.97103	6.18039	6.99234	6.25203
ENSG00000002079	MYH16	0.414771	0.775079	0.689447	0.81884	0.326894	0.205161		0.434218	1.33513	0.525379	1.50343	0.143847	0.194678		0.625637	1.10338	0.784878	1.02721	0.237217	1.13472		0.525388	0.24352	0.437543	0.101435	0.194637	0.458843		0.360505	0.225875	0.263483	0.15265	0.130549	0.0979044
ENSG00000002330	BAD	0.577672	0.868616	16.1458	16.4715	13.7487	15.0588		11.951	13.1333	22.4006	18.9724	19.7507	10.6667		15.4233	14.3633	16.651	19.8654	17.496	15.03		14.3544	15.8139	15.5522	8.6004	15.7588	12.4127		16.7369	15.958	14.2379	15.1524	13.7288	14.5389
ENSG00000002549	LAP3	0.254818	0.726322	18.1591	18.1706	19.1042	17.8258		18.5792	17.272	15.1673	16.148	21.8497	19.9382		18.3116	16.5452	18.4123	16.9674	19.4424	19.345		18.9395	18.4931	20.3494	20.1519	19.0722	17.6192		16.6172	15.7132	15.9594	18.2928	19.8437	20.5288
ENSG00000002586	CD99	0.100875	0.726322	0.35646	0.323925	0.605504	0.751056		0.176043	0.221863	0	0.292908	0.142278	1.30567		0.190841	0.128301	0.147821	0.0180477	0.112732	1.34581		3.18001	0.0784412	0	0.0826581	0.181772	0.110143		0.106016	3.78873	0.180492	0.0493203	0.202233	0.179542
ENSG00000002587	HS3ST1	0.377127	0.751437	0.375032	0.332473	0.236253	0.284744		0.34695	0.301216	0.516194	0.403764	0.191196	0.490872		0.227466	0.48525	0.616723	0.198845	0.242685	0.223872		0.0832989	0.534106	0.161725	0.160272	0.281178	0.196938		0.173221	0.332139	0.494849	0.206878	0.233216	0.268161
ENSG00000002726	ABP1	0.439728	0.793465	0.14466	0.168146	0.130134	0.121825		0.0880209	0.264993	0.273913	0.0398188	0.177994	0.0232181		0.392224	0.0541762	0.0429922	0.405237	0.0938994	0.0203479		0.0135804	0.0630274	0.151145	0.106723	0.358068	0.0882574		0.0813886	0.0243714	0	0.141363	0.163577	0.32025
ENSG00000002745	WNT16	0.165879	0.726322	0.0557325	0.0448827	0.0325633	0.050707		0.0226122	0.0662236	0.106496	0.0519789	0.0569985	0.0300858		0.0957863	0.0075184	0.0149368	0.0565596	0.0520815	0.0424137		0.0368338	0.028478	0.0311251	0.024856	0.0452971	0.0287899		0.0762188	0.0958693	0.0287083	0.0704397	0.026973	0.00603264
ENSG00000002746	HECW1	0.32284	0.726322	0.0343834	0.0203118	0.00416998	0.0266452		0	0	0	0.196756	0	0.00954461		0.0486109	0.0394003	0.0265607	0.00310962	0	0.00418924		0.00728377	0	0	0.010505	0	0.00723111		0.0855585	0.00902947	0	0.00856783	0.0567152	0
ENSG00000002822	MAD1L1	0.611803	0.882894	5.99848	6.85556	6.44526	7.84258		4.46588	7.07976	7.10385	5.68509	7.28546	4.37086		6.10134	6.33187	7.7108	6.20325	6.55564	8.23046		6.7188	7.71003	6.21187	5.37534	7.08106	5.57445		6.40019	10.1288	9.39629	5.78685	8.18755	7.1558
ENSG00000002834	LASP1	0.258876	0.726322	6.02519	6.5131	6.17853	5.89595		5.48759	5.89546	4.63602	5.70667	8.56556	5.85982		5.69636	7.22528	6.00698	4.81093	7.59238	7.74666		6.40034	8.33742	5.16661	5.23082	6.16789	5.76812		5.56516	6.61493	5.90495	5.14452	6.03128	6.11487
ENSG00000002919	SNX11	0.779931	0.944314	2.19409	2.18514	2.20456	2.14548		2.22859	2.50767	2.13571	2.13025	2.35532	1.80701		2.36263	2.51884	1.93225	1.96872	2.12173	2.20666		2.26265	2.14164	2.59362	2.11443	1.9624	2.15262		1.83561	2.16996	2.4631	2.08939	2.06801	2.24679
ENSG00000002933	TMEM176A	0.031199	0.726322	3.8429	3.96741	5.23079	3.55527		1.16724	5.19903	4.36467	2.5722	7.0886	2.66567		5.57197	1.58501	2.38995	3.55804	6.53527	4.1642		0.887219	6.35699	5.92161	6.0584	6.99536	5.16516		3.41786	2.28392	3.85931	3.60447	4.01885	4.14719
ENSG00000003056	M6PR	0.363971	0.743391	24.5359	23.3616	26.3981	23.0826		24.7813	21.8878	19.4908	21.9717	33.2509	25.8332		21.2129	21.8102	25.8685	18.3011	27.7885	25.1886		26.9842	25.4581	19.5842	28.7143	25.2635	32.3841		21.6778	22.9537	20.5984	22.2041	25.75	25.3113
ENSG00000003096	KLHL13	0.208046	0.726322	3.68893	3.36797	3.65463	2.83122		4.28751	3.19423	2.25313	3.49	4.64525	4.26347		2.34722	3.74917	3.41117	2.65465	3.54073	4.50489		4.96143	3.71916	3.35862	3.98025	2.96327	2.94508		1.85804	3.42177	2.31119	2.42308	3.95154	3.02173
ENSG00000003137	CYP26B1	0.886387	0.97637	1.16112	1.10867	1.35737	1.25696		0.571935	1.18805	0.981729	1.53065	2.10917	0.585174		1.3829	1.06321	0.866263	0.749302	1.51825	1.07208		1.49258	2.45868	2.02278	0.816247	0.833148	0.520777		0.690253	2.15776	2.4005	0.850474	0.882344	0.560447
ENSG00000003147	ICA1	0.0383785	0.726322	24.3779	26.4767	23.4847	21.7256		26.4898	28.311	21.9721	20.9414	25.6626	22.8906		25.2845	31.1086	26.8652	22.7854	29.1453	23.6712		21.8852	22.8695	22.5043	25.7449	26.8272	21.0771		22.8467	17.639	23.0663	20.3149	22.4881	23.9986
ENSG00000003249	DBNDD1	0.0968726	0.726322	0.580677	0.660213	0.598419	0.493883		0.342519	0.787768	0.739657	0.68834	0.682057	0.243718		0.804169	0.602972	0.738547	0.470472	0.745851	0.599267		0.893364	0.645059	0.422295	0.455779	0.545621	0.628395		0.414834	0.659904	0.606015	0.402952	0.50308	0.376513
ENSG00000003393	ALS2	0.00687346	0.627703	9.71569	9.13378	11.6833	8.08593		9.09804	10.5341	8.873	8.26737	10.4811	11.0405		9.17392	8.20262	9.26546	7.48087	10.4847	10.1951		11.4618	9.21094	11.2637	12.7943	11.4372	13.9319		7.37473	8.53841	8.76368	7.42708	8.70713	7.70453
ENSG00000003400	CASP10	0.492107	0.826147	3.89024	3.86324	4.65966	4.29089		2.968	3.10753	3.65855	5.40094	3.98125	4.22517		3.11119	4.05966	4.45238	3.6793	3.52896	4.34795		4.44991	5.51519	5.51316	4.55844	3.63034	4.29091		3.70566	4.05684	4.38346	3.92866	5.21686	4.45388
ENSG00000003402	CFLAR	0.172002	0.726322	86.934	94.2488	93.7698	110.538		91.575	79.9832	96.8494	83.941	84.5399	84.7155		100.341	96.7708	94.0194	97.7926	95.2071	81.362		93.7238	99.4918	111.967	71.8053	99.5992	86.0317		115.037	113.563	107.087	112.526	106.535	108.481
ENSG00000003436	TFPI	0.592663	0.874409	10.7085	11.5622	8.53947	8.57057		7.91792	12.9886	11.7315	9.20808	11.5191	10.886		13.4719	12.3445	9.20677	9.24064	12.0422	13.0673		10.269	11.9279	7.12896	8.32401	7.23498	6.35197		8.39711	7.74191	7.50089	8.08987	10.1199	9.57375
ENSG00000003509	C2orf56	0.944186	0.988515	6.86331	6.72403	7.24995	7.07594		7.59088	6.52985	7.10397	4.95539	6.84838	8.15137		5.89079	6.48585	5.86273	5.96108	7.99153	8.15218		7.37651	7.03457	6.73121	8.29724	7.68833	6.37186		7.17982	6.60877	6.95686	6.76881	7.29573	7.64566
ENSG00000003756	RBM5	0.823413	0.958083	38.5788	41.4794	40.6676	42.7634		33.6065	38.2252	42.0695	34.0734	45.3267	38.1714		36.5059	42.5305	41.9779	43.7848	46.3457	37.7318		39.4605	43.9429	48.9824	33.3288	42.3893	35.9015		43.5365	40.6122	46.5218	39.4845	45.1632	41.2624
ENSG00000003987	MTMR7	0.442837	0.795492	0.531864	0.536723	0.469332	0.542218		0.483584	0.559838	0.369621	0.552062	0.741148	0.484928		0.519745	0.522428	0.57931	0.53124	0.452347	0.615269		0.403043	0.417239	0.494302	0.486292	0.477142	0.537973		0.626263	0.311933	0.33595	0.609193	0.706103	0.663865
ENSG00000003989	SLC7A2	0.734917	0.928916	10.6995	10.0348	7.17976	6.10378		7.75793	19.6881	11.0164	5.40795	10.331	9.99558		14.2429	8.98864	5.42067	10.5689	10.7517	10.236		6.82866	6.62468	7.31422	6.54217	9.16208	6.60677		3.99509	6.85317	6.88784	7.33649	5.93765	5.61244
ENSG00000004059	ARF5	0.361293	0.741646	17.8873	17.4973	16.9261	17.5617		18.9659	17.1917	15.4321	15.989	24.3916	15.3535		15.9098	19.3144	17.4598	15.2117	21.0792	16.0086		18.0049	17.3968	16.5542	15.3858	16.7498	17.4649		19.1335	17.6298	15.0665	16.1745	17.6357	19.7302
ENSG00000004139	SARM1	0.108154	0.726322	1.18415	1.17487	1.34198	1.11419		0.925665	0.979131	1.20457	1.17344	1.3965	1.42558		0.82378	0.996967	1.27755	1.20138	1.10287	1.64669		1.29951	1.65966	1.34974	1.09275	1.49492	1.15532		0.910213	1.30066	1.37108	0.890836	1.19879	1.01359
ENSG00000004142	POLDIP2	0.0696585	0.726322	24.1482	25.0546	26.4934	24.597		22.3412	26.1942	25.7197	22.8945	24.6334	23.1059		24.4619	24.3373	27.6454	24.3181	23.5614	26.0036		30.3144	28.7735	24.6215	24.4843	24.597	26.1696		22.5477	29.3683	23.8732	22.6563	25.0911	24.0455
ENSG00000004399	PLXND1	0.334123	0.726322	20.2684	21.7566	25.1891	23.5337		15.68	17.6112	16.4733	21.8101	26.6624	23.3736		20.0064	23.6637	21.6548	19.0326	23.6727	22.5093		24.7322	37.4306	23.9006	20.666	23.7332	20.6718		19.004	28.6549	23.4263	21.9362	24.3668	23.8142
ENSG00000004455	AK2	0.0665049	0.726322	19.6878	18.9954	19.2435	20.0065		18.7332	19.9881	19.318	19.4515	23.4961	17.1401		17.7048	18.1401	19.7037	19.5409	22.5843	16.2985		18.4006	17.9724	18.144	19.8922	18.7721	22.2798		21.3998	19.0534	16.9831	19.9971	21.2456	21.3599
ENSG00000004468	CD38	0.17807	0.726322	0.820797	1.10723	1.31288	1.28852		0.533597	0.738846	0.90481	1.1586	0.96767	0.621262		0.980297	1.37917	1.18573	1.76134	0.981379	0.355438		1.73196	1.07571	1.3506	1.27219	1.26969	1.17715		1.27263	1.39806	1.12269	1.10139	1.23245	1.6039
ENSG00000004478	FKBP4	0.402714	0.7676	12.8872	13.5481	13.1144	12.4394		13.2786	13.0793	10.9201	10.9333	14.0199	15.0917		13.3992	11.7233	13.4548	11.7787	14.1036	16.8291		11.8864	12.7945	12.2116	12.5848	11.8368	17.3723		10.9653	15.2694	9.93929	13.2096	12.3486	12.9042
ENSG00000004487	KDM1A	0.738281	0.930128	6.99171	7.34203	7.03528	7.26187		6.44205	6.27192	7.1681	6.52809	7.75878	7.78133		7.41556	7.19368	7.87697	6.84832	7.53409	7.18354		6.60814	6.74496	7.393	7.10912	7.13079	7.22565		7.54581	6.57189	6.61979	7.52611	7.53126	7.77636
ENSG00000004534	RBM6	0.466052	0.811335	20.359	20.4278	21.4731	22.4757		18.4018	21.7688	23.2396	20.1531	20.5608	18.0301		23.7169	18.6558	19.4327	20.0937	22.3861	18.2814		20.6811	23.1459	24.6387	21.1662	20.596	18.6105		22.2232	24.5563	22.2145	23.5449	22.7972	19.5182
ENSG00000004660	CAMKK1	0.290043	0.726322	1.15673	1.24651	1.18645	1.02481		0.616081	1.28349	0.876644	1.41678	1.57461	1.1728		1.46435	1.0912	1.36875	0.437966	1.63863	1.47819		1.02275	1.65456	1.10019	1.13583	1.32759	0.877778		0.430421	1.50221	1.01854	0.760389	1.45716	0.980158
ENSG00000004700	RECQL	0.95237	0.990147	9.1584	9.50179	9.44805	9.85315		9.20556	9.00051	10.5468	6.95576	9.47772	9.76406		9.44952	8.70393	7.30382	9.36673	12.3165	9.87022		11.3777	7.74065	10.204	9.84803	9.0726	8.44534		10.314	7.98674	9.08436	11.0976	9.4715	11.1647
ENSG00000004766	CCDC132	0.603971	0.879091	6.106	6.24163	6.15053	6.58431		6.81426	5.77175	6.63383	5.35881	6.52179	5.53558		5.64997	7.27925	6.04685	5.44938	6.91666	6.10765		5.76164	6.62063	6.40686	6.15289	6.13887	5.82229		7.29294	5.86236	6.90553	5.26772	5.9516	8.22573
ENSG00000004776	HSPB6	0.590169	0.873731	15.6384	12.481	20.215	13.3333		14.9005	24.3206	9.24114	19.5367	15.4205	10.411		10.0913	14.9172	17.6313	13.4296	10.3449	8.47167		28.2455	33.5	4.10718	18.4127	19.1725	17.8519		2.89633	47.7165	9.16024	2.96765	12.2354	5.02372
ENSG00000004777	ARHGAP33	0.2403	0.726322	0.381974	0.597397	0.600576	0.562182		0.335132	0.457248	0.363527	0.339661	0.342217	0.454056		0.522227	0.912445	0.411389	0.597224	0.500415	0.640684		0.491363	0.953268	0.954837	0.456266	0.436332	0.311393		0.497904	0.794387	0.369129	0.417795	0.998518	0.295356
ENSG00000004779	NDUFAB1	0.0652721	0.726322	101.65	102.76	93.8216	117.424		102.044	102.999	104.735	88.2282	120.315	91.5792		106.919	105.427	119.837	99.8431	102.748	81.7854		106.642	77.5159	95.1258	87.9782	83.5384	112.129		130.812	101.751	92.1177	124.695	114.347	140.823
ENSG00000004799	PDK4	0.779915	0.944314	21.0446	17.0167	18.2599	16.7779		13.9875	55.0906	13.7559	3.61535	22.5156	17.3029		23.935	11.9814	5.29461	14.6087	32.277	14.0032		23.7049	26.575	22.21	15.4923	5.82186	15.7554		44.2112	26.0545	8.76121	7.90322	8.56091	5.17644
ENSG00000004809	SLC22A16	0.599529	0.876876	0.0303886	0.0312583	0.0353811	0.0171653		0.0313711	0	0.0521273	0.0465681	0.0398838	0.0123814		0.138872	0.0273148	0.021363	0	0	0		0.0640836	0.0732222	0	0.0218343	0.0531466	0		0.0711423	0.0318497	0	0	0	0
ENSG00000004838	ZMYND10	0.0549777	0.726322	0.249284	0.365551	0.467035	0.277214		0.138122	0.194576	0.346182	0.290618	0.256193	0.270015		0.25548	0.136828	0.45665	0.288041	0.236309	0.819995		0.345168	0.674623	0.73378	0.460034	0.14026	0.448347		0.150308	0.368218	0.282495	0.3338	0.150407	0.378055
ENSG00000004846	ABCB5	0.973595	0.995243	0.0255603	0.0319472	0	0.00688061		0.0299042	0.0318247	0.0349848	0.0462066	0.0104414	0		0.100836	0.0348599	0.0466382	0	0.00934892	0		0	0	0	0	0	0		0.00340303	0.00647088	0	0.00307098	0	0.0283388
ENSG00000004848	ARX	0.440394	0.793959	0.00405215	0.00138061	0	0.00107239		0	0.0243129	0	0	0	0		0	0.00828369	0	0	0	0		0	0	0	0	0	0		0	0	0	0.00643436	0	0
ENSG00000004864	SLC25A13	0.163065	0.726322	3.09727	3.57942	3.41772	3.01437		2.17408	2.31463	3.23233	3.65858	4.21344	2.99058		2.69264	4.56773	4.17208	1.99347	4.10797	3.94263		3.69778	3.75689	2.77616	3.53458	3.01128	3.72962		2.3705	2.66355	3.44961	2.7173	2.96731	3.91793
ENSG00000004866	ST7	0.6005	0.877444	7.59387	8.56934	8.00678	8.61084		5.38526	9.88693	7.06904	7.97522	7.93561	7.31116		9.34217	7.12176	8.4587	8.87323	10.161	7.45916		8.16025	6.78712	8.40972	8.15157	6.69147	9.84057		9.16399	8.82793	9.57227	8.94169	7.50935	7.64981
ENSG00000004897	CDC27	0.0814981	0.726322	10.6348	10.229	9.80396	8.09279		9.42534	11.8048	9.05394	9.55152	11.4298	12.5436		10.0264	9.44593	10.1965	7.85311	11.2593	12.5929		10.6739	9.06605	7.81809	12.4358	9.31911	9.51079		7.49325	7.40716	7.75714	7.59631	9.18219	9.1207
ENSG00000004939	SLC4A1	0.665756	0.905153	0.305562	0.370041	0.0700913	0.109384		0.0916398	0.24004	0.150371	0.112588	0.633142	0.605591		0.372743	0.245749	0.115415	0.043706	0.785993	0.656639		0.0728422	0.0255529	0.0142441	0.069811	0.0586517	0.179446		0.185211	0.0416328	0.200342	0.144104	0.0812698	0.00374535
ENSG00000004948	CALCR	0.219731	0.726322	0.0362359	0.0283667	0.0270022	0.0503012		0.0129671	0.0414568	0.0813199	0.0702349	0.00625451	0.00518197		0.0068582	0.0452451	0.0256924	0.043891	0.0485135	0		0	0.0473843	0.0171878	0.0346521	0.0371905	0.0255985		0.0291136	0	0.160562	0.0150819	0.0522629	0.044787
ENSG00000004961	HCCS	0.0515724	0.726322	8.46087	8.42796	9.39186	7.407		7.8784	8.64031	7.66946	7.23546	10.7466	8.59501		8.14105	8.18397	8.68347	7.06651	9.0419	9.45084		9.76045	10.151	7.28973	10.2249	8.19737	10.7277		6.1295	8.05183	6.83682	6.3926	8.15284	8.87843
ENSG00000004975	DVL2	0.345633	0.729658	2.77188	3.01603	2.77147	2.82658		2.91228	2.81211	2.27824	2.52832	3.03555	3.06477		3.1684	3.01557	2.97949	2.58979	3.15371	3.18924		2.48161	3.19221	3.12077	2.44555	2.87076	2.5179		3.05902	2.40427	2.59269	2.92282	2.98329	2.99739
ENSG00000005001	PRSS22	0.340893	0.726322	0.00311828	0	0	0		0.0187097	0	0	0	0	0		0	0	0	0	0	0		0	0	0	0	0	0		0	0	0	0	0	0
ENSG00000005007	UPF1	0.442737	0.795438	7.38294	7.44069	7.4991	7.20138		7.82256	6.73634	7.30337	7.25943	8.16261	7.01335		7.69542	7.57443	6.66629	6.94336	7.3393	8.42536		7.14953	8.62302	7.70253	6.1379	7.46743	7.91419		7.38178	7.82335	7.9359	7.06424	6.36297	6.64002
ENSG00000005020	SKAP2	0.750129	0.935251	1.19798	1.17281	1.15109	1.19761		0.939127	1.0135	1.47261	1.50566	1.36442	0.892585		0.88193	1.07207	1.67067	1.19594	1.28844	0.927795		1.40117	1.45307	1.32488	0.972915	0.867072	0.887409		1.06324	1.15372	1.77299	0.654025	1.78167	0.76003
ENSG00000005022	SLC25A5	0.00464624	0.578025	26.1296	25.418	32.3951	21.8012		34.1922	26.366	19.2447	17.7198	30.8667	28.3881		22.6551	33.8178	20.0744	19.9483	25.1897	30.8228		27.5439	31.7536	31.8025	31.9693	31.3005	40.0008		18.2873	20.3514	20.8969	22.715	22.4557	26.1007
ENSG00000005059	CCDC109B	0.205366	0.726322	1.08722	1.37524	1.05946	0.955109		1.27143	0.799362	1.1518	1.08504	1.366	0.849717		1.3085	0.990761	0.867751	0.981021	2.07819	2.02521		0.993579	0.961318	0.887678	0.799663	1.61398	1.10054		1.27084	0.842047	0.929624	0.714189	1.12618	0.847772
ENSG00000005073	HOXA11	0.866614	0.9704	0	0.00189495	0	0.00148054		0	0	0	0	0	0		0	0	0.0113697	0	0	0		0	0	0	0	0	0		0	0	0	0.00888321	0	0
ENSG00000005075	POLR2J	0.962363	0.992519	9.88034	10.2679	8.46071	8.79836		8.78174	10.1567	13.2276	8.18733	12.1071	6.82154		11.5158	9.45576	10.7511	10.5881	10.4856	8.81121		8.51596	7.07938	10.6956	7.49178	8.35472	8.62681		9.60081	7.23761	7.34536	9.23266	9.02632	10.3474
ENSG00000005100	DHX33	0.695482	0.916098	1.2539	1.27362	1.20308	1.18817		1.15414	1.14661	1.21086	1.35865	1.51158	1.14157		0.929305	1.33361	1.40109	1.20978	1.52014	1.24778		1.39094	1.51083	1.13416	0.940357	1.07188	1.17031		1.14219	1.24304	1.45089	1.01454	1.24168	1.03669
ENSG00000005102	MEOX1	0.541977	0.851483	5.1616	3.98588	4.74856	2.66976		2.78531	2.8824	3.89842	4.37458	12.5286	4.50029		3.13097	2.54197	5.41756	2.39849	5.06368	5.36262		4.72292	5.9078	4.03939	6.65397	3.73773	3.42955		2.20001	1.85314	2.84927	2.61212	2.84181	3.66221
ENSG00000005108	THSD7A	0.162241	0.726322	1.13382	1.00424	0.961459	1.07231		1.71039	1.61895	0.809069	1.01462	0.859393	0.79049		1.23447	1.64928	0.636433	0.793923	0.730066	0.981274		1.35822	0.633068	1.18849	1.02574	0.868484	0.69475		1.11068	0.945576	0.61253	1.18692	1.44047	1.13768
ENSG00000005156	LIG3	0.528259	0.844132	3.86769	3.88247	4.17369	3.99812		3.67741	3.78263	3.53012	3.83786	4.60434	3.77378		3.93531	4.22939	3.85666	3.67325	3.8235	3.77674		3.54187	4.56327	4.81104	4.44874	3.73622	3.94099		3.75692	3.59407	4.17811	3.86142	4.10668	4.49151
ENSG00000005175	RPAP3	0.129683	0.726322	4.26722	4.09438	4.51699	3.81948		4.282	5.15742	3.75973	4.29293	3.90796	4.20325		4.80122	3.94497	3.37091	4.43311	3.98411	4.03195		4.4845	5.0947	4.15866	4.66632	3.97564	4.7221		3.49661	4.22569	3.85587	3.50995	3.67124	4.15754
ENSG00000005187	ACSM3	0.506355	0.83349	0.807171	0.627266	0.995625	0.643846		1.67041	0.854009	0.559701	0.646109	0.517806	0.594988		0.658413	0.592162	0.372762	0.674209	0.591067	0.87498		0.462569	1.31359	1.31722	1.19095	1.05393	0.635491		0.754142	0.487011	0.859087	0.727987	0.840151	0.1947
ENSG00000005189	AC004381.6	0.0244191	0.726322	0.894716	0.959666	1.18252	0.818951		0.929087	1.02013	0.781785	0.779324	1.07026	0.787711		0.883648	0.93181	0.764158	0.858528	1.07909	1.24076		1.11506	1.62179	1.33289	1.28446	0.915087	0.82583		0.90957	0.648185	0.815186	0.836229	0.782505	0.922032
ENSG00000005194	CIAPIN1	0.462211	0.808821	7.06602	6.4037	7.48918	6.18454		6.32191	8.2556	6.71038	5.48828	8.64011	6.97985		6.65685	6.35608	6.25947	5.80022	6.63487	6.71473		8.02445	8.25239	7.05085	7.70611	6.01399	7.88726		4.74402	6.099	5.60256	5.95953	6.84322	7.85891
ENSG00000005206	AC004410.1	0.673217	0.907917	2.80057	2.82047	3.04255	3.21327		2.54593	2.89976	2.76855	2.73552	2.87475	2.97894		3.25047	3.01982	2.38572	2.08458	2.95032	3.23191		3.38432	3.70691	3.58777	2.21088	3.0709	2.29452		2.79253	4.30253	3.04735	2.79984	2.94136	3.39602
ENSG00000005238	KIAA1539	0.0109103	0.674049	3.23698	3.23164	3.85531	2.57492		3.25486	3.42381	2.86657	3.065	4.05518	2.75647		3.92103	3.62434	2.80369	2.25126	3.30205	3.48746		3.84411	4.82739	3.90552	3.72051	3.2384	3.59591		1.79949	3.56015	2.70861	1.92015	2.79763	2.66349
ENSG00000005243	COPZ2	0.28137	0.726322	9.16559	9.7932	8.8317	8.49747		10.1468	10.2101	8.57945	7.01365	11.7316	7.31194		9.69117	8.43747	7.90718	9.32235	12.3169	11.0841		9.93883	8.1619	7.85513	8.36885	10.2663	8.39919		7.90663	10.2886	7.80537	7.75117	9.05321	8.17987
ENSG00000005249	PRKAR2B	0.561019	0.860954	9.70547	10.0928	7.26664	7.15966		9.79371	8.25811	5.76402	5.502	20.7918	8.12316		7.62057	9.64642	6.37736	6.82208	19.0322	11.0581		8.76894	7.29828	5.9609	8.85363	8.28995	4.42813		5.48079	7.18998	5.97094	7.31831	8.80806	8.18987
ENSG00000005302	MSL3	0.134865	0.726322	3.41648	3.71137	3.71077	3.18732		3.18216	3.81068	3.21976	2.6514	4.75735	2.87753		3.10284	4.66217	3.58854	3.25545	3.79558	3.86364		3.44959	4.50204	3.75625	3.00602	4.08103	3.46971		3.02978	3.13532	2.90482	3.00194	3.65068	3.40141
ENSG00000005339	CREBBP	0.503383	0.832312	3.71463	3.79966	4.02714	4.39626		2.94124	3.22913	4.00901	4.70074	3.84138	3.56629		3.70782	3.69917	4.21817	4.21749	3.63292	3.32236		3.85811	4.70446	3.83647	3.6976	4.11561	3.95061		4.57688	5.76528	4.69022	3.5809	4.22383	3.54046
ENSG00000005379	BZRAP1	0.0729404	0.726322	1.89681	2.04738	1.71555	2.26747		1.82556	2.0101	2.27514	1.95348	1.47157	1.84504		2.502	1.7778	1.91146	2.04062	1.9708	2.08162		1.86718	1.51914	1.92147	1.22391	2.03969	1.72189		2.35884	2.62019	2.21788	1.85486	2.2323	2.32075
ENSG00000005381	MPO	0.645247	0.896773	0.00877756	0.0221864	0.0148241	0.0218433		0.0294677	0	0.00898907	0	0.0142086	0		0.0390032	0.0293899	0.00729752	0.0436116	0	0.0138161		0.0119758	0.0335786	0.00750484	0.0242981	0.011587	0		0.0442532	0.0119774	0	0.0171336	0.0459017	0.0117941
ENSG00000005421	PON1	0.0507655	0.726322	0.275083	0.146081	0.224377	0.23025		0.274197	0.119124	0.40005	0.306151	0.215019	0.335959		0.139604	0.131143	0.208481	0.182563	0.161813	0.0528819		0.183318	0.231521	0.37818	0.221399	0.190821	0.14102		0.18495	0.285802	0.331056	0.227123	0.151269	0.2013
ENSG00000005436	C2orf3	0.169184	0.726322	5.1144	4.65446	4.76402	5.08423		5.59058	4.36134	4.50687	5.01986	5.97823	5.22952		4.6412	4.92114	5.07037	3.96042	5.20619	4.12744		6.20008	3.86498	4.43844	5.41322	4.48494	4.18245		4.08276	4.97725	4.4543	4.74846	5.38873	6.85387
ENSG00000005448	WDR54	0.89659	0.978788	1.16621	1.19831	1.11964	1.127		1.11726	1.46213	1.09733	0.76435	1.23139	1.32479		1.68494	1.23678	1.0377	0.689939	1.0412	1.49929		1.21991	1.20214	0.888398	1.26937	0.830176	1.30785		0.904682	0.770358	1.506	0.937293	1.36653	1.27713
ENSG00000005469	CROT	0.956297	0.990598	2.75216	2.6185	2.8491	2.68968		2.71792	3.89635	2.87059	1.92551	2.34652	2.75605		2.57633	2.45984	2.39832	2.66246	2.9791	2.63498		3.33479	2.16255	3.403	2.6568	2.61817	2.9193		2.49216	1.8309	3.12112	2.74776	2.81481	3.13131
ENSG00000005471	ABCB4	0.0996774	0.726322	3.11443	2.46078	3.4976	3.532		3.219	3.63663	3.71882	2.34267	2.70675	3.0627		1.95449	2.86122	2.05183	2.89085	2.60875	2.39753		2.63939	2.99762	4.08946	3.61193	3.2038	4.4434		3.19542	2.83071	3.499	3.88457	3.67672	4.10558
ENSG00000005483	MLL5	0.636771	0.893972	20.5225	20.7588	19.5482	19.0384		19.2353	21.1134	20.9221	19.5955	22.6049	19.6641		21.8937	22.8704	15.8943	17.3622	25.3185	21.214		18.9068	20.3707	20.5465	18.4793	19.422	19.5641		21.6325	15.6064	20.7397	18.5919	19.6237	18.0363
ENSG00000005486	RHBDD2	0.303292	0.726322	5.26388	5.5081	5.17738	5.01073		5.32583	6.39413	4.34464	5.39637	6.31036	3.81197		6.59614	5.75607	5.43391	4.11511	6.122	5.02538		5.14781	5.44576	6.45513	4.80028	4.60312	4.61218		3.55294	5.7398	4.70469	5.88856	5.63157	4.54682
ENSG00000005513	SOX8	0.870785	0.97183	0.582994	0.51881	0.386889	0.299665		0.319656	0.372903	0.818792	0.445545	0.999805	0.541265		0.470729	0.396691	0.370832	0.316528	0.673277	0.884803		0.316783	0.568464	0.429097	0.385555	0.288058	0.333378		0.247495	0.278717	0.252371	0.253855	0.416227	0.349327
ENSG00000005700	IBTK	0.524896	0.841748	11.0996	10.6395	11.5792	10.5994		11.4335	11.9871	12.1983	9.97934	10.5156	10.4836		11.6484	11.4109	9.89544	10.2122	10.0992	10.571		10.7221	10.4129	10.1096	14.8048	11.7113	11.7142		9.74773	9.12388	9.82014	10.1157	11.3735	13.4154
ENSG00000005801	ZNF195	0.305652	0.726322	4.81786	4.41725	4.69121	4.82102		5.31723	4.75494	5.07052	4.62294	4.52264	4.61887		3.93706	4.70256	3.33976	4.52497	5.1411	4.85804		4.5921	5.90023	5.01562	4.8107	4.07746	3.75116		4.51602	3.34378	5.29054	4.98812	5.2339	5.55376
ENSG00000005810	MYCBP2	0.675999	0.908973	8.78391	8.87303	9.15754	9.0737		8.97641	8.60451	8.44841	7.57689	8.98073	10.1165		9.23087	9.16069	6.91234	8.35223	9.70415	9.87793		9.31691	10.3914	8.64543	8.13638	9.54929	8.90581		8.93987	8.60849	9.39018	8.63065	9.52559	9.34741
ENSG00000005812	FBXL3	0.364847	0.74375	11.9998	11.9217	10.9387	11.488		11.6381	13.1616	11.9367	11.8251	11.5235	11.914		12.1326	12.181	11.5255	10.6097	13.9867	11.0946		10.1869	10.4699	10.8575	12.3965	10.9633	10.7579		11.9237	9.87766	11.7573	10.291	13.4798	11.5983
ENSG00000005844	ITGAL	0.127568	0.726322	0.52618	0.569884	0.623563	0.924788		0.559697	0.611224	0.329051	0.292346	1.00907	0.355689		0.712258	0.631381	0.504806	0.441753	0.898123	0.230984		0.509095	0.805886	0.553967	0.52229	0.722104	0.628033		0.576195	0.887002	1.2217	0.444731	1.38812	1.03098
ENSG00000005882	PDK2	0.620945	0.887029	28.3966	33.1048	26.5951	32.7545		22.1929	27.3326	29.0899	31.769	33.4452	26.5502		32.6724	28.7284	35.1536	42.4864	36.035	23.5527		29.0556	29.4944	25.5831	21.3369	23.5926	30.5082		35.2762	37.1152	28.6002	30.7516	33.8299	30.954
ENSG00000005884	ITGA3	0.029732	0.726322	5.24178	5.96001	6.24773	5.08029		5.20771	5.9784	4.60834	3.97377	5.50591	6.17655		5.33108	6.82584	5.06885	4.00555	7.37826	7.15049		5.86578	7.27685	6.961	6.22068	5.57289	5.5892		5.09228	5.82226	4.56099	3.64451	6.26058	5.10114
ENSG00000005889	ZFX	0.73045	0.927509	10.3098	10.9087	10.561	10.9996		8.01383	12.4345	13.3773	8.70301	12.3791	6.95119		13.5972	9.06805	8.31055	13.1211	14.1202	7.23506		7.80654	8.3415	12.1305	8.01842	13.3974	13.6715		12.7834	8.97317	8.64375	12.8198	8.6421	14.1352
ENSG00000005893	LAMP2	0.332226	0.726322	15.5729	15.913	14.8996	14.0401		14.4169	16.5562	15.7267	15.3954	17.0148	14.3274		14.7446	15.9955	16.3817	14.4221	17.7405	16.1935		15.0631	12.5251	15.1495	17.6212	14.5529	14.4858		14.1794	10.1651	13.2076	13.6503	16.1731	16.8653
ENSG00000005955	GGNBP2	0.916562	0.983165	9.81445	9.51499	9.7736	9.41265		10.0882	11.5696	9.99773	9.09546	9.08772	9.04801		9.59831	10.1377	8.05969	9.48153	10.8135	8.9992		9.97299	10.5099	9.62009	9.22469	9.71965	9.59429		10.4808	9.12073	9.73687	8.86197	8.77356	9.50198
ENSG00000005961	ITGA2B	0.873153	0.972642	0.175682	0.181214	0.179445	0.196329		0.0805278	0.415752	0.0964616	0.174561	0.204889	0.0818977		0.233201	0.208694	0.111174	0.0988175	0.145809	0.289589		0.161572	0.359339	0.194088	0.0716766	0.134793	0.1552		0.272636	0.183974	0.198136	0.224632	0.125566	0.17303
ENSG00000005981	ASB4	0.34785	0.731215	0.895992	1.1544	0.745971	0.843179		0.655358	1.25721	1.01045	1.03619	0.632869	0.783875		1.13986	0.774374	1.63586	1.07802	1.13821	1.16006		0.860789	0.547786	0.555392	0.957421	1.05999	0.494447		1.10145	0.977302	0.315365	0.702611	0.850686	1.11166
ENSG00000006007	GDE1	0.252121	0.726322	16.8956	16.9709	16.8251	15.4507		16.3442	18.6902	16.7453	14.803	16.3037	18.4869		16.4145	15.4189	18.6179	17.1414	16.7247	17.5081		18.2107	16.1662	16.2144	17.191	15.5734	17.5948		14.3689	14.3738	14.4763	14.7402	18.0257	16.7195
ENSG00000006015	C19orf60	0.120405	0.726322	10.1814	10.5	8.73852	11.7963		9.14171	9.36239	8.81309	10.9182	12.6991	10.1538		8.49569	9.32147	12.0051	11.8163	11.5497	9.81183		8.91743	11.3172	7.33165	4.94544	9.21919	10.7002		11.1229	17.535	10.7581	8.03696	11.1337	12.191
ENSG00000006016	CRLF1	0.00646824	0.621673	1.07424	1.44261	1.41965	0.5506		0.49887	1.95487	0.938317	0.287691	2.43667	0.329001		2.47905	0.680356	0.71528	0.528649	3.15843	1.09389		2.00744	2.80896	0.935327	0.862743	0.573642	1.32978		0.711555	0.591538	0.631123	0.633524	0.625815	0.110046
ENSG00000006025	OSBPL7	0.757634	0.936752	0.98223	0.983139	1.04038	0.985563		0.95621	0.964593	0.964304	1.27688	0.98623	0.745162		0.904494	0.858504	0.955064	0.858572	0.94498	1.37722		1.18189	1.25351	1.25478	0.863707	0.880522	0.807851		1.056	1.33963	0.820679	0.885214	0.930899	0.880954
ENSG00000006042	TMEM98	0.640016	0.895706	2.94617	2.93751	2.41673	2.60121		3.2299	2.68722	4.17364	2.20202	3.4718	1.91243		2.85981	3.87819	2.23204	2.47201	3.78364	2.39939		1.47219	2.38537	3.36786	1.49791	3.21843	2.55861		3.63707	1.30773	2.41098	3.70115	1.51532	3.03502
ENSG00000006047	YBX2	0.0878627	0.726322	0.351302	0.36812	0.423663	0.612328		0.192583	0.393565	0.317059	0.333586	0.554444	0.316573		0.291078	0.273791	0.382567	0.490197	0.303227	0.467858		0.466872	0.582954	0.345083	0.485362	0.275126	0.386581		0.644929	0.786007	0.699602	0.534633	0.411409	0.597386
ENSG00000006059	KRT33A	0.199756	0.726322	0	0	0.009525	0		0	0	0	0	0	0		0	0	0	0	0	0		0	0	0.0419001	0	0	0.0152499		0	0	0	0	0	0
ENSG00000006062	MAP3K14	0.0320011	0.726322	2.31203	2.07297	2.03477	2.6147		1.88905	2.32843	2.95371	2.68149	1.86829	2.15121		1.74886	2.46014	2.22752	2.43193	1.61096	1.95842		2.27797	2.3212	1.89187	1.68722	2.1631	1.86729		2.63635	3.99669	2.39252	2.64131	2.11633	1.905
ENSG00000006071	ABCC8	0.584435	0.871094	1.3666	1.14947	1.35465	0.950113		2.36721	1.19314	1.11076	1.59508	1.13278	0.800611		0.969333	1.77702	1.43468	0.971197	1.11129	0.633295		1.50918	2.15034	0.44965	0.197799	1.38543	2.43549		0.663887	0.845373	2.1775	0.948554	0.19262	0.872742
ENSG00000006074	CCL18	0.938317	0.98715	0.166263	0.159966	0.0752692	0.0613127		0.0197398	0.0970318	0.416433	0.156631	0.24575	0.0619911		0.401446	0.119172	0.0196273	0.16772	0.0845588	0.16727		0.0477352	0.143175	0.0607621	0.0160756	0.183867	0		0.101113	0	0.11201	0	0.13919	0.0155632
ENSG00000006075	CCL3	0.753464	0.935741	0.136248	0.118152	0.107005	0.109729		0.229923	0.101011	0.0786574	0.0384051	0.310794	0.0586973		0.0183157	0.182434	0.163477	0.174851	0.0972384	0.0725944		0.122024	0.103387	0.0782595	0.222624	0.115736	0		0.12986	0.20873	0.0717386	0	0.101973	0.14607
ENSG00000006114	SYNRG	0.0703984	0.726322	6.41341	6.57215	7.05206	6.60023		5.74357	6.39475	5.96144	6.86633	7.17547	6.33893		6.02852	6.77767	6.69036	6.56613	7.09864	6.2716		7.25319	7.53329	6.67843	7.59664	6.73317	6.51763		5.68993	7.79554	6.77098	6.17763	6.9596	6.20768
ENSG00000006116	CACNG3	0.340893	0.726322	0.00126295	0	0	0		0	0	0	0.0075777	0	0		0	0	0	0	0	0		0	0	0	0	0	0		0	0	0	0	0	0
ENSG00000006118	TMEM132A	0.836945	0.962551	2.14651	2.17874	2.62414	2.72455		1.71646	1.54204	2.15788	2.56531	2.0337	2.86369		1.71335	1.54507	2.26136	2.00775	2.22725	3.31767		2.44688	3.14219	2.63733	1.99043	2.6321	2.89592		2.59694	2.49557	2.34679	2.64186	3.40358	2.86254
ENSG00000006125	AP2B1	0.0088073	0.658163	16.6672	16.0435	18.1085	14.6172		14.7073	18.9498	16.7494	16.9079	17.556	15.1327		16.6523	15.6928	16.0198	16.0599	16.3583	15.4782		17.9507	21.5377	15.8438	18.2667	17.4997	17.5525		12.2481	16.5128	15.413	13.4826	15.7188	14.3277
ENSG00000006128	TAC1	0.994905	0.999037	0.0415886	0.0415474	0.00350868	0.00371852		0	0.0848178	0	0	0.164714	0		0	0.0289601	0.0691561	0.0243865	0.0233047	0.103477		0	0	0	0	0.0210521	0		0	0	0	0	0	0.0223111
ENSG00000006194	ZNF263	0.0872136	0.726322	3.11732	2.8442	2.69709	2.97417		3.39016	3.16912	3.08544	2.38066	3.53793	3.14062		2.38823	2.97013	2.73817	2.70285	3.58707	2.67876		2.28262	2.69218	3.50601	2.51323	2.49206	2.69645		3.02586	2.64137	3.27835	2.62711	3.18366	3.08867
ENSG00000006210	CX3CL1	0.792734	0.948046	3.0666	3.03688	3.36459	3.19335		2.78739	3.01187	2.05268	3.53879	3.54127	3.46759		3.55457	3.65394	3.08644	2.41728	2.34041	3.16861		2.99642	4.45848	2.39682	3.77473	3.84713	2.71397		2.06788	4.1917	2.91954	2.74134	4.32828	2.91137
ENSG00000006282	SPATA20	0.636685	0.893972	19.2256	20.427	17.8954	19.7858		21.7029	18.6603	19.6726	21.4721	16.1358	17.7097		20.7039	22.9632	20.3648	22.8294	16.2858	19.4146		14.7756	23.3915	21.9771	15.3656	13.1206	18.7417		22.0895	17.9338	20.1779	21.7687	21.0095	15.7351
ENSG00000006283	CACNA1G	0.0894859	0.726322	0.117874	0.137301	0.107672	0.196775		0.054028	0.108591	0.146134	0.203073	0.0396605	0.155758		0.1498	0.0950365	0.243485	0.184493	0.0269071	0.124086		0.229952	0.0499588	0.15461	0.0691474	0.111451	0.030913		0.160499	0.423342	0.0820678	0.132688	0.108841	0.273215
ENSG00000006327	TNFRSF12A	0.155616	0.726322	19.8397	14.1236	23.5916	7.98465		40.4917	19.1551	5.09674	10.409	20.9484	22.937		9.61128	29.4043	6.34604	7.09913	7.58965	24.6915		22.9008	20.0675	8.2242	42.1116	18.7169	29.5283		1.70585	13.1814	11.3604	10.277	4.84254	6.54071
ENSG00000006377	DLX6	0.181749	0.726322	0.0273046	0.0116688	0.00608008	0.013176		0.0105544	0	0.0612358	0	0.0752562	0.016781		0.0148684	0	0.0138591	0.0178751	0.0135023	0.00990791		0.0112981	0	0.0142789	0	0.0109035	0		0.0479042	0	0.0200657	0	0	0.0110859
ENSG00000006432	MAP3K9	0.0996822	0.726322	0.294533	0.266307	0.346209	0.174278		0.299222	0.372729	0.289047	0.316901	0.22464	0.264658		0.320107	0.214026	0.284505	0.173736	0.19937	0.406097		0.267651	0.351998	0.260148	0.485102	0.193713	0.518641		0.151606	0.272853	0.105554	0.190491	0.131569	0.193593
ENSG00000006451	RALA	0.344425	0.728468	4.03517	4.64257	4.10132	4.27651		2.91411	4.562	4.55367	3.7926	4.22511	4.1635		4.60692	3.50664	4.91515	5.84124	4.68475	4.3007		3.51911	4.64936	4.21015	4.59119	3.62829	4.0098		5.98493	3.62498	4.16773	3.87605	4.09132	3.91402
ENSG00000006453	AC093799.1	0.899459	0.979477	1.03045	0.956635	1.18933	1.10361		0.925534	1.03641	1.02925	1.18694	0.972227	1.03235		0.679106	0.790553	1.40626	1.06398	0.856756	0.943156		1.40095	1.12965	1.21797	1.07383	0.998189	1.31537		1.19493	1.21877	1.05011	1.01548	1.02068	1.12171
ENSG00000006459	JHDM1D	0.665302	0.905051	4.16677	4.87706	4.4954	5.05115		3.83389	4.17857	4.96328	3.63124	4.64922	3.74444		4.19803	5.83709	4.43899	4.82192	5.81699	4.14931		3.50841	5.13185	4.72259	5.17707	3.86751	4.56494		5.48553	4.24115	5.49918	5.43882	5.30009	4.34216
ENSG00000006468	ETV1	0.0251116	0.726322	12.452	13.6559	14.4185	10.3615		15.5987	9.52583	6.03754	7.77657	18.557	17.2163		10.563	11.1651	9.71917	9.70261	21.5872	19.1982		14.7827	15.8884	11.2172	22.1187	11.2651	11.239		6.05379	6.86969	12.7909	10.4154	13.4649	12.5741
ENSG00000006530	AGK	0.0474548	0.726322	9.65011	10.1521	10.0036	9.52627		9.34721	9.41786	8.51564	9.26764	11.2788	10.0735		9.96959	10.9298	9.49293	9.18542	11.1795	10.1555		8.34849	11.8046	10.3552	9.38237	10.2144	9.9163		9.04826	8.78093	9.88013	9.70404	9.69425	10.05
ENSG00000006534	ALDH3B1	0.207946	0.726322	0.774434	0.883518	0.829497	0.677587		0.77497	0.710887	0.700544	0.459573	1.11571	0.884921		0.824855	1.21956	0.605753	0.570456	0.857472	1.22301		0.79083	1.00445	0.751885	0.40261	0.838897	1.18831		0.428737	0.786771	0.798059	0.529865	0.858535	0.663553
ENSG00000006555	TTC22	0.098741	0.726322	0.046206	0.0414333	0.0364923	0.0634698		0.0228974	0.0413488	0.0582738	0.0347823	0.072725	0.0472087		0.0109649	0.0352151	0.0568962	0.061515	0.0707625	0.0132462		0.0379776	0.028722	0.0465403	0.0271895	0.0166703	0.0618543		0.0847711	0.0772986	0.0330939	0.0168354	0.0819537	0.0868661
ENSG00000006576	PHTF2	0.0508432	0.726322	5.71286	5.64058	6.72408	5.41574		4.48015	7.17702	6.09361	6.60383	5.67004	4.25253		6.69971	5.57914	6.49467	5.03731	5.2354	4.79722		6.71283	5.91371	5.47375	7.26489	7.88998	7.0893		5.82277	6.01722	4.4653	5.7105	5.76107	4.71759
ENSG00000006606	CCL26	0.147436	0.726322	0.118898	0.170164	0.0925547	0.0620259		0.088024	0.137144	0.179756	0.0690382	0.189476	0.0499506		0.0757004	0.289109	0.136594	0.117259	0.337532	0.0647871		0.0528945	0.12032	0.0714348	0.069989	0.101082	0.139608		0.170134	0.0506556	0	0	0	0.151366
ENSG00000006607	FARP2	0.132042	0.726322	4.78386	5.30473	5.59898	5.22387		5.07299	3.61143	4.60618	4.44218	5.31175	5.65864		3.64913	5.78954	5.61678	4.58961	5.96922	6.21408		4.38294	5.0186	6.79408	4.86903	5.50257	7.02663		5.32566	4.49143	5.91905	4.66468	5.58884	5.35355
ENSG00000006611	USH1C	0.469142	0.813197	0.012948	0.0707426	0.00353732	0.0227157		0.0446322	0	0.033056	0	0	0		0.0606824	0.0113375	0.0112408	0.0189794	0.286665	0.0355504		0	0	0	0	0	0.0212239		0	0.0184153	0	0	0.10882	0.0090586
ENSG00000006625	GGCT	0.349509	0.732623	4.20938	4.2885	4.67492	4.33741		4.67071	4.51218	3.59108	2.98379	5.14066	4.35788		4.0793	4.23771	4.39082	4.06597	5.05509	3.90209		5.32929	4.53998	4.1441	5.0244	4.22017	4.79155		4.34408	3.64508	4.31386	3.89094	5.37935	4.45116
ENSG00000006634	DBF4	0.28126	0.726322	0.80319	0.772552	0.887595	0.721319		0.456386	0.747186	0.567776	1.07262	0.729512	1.24566		0.752145	0.806432	0.68046	0.455643	0.788505	1.15213		0.833141	1.11937	0.933838	0.98107	0.703047	0.755103		0.499521	0.535295	0.806011	0.922419	0.786564	0.778103
ENSG00000006638	TBXA2R	0.683912	0.912242	0.517784	0.47982	0.612297	0.526098		0.458983	0.298217	0.509299	0.529034	0.71291	0.598261		0.147162	0.489986	0.559356	0.43837	0.526756	0.71729		0.713405	0.878662	0.559589	0.433925	0.587906	0.500296		0.277633	0.87571	0.387187	0.425262	0.623371	0.567425
ENSG00000006652	IFRD1	0.864596	0.969864	13.9774	11.5931	13.402	11.251		16.9199	14.4983	10.3716	12.3119	15.6407	14.1223		10.9553	13.7223	8.85093	9.29099	13.171	13.568		14.2189	13.1217	12.3282	16.0775	10.7936	13.8723		8.53463	15.1897	13.3155	11.3994	9.71382	9.35311
ENSG00000006659	LGALS14	0.340893	0.726322	0	0	0	0.00541997		0	0	0	0	0	0		0	0	0	0	0	0		0	0	0	0	0	0		0.0325198	0	0	0	0	0
ENSG00000006695	COX10	0.543564	0.852356	8.70109	8.07692	8.78544	7.74927		7.07807	8.45471	9.64317	8.07528	10.601	8.35428		8.86655	8.06891	7.79457	7.99424	8.99356	6.74368		10.2636	9.51738	6.92125	8.92613	7.59828	9.48601		7.99387	7.56279	8.18911	7.17453	7.84696	7.72839
ENSG00000006704	GTF2IRD1	0.310509	0.726322	2.99366	2.79506	2.59378	2.81875		2.19207	3.50964	3.38456	3.38975	3.28932	2.19663		3.05446	2.9236	3.50513	2.50792	2.4622	2.31704		2.44508	3.26347	2.31896	1.71873	2.74281	3.07364		2.87347	3.93045	2.89651	2.45236	2.41124	2.34845
ENSG00000006712	PAF1	0.297988	0.726322	7.43751	8.04529	7.60224	7.59598		8.17876	7.71784	6.90471	5.78374	8.59561	7.44441		9.29348	7.49693	7.63832	6.94753	9.43312	7.46239		7.52099	6.73357	8.01761	6.97434	8.56287	7.80405		8.11639	6.56204	8.13326	7.8642	7.46429	7.43573
ENSG00000006715	VPS41	0.041207	0.726322	11.6388	11.6522	12.467	10.7392		14.1416	13.1724	11.1219	9.33625	9.68161	12.379		12.2728	13.1126	9.60832	10.828	11.1516	12.9396		11.9247	10.6703	12.0077	15.0006	13.3757	11.8227		11.6462	9.37174	9.25489	11.745	10.6767	11.7406
ENSG00000006740	ARHGAP44	0.133969	0.726322	1.5027	1.57003	1.58883	1.37272		1.72892	1.86418	1.39832	1.10928	1.45801	1.45749		1.99747	1.21425	1.58903	1.28886	1.38235	1.94821		1.66862	1.47052	1.40628	1.55966	1.84522	1.58267		1.57277	1.28466	1.3146	1.34561	1.34163	1.37703
ENSG00000006744	ELAC2	0.975926	0.995383	12.2771	12.2684	13.5113	13.5281		11.0554	10.5699	14.0181	11.0732	16.4997	10.4463		10.9526	11.4153	12.3143	13.9297	14.7381	10.2607		13.2545	14.9851	14.2009	12.2835	12.0192	14.3245		12.5341	15.3335	13.7404	12.5723	13.4591	13.5293
ENSG00000006747	SCIN	0.366797	0.745401	0.0757073	0.108701	0.0266503	0.0198765		0.106092	0.00936055	0.0834755	0.0607139	0.126344	0.0682579		0.0101627	0.191793	0.112383	0.0162147	0.32165	0		0.00777255	0.043353	0.0195454	0.0157612	0.038328	0.0351415		0.0164265	0.0155273	0.0182218	0.0218002	0.039636	0.00764749
ENSG00000006756	ARSD	0.00745096	0.630167	2.70136	2.80667	3.17963	2.26354		2.26567	2.96743	1.97106	2.37848	3.96761	2.6579		2.8539	3.08494	2.44336	1.99291	3.54931	2.91561		2.0561	3.5275	3.68312	4.00486	2.76611	3.04006		2.42363	1.49964	1.91591	3.26541	2.19488	2.28176
ENSG00000006757	PNPLA4	0.47379	0.816221	5.92483	6.58118	5.7497	5.98788		4.3062	4.78301	7.08968	6.76663	7.53807	5.06541		6.91884	6.21849	6.92822	6.58016	8.03158	4.8098		6.40287	5.29644	6.01292	4.79071	6.16238	5.83285		6.42455	5.47053	4.66462	6.95872	5.45991	6.94897
ENSG00000006788	MYH13	0.745452	0.932881	0.0931532	0.0899038	0.0614935	0.049486		0.0613823	0.0896627	0.111846	0.192357	0.0667337	0.0369372		0.105294	0.0992341	0.0949317	0.10692	0.0611699	0.0718729		0.0500164	0.0735555	0.0741276	0.0634939	0.0605725	0.0471952		0.0791256	0.0888609	0.00732116	0.0424543	0.0513794	0.0277746
ENSG00000006831	ADIPOR2	0.348663	0.731911	8.72607	9.25437	8.1555	8.08589		8.3287	8.61004	8.00404	7.6679	10.8367	8.90907		8.9722	9.4684	9.09808	8.21694	11.6242	8.14641		8.69779	8.54187	7.34213	7.4161	8.77408	8.16106		7.94227	8.65645	6.92793	7.20495	9.65008	8.13365
ENSG00000006837	CDKL3	0.108527	0.726322	2.0718	1.69182	1.9664	2.11569		1.73146	1.64474	2.4894	2.3642	2.2986	1.90239		1.99248	1.49512	1.89348	1.30219	2.27008	1.19756		1.54933	1.98518	2.4564	2.12448	1.79693	1.8861		1.87736	2.2122	1.94433	1.81066	2.82531	2.02427
ENSG00000007001	UPP2	0.988723	0.997684	0.0254795	0.0410307	0.0135627	0.0294217		0.0316139	0.0429176	0	0.0433483	0.010567	0.02443		0	0.0329354	0.0326927	0.0809547	0.0284865	0.0711149		0	0	0.0326556	0	0.0172034	0.0315173		0.0362667	0.0177592	0.0417372	0.0255498	0.055217	0
ENSG00000007038	PRSS21	0.775991	0.942727	0	0	0.015647	0.0126594		0	0	0	0	0	0		0	0	0	0	0	0		0	0	0.0759694	0	0	0.0179129		0	0	0	0.0381103	0	0.0378462
ENSG00000007047	MARK4	0.0264372	0.726322	1.6396	1.81982	1.98323	1.59742		1.69479	1.58912	1.62975	1.44807	1.86503	1.61084		1.5723	1.72341	1.80947	1.72807	1.79023	2.29545		1.84933	2.26401	1.62519	1.77983	2.21651	2.16453		1.24419	2.20315	1.83895	1.29438	1.54631	1.45754
ENSG00000007062	PROM1	0.212312	0.726322	2.64255	2.46915	4.18847	2.18894		3.26073	1.88592	2.22288	1.93858	3.05805	3.48913		2.76781	1.71203	2.50587	2.477	2.41684	2.93534		2.43078	2.41831	2.90298	3.59331	2.70683	11.0786		2.59059	1.41973	2.64353	2.03497	2.09471	2.35014
ENSG00000007080	CCDC124	0.439133	0.793261	5.81735	6.56503	5.72196	5.88743		5.04892	6.24317	4.67397	5.22822	8.87118	4.83864		6.11383	6.62451	8.20915	6.25118	7.18511	5.00637		7.36988	6.4715	5.03073	4.32777	6.11946	5.01242		6.16697	7.65745	6.05341	4.97747	4.98867	5.48058
ENSG00000007129	CEACAM21	0.24915	0.726322	0.435181	0.433589	0.424668	0.245598		0.660426	0.311785	0.180797	0.291654	0.480249	0.686174		0.290462	0.634846	0.493459	0.176314	0.365659	0.640793		0.563492	0.959286	0.252963	0.188424	0.431816	0.152027		0.325133	0.163895	0.216445	0.240682	0.243509	0.283922
ENSG00000007168	PAFAH1B1	0.0814149	0.726322	24.6054	24.1996	25.2341	22.1107		25.4164	27.3871	24.5658	23.4435	23.2459	23.5738		23.3482	23.0443	24.7359	23.2376	24.6742	26.1572		26.4528	24.9765	22.6937	26.2893	23.8002	27.1922		19.6917	24.8616	22.7257	19.9772	22.8852	22.5227
ENSG00000007171	NOS2	0.0547712	0.726322	0.125475	0.132281	0.181479	0.256089		0.0745654	0.0111361	0.11587	0.296936	0.172623	0.0817166		0.0241579	0.112251	0.226874	0.184166	0.138321	0.107918		0.0864052	0.275275	0.255962	0.258482	0.105673	0.107078		0.159626	0.176904	0.340891	0.251338	0.330939	0.276835
ENSG00000007174	DNAH9	0.787867	0.946387	0.0335174	0.0293706	0.0282408	0.0204319		0.0299879	0.0515407	0.0276127	0.0169673	0.0509372	0.0240583		0.0478013	0.0450771	0.00944206	0.0127667	0.0469905	0.014146		0.0183889	0.0419476	0.0591587	0.0145172	0.0238524	0.0115801		0.0257946	0.0101111	0.0152213	0.0116328	0.0537881	0.00604351
ENSG00000007202	KIAA0100	0.143309	0.726322	11.5924	11.4685	12.0389	10.9003		10.3023	12.6391	11.4902	11.2747	12.5094	11.3387		11.0891	11.149	11.6902	10.7122	12.0957	12.0745		12.5749	13.3523	11.0164	11.6125	11.1426	12.5346		10.038	12.386	10.5425	9.87213	11.5959	10.9672
ENSG00000007216	SLC13A2	0.394817	0.763032	0.0043601	0.00335832	0	0.00280535		0	0	0	0.0261606	0	0		0	0	0.0108694	0.00928049	0	0		0	0	0	0	0	0		0	0	0.0168321	0	0	0
ENSG00000007237	GAS7	0.703021	0.91836	17.3604	15.0174	14.0233	10.7394		11.3716	21.4335	17.1747	16.3674	19.35	18.4649		20.0952	14.3038	10.7254	11.3499	15.6729	17.9573		14.5063	21.5546	14.2941	10.069	12.2809	11.4349		8.28674	16.7815	10.2683	9.25867	10.9704	8.87057
ENSG00000007255	TRAPPC6A	0.877283	0.973766	3.27814	3.29738	3.04535	3.11516		4.28857	2.89005	3.508	2.98823	3.67742	2.31657		3.52705	4.10402	3.13037	3.25362	3.47402	2.29523		3.59463	2.81838	2.74376	2.47723	4.66093	1.97714		3.12909	3.6615	3.07351	2.48042	2.69094	3.65552
ENSG00000007264	MATK	0.0888913	0.726322	0.171009	0.141831	0.119763	0.201321		0.171953	0.127104	0.143756	0.0792376	0.319865	0.184139		0.073093	0.263788	0.116194	0.136861	0.185697	0.0753508		0.0650464	0.250345	0.0936611	0.0478131	0.116697	0.145014		0.188743	0.219369	0.172148	0.0806474	0.218327	0.328693
ENSG00000007306	CEACAM7	0.652849	0.899602	0.00155743	0.00343135	0	0		0	0	0	0	0.00934458	0		0.0205881	0	0	0	0	0		0	0	0	0	0	0		0	0	0	0	0	0
ENSG00000007312	CD79B	0.579698	0.869261	1.26375	1.31364	1.31559	1.5008		0.859722	1.03149	0.961595	0.767849	1.84441	2.11746		1.59526	0.815317	1.06369	1.18376	1.28824	1.93555		2.39335	1.49688	0.924068	0.733031	1.3141	1.03214		0.572551	2.62102	1.622	1.11102	1.60445	1.47378
ENSG00000007314	SCN4A	0.889054	0.976787	0.125263	0.121445	0.0918627	0.0915069		0.163635	0.0853202	0.102813	0.0746546	0.0904099	0.234745		0.0893815	0.223699	0.046264	0.101145	0.101265	0.166917		0.18345	0.176149	0.059402	0.0338843	0.0600359	0.0382551		0.0125605	0.148239	0.223167	0.0407914	0.091353	0.0329305
ENSG00000007341	ST7L	0.957965	0.991219	5.7753	5.69237	5.56786	5.50717		5.43077	6.46142	4.83843	5.56983	7.48256	4.86879		5.87958	5.20557	6.05196	5.01289	6.89608	5.10815		5.39182	5.37318	5.45698	6.22757	5.06691	5.8907		5.58232	4.11413	5.17746	5.16917	6.45313	6.54681
ENSG00000007350	TKTL1	0.0263386	0.726322	2.75454	3.72665	1.645	4.45117		3.01488	2.52313	2.63193	2.87033	2.58492	2.90207		4.46255	3.18448	3.91674	5.40062	2.65469	2.7408		1.57279	1.04371	2.76258	1.21364	1.54654	1.73073		6.97061	4.09679	3.10664	5.21491	4.10151	3.21654
ENSG00000007372	PAX6	0.189196	0.726322	0.20088	0.143446	0.170035	0.159535		0.201756	0.164169	0.233598	0.196748	0.179745	0.229266		0.0941766	0.141366	0.114505	0.171802	0.211887	0.126939		0.253117	0.18176	0.144147	0.203878	0.117735	0.119573		0.197578	0.129768	0.157761	0.119019	0.212118	0.140969
ENSG00000007376	RPUSD1	0.837292	0.962588	1.55931	1.6337	1.31683	1.4259		1.56025	1.79693	1.50338	1.45791	1.8471	1.19028		1.68427	1.77743	1.55984	1.5658	1.71568	1.49917		1.33236	1.34297	1.5817	0.837265	1.30557	1.50112		1.43908	1.44416	1.07156	1.42309	1.55393	1.62359
ENSG00000007384	RHBDF1	0.378762	0.752629	7.42418	7.04846	7.76601	6.62602		8.44707	7.94639	6.24686	7.51538	7.82571	6.56365		5.9881	8.4762	6.7211	6.20351	7.01911	7.88272		6.45161	10.8365	7.61094	6.05375	8.37692	7.26634		5.27197	7.84531	8.4541	7.11374	5.94867	5.12232
ENSG00000007392	LUC7L	0.905259	0.98092	11.4402	11.7345	12.0513	12.2491		12.1872	12.0001	12.8713	9.51948	11.0761	10.9869		12.0156	11.3643	10.9403	11.0112	13.3082	11.7675		11.7325	11.6606	13.8827	11.758	10.7299	12.5444		13.1646	11.8596	11.9659	11.7221	12.8255	11.9566
ENSG00000007402	CACNA2D2	0.0673701	0.726322	0.688356	0.836373	0.677405	0.630779		0.628846	0.548499	0.710927	0.910769	0.722095	0.609001		0.932901	0.802288	1.04419	0.704663	0.794063	0.740135		0.561638	0.611691	0.951214	0.426261	0.64011	0.873518		0.66216	0.692892	0.443158	0.696613	0.628747	0.661105
ENSG00000007516	BAIAP3	0.120993	0.726322	0.497777	0.522684	0.61707	0.823681		0.458179	0.381897	0.54471	0.623848	0.483445	0.494581		0.411931	0.578716	0.531393	0.572174	0.584263	0.457629		0.556419	0.568852	0.849335	0.367141	0.640177	0.720496		0.925846	1.13411	0.728621	0.646609	0.640909	0.865993
ENSG00000007520	C16orf42	0.695403	0.916031	8.81414	9.12264	8.70914	8.66257		8.79599	8.56799	8.30725	8.38723	10.4661	8.36025		8.4282	8.19475	10.6548	8.09416	10.3208	9.0431		8.44729	9.14099	8.46034	6.76951	7.81001	11.6267		8.65424	9.56129	8.26125	8.20712	9.3944	7.89713
ENSG00000007541	PIGQ	0.521048	0.839879	4.51899	5.08644	4.79536	4.72408		6.08552	4.36835	4.38942	3.99573	4.5868	3.68813		4.4999	4.52825	3.49894	6.33567	6.64395	5.01191		4.12728	7.75191	4.4579	3.30642	4.48955	4.63912		4.48265	5.53507	4.85975	4.105	5.74025	3.62173
ENSG00000007545	CRAMP1L	0.812363	0.954726	2.97533	3.37676	3.23073	3.57495		2.98449	3.14853	2.9184	3.21034	2.73029	2.8599		2.95763	3.91585	3.20489	3.26678	3.32889	3.58651		3.43638	3.48815	3.57913	2.74251	3.3161	2.82211		3.24973	4.14977	3.51987	3.81621	3.54755	3.16655
ENSG00000007866	TEAD3	0.0117969	0.687194	4.36187	4.63419	4.62242	3.47837		5.69549	4.35449	3.17318	3.33311	4.88252	4.73243		4.75911	5.69641	3.81021	3.8619	4.72065	4.95688		4.21366	5.37133	4.15464	3.70721	4.77203	5.51565		2.54726	4.13957	3.66794	3.6577	3.37207	3.48568
ENSG00000007908	SELE	0.612622	0.883356	0.261174	0.213474	0.276527	0.192582		0.388791	0.198641	0.165727	0.279849	0.32235	0.211689		0.10923	0.252064	0.167803	0.0872919	0.539176	0.12528		0.325571	0.133502	0.123902	0.393094	0.501479	0.181617		0.196685	0.0807985	0.0769876	0.111029	0.201552	0.488437
ENSG00000007923	DNAJC11	0.547292	0.854038	14.71	15.3226	15.9559	16.0961		14.3662	14.7321	15.4936	14.114	14.7197	14.8342		15.5605	15.9917	16.3997	15.3043	15.7029	12.9763		18.4924	14.4756	14.9634	15.1694	15.9882	16.6463		16.6439	20.0957	13.9102	13.9358	14.5082	17.4827
ENSG00000007933	FMO3	0.908842	0.981595	0.969217	0.952284	0.81209	0.774384		1.18039	0.411675	1.19207	1.02125	1.45261	0.557306		0.426771	1.01667	0.633096	0.969189	1.98843	0.679546		0.718358	1.52462	0.455372	0.498605	0.927158	0.748427		0.717818	0.644412	1.10077	0.529695	0.930377	0.723229
ENSG00000007944	MYLIP	0.091572	0.726322	4.44721	4.27572	5.10545	4.04683		3.6484	3.80088	5.26768	4.43677	5.39206	4.1375		4.62427	3.78907	4.90454	3.68888	4.82005	3.82751		3.88852	5.93725	5.68866	5.16946	4.83151	5.11729		3.61172	3.39041	4.25443	3.61738	5.00215	4.40487
ENSG00000007952	NOX1	0.446896	0.798502	0.00415232	0.00423314	0.00144738	0.0073868		0	0.0157288	0	0	0.00918511	0		0	0	0	0	0.0164502	0.00894864		0	0.00868427	0	0	0	0		0	0.0077281	0	0	0.0365927	0
ENSG00000007968	E2F2	0.0104138	0.674049	0.0299601	0.0315907	0.135074	0.0269408		0.00890366	0.0477054	0.0162369	0.017513	0.0430066	0.0463952		0.0282115	0.00886181	0.0264432	0.00376063	0.0346774	0.0875898		0.155175	0.170664	0.0226444	0.150104	0.0498497	0.262009		0.0497226	0.018173	0.0254781	0.0241652	0.0119151	0.0321909
ENSG00000008018	PSMB1	0.656203	0.901116	41.473	41.0706	39.3572	39.9728		45.0556	41.8027	44.3903	31.9979	47.3826	38.2091		40.6316	44.8755	38.9143	40.155	44.9112	36.9361		37.5249	36.6659	39.658	43.4446	38.2068	40.643		40.7562	34.9657	38.0175	35.3551	46.0112	44.7312
ENSG00000008056	SYN1	0.571525	0.865645	0.167382	0.177027	0.233944	0.211751		0.104455	0.173246	0.182898	0.169745	0.23119	0.142757		0.24593	0.171259	0.190941	0.234424	0.108621	0.110989		0.261837	0.243964	0.233658	0.154415	0.263684	0.246105		0.145989	0.431147	0.226905	0.17424	0.172303	0.119923
ENSG00000008083	JARID2	0.00885904	0.65873	2.32617	2.28005	2.26593	2.85028		2.02295	1.82003	2.31323	2.9654	2.32284	2.51256		2.14862	1.63744	2.63164	2.50755	2.51463	2.24042		2.38805	2.13196	2.43811	2.04234	2.29109	2.30404		3.00531	3.54432	2.76196	2.64335	2.65133	2.49539
ENSG00000008086	CDKL5	0.509127	0.834979	2.71786	2.86937	2.60858	2.84133		3.0801	3.33095	2.47584	2.6923	1.97006	2.75788		3.43276	2.9119	2.96654	2.6703	2.44903	2.78569		3.29888	2.59795	2.42318	2.38945	2.43466	2.50736		3.02647	3.27251	2.95036	2.59368	2.51954	2.6854
ENSG00000008118	CAMK1G	0.967625	0.993551	0.0346566	0.0322943	0.0579242	0.0563439		0.0198272	0.0361829	0.0462624	0.0707976	0.0190941	0.0157757		0	0	0.108396	0	0.0288521	0.0565176		0.065823	0.0327943	0.127205	0	0.0420248	0.0796978		0.0339929	0.0746794	0.018853	0.127844	0.0352253	0.0474685
ENSG00000008128	CDK11A	0.428813	0.785215	4.85421	5.766	6.14316	6.57208		4.79828	4.95396	5.37754	5.52742	3.58132	4.88675		6.10566	5.92856	5.7684	6.17399	4.95241	5.66699		5.16442	6.89949	5.74506	6.10707	6.11292	6.82997		7.75304	7.55015	5.90861	5.37583	7.58914	5.25569
ENSG00000008130	NADK	0.307331	0.726322	6.80633	5.82038	6.37644	6.30741		8.15411	7.90318	6.24789	4.68663	7.21742	6.62878		7.91658	5.53155	4.82872	4.05829	6.91562	5.67152		4.76667	7.97807	6.84475	5.14556	5.80263	7.72095		5.50504	7.31454	8.14959	5.0965	5.81227	5.96652
ENSG00000008196	TFAP2B	0.255894	0.726322	0.00751523	0.0150172	0.014909	0.00275802		0	0	0	0.0127848	0.00383625	0.0284703		0	0	0	0.003353	0.0314235	0.0553267		0.00323457	0	0	0	0	0.0862193		0	0	0	0.00307865	0.00708636	0.00638313
ENSG00000008197	TFAP2D	0.540494	0.850387	0.00934362	0.00207637	0.00200408	0		0	0.0444486	0	0	0	0.0116131		0	0	0	0.0124582	0	0		0	0	0	0.0120245	0	0		0	0	0	0	0	0
ENSG00000008226	DLEC1	0.726146	0.926242	0.272213	0.288161	0.289888	0.336579		0.334513	0.202175	0.302155	0.152318	0.376539	0.265578		0.222046	0.235298	0.217245	0.282786	0.529157	0.242433		0.200993	0.380228	0.340434	0.171889	0.240589	0.405193		0.307425	0.400557	0.37864	0.14977	0.498619	0.284461
ENSG00000008256	CYTH3	0.542677	0.852047	7.18359	7.44452	7.31346	7.11672		7.03328	6.49192	7.9561	6.20843	7.87751	7.53431		6.24921	7.65966	7.07762	5.81024	8.06411	9.8063		7.16586	8.11021	6.69598	7.6979	6.92202	7.28882		5.92149	7.22869	7.29382	6.1932	7.51957	8.54354
ENSG00000008277	ADAM22	0.260297	0.726322	1.18872	1.41455	1.26213	1.14863		0.998671	1.1055	1.29374	1.70253	0.985788	1.04608		0.74862	1.51989	1.28591	1.48102	2.33283	1.11903		0.515683	1.75406	1.61671	1.2642	1.45855	0.963589		1.00197	0.377723	1.23197	1.52744	1.07881	1.67385
ENSG00000008282	SYPL1	0.604198	0.87921	15.467	15.0541	15.9526	16.1958		14.1706	14.1956	17.3446	13.8263	17.565	15.7		15.3818	17.1872	14.8088	15.2481	13.7252	13.9732		17.7903	15.7712	14.3674	17.9615	14.6367	15.1884		14.7206	17.236	14.7841	14.3925	18.0334	18.0079
ENSG00000008283	CYB561	0.364639	0.74375	1.72365	1.9984	1.59276	1.67646		1.59796	1.48889	2.04957	2.20045	1.64057	1.36446		1.70207	2.27252	3.00081	1.65414	1.94127	1.41962		1.14135	1.69586	1.77912	1.6027	1.95151	1.38602		1.45545	1.52464	1.50528	1.5885	1.84097	2.14391
ENSG00000008294	SPAG9	0.596363	0.875798	18.6762	18.5688	18.8871	18.1083		19.3143	19.5929	19.1983	16.5499	17.0392	20.3628		17.6204	20.6378	15.6112	16.957	18.9257	21.6605		19.456	19.7985	19.934	17.6609	18.818	17.6551		20.2584	15.2453	18.9233	17.7174	18.6526	17.8528
ENSG00000008300	CELSR3	0.546555	0.853841	0.086121	0.0968826	0.0870103	0.117276		0.0604949	0.0503093	0.13241	0.0671091	0.0972468	0.109156		0.0279631	0.0645316	0.098959	0.0694569	0.0947612	0.225624		0.091932	0.120121	0.0499663	0.0701208	0.133906	0.0560157		0.104012	0.108546	0.111292	0.108934	0.167033	0.103841
ENSG00000008311	AASS	0.0124074	0.693764	9.90114	9.38426	11.6975	9.53684		10.7887	13.6448	9.20129	8.8763	6.9062	9.98955		12.0009	10.0397	9.25304	8.71563	6.72598	9.57032		6.05201	10.3052	14.6217	13.4696	13.1931	12.5433		8.81675	5.12737	8.75465	11.2587	12.1487	11.1149
ENSG00000008323	PLEKHG6	0.70113	0.918031	0.300468	0.321661	0.274021	0.26471		0.256482	0.249569	0.291838	0.233556	0.457538	0.313825		0.251804	0.238712	0.254628	0.197115	0.714733	0.272973		0.190188	0.444052	0.315949	0.2514	0.21136	0.231179		0.165591	0.391807	0.377531	0.140434	0.383999	0.128898
ENSG00000008324	SS18L2	0.473162	0.815793	2.35003	2.13774	2.49587	2.07817		2.19725	2.57345	1.86451	1.76583	2.76643	2.9327		1.99496	2.56754	1.6561	1.35473	2.5953	2.65781		1.99672	2.36562	2.80952	2.33933	2.80191	2.66215		1.67627	1.23728	1.41797	2.46014	2.4764	3.20095
ENSG00000008382	MPND	0.545413	0.853332	2.71457	2.934	2.70152	2.74559		2.5187	2.85167	2.39426	3.14551	3.477	1.90031		2.48509	2.47135	3.74057	2.53059	3.62778	2.74862		2.94539	3.13945	2.65773	2.28367	2.65114	2.53175		2.76085	3.41057	2.29675	2.52874	2.91609	2.56054
ENSG00000008394	MGST1	0.237933	0.726322	4.06086	5.50524	1.21627	1.8003		2.0128	2.50915	1.1989	1.28558	15.6202	1.73853		3.48646	5.44704	1.17034	2.1443	18.9647	1.81858		0.695121	1.67106	0.782774	1.41662	1.65397	1.07809		2.55282	1.32786	1.66763	1.82616	1.39297	2.03436
ENSG00000008405	CRY1	0.942549	0.988285	2.92365	2.5002	3.18453	2.74288		3.74737	2.95607	2.91764	2.17174	3.31403	2.43505		1.67343	3.39275	2.14637	2.75808	2.57753	2.45303		2.84755	3.0622	2.993	3.0042	2.7423	4.45791		3.50159	2.31697	2.95283	2.90041	2.3692	2.41625
ENSG00000008438	PGLYRP1	0.244718	0.726322	0.0491294	0.0729793	0.0857036	0.0776379		0.118383	0.0585377	0.0372242	0.0295164	0.0281845	0.0229303		0.0958644	0.149953	0.0885307	0	0.0755737	0.0279541		0.0473971	0.106869	0.0916077	0.047734	0.0682087	0.152405		0.0754911	0.0932446	0.0556731	0.0687118	0.103539	0.0691677
ENSG00000008441	NFIX	0.585414	0.871619	14.1542	14.8075	13.683	15.096		10.725	13.5198	16.7877	15.9128	14.7967	13.1834		13.9312	12.4437	15.8376	16.1139	16.3668	14.1516		16.483	16.8556	11.5358	10.7173	13.7947	12.7115		13.1049	22.808	17.0497	11.358	14.7765	11.479
ENSG00000008513	ST3GAL1	0.604688	0.879425	31.2671	32.1026	30.0668	29.3546		23.893	40.3217	39.9755	20.5898	32.3294	30.493		38.7455	24.8226	30.047	32.5028	32.4089	34.0887		30.0282	30.6339	26.5495	30.7213	30.9031	31.5648		33.4394	31.3815	24.0636	26.5612	35.1625	25.5195
ENSG00000008516	MMP25	0.466595	0.811786	0.288367	0.290003	0.314194	0.258635		0.173447	0.501065	0.187087	0.223353	0.334689	0.310559		0.528188	0.239405	0.165244	0.180485	0.338375	0.288319		0.243286	0.424853	0.265001	0.110099	0.322939	0.518989		0.257678	0.305249	0.177947	0.193012	0.315437	0.302485
ENSG00000008517	IL32	0.783027	0.945354	5.15312	4.83283	6.14067	5.52761		4.29226	2.64561	4.58007	6.48727	7.96702	4.94649		4.10501	6.33216	4.79395	3.51676	4.65611	5.59298		4.06476	8.70877	6.75824	6.60582	4.46411	6.24229		4.81982	4.31089	5.56086	6.44034	6.4668	5.56698
ENSG00000008710	PKD1	0.340132	0.726322	19.8795	20.9997	21.7602	20.3074		19.9979	22.0641	18.4644	18.3599	21.3051	19.0856		19.9454	21.8272	20.2275	16.6484	22.0667	25.2829		20.8752	27.8934	21.4848	16.0965	21.1292	23.0821		18.753	24.2283	22.4365	17.4572	23.565	15.4045
ENSG00000008735	MAPK8IP2	0.359611	0.740019	0.107265	0.0895387	0.0720748	0.0779148		0.0953566	0.0465875	0.15429	0.111386	0.137229	0.0987419		0.0505821	0.085817	0.0696323	0.0507211	0.19606	0.0844198		0.0541437	0.0694739	0.09914	0.0392295	0.0604826	0.109979		0.0904869	0.108195	0.0626506	0.085157	0.058509	0.0624901
ENSG00000008838	MED24	0.750839	0.935336	7.92141	8.50643	8.54486	8.85926		7.91779	8.14856	8.90136	7.26757	8.82186	6.47131		7.15821	7.54564	8.93622	8.60537	9.60398	9.18919		9.01812	9.8642	7.3887	7.66979	8.16629	9.16203		9.32237	10.8189	7.82786	7.42169	9.63453	8.1302
ENSG00000008853	RHOBTB2	0.13962	0.726322	6.2697	6.16297	7.44066	6.29949		7.79934	6.35631	4.87337	6.56834	6.24703	5.77382		4.82724	7.17933	6.09759	6.03549	5.82601	7.01215		7.06819	8.41479	8.21578	6.58	7.03704	7.32818		4.93399	7.54929	7.70306	5.69547	5.91804	5.99707
ENSG00000008869	HEATR5B	0.0960869	0.726322	6.81119	6.98573	6.15987	7.19824		6.61172	6.26484	7.33341	6.70582	6.98484	6.96652		6.75832	7.01191	7.5938	7.43834	7.02306	6.08896		5.98758	5.52359	6.65553	6.1898	5.8474	6.75533		9.01907	5.77109	6.64612	8.09606	6.13569	7.52142
ENSG00000008952	SEC62	0.286003	0.726322	18.6805	19.2822	18.1011	17.0592		17.0395	18.18	22.0078	15.942	21.0761	17.8375		21.4259	20.9137	16.8807	18.1055	20.6191	17.7483		18.4527	16.5653	16.5852	21.4925	18.9232	16.5876		18.1242	17.1257	16.6455	15.2133	16.5377	18.7087
ENSG00000008988	RPS20	0.385433	0.757196	211.961	227.751	177.112	212.516		236.76	208.454	216.368	177.522	254.355	178.309		199.181	256.805	255.359	233.364	231.713	190.082		174.545	181.16	180.434	205.914	143.662	176.958		212.685	196.572	179.934	201.12	227.641	257.146
ENSG00000009307	CSDE1	0.0199233	0.726322	133.759	132.618	138.143	114.321		136.891	140.5	138.896	127.165	121.846	137.258		134.467	130.43	129.772	128.644	145.872	126.523		161.44	135.124	83.7584	144.01	142.834	161.694		113.929	132.846	122.127	80.5356	119.618	116.87
ENSG00000009335	UBE3C	0.60866	0.881288	14.3576	14.1791	14.8258	13.8232		14.9115	14.2956	14.2583	10.8829	16.97	14.8273		15.9941	12.1766	15.1382	11.1259	14.9252	15.7149		14.523	15.6835	12.7059	15.9211	12.4607	17.6607		12.6037	13.218	13.9895	14.4374	14.9097	13.7811
ENSG00000009413	REV3L	0.613932	0.883776	7.5186	7.28223	7.03727	7.33003		5.06445	7.97936	6.81838	6.35177	8.11063	10.787		6.92691	5.60923	7.45984	6.15364	10.4987	7.04507		7.47281	7.98128	7.70064	6.26684	6.26208	6.53996		8.92015	6.88441	9.47565	7.17399	5.64463	5.88138
ENSG00000009694	ODZ1	0.94634	0.988913	0.171772	0.169407	0.154013	0.148544		0.126231	0.119378	0.248206	0.228496	0.182762	0.125558		0.210361	0.158497	0.1665	0.154924	0.232599	0.0935581		0.226884	0.20443	0.137129	0.120675	0.14567	0.0892929		0.149308	0.102916	0.320535	0.0883991	0.108104	0.122001
ENSG00000009709	PAX7	0.479104	0.819621	0	0.000732547	0.00238166	0.00123815		0	0	0	0	0	0		0.00439528	0	0	0	0	0		0	0	0.011005	0	0.00328496	0		0	0	0	0	0.00742892	0
ENSG00000009724	MASP2	0.649286	0.89835	0.771686	0.805759	0.721611	0.808652		0.833165	0.920927	0.813831	0.704464	0.592217	0.76551		0.696025	0.832471	1.06213	0.839601	0.752687	0.651641		0.756564	0.532859	0.79957	0.701545	0.746831	0.7923		1.12946	0.666824	0.81114	0.699611	0.792943	0.751932
ENSG00000009765	IYD	0.102669	0.726322	0.00185449	0.0111636	0.0176227	0.00274323		0.00520322	0	0	0.00298598	0.00293773	0		0.00641076	0.00906402	0	0.00513091	0.0193543	0.0270219		0.0206865	0	0	0.00251648	0.0778542	0.00467917		0.00971544	0	0	0	0.00464889	0.00209506
ENSG00000009780	FAM76A	0.607999	0.880932	3.35329	3.45741	3.45109	3.7651		3.11673	2.54203	4.31407	3.25134	3.4809	3.41469		3.23174	3.29392	3.37719	3.33433	4.31639	3.19088		3.40795	3.90757	3.29051	2.8435	3.56678	3.69024		3.02533	3.96219	3.94896	3.17787	4.22392	4.25232
ENSG00000009790	TRAF3IP3	0.517156	0.838424	1.34475	1.25287	1.45203	1.4779		1.12397	1.14719	1.08783	0.789362	2.04986	1.87028		1.24757	1.25769	0.921783	1.18895	1.72714	1.1741		1.19122	1.25703	1.43839	1.68166	1.73598	1.4079		1.42334	1.03825	1.78737	1.28464	1.65785	1.67594
ENSG00000009830	POMT2	0.977543	0.995423	3.39715	3.44538	3.73015	3.76602		3.27896	4.32047	1.96824	3.45172	2.79928	4.5642		4.11075	2.81043	3.68911	3.57918	3.27409	3.20872		3.83369	4.85948	2.6841	3.36551	3.48606	4.15209		4.13517	4.11858	4.42495	2.79873	3.1568	3.9619
ENSG00000009844	VTA1	0.20752	0.726322	7.45078	7.27776	7.70033	6.80341		6.10802	7.50314	7.62009	6.49927	8.78799	8.18619		6.75322	6.54217	7.55548	6.69774	8.68047	7.4375		8.55153	6.67128	7.47151	8.18513	7.78827	7.53426		6.54841	5.60851	6.04112	6.95352	8.15294	7.51594
ENSG00000009950	MLXIPL	0.318535	0.726322	0.325422	0.376688	0.219599	0.166306		0.165838	0	0.106095	0.0127467	1.61803	0.0498213		0.309099	0.390877	0.0452452	0.112812	1.34709	0.0550034		0.045766	0.263007	0.0586883	0.0754977	0.250373	0.624264		0.386319	0.0825612	0.342815	0.123942	0	0.062201
ENSG00000009954	BAZ1B	0.111565	0.726322	9.39704	9.35039	10.3662	9.63684		10.0572	9.58556	10.0106	8.68905	8.69279	9.34702		9.34873	9.93229	7.82978	9.98374	9.76919	9.23862		9.65186	10.8964	10.5229	9.94882	10.425	10.7525		9.64775	9.88732	9.80349	9.40469	10.0932	8.98459
ENSG00000010017	RANBP9	0.0109418	0.674049	8.19327	8.47096	9.00432	7.39432		7.77148	8.23292	8.02401	7.33089	9.79409	8.0062		6.9248	8.30951	9.00885	7.20584	10.3666	9.01014		9.59954	9.12658	8.31495	10.0179	8.75749	8.20948		7.72497	6.44764	6.93097	7.4751	8.66855	7.1187
ENSG00000010030	ETV7	0.697828	0.916882	0.0719551	0.0771228	0.0820067	0.069802		0.0690015	0.0572908	0.106546	0.112851	0.0860412	0		0.233509	0.0226977	0.0290154	0.114701	0.0628134	0		0.0472838	0.128991	0.115453	0.0497858	0.100279	0.0502473		0.0383677	0.0668139	0.0554348	0.0348395	0.116397	0.106959
ENSG00000010072	C1orf124	0.248259	0.726322	2.26017	2.23603	2.57026	2.11443		2.32159	2.97028	1.87452	2.21524	2.20224	1.97718		1.61035	2.19991	2.45038	1.90264	2.52843	2.72449		2.83614	2.18311	2.94869	2.96666	2.27351	2.21346		2.30732	2.29691	1.50875	1.74589	2.53927	2.28847
ENSG00000010165	METTL13	0.923838	0.984491	3.43561	3.73435	3.66707	4.00436		3.03878	3.91448	3.81312	3.80148	3.50204	2.54378		2.85407	4.39222	4.5824	3.50497	3.83319	3.23927		3.8371	4.1437	3.4927	3.06552	3.54924	3.91414		3.83074	4.65733	4.41581	4.22711	3.57316	3.322
ENSG00000010219	DYRK4	0.543075	0.852107	8.89068	8.80491	8.54741	9.0253		9.30284	9.23307	7.44773	7.31492	12.1557	7.88983		8.36679	8.70177	7.90876	8.89359	9.95869	8.99985		8.55565	8.44244	8.31968	9.15234	7.68681	9.12753		8.59474	8.45669	7.44754	9.10999	9.12274	11.4201
ENSG00000010244	ZNF207	0.870213	0.971626	21.3719	21.2868	20.2386	20.3772		20.946	21.182	19.5588	18.9647	25.0582	22.5218		19.95	21.9777	21.6101	20.8984	23.651	19.6338		20.0423	17.8774	22.2541	21.0518	19.5533	20.6528		20.4717	16.4753	18.9383	20.5753	22.7347	23.0681
ENSG00000010256	UQCRC1	0.0119868	0.687194	188.953	185.907	181.298	212.36		189.858	177.646	198.413	193.172	205.576	169.052		172.58	191.177	227.037	199.128	173.383	152.14		200.544	197.641	178.834	167.313	159.926	183.53		211.293	253.222	203.876	203.06	200.125	202.585
ENSG00000010270	STARD3NL	0.415006	0.775166	5.89334	6.06775	5.65124	5.30431		5.37304	6.41289	4.95046	5.66291	7.37124	5.58949		6.01438	6.29872	5.81152	4.92587	7.11507	6.24094		5.58074	5.12565	5.64158	7.47251	4.90864	5.17834		4.40103	4.94495	4.27868	4.96063	5.89064	7.34994
ENSG00000010278	CD9	0.842065	0.964288	16.8719	17.0589	11.9407	12.5747		13.8508	13.6514	21.1683	12.1576	22.713	17.6904		15.2307	19.041	13.6887	14.0776	20.3397	19.9757		15.9153	12.9874	12.4567	9.08754	11.1032	10.0943		9.2771	12.4763	13.368	11.4308	14.2912	14.6048
ENSG00000010282	HHATL	0.108928	0.726322	132.191	123.8	134.15	153.863		144.229	92.2376	130.96	145.525	152.753	127.441		130.164	135.587	114.116	139.52	93.9864	129.429		121.146	132.663	170.062	120.539	125.216	135.272		119.673	153.126	164.094	177.048	146.96	162.277
ENSG00000010292	NCAPD2	0.478938	0.819526	3.00805	3.13464	3.29164	3.02592		3.34579	2.58565	3.658	2.37342	3.0707	3.01471		3.48326	3.09955	2.65061	1.98078	3.46759	4.12608		3.2294	3.62359	4.00635	3.04122	2.98598	2.86329		2.47587	4.08968	2.55746	2.76322	3.55284	2.71648
ENSG00000010295	IFFO1	0.887216	0.976444	4.49072	4.668	4.44016	4.56365		4.92314	4.2474	4.11491	4.25326	4.88588	4.51972		4.18985	4.58648	4.65589	4.0803	5.276	5.21951		4.45234	5.81927	4.26489	3.54575	4.68095	3.87774		4.30052	4.36859	5.65019	4.14876	5.11308	3.80078
ENSG00000010310	GIPR	0.51791	0.838826	0.422279	0.428797	0.420704	0.370471		0.269722	0.329396	0.512089	0.57918	0.353729	0.489555		0.21797	0.194665	0.486568	0.363554	0.699706	0.610316		0.576215	0.65694	0.112741	0.402378	0.450827	0.325124		0.283478	0.494863	0.598611	0.0950118	0.228272	0.522593
ENSG00000010318	PHF7	0.907135	0.981238	3.5069	3.76514	3.9052	4.26433		3.55572	2.76172	2.38858	3.48492	4.55717	4.29326		3.43783	3.89194	4.44642	3.36877	4.79731	2.64859		3.94421	5.72917	2.81449	4.50585	3.10955	3.32795		3.07869	6.53022	2.9745	3.35231	4.98111	4.66918
ENSG00000010319	SEMA3G	0.207436	0.726322	3.78803	4.32253	3.53022	3.42386		3.608	3.82059	3.90063	3.31587	4.42085	3.66227		3.59549	4.75009	5.44542	3.203	5.22548	3.71568		2.97923	3.49654	3.83388	2.65911	3.35003	4.86255		3.85214	3.23546	3.84721	3.96181	2.82776	2.8188
ENSG00000010322	NISCH	0.545776	0.853355	16.7578	16.9926	16.6731	17.8465		16.563	16.9028	16.1755	15.5207	16.7979	18.5866		14.6943	18.3321	16.1749	16.8982	18.7606	17.0952		14.8645	18.9398	18.2528	14.01	17.1845	16.7871		19.4464	17.7649	17.8635	15.8795	20.1306	15.9943
ENSG00000010327	STAB1	0.987494	0.99737	12.2575	13.0452	10.9014	11.6447		11.3004	16.1784	11.2537	9.27014	16.5773	8.96533		16.5394	13.4601	8.19904	8.88878	15.7543	15.4294		8.45212	18.7425	10.4565	8.39797	13.4588	5.90042		8.56811	11.2952	10.096	10.5757	17.7626	11.5705
ENSG00000010361	FUZ	0.83102	0.960566	3.99882	4.34607	3.73286	4.17684		4.54154	3.704	4.21314	4.21236	3.77565	3.54622		3.5181	3.95672	4.96722	4.40185	4.55937	4.67319		3.71422	3.5348	4.66427	2.37934	4.16322	3.94133		4.99426	4.57132	3.06866	4.30147	4.02047	4.10486
ENSG00000010379	SLC6A13	0.633672	0.892092	1.68964	1.68049	1.81476	1.63377		2.64255	1.84704	1.85287	1.74873	0.854847	1.19178		1.89891	2.18134	1.23131	2.33291	1.06307	1.37539		2.03336	1.48714	2.12216	1.16188	2.23821	1.84579		1.40765	1.44401	1.63189	2.42286	1.98131	0.914893
ENSG00000010404	IDS	0.180135	0.726322	26.9014	27.2091	25.6881	23.0682		23.8732	29.5635	26.0984	29.0593	25.5708	27.2431		25.3375	26.1603	29.1048	24.1774	28.4269	30.0476		27.901	24.5105	23.2846	25.5122	26.8472	26.0732		21.1334	24.3897	24.474	18.544	29.7645	20.1037
ENSG00000010438	PRSS3	0.591027	0.874106	0.0260763	0.125733	0.00711257	0.0461654		0	0.0751305	0	0	1.89425e-07	0.0813269		0.0576189	0.619791	0	0.0449878	0.0319976	0		0	0	0	0.0426754	0	0		0	0.136745	0.100597	0	0	0.0396503
ENSG00000010539	ZNF200	0.796812	0.949481	1.45779	1.43098	1.37249	1.31696		1.55398	1.60184	1.55048	1.33242	1.38414	1.3239		1.3556	1.53949	1.29509	1.27156	1.69597	1.42818		1.35637	1.46924	1.43366	1.33457	1.24431	1.39678		1.27076	1.17394	1.3661	1.25913	1.51652	1.31532
ENSG00000010610	CD4	0.83759	0.962658	1.64477	1.56715	1.33436	1.33891		1.2788	1.88302	2.13841	1.29895	2.18128	1.08817		1.69252	1.89725	1.02148	1.09994	1.54649	2.14523		0.784066	2.17269	1.3473	0.976733	1.70329	1.02208		1.21744	1.07544	1.53609	0.920776	1.83779	1.44592
ENSG00000010626	LRRC23	0.237816	0.726322	2.44002	2.51106	2.39247	2.13994		2.68523	2.45935	2.52266	1.94753	1.85109	3.17427		2.4904	2.50288	2.49139	2.57639	2.48714	2.51816		3.24237	2.43949	1.94015	2.04947	2.94069	1.74262		1.5581	2.94539	2.6168	1.61802	2.1458	1.95554
ENSG00000010671	BTK	0.0579286	0.726322	0.695014	0.447697	0.489693	0.566322		1.07638	0.623651	0.330406	0.174914	1.03303	0.931703		0.5062	0.768139	0.284406	0.229653	0.633071	0.264713		0.32398	0.44072	0.422801	0.422251	0.967443	0.360961		0.369362	0.615969	0.570455	0.702041	0.563822	0.576281
ENSG00000010704	HFE	0.510916	0.835244	1.42121	1.44905	1.08343	1.32455		1.26947	1.14915	2.01571	1.26164	1.69037	1.1409		1.42894	1.64618	1.2928	1.30481	1.86546	1.15611		1.15664	1.21237	1.45476	0.769301	1.0847	0.822789		1.24176	1.54856	0.782519	1.15311	2.15756	1.06377
ENSG00000010803	SCMH1	0.0313361	0.726322	9.25875	9.46928	9.28291	8.67306		8.35675	9.84491	8.4795	9.71736	9.73337	9.42063		9.59844	9.10265	9.68181	8.86399	10.2917	9.27707		8.2286	8.92126	8.93313	10.8635	9.20172	9.54926		9.26278	7.82291	8.16315	9.02757	8.95647	8.80546
ENSG00000010810	FYN	0.647695	0.897747	18.3992	18.4443	19.1769	18.6052		17.5281	18.5634	13.9292	19.122	21.1479	20.1045		18.1897	18.0201	18.3102	14.2905	19.3885	22.4665		17.2264	21.0112	20.3532	18.9283	18.6183	18.924		16.5458	20.1661	17.3882	17.9984	17.8471	21.6858
ENSG00000010818	HIVEP2	0.487759	0.823906	7.33844	6.67567	5.20106	5.98595		5.30789	10.1327	12.372	3.87394	6.71952	5.6246		7.61941	10.1208	7.3786	3.88663	6.74636	4.3022		5.38962	5.96095	5.64797	5.50361	4.3793	4.32494		3.18633	6.72919	8.35934	5.64348	7.22191	4.77544
ENSG00000010932	FMO1	0.340125	0.726322	0.417867	0.251339	0.233353	0.165011		0.57692	0.34673	0.179151	0.430497	0.79338	0.180526		0.217433	0.267459	0.200172	0.132136	0.394583	0.296249		0.295565	0.147939	0.460535	0.135877	0.142276	0.217928		0.0973026	0.102078	0.276295	0.211984	0.225338	0.0770707
ENSG00000011007	TCEB3	0.802952	0.95132	5.86637	5.92225	5.98337	6.09235		5.19673	6.12612	5.89509	6.16104	6.16987	5.64938		6.2973	5.67715	6.5123	5.94403	5.43608	5.66667		6.10117	6.04764	5.56946	6.29963	5.82315	6.05918		5.99439	5.87564	6.25025	5.98914	6.20628	6.23841
ENSG00000011009	LYPLA2	0.631074	0.890964	5.65821	5.76216	5.64008	5.96908		4.87679	5.82142	5.36159	5.86857	6.14792	5.87297		5.36317	5.83193	6.20473	5.13383	6.37916	5.66016		5.19046	7.26408	5.57863	4.48156	5.40263	5.92312		5.54395	6.61937	6.1144	6.09897	5.77626	5.66155
ENSG00000011021	CLCN6	0.848571	0.966024	3.81004	4.07278	4.56499	4.7424		3.57029	3.25365	4.26034	4.15839	4.02262	3.59495		3.8023	4.54229	3.84029	4.08105	4.22052	3.9502		3.95293	4.94704	4.11046	5.04406	5.08972	4.24576		4.35332	5.23678	6.17636	4.29425	4.29298	4.10072
ENSG00000011028	MRC2	0.584594	0.871142	9.75898	9.78123	8.76428	7.84513		6.6663	8.22661	11.5051	9.6048	13.0915	9.45957		7.25	7.92938	7.92579	7.03123	12.9034	15.6476		8.73412	9.76844	9.41786	7.33507	9.39886	7.93134		7.77021	9.288	6.19651	8.73191	8.71889	6.36525
ENSG00000011052	NME2	0.809629	0.953579	39.7928	39.1897	35.762	36.2723		42.4742	34.493	37.6227	33.5031	57.4521	33.2116		33.178	39.6751	45.9659	30.6676	46.6045	39.047		38.5191	48.934	30.1377	33.7459	31.8026	31.4329		27.9627	42.893	37.5638	31.7825	37.1629	40.269
ENSG00000011083	SLC6A7	0.86219	0.969577	0.0152167	0.0154593	0.00857945	0.00760142		0.0486231	1.78e-23	0.0243815	0.00617976	0.0121156	2.02272e-36		0.0105815	0.0653218	3.53202e-32	0.0168523	1.72439e-29	0		0.0242316	0.0114505	0	0.00820728	0	0.00758731		0.00855933	0.00511139	0	0.00486701	0.0111847	0.0158861
ENSG00000011105	TSPAN9	0.000495341	0.489095	52.7027	52.3415	61.94	39.6972		51.9606	54.29	40.4931	56.4149	59.3636	53.6939		49.2444	55.8057	52.2035	36.6425	55.7459	64.4072		66.8169	68.0463	51.5397	71.3283	55.5147	58.394		23.8576	44.4069	41.1025	42.3685	48.9314	37.5164
ENSG00000011114	BTBD7	0.0134298	0.695072	3.55674	4.02776	3.72673	3.41708		3.32194	3.25014	3.64082	3.82733	4.093	3.20718		3.99818	4.16431	3.84457	3.59628	4.83837	3.72488		3.5615	3.82941	3.5761	3.9212	3.51966	3.95251		2.87987	3.17328	3.40438	3.12923	4.32259	3.59314
ENSG00000011132	APBA3	0.454644	0.803598	1.56875	1.79817	1.6941	1.7728		1.41757	1.44211	1.82281	1.61219	1.86602	1.2518		1.699	1.78079	1.72109	1.94018	1.82703	1.82091		1.51693	1.63053	2.13097	0.903422	1.88284	2.09993		2.36085	1.84257	1.44391	1.91605	1.60995	1.46349
ENSG00000011143	MKS1	0.970258	0.994346	1.42946	1.35295	1.43396	1.36337		1.43878	1.33977	1.37708	1.07779	1.55164	1.79173		1.42687	1.19046	1.18624	1.19248	1.36772	1.75395		1.32185	1.15165	1.85068	1.24557	1.45884	1.5752		1.32008	1.19773	1.38229	1.2172	1.55609	1.50684
ENSG00000011198	ABHD5	0.0535339	0.726322	5.99739	5.86612	6.08703	4.96988		6.30272	7.05132	5.8754	5.59226	6.31085	4.85178		6.36861	5.82857	5.67006	5.30361	5.67713	6.34872		5.18217	6.19582	5.6655	7.11191	5.66509	6.70171		4.88486	3.87721	4.40065	5.48142	5.82433	5.35084
ENSG00000011201	KAL1	0.176831	0.726322	1.90898	2.13728	2.07709	1.99635		1.94729	1.47215	2.23813	1.9592	2.24339	1.59375		1.98665	2.30361	2.00291	1.73297	2.46259	2.33496		2.12762	1.78363	2.40698	1.92561	2.28981	1.92887		2.12701	1.73856	1.73038	2.20793	2.24298	1.93126
ENSG00000011243	AKAP8L	0.112901	0.726322	9.03924	9.95179	8.76226	8.84406		8.94438	10.2601	9.22693	9.26667	8.5161	8.02126		10.4674	8.80837	10.6105	10.6715	10.1327	9.02028		8.5379	8.51837	9.18299	7.47713	9.29166	9.56552		9.48034	8.40848	8.55252	9.06279	9.28262	8.27759
ENSG00000011258	MBTD1	0.352144	0.734788	2.64277	2.62553	2.43717	2.61217		2.51679	2.4863	2.69762	2.84031	3.06147	2.25411		2.23976	3.00937	2.49555	2.31863	3.18594	2.50395		2.70005	2.42001	2.38865	2.54815	2.4228	2.14334		2.88456	2.55063	2.7647	2.42205	2.51393	2.53717
ENSG00000011260	UTP18	0.66122	0.903344	2.30206	2.48956	2.22166	2.25397		1.87833	2.27656	2.17537	2.35739	2.88775	2.23698		2.94612	2.79156	1.72256	2.06821	2.64888	2.76001		1.63246	2.5943	3.11555	1.65937	2.03436	2.29392		2.27567	1.93476	2.33996	2.14833	2.2473	2.57779
ENSG00000011275	RNF216	0.939633	0.987355	7.47555	7.17316	7.60042	7.24722		7.59769	7.40227	6.76767	6.92317	8.62416	7.53833		6.44368	7.64252	7.08693	6.29781	8.40865	7.15937		6.48499	7.93472	8.35262	7.63748	7.29573	7.89697		6.17388	8.8919	6.62634	6.85345	7.46961	7.46816
ENSG00000011295	TTC19	0.408955	0.771168	8.96631	9.08895	9.3006	9.02038		8.10343	8.55763	10.4757	8.97973	8.72725	8.95409		8.16697	8.51025	9.27912	9.46925	9.81657	9.29153		9.61157	9.22394	9.54848	9.22608	8.49523	9.69831		9.52085	8.30368	8.01757	9.19703	9.63585	9.44728
ENSG00000011304	PTBP1	0.935048	0.986828	5.24927	5.40409	5.22338	5.34351		4.96437	5.00573	4.41458	5.13822	6.4315	5.54121		4.49119	5.30975	5.60659	4.77609	6.00022	6.24073		5.03968	6.02657	5.24274	4.73199	4.82737	5.47194		4.92285	6.23574	5.09457	4.74843	5.59175	5.46769
ENSG00000011332	DPF1	0.0392222	0.726322	0.0618125	0.0569993	0.132244	0.0315789		0	0.120464	0	0.065712	0.134327	0.0503722		0.0505025	0.0290421	0.0285864	0.00927484	0.13882	0.08577		0.0623813	0.266359	0.0887229	0.101446	0.110755	0.163797		0.00906631	0.0704628	0.0239555	0.0636231	0	0.0223655
ENSG00000011347	SYT7	0.938018	0.987099	2.54566	2.59264	2.99422	3.08059		2.91301	1.2913	3.06502	3.34465	2.50831	2.15168		2.15736	2.6144	3.48388	2.07596	2.34915	2.87508		3.33514	2.7032	2.48338	2.49703	1.72843	5.21815		3.34554	3.87188	3.46312	2.53912	2.81701	2.44687
ENSG00000011376	LARS2	0.808491	0.953125	4.72159	4.61243	4.78163	4.7507		4.86389	5.1876	4.34433	4.22686	5.05223	4.65461		4.06517	5.58208	4.53853	4.43838	4.57544	4.47497		4.68777	5.28209	4.94637	4.68296	4.34757	4.74299		4.68434	4.4537	4.91484	5.16031	5.37323	3.91776
ENSG00000011405	PIK3C2A	0.139847	0.726322	11.5774	12.5487	12.2808	11.3993		10.7995	12.9817	12.2295	8.58075	13.2024	11.6705		12.9987	12.7895	8.74689	11.8475	14.6477	14.262		12.8191	10.3521	14.153	11.5565	11.3852	13.4192		9.6399	8.91409	10.8987	12.6944	13.2388	13.0099
ENSG00000011422	PLAUR	0.0223303	0.726322	0.571808	0.601835	0.67961	0.466899		0.382158	0.682813	0.481858	0.542876	0.823613	0.517531		0.714476	0.683745	0.433214	0.409141	0.708725	0.661706		0.494762	0.900786	0.607051	0.873318	0.644418	0.557326		0.32373	0.449385	0.465178	0.373473	0.605778	0.583848
ENSG00000011426	ANLN	0.0565581	0.726322	0.465709	0.754329	1.68431	0.337081		0.124734	0.491427	0.516981	0.300393	1.01717	0.343547		0.112372	0.20096	0.370292	0.0698602	0.444699	3.32779		0.922881	3.52276	1.62491	2.86994	0.492333	0.673058		0.17697	0.109656	0.334858	0.387074	0.331063	0.682864
ENSG00000011451	WIZ	0.386433	0.757417	3.07285	3.40117	3.32559	3.28091		2.58035	2.85307	3.05062	4.26249	3.12317	2.5674		3.36976	3.16507	4.17283	3.11894	3.11553	3.46491		3.42742	4.45748	2.69837	2.57073	3.02897	3.77059		3.03692	4.74558	3.52183	2.78597	3.33069	2.26445
ENSG00000011454	RABGAP1	0.0429322	0.726322	12.5297	13.0648	14.2804	12.8803		13.6043	13.5235	12.4053	10.939	12.5998	12.1064		12.4815	13.2747	10.5578	12.6938	15.4186	13.9627		14.4615	13.2162	12.6868	15.4156	13.6657	16.2364		13.1145	11.9641	12.7803	11.8223	13.3409	14.2597
ENSG00000011465	DCN	0.641641	0.895933	194.077	207.105	162.285	189.426		159.112	185.526	225.289	169.231	207.731	217.571		218.282	208.154	144.252	160.473	275.031	236.438		118.545	192.666	183.953	144.122	182.193	152.233		169.399	210.935	178.263	173.428	237.953	166.58
ENSG00000011478	QPCTL	0.370818	0.747854	0.408496	0.311561	0.365848	0.349473		0.47701	0.505887	0.215374	0.315872	0.55909	0.377746		0.347572	0.242776	0.209436	0.197345	0.445997	0.426243		0.217221	0.544088	0.316585	0.261162	0.455206	0.400827		0.405448	0.452897	0.220828	0.36011	0.299999	0.357553
ENSG00000011485	PPP5C	0.135759	0.726322	13.8317	14.9669	14.3317	13.8964		14.376	13.473	11.1213	15.441	16.2246	12.3545		14.6234	13.4791	17.7023	12.7441	15.5945	15.6581		16.4112	15.8625	13.4091	13.4771	12.7649	14.0657		13.7995	17.1151	12.0466	13.3907	13.4476	13.579
ENSG00000011523	CEP68	0.331723	0.726322	6.86374	7.05935	6.87251	7.30323		6.14396	6.95084	6.6431	7.57967	6.92222	6.94268		7.2553	6.20407	7.76153	6.33627	7.48267	7.31623		6.54641	6.22588	7.75759	6.27839	6.63467	7.79215		7.84441	7.7745	6.4943	7.82832	6.4401	7.43772
ENSG00000011566	MAP4K3	0.278	0.726322	17.2545	17.0602	18.1497	15.8631		17.2344	19.1214	16.503	17.3423	14.0872	19.2385		19.9556	19.1114	16.2201	17.671	16.3069	13.0963		18.2231	13.6477	17.8392	21.1902	16.0426	21.9551		15.4865	13.5893	15.9365	16.7623	17.7202	15.6841
ENSG00000011590	ZBTB32	0.821766	0.957656	0.297209	0.351025	0.301418	0.369143		0.362009	0.227055	0.249788	0.229125	0.39726	0.318019		0.354841	0.362884	0.359445	0.20891	0.460775	0.359296		0.281587	0.281426	0.518482	0.199473	0.352691	0.174849		0.408841	0.47775	0.357099	0.412022	0.237402	0.321745
ENSG00000011600	TYROBP	0.198196	0.726322	3.44501	2.61293	2.4912	2.63611		3.24791	4.72625	2.57455	2.18716	6.2057	1.72848		3.42289	2.82036	1.55037	2.64625	2.85535	2.38234		1.73145	3.76569	3.22533	2.0252	2.28892	1.91059		2.8049	2.2394	2.89414	2.28044	3.63588	1.96188
ENSG00000011638	TMEM159	0.998436	0.999902	25.9078	27.6883	26.2343	28.0189		19.264	24.0982	31.7305	27.3722	26.554	26.4282		23.036	22.6958	35.5263	31.3222	31.1609	22.3889		21.0803	21.7571	28.4181	25.1232	29.9111	31.1159		31.0871	25.7819	24.6555	27.6295	28.6838	30.2753
ENSG00000011677	GABRA3	0.743114	0.931789	0.0108642	0.019736	0.00107362	0.0028421		0	0.0145325	0.0077094	0.0144659	0.0284772	0		0	0	0	0	0.00546786	0.112948		0	0	0.00644173	0	0	0		0	0	0	0.0114176	0.00563497	0
ENSG00000012048	BRCA1	0.292914	0.726322	1.91063	2.03959	2.25343	2.16581		1.98998	2.27637	1.90246	1.53766	1.87332	1.88397		2.2809	2.0601	1.23497	2.10415	2.12137	2.43606		2.52154	2.1001	2.85087	1.88486	2.30589	1.85733		2.00942	2.53816	2.43113	2.95205	1.37742	1.68671
ENSG00000012061	ERCC1	0.385992	0.757389	17.9495	17.9761	18.8088	21.0508		16.5498	17.7734	17.7963	17.2763	22.291	16.0103		15.7388	16.8458	22.1939	15.9885	20.9623	16.1274		19.6923	19.4531	17.5422	18.7756	15.7654	21.624		17.8418	24.7877	18.0027	17.7575	20.77	27.1453
ENSG00000012124	CD22	0.788279	0.946477	0.084757	0.0898335	0.101109	0.100134		0.0347708	0.0177686	0.0282094	0.00896705	0.223237	0.195589		0	0.0845157	0	0.0307845	0.288958	0.134743		0.0221522	0.0248514	0.172213	0.200422	0.117745	0.0692698		0.0594716	0.00737386	0.034609	0.131882	0.21009	0.157376
ENSG00000012171	SEMA3B	0.849922	0.966409	7.68316	7.72949	7.19496	7.53007		7.09862	6.67102	9.2881	8.61137	7.21481	7.21505		6.5207	6.78319	9.07287	6.34483	7.97459	9.68073		4.35414	8.27803	9.57637	4.81816	7.50991	8.63316		7.42763	9.19378	6.59959	7.24481	8.78711	5.92751
ENSG00000012174	MBTPS2	0.440763	0.794185	2.24977	2.07575	2.45406	2.14097		1.96884	2.06767	2.74848	2.40822	2.36276	1.94263		1.80925	2.08635	2.01728	2.44194	2.11668	1.98299		2.60356	2.68393	2.46399	2.27378	2.3266	2.37253		2.08756	2.15169	2.09284	1.95841	2.69241	1.86293
ENSG00000012211	PRICKLE3	0.641299	0.895913	1.55569	1.49575	1.48838	1.57866		1.20112	1.49168	1.7918	1.18904	1.98336	1.67713		1.25765	1.38808	1.7963	1.80556	1.46395	1.26296		1.51359	1.81426	1.45733	1.33205	1.22027	1.59275		1.18903	2.81392	1.36252	1.33963	1.37018	1.39668
ENSG00000012223	LTF	0.991948	0.998518	1.4818	1.41013	1.61511	1.54557		0.974914	1.50436	1.77901	1.35723	1.61125	1.66406		1.05165	1.09451	1.77861	1.20468	1.44799	1.88337		1.62676	2.04848	1.75298	1.51719	1.49607	1.24917		1.15979	1.02544	2.08824	1.70419	1.41638	1.87938
ENSG00000012232	EXTL3	0.00953532	0.669483	9.51356	9.78266	11.5763	7.99453		7.89358	9.51826	9.0243	9.67463	12.5602	8.41036		10.264	8.88819	10.8054	6.85619	11.5479	10.3343		9.63977	10.7439	12.8473	10.6058	12.1072	13.514		6.22563	9.04227	7.71381	10.1365	8.64225	6.20675
ENSG00000012504	NR1H4	0.182597	0.726322	0.00978258	0.00713059	0.0404614	0.00220575		0.00827541	0.0168998	0.0212906	0	0	0.0122297		0.0183865	0	0.00820137	0	0	0.0161957		0	0.0539374	0.00843662	0.153596	0.0267981	0		0	0	0	0	0	0.0132345
ENSG00000012660	ELOVL5	0.00134038	0.504781	6.67711	6.86487	7.0624	5.31598		6.35293	6.62542	5.1471	4.77424	10.4807	6.68226		5.55177	6.97415	5.48513	5.51591	9.91755	7.74469		5.58176	6.83523	6.20075	9.10873	6.81918	7.82876		5.13098	3.98205	5.33414	5.14511	6.61953	5.68407
ENSG00000012779	ALOX5	0.827817	0.95946	1.20658	1.20932	1.06226	1.01797		1.20577	1.04758	1.37955	0.99676	1.62632	0.983491		1.16752	1.75685	0.788868	0.994255	1.6763	0.872099		0.790934	1.42073	1.19202	0.709047	0.992082	1.26875		1.00156	0.899656	1.34776	0.716722	1.38043	0.761668
ENSG00000012817	KDM5D	0.848368	0.965966	7.72907	8.12704	7.86998	8.10892		15.0686	0.0401339	0.099434	15.9568	0.09387	15.1156		0.111179	16.9319	15.952	0.0277498	0.0170957	15.7223		14.332	17.1462	0.0533463	15.6294	0.045271	0.0136878		0.0333518	17.8609	14.9854	0	15.7586	0.0152465
ENSG00000012822	CALCOCO1	0.451029	0.801213	43.818	44.4779	43.143	41.7133		41.8661	49.2337	40.8011	46.8049	42.8632	41.3391		43.2775	47.9098	44.252	41.5546	44.6569	45.2166		41.6594	45.6857	44.1812	36.3992	45.4986	45.4341		44.5178	45.5061	39.122	40.9149	41.0229	39.1958
ENSG00000012963	UBR7	0.239285	0.726322	5.33487	5.05591	5.76473	4.82487		4.82444	6.67678	5.1863	4.65398	5.30889	5.35885		4.50789	4.70727	4.94548	5.19242	5.92013	5.06228		5.58529	6.79793	5.16174	5.74146	5.27077	6.03122		4.57907	5.07638	4.46692	5.22047	4.84133	4.76506
ENSG00000012983	MAP4K5	0.371516	0.748256	5.1909	5.16943	5.23126	4.76157		4.21799	5.29065	5.4971	5.23729	5.91085	4.99154		5.05157	4.60633	4.91872	4.61916	6.00026	5.82052		4.88058	5.00776	6.59104	5.32638	4.91377	4.66801		5.24434	4.85144	3.94053	4.49614	4.69822	5.33875
ENSG00000013016	EHD3	0.175313	0.726322	6.83994	7.19096	8.29389	7.64205		5.77801	6.44579	7.68555	7.86384	6.78348	6.48299		6.28247	5.77234	9.15112	6.60204	7.89908	7.43869		10.3803	9.0679	8.31402	6.84708	7.71199	7.44207		7.41734	8.28825	7.16322	6.63371	7.64372	8.70606
ENSG00000013275	PSMC4	0.276351	0.726322	14.7025	14.4695	15.3637	13.9713		15.0356	15.236	14.0137	13.3814	17.3668	13.1817		13.9068	16.3864	13.7366	12.5768	15.7767	14.4335		15.3535	15.4207	13.5412	15.3578	13.8837	18.6255		13.6201	14.6552	12.8462	13.5417	14.9162	14.2484
ENSG00000013288	MAN2B2	0.10779	0.726322	3.87122	4.19218	3.98561	3.50117		3.8119	4.07603	3.90983	3.80891	3.95768	3.66296		4.18424	4.08296	4.1952	3.85057	4.77156	4.06855		3.10174	4.4299	4.16119	3.66089	4.54169	4.01825		2.80305	4.22979	2.80195	3.13992	4.18473	3.84761
ENSG00000013293	SLC7A14	0.878427	0.974242	0.0283237	0.0621771	0.0129208	0.0398225		0.0135426	0.00879558	0.125563	0.0133193	0.00872154	0		0.0886615	0.214902	0.0223452	0.0152537	0.0234412	0.00845895		0.00735322	0.0247216	0.0137775	0	0.0178057	0.013867		0.0155132	0.058963	0.00861141	0.0140021	0.0644342	0.0774111
ENSG00000013297	CLDN11	0.80864	0.953125	0.84422	1.13225	0.868344	1.03949		0.744166	0.545679	0.915126	0.890443	1.49751	0.472396		1.05166	2.23441	0.736082	0.499083	1.12339	1.14888		0.741311	1.38322	0.888997	0.353825	1.05657	0.786144		0.393835	1.35227	0.840096	0.602073	2.11729	0.931365
ENSG00000013306	SLC25A39	0.0512628	0.726322	7.51096	7.78208	7.46425	6.28894		6.95932	7.84505	6.9282	7.07243	8.98671	7.27407		7.47755	8.18791	7.55122	5.7226	8.88251	8.87071		6.68935	8.51762	7.23603	6.47976	7.54341	8.31933		6.2257	6.09701	5.46129	6.90961	6.69102	6.34898
ENSG00000013364	MVP	0.449184	0.800096	8.90679	9.07629	8.44902	7.75476		8.29881	10.4146	8.60178	7.25855	10.8052	8.0618		10.2512	9.07311	7.91951	6.41999	9.86254	10.9314		8.02416	11.8973	7.65833	6.48427	8.99248	7.63759		5.90403	9.96858	8.45541	6.18532	8.02852	7.9867
ENSG00000013374	NUB1	0.80111	0.950662	13.2774	12.7857	12.7551	12.1595		13.1315	13.4355	13.8453	10.5191	14.0741	14.659		13.3359	12.1266	10.9998	12.632	13.7984	13.8212		12.1151	12.7304	14.0386	12.9919	11.8866	12.7679		12.2873	11.7838	11.8404	12.1765	12.595	12.2741
ENSG00000013375	PGM3	0.181171	0.726322	5.20013	5.02669	5.51995	4.11895		5.4966	6.20732	5.12189	3.31377	6.29104	4.77018		5.15154	6.52039	3.39275	3.39521	5.41835	6.2819		4.35302	6.18161	5.62048	6.49957	5.37571	5.08929		4.26783	3.26413	2.31461	4.41297	4.00575	6.44843
ENSG00000013392	RWDD2A	0.718555	0.923155	1.69669	1.65434	1.89826	1.76611		1.63838	1.7022	1.8991	1.89366	1.44367	1.60313		1.60863	1.85182	1.37638	1.25719	1.86993	1.96212		1.73951	1.89197	1.6782	1.79378	1.93624	2.34984		1.89635	1.93014	1.35184	1.54304	2.23291	1.64236
ENSG00000013441	CLK1	0.295688	0.726322	27.0394	28.4149	26.5536	30.5731		28.8216	25.788	28.449	24.3721	27.6316	27.1743		29.7026	31.6248	23.5731	26.9208	32.8521	25.816		25.5606	24.4602	31.1434	23.3952	27.8303	26.932		34.5439	21.9693	32.7263	30.1931	31.1171	32.8889
ENSG00000013503	POLR3B	0.492219	0.826185	2.30149	2.23321	2.35705	2.13531		2.37964	3.05402	2.07239	1.92605	2.26332	2.11353		2.46288	2.24562	2.44964	1.81885	2.15823	2.26403		2.43077	2.46969	2.43501	2.63061	1.91725	2.259		1.98277	1.90618	2.05293	2.39757	2.12155	2.35085
ENSG00000013523	ANGEL1	0.493861	0.827352	4.0955	3.98097	4.24827	4.34779		4.07382	4.004	3.74745	4.44462	4.01498	4.28815		3.84711	3.84392	4.36201	3.90487	3.62919	4.29875		4.76519	4.60173	4.07213	3.82794	4.06785	4.15476		3.48609	5.90152	4.41067	3.48302	4.47028	4.33516
ENSG00000013561	RNF14	0.00259824	0.5651	18.9515	19.8739	20.7849	16.9671		19.8623	19.215	18.1368	18.8034	21.1621	16.5296		20.111	20.0338	22.0088	16.0373	21.1338	19.9189		24.1347	18.7339	16.7612	24.1292	18.3201	22.6306		17.414	19.4948	14.8838	16.1147	17.9115	15.9836
ENSG00000013563	DNASE1L1	0.051876	0.726322	11.2466	11.1372	10.1301	11.7456		7.61529	11.9966	12.5321	14.7128	9.77514	10.8479		11.7061	7.4541	15.565	12.8136	9.0819	10.2028		11.314	10.6331	9.98676	8.25019	10.8831	9.71329		10.8309	15.8699	10.3036	10.1255	11.1485	12.1954
ENSG00000013573	DDX11	0.944778	0.98855	2.36317	2.71099	2.45231	2.82622		2.73758	2.02296	3.12763	2.06975	1.90277	2.31832		2.15595	3.69566	1.45323	3.60031	2.41713	2.94365		3.14757	1.41385	3.0156	2.29382	2.85181	1.99121		2.20627	2.98718	1.17472	3.09366	2.95719	4.53833
ENSG00000013583	HEBP1	0.641242	0.895862	4.14693	4.58552	4.68387	4.73415		3.21847	3.93112	4.9694	4.50144	5.28521	2.97592		3.77514	4.48106	5.10383	4.49338	6.06217	3.59751		4.12685	5.54767	3.88981	3.68724	4.90501	5.94664		3.51036	7.04749	4.28198	4.04632	4.87386	4.64487
ENSG00000013588	GPRC5A	0.81982	0.957165	0.157971	0.145204	0.157309	0.160565		0.0776562	0.262339	0.168678	0.133941	0.0601747	0.245037		0.141191	0.0979587	0.194773	0.112457	0.158955	0.16589		0.0765696	0.126181	0.271391	0.1695	0.249621	0.0505926		0.0808591	0.318276	0.198497	0.118584	0.058963	0.188211
ENSG00000013619	MAMLD1	0.255438	0.726322	0.559344	0.492453	0.56167	0.710732		0.327905	0.463782	0.546946	0.750855	0.875729	0.390848		0.273692	0.7499	0.519223	0.381563	0.455559	0.574782		0.471655	0.890616	0.656474	0.342527	0.423924	0.584822		0.622575	1.2401	0.820692	0.67021	0.349604	0.56121
ENSG00000013725	CD6	0.962154	0.992461	0.21926	0.256931	0.189768	0.232144		0.136954	0.130851	0.26219	0.35614	0.231245	0.198178		0.140273	0.446346	0.1298	0.269652	0.375239	0.180279		0.166194	0.364859	0.194091	0.0972205	0.137402	0.17884		0.0894928	0.12682	0.224591	0.309443	0.24652	0.396
ENSG00000013810	TACC3	0.132585	0.726322	1.29197	1.09361	1.54958	1.13255		1.26431	1.77922	0.843667	0.980929	1.39566	1.48801		1.34818	0.805716	1.06888	0.909635	1.26279	1.16646		1.57232	2.53885	1.57313	1.15473	1.20462	1.25383		0.905627	1.38488	1.71182	1.11887	0.856256	0.817824
ENSG00000014123	KIAA0776	0.685102	0.912685	6.68142	6.7779	6.58003	6.48456		6.53406	7.05032	6.34176	6.47075	6.43906	7.25255		6.54066	6.91263	6.08606	6.50779	7.07066	7.54962		7.10434	6.0509	6.25507	7.20108	7.02408	5.84472		6.52412	5.20717	6.04204	6.00191	7.00319	8.12896
ENSG00000014138	POLA2	0.408383	0.77093	1.72406	1.64264	2.18069	1.85457		1.3314	1.74156	2.05827	1.29304	1.88952	2.0306		2.13894	1.38388	1.69278	1.58525	1.79293	1.26204		2.64269	2.39845	2.37484	1.99016	1.8818	1.79621		2.10396	1.84268	1.90022	1.39466	2.02847	1.85743
ENSG00000014164	ZC3H3	0.907795	0.981304	1.8283	1.85449	1.91001	1.90805		1.85863	1.48604	1.72113	2.21226	1.91403	1.77772		1.93656	2.1825	1.96499	1.72741	1.5298	1.7857		1.8447	2.73352	1.477	1.44011	1.92344	2.04129		1.83574	2.31978	1.95867	1.75818	1.86453	1.71139
ENSG00000014216	CAPN1	0.322282	0.726322	15.3709	16.6623	14.7988	14.69		15.239	14.469	15.6207	16.1926	15.7253	14.9785		17.7936	16.5489	17.4406	15.8051	18.454	13.9313		15.3605	17.6882	14.5822	11.7794	15.06	14.3223		13.7189	18.9585	15.8309	11.4399	15.0894	13.1024
ENSG00000014257	ACPP	0.0971374	0.726322	0.289819	0.163841	0.150786	0.168809		0.56187	0.210696	0.232404	0.159466	0.447758	0.126718		0.165981	0.0953111	0.0653381	0.1135	0.345955	0.196959		0.130169	0.0959171	0.167329	0.0675657	0.203119	0.240617		0.304167	0.217663	0.107461	0.140654	0.131087	0.111822
ENSG00000014641	MDH1	0.645745	0.897051	422.788	394.283	419.019	406.13		444.196	437.135	374.586	372.177	501.286	407.35		404.671	412.791	423.726	357.488	389.683	377.337		444.112	400.962	375.108	480.706	382.593	430.633		369.575	420.251	349.211	408.384	417.309	472.052
ENSG00000014824	SLC30A9	0.0992144	0.726322	19.6812	19.34	21.3689	19.2002		18.7398	21.412	19.2356	20.1396	20.0187	18.5416		19.4847	18.7949	21.0628	17.7004	21.4576	17.5393		22.7573	19.8034	19.5071	24.8111	21.2372	20.0974		18.1075	17.361	18.344	17.5132	21.7613	22.114
ENSG00000014914	MTMR11	0.410118	0.77175	1.40637	1.46581	1.39578	1.26064		1.08899	1.46227	1.59299	1.3424	1.25799	1.69355		1.04622	1.30967	1.46447	1.17834	1.5012	2.29493		1.70068	1.99387	1.38829	0.823942	1.46801	0.999896		0.871628	1.329	1.61588	0.944539	1.40607	1.39673
ENSG00000014919	COX15	0.00659368	0.621673	10.2137	11.0113	12.183	10.8372		10.0508	12.0071	9.86208	9.93589	9.16851	10.2578		10.1972	11.2294	11.4828	11.1678	11.397	10.5938		13.039	12.0026	11.1812	12.9607	12.9284	10.9861		10.2806	12.0412	10.0711	9.99477	10.7295	11.9062
ENSG00000015133	CCDC88C	0.0572526	0.726322	3.16514	3.34047	3.34558	4.24599		3.10365	2.64055	2.6818	4.35272	2.81727	3.39484		2.57166	3.65759	4.25251	2.69835	3.50108	3.36164		3.23465	3.593	3.9953	2.47999	2.96308	3.80745		4.15642	4.33564	3.85672	4.14916	4.22018	4.75781
ENSG00000015153	YAF2	0.150736	0.726322	23.8392	22.5689	22.8137	18.2056		27.2539	24.1632	18.6467	20.3654	29.0768	23.5292		25.2008	25.8175	23.6751	18.7276	23.6754	18.3168		25.3673	26.5728	15.469	24.4903	19.3803	25.6028		16.6986	23.5489	18.2191	16.5584	18.1701	16.0385
ENSG00000015171	ZMYND11	0.0933296	0.726322	17.3332	16.8415	18.0466	15.8051		18.7353	18.5625	18.0798	15.5917	16.7039	16.3263		16.8626	16.8735	14.5436	16.4048	20.3561	16.0084		19.313	17.6657	17.5963	18.1643	17.4284	18.1118		14.854	18.5166	14.4935	15.2628	15.8457	15.8581
ENSG00000015285	WAS	0.385937	0.757389	0.408941	0.376194	0.372982	0.449741		0.188486	0.615633	0.552486	0.307066	0.56966	0.220314		0.609801	0.268847	0.382712	0.326967	0.316898	0.351939		0.254239	0.620563	0.388575	0.352332	0.296638	0.325544		0.71114	0.296808	0.307253	0.39502	0.642224	0.346
ENSG00000015413	DPEP1	0.156402	0.726322	0.00981165	0.0586486	0.0129323	0.0216183		0.015872	0	0	0	0.0304707	0.0125272		0.0508079	0.127445	0	0.0269356	0.0272702	0.119433		0	0.0288335	0.0487604	0	0	0		0.0407236	0.0637488	0	0.0112052	0.0140322	0
ENSG00000015475	BID	0.886544	0.97637	2.93797	2.8247	2.71344	2.56695		2.90776	2.44832	2.89421	2.79761	3.98152	2.59843		2.42278	2.77871	2.95674	2.57901	3.39537	2.81562		3.21772	2.73565	2.06018	2.75611	2.24131	3.26964		2.60211	2.45425	2.75731	1.99342	2.99861	2.596
ENSG00000015479	MATR3	0.958819	0.99139	59.8516	60.2973	61.5512	61.8449		62.9071	60.7413	61.8262	55.9941	58.2694	59.3718		63.1963	66.3194	52.2192	60.8611	61.321	57.8668		59.1102	56.988	69.5736	61.699	61.5424	60.3941		62.7981	53.8064	60.5995	60.177	64.2183	69.4701
ENSG00000015520	NPC1L1	0.215307	0.726322	0.0243499	0.0438573	0.0348922	0.0342782		0.0137497	0.0491159	0.020593	0.0344331	0.0282078	0		0.0338877	0.0284253	0.0363001	0.0197538	0.0813162	0.0634606		0.0223955	0.0310229	0.0178503	0.0341076	0.0643606	0.0396161		0.0273599	0.0476019	0.017485	0.0106621	0.0573347	0.0452254
ENSG00000015532	XYLT2	0.605763	0.879792	3.62736	3.69425	3.25013	3.48086		3.34197	3.58376	3.83682	3.77073	4.00579	3.22511		4.20659	3.50497	3.74484	3.14066	3.70809	3.86036		3.41172	3.63174	3.10767	2.37814	3.59173	3.3798		3.97349	3.86142	3.44926	3.01547	3.39462	3.19091
ENSG00000015568	RGPD5	0.267275	0.726322	0.0273501	0.0587495	0.00400112	0.0144475		0	0.0218233	0.0933901	0.0221524	0	0.0267349		0.0736383	0.0670012	0.0144104	0.114582	0.0619694	0.0208956		0	0.0059051	0.00961139	0	0	0.00849025		0.075237	0	0	0.00488671	0	0.00656121
ENSG00000015592	STMN4	0.395918	0.76401	0.00336823	0.00396317	0.00932206	0.00157361		0	0	0	0	0.0202094	0		0	0	0.0105472	0.0132318	0	0		0	0.00968095	0.0462514	0	0	0		0	0	0	0	0.00944163	0
ENSG00000015676	NUDCD3	0.357529	0.738756	17.3829	18.3972	19.8532	18.6261		15.6346	16.0512	22.5796	15.3282	18.9375	15.7663		14.0005	15.2534	21.4636	17.4029	22.8637	19.3992		22.2529	19.1806	18.4103	18.2017	21.9706	19.1034		14.1917	25.3003	15.7141	18.7024	21.0151	16.8328
ENSG00000016082	ISL1	0.878823	0.974282	0.00427283	0.0211138	0.00161715	0.0156719		0.025637	0	0	0	0	0		0	0.0128341	0	0.0263402	0	0.0875088		0	0	0	0	0	0.00970289		0.00756443	0.034611	0.0518559	0	0	0
ENSG00000016391	CHDH	0.0229001	0.726322	0.587073	0.606899	0.375336	0.81827		0.284245	0.359019	1.03144	0.886173	0.579521	0.382041		0.587595	0.42484	0.978732	0.958647	0.413062	0.278516		0.189096	0.371021	0.374891	0.291094	0.594808	0.431107		1.06491	1.22866	0.762959	0.600833	0.626019	0.62624
ENSG00000016402	IL20RA	0.0922039	0.726322	1.60744	1.44902	0.862575	1.17397		0.727271	1.70793	2.58391	1.29198	1.27602	2.05755		0.595071	1.00133	1.64648	2.60205	1.05428	1.79488		1.49188	0.861387	1.86813	0.358589	0.475393	0.12007		0.3705	1.878	1.07606	1.78947	0.574765	1.35504
ENSG00000016490	CLCA1	0.360315	0.740926	0.0115135	0.0159244	0.0193371	0.0137254		0.0228357	0.0371469	0	0.00909812	0	0		0.0241847	0.00921438	0	0.0193133	0	0.0428342		0.0149814	0	0.00941131	0.0455636	0.0179548	0.0281117		0.0326566	0.00748092	0	0.0110752	0.0164009	0.0147386
ENSG00000016602	CLCA4	0.296902	0.726322	0.0189261	0.00807358	0.00326617	0		0.0073773	0.0227046	0.0195139	0.0311163	0.0151733	0.017671		0.0337258	0.0147157	0	0	0	0		0.00599674	0	0.00751725	0.006083	0	0		0	0	0	0	0	0
ENSG00000016864	GLT8D1	0.568318	0.864461	9.62794	9.54915	9.63115	8.89114		10.2225	9.62041	9.69433	9.3368	10.7683	8.12531		8.9717	9.13223	8.90321	8.50778	11.3331	10.4469		9.74881	10.1133	11.161	8.30981	9.28071	9.17325		8.59118	6.91116	7.31511	8.63828	10.8229	11.0682
ENSG00000017260	ATP2C1	0.00480265	0.580584	16.9078	16.9678	18.6428	14.9776		20.7878	18.6245	14.6354	15.2911	15.3183	16.7898		17.6699	21.4099	13.319	13.8843	18.1069	17.4166		19.1284	19.7787	14.987	19.1063	18.8394	20.0169		14.0835	15.4792	15.1561	14.7727	15.0729	15.3012
ENSG00000017373	SRCIN1	0.574731	0.866932	0.1568	0.228513	0.153131	0.18155		0.126233	0.155646	0.116033	0.167126	0.233713	0.142047		0.179509	0.0668649	0.249228	0.126963	0.521394	0.22712		0.225971	0.125497	0.107125	0.127078	0.185067	0.148047		0.0275846	0.51675	0.084597	0.101199	0.147632	0.211536
ENSG00000017427	IGF1	0.141375	0.726322	2.76607	3.64455	2.53197	1.9568		3.79611	1.20164	3.23172	1.6761	5.14532	1.54552		2.52238	3.63629	2.25881	2.56364	4.51573	6.37047		2.02139	2.27699	2.22579	3.34628	4.07091	1.25047		1.37422	1.95441	1.15957	2.50349	2.42337	2.32572
ENSG00000017483	SLC38A5	0.92124	0.984039	0.553832	0.568129	0.599456	0.637342		0.219345	0.542037	0.523067	0.58128	1.12066	0.336604		0.272546	0.716803	0.374992	0.55454	0.559869	0.930027		0.269426	0.950922	0.36935	0.373802	0.847835	0.785403		0.354212	0.68439	0.987626	0.669941	0.5998	0.528083
ENSG00000017621	MAGIX	0.483278	0.821656	0.867507	0.872399	0.916484	0.729749		0.672662	0.708264	1.68375	0.782614	0.921418	0.436334		1.47242	0.597609	0.811734	0.683447	0.723232	0.94595		0.652851	0.897902	1.29564	0.586893	0.927035	1.13858		0.774712	0.683657	0.680398	0.841379	0.573374	0.824976
ENSG00000017797	RALBP1	0.0178036	0.721687	7.37657	7.76942	8.27751	7.01164		8.09243	7.52453	6.74319	6.9675	7.03656	7.89519		7.33568	8.42979	6.81505	6.24805	9.86228	7.92566		8.32904	7.56331	7.04761	9.38159	8.47223	8.87129		6.67796	6.99032	7.33258	6.52493	7.83882	6.70522
ENSG00000018189	RUFY3	0.375669	0.750608	10.8888	11.763	11.9184	11.8289		10.4829	10.1481	12.4127	9.57074	12.0296	10.6886		11.0906	11.8286	10.9722	9.94543	13.5922	13.149		10.6795	13.1027	13.4324	11.6919	12.1255	10.4781		10.4854	9.61118	11.1297	11.7344	14.525	13.4875
ENSG00000018236	CNTN1	0.587208	0.872467	0.191571	0.183579	0.133585	0.0914709		0.219475	0.0867608	0.220851	0.233772	0.153465	0.235105		0.138675	0.296572	0.269546	0.0849134	0.271644	0.0401235		0.127134	0.0457831	0.268008	0.090666	0.0790203	0.190898		0.108387	0.0981696	0	0.104026	0.0883511	0.149892
ENSG00000018280	SLC11A1	0.133322	0.726322	0.659895	1.10303	0.542716	0.429185		0.267718	1.84187	0.52867	0.183068	0.454719	0.683324		3.76418	0.928039	0.108779	0.3507	0.969629	0.496872		0.598705	0.888226	0.501613	0.164216	0.422426	0.681108		0.487562	0.397165	0.796912	0.174598	0.413712	0.305163
ENSG00000018408	WWTR1	0.0118971	0.687194	8.38818	8.46044	9.25654	5.84189		8.32868	11.1285	6.58747	6.14441	9.95289	8.18711		7.87686	10.6961	7.03063	6.32074	9.1716	9.66672		8.39586	11.4576	7.68142	11.7355	8.41121	7.85764		4.29093	7.2849	5.34663	5.57036	6.46132	6.09721
ENSG00000018510	AGPS	0.3815	0.754368	7.38908	7.46381	7.47746	6.93346		7.2064	7.79168	7.87658	6.33053	8.2284	6.90087		7.39198	8.49741	7.16428	5.94593	7.68494	8.09831		6.87882	6.82234	6.94241	9.6111	6.29822	8.31189		6.72598	5.80786	5.96459	6.80675	8.57039	7.72517
ENSG00000018607	ZNF806	0.222961	0.726322	0.0168723	0.0186622	0.0135339	0.0020863		0.0282434	0.027673	0.0173918	0.0279256	0	0		0.0300821	0.0424566	0.0140187	0	0.0121437	0.0132719		0.0114265	0.0256698	0	0	0.0441068	0		0	0	0	0	0.0125178	0
ENSG00000018610	CXorf56	0.17367	0.726322	4.98452	4.54438	4.76582	4.83178		6.01878	4.42358	4.03321	4.32052	6.43965	4.67141		3.97503	5.36517	4.80772	3.60595	5.78875	3.72367		4.46656	5.16091	4.64583	4.97295	4.44522	4.90343		5.4965	5.63185	4.47901	4.59645	4.55041	4.23646
ENSG00000018625	ATP1A2	0.0544862	0.726322	37.6301	38.3894	46.0948	33.4857		52.5417	47.4599	20.9981	40.9958	28.5183	35.2669		44.8368	46.811	40.6498	25.5736	34.5816	37.8834		46.3766	52.0204	40.408	38.4452	47.5049	51.8137		24.762	51.5551	35.1787	38.8037	33.3223	17.2924
ENSG00000018699	TTC27	0.497425	0.829202	3.61957	3.90187	3.49826	3.54454		3.88201	2.89327	3.2051	3.48066	4.39828	3.8581		3.89342	4.27212	3.75933	3.62252	3.33866	4.52518		2.95996	3.10035	4.20734	3.83386	3.92443	2.96361		3.52949	3.41883	2.6558	4.29865	3.44289	3.92157
ENSG00000018869	ZNF582	0.708947	0.920839	0.694185	0.721122	0.633955	0.700797		0.593019	0.880082	0.713905	0.55385	0.733979	0.690276		0.663415	0.973898	0.609104	0.672471	0.711968	0.695874		0.609827	0.809729	0.572924	0.617946	0.605888	0.587417		0.834892	0.539861	0.724762	0.599161	0.611097	0.895012
ENSG00000019102	VSIG2	0.101911	0.726322	0.36468	0.495328	0.508311	0.484345		0.33966	0.114034	0.329184	0.438819	0.246912	0.719472		0.480739	0.400645	0.458777	0.328971	0.642685	0.660152		0.57841	0.51385	0.360272	0.536511	0.521227	0.539595		0.522635	0.43477	0.573934	0.30699	0.521119	0.546624
ENSG00000019144	PHLDB1	0.318221	0.726322	34.407	33.973	35.9063	32.0307		30.0634	33.8023	33.3471	38.3161	38.0588	32.8543		30.0594	32.0937	34.0174	29.5561	36.9294	41.1821		32.2593	44.9614	33.7297	38.6472	32.4739	33.3661		30.7538	40.0927	34.1836	28.9556	31.4747	26.7237
ENSG00000019169	MARCO	0.455604	0.804212	0.594592	0.836443	0.181644	0.115946		0.224778	0.81568	1.18986	0.058458	1.05504	0.223733		2.84256	0.195984	0.0323253	0.643663	0.559648	0.74448		0.0964198	0.289433	0.0584023	0.0974144	0.507593	0.0406029		0.156248	0.0939733	0.0616721	0.0210046	0.158194	0.204582
ENSG00000019186	CYP24A1	0.260429	0.726322	0.0155277	0.0019393	0.00224165	0		0.0179249	0.0176791	0.0575625	0	0	0		0.0116358	0	0	0	0	0		0	0	0	0	0	0.0134499		0	0	0	0	0	0
ENSG00000019485	PRDM11	0.313069	0.726322	4.25321	3.59437	3.7152	3.60991		3.53354	4.02545	4.97319	4.11372	4.83308	4.04026		3.82683	3.53735	4.0428	3.2071	3.70929	3.24287		3.356	3.88119	3.60277	4.05781	3.47089	3.92255		2.58345	5.16544	4.00306	3.35881	3.82469	2.724
ENSG00000019505	SYT13	0.304215	0.726322	0.430604	0.472665	0.340695	0.293775		0.0494438	0.718024	0.546419	0.773493	0.290893	0.205354		0.659803	0.131539	0.929935	0.413812	0.435631	0.265271		0.107632	0.18459	0.393221	0.219279	0.538899	0.600551		0.258696	0.0468645	0.0943056	0.428659	0.352824	0.581303
ENSG00000019549	SNAI2	0.416425	0.775804	1.51835	1.69067	1.57798	1.50147		1.62296	1.0126	1.31386	1.53292	2.11569	1.51209		1.42505	2.70623	1.80818	1.3758	1.44837	1.3804		1.72516	1.78691	1.64579	1.54472	1.73075	1.03455		1.12823	1.23482	1.20656	1.45831	1.75239	2.22854
ENSG00000019582	CD74	0.517443	0.838531	81.3608	79.4735	69.2691	75.1492		90.7734	75.9139	64.4785	88.6492	119.064	49.2856		99.2248	98.8495	78.8022	66.4252	78.6148	54.9246		61.8904	89.3377	69.6701	58.0521	97.3112	39.3533		57.8126	76.7586	88.6611	57.8953	88.3552	81.4126
ENSG00000019991	HGF	0.181749	0.726322	1.50286	1.72583	1.6851	1.49196		1.37049	1.77173	1.51433	1.13334	1.629	1.59824		1.37034	2.5485	1.4776	1.08419	1.65991	2.21445		1.41234	1.60942	1.74993	2.1238	1.54274	1.67239		1.78419	0.902558	1.12959	1.86667	1.59667	1.67211
ENSG00000019995	ZRANB1	0.938079	0.987099	8.30113	8.1467	8.41531	8.22188		7.56087	8.74221	8.24883	9.01232	7.65914	8.58341		8.23073	7.97084	8.09239	7.82842	9.31957	7.43825		9.11869	7.12991	8.28081	9.37975	8.26301	8.31971		8.41871	8.01057	7.79086	8.22312	9.19821	7.68979
ENSG00000020129	NCDN	0.00576322	0.597458	7.59946	7.53961	8.13126	6.63051		8.1083	7.57352	6.73477	7.56653	7.70261	7.91105		7.31598	7.84898	7.33983	5.98201	8.35227	8.39857		9.49091	9.78855	8.24031	7.55035	7.20367	6.51379		5.19588	8.41914	7.04476	6.28737	7.35019	5.48575
ENSG00000020181	GPR124	0.465511	0.81104	3.99938	4.64257	3.85575	4.12302		3.73976	3.48742	3.65614	4.49899	4.76357	3.85039		4.61099	4.81091	4.51324	3.21401	5.31134	5.3949		3.73035	4.26726	3.80243	2.85067	4.46098	4.02279		3.6549	4.83347	3.46516	3.94069	4.56411	4.27981
ENSG00000020219	CCT8L1	0.297424	0.726322	0.0128415	0.0215519	0.0121034	0.00434843		0.0314571	0	0	0.0311319	0.0144599	0		0	0.031562	0	0.0533776	0	0.0443718		0	0.0285709	0.0322043	0	0	0.0118451		0	0	0	0.0121846	0.013906	0
ENSG00000020256	ZFP64	0.184813	0.726322	1.38653	1.60455	1.60293	1.59402		1.22078	1.22903	1.32734	1.70501	1.45734	1.37966		1.65314	1.52005	1.98363	1.4385	1.59794	1.43401		1.65218	1.76233	2.07025	1.50299	1.24112	1.38871		1.22705	1.90309	1.5217	1.54389	1.96708	1.40131
ENSG00000020426	MNAT1	0.818862	0.956998	17.6467	17.6396	15.0683	14.5417		20.0134	18.4134	16.9496	14.5503	22.0428	13.9106		21.0196	14.3205	17.6639	18.4877	17.7729	16.5731		13.7364	15.4696	19.8664	16.4324	13.1494	11.7553		15.8672	11.0987	13.7711	13.9608	16.2557	16.2964
ENSG00000020577	SAMD4A	0.507243	0.833889	47.9192	1.66667e+08	5e+08	3.33333e+08		63.4494	48.6112	37.4059	41.5617	49.0841	47.4027		999999999	45.0877	42.6038	41.6523	48.1977	45.2329		999999999	43.538	40.4954	999999999	999999999	59.4962		999999999	999999999	42.2085	45.0323	38.0449	42.0176
ENSG00000020633	RUNX3	0.393823	0.762189	0.147118	0.229529	0.139691	0.286293		0.112778	0.142012	0.118292	0.132161	0.241276	0.136186		0.250306	0.452943	0.168284	0.194817	0.197059	0.113766		0.137222	0.250957	0.0741454	0.0651326	0.199147	0.11154		0.231264	0.271476	0.318632	0.112919	0.411638	0.371829
ENSG00000020922	MRE11A	0.804814	0.951833	2.93254	3.09669	2.87163	3.11431		2.64065	2.58447	3.12735	2.90697	3.68329	2.65252		2.77768	3.08562	3.23348	3.25745	3.35259	2.87334		3.14648	2.76227	3.71304	2.55484	2.67024	2.38291		2.88688	2.25937	3.70976	3.36457	3.03074	3.43454
ENSG00000021300	PLEKHB1	0.307452	0.726322	2.50758	2.35968	2.29589	1.6137		3.43718	3.01083	1.41364	2.21639	2.88723	2.08019		3.1526	2.24757	1.61322	1.78823	2.64999	2.70646		3.2488	2.55279	1.62313	1.3893	3.24706	1.71428		0.502987	4.37191	0.85938	0.868075	1.14163	1.93824
ENSG00000021355	SERPINB1	0.956381	0.990624	5.38456	5.37379	5.11149	5.06638		4.50652	5.38107	7.01967	4.1131	6.67715	4.60985		5.66065	5.50007	5.4145	5.56047	5.76524	4.34179		3.06086	6.12274	4.6751	5.08913	6.05237	5.66872		5.17966	4.5934	4.96902	4.10351	6.04862	5.50405
ENSG00000021461	CYP3A43	0.21759	0.726322	0.0280002	0.0541624	0.0164856	0.131299		0.0223597	0	0.0584383	0.0658697	0	0.0213336		0	0	0.0455259	0.225995	0.0281372	0.0253163		0.0109049	0.0263167	0.0413207	0	0	0.0203712		0	0.370981	0.20837	0	0.0659623	0.142483
ENSG00000021488	SLC7A9	0.00226567	0.551633	0.0125542	0.0404143	0.0224485	0.0133336		0.0282432	0	0	0	0.0135669	0.0335151		0.0451229	0.0566085	0.0140186	0.0239457	0.0364309	0.066359		0.0228528	0.0128348	0.0433316	0.0115652	0.0441065	0		0.0241679	0.022739	0	0.0218842	0	0.0112107
ENSG00000021574	SPAST	0.308969	0.726322	1.84054	1.72178	1.68451	1.72556		1.73995	1.75672	1.96162	1.81791	1.95574	1.81132		1.39856	1.92976	1.68678	1.68357	1.9595	1.6725		1.56434	1.57152	1.74707	1.99194	1.61144	1.62073		1.94516	1.26179	1.81033	1.4963	1.84657	1.99319
ENSG00000021645	NRXN3	0.228594	0.726322	0.945132	0.80101	0.622965	0.807845		2.22244	1.23188	0.450707	0.954339	0.395805	0.415619		0.710748	1.71228	0.811138	0.44066	0.575479	0.555755		0.623352	0.454153	0.849588	0.332983	1.03855	0.439162		0.549859	1.83766	0.370804	0.91045	0.539231	0.639068
ENSG00000021762	OSBPL5	0.0997611	0.726322	5.77747	6.19906	6.1715	7.48356		4.63899	5.69051	6.70725	6.24108	6.02822	5.35876		5.72799	5.37196	5.82908	5.79708	7.61214	6.8561		7.58603	7.7562	5.28177	4.72912	6.03709	5.6388		6.04417	8.79695	8.98532	6.24824	6.85502	7.97167
ENSG00000021776	AQR	0.557195	0.859107	3.64473	3.4804	3.50548	3.45943		3.52507	3.81302	3.36339	3.32159	4.0072	3.83814		3.50795	3.93826	3.07345	2.94452	3.71673	3.70146		3.30642	3.47768	3.6214	3.79581	3.53245	3.29914		3.48297	2.64902	3.39085	3.57715	3.66026	3.99632
ENSG00000021826	CPS1	0.268001	0.726322	1.02061	1.17482	1.05422	0.843081		1.03755	1.03162	1.17656	0.993938	0.822646	1.06132		1.12713	1.21935	1.40921	0.726529	0.887816	1.67886		1.1203	0.745532	1.49069	1.02277	1.251	0.695058		0.921456	0.616745	0.565454	0.604766	1.89551	0.454552
ENSG00000021852	C8B	0.236205	0.726322	0.00198955	0.0039972	0.00617425	0		0	0	0	0.0119373	0	0		0	0	0.0239832	0	0	0		0	0	0.0370455	0	0	0		0	0	0	0	0	0
ENSG00000022267	FHL1	0.0279753	0.726322	367.423	359.484	369.84	186.961		548.14	464.762	154.962	242.36	382.483	411.828		395.226	400.539	313.681	231.64	393.052	422.765		399.742	376.373	156.69	485.465	351.316	449.454		74.8227	303.951	217.112	173.823	173.227	178.828
ENSG00000022277	C20orf43	0.625467	0.888282	19.7818	19.6417	19.9209	19.2545		19.8838	19.956	18.5958	16.7323	24.0888	19.4343		18.0265	19.3482	20.3047	17.7228	22.4222	20.0259		19.8797	19.687	19.8379	19.9802	18.451	21.6895		19.918	18.8807	18.1341	18.213	19.5785	20.8029
ENSG00000022355	GABRA1	0.398171	0.765213	0.00588728	0.0186763	0.0015103	0.00158749		0.005735	0	0.0069844	0.0226043	0	0		0	0.017288	0.00567958	0.0890904	0	0		0.00466699	0	0	0	0	0.00439482		0.00492462	0	0	0	0	0.00460031
ENSG00000022556	NLRP2	0.436374	0.790963	0.0996384	0.0566858	0.180639	0.0858022		0.0649792	0.0850614	0.335145	0.0139627	0.0718434	0.0268388		0.0149564	0.041508	0.0388238	0.115871	0.122485	0.00647086		0.00561155	0.0254284	0.135028	0.539469	0.267974	0.110322		0.0413948	0.0674555	0	0.0827137	0.269385	0.0538644
ENSG00000022567	SLC45A4	0.802374	0.951154	4.6687	4.99924	4.38015	4.85464		3.47839	6.09394	4.20184	5.32759	3.96995	4.94048		4.62544	4.5799	5.68797	5.59966	5.10549	4.39698		4.0173	4.34982	4.70606	4.93217	3.45337	4.82219		4.71842	5.86918	4.20019	5.593	4.935	3.81205
ENSG00000022840	RNF10	0.873847	0.972783	41.3118	39.8659	45.2837	44.7345		35.8546	41.9645	41.8907	41.8242	45.4034	40.9335		40.7228	38.566	41.9539	38.805	38.8976	40.2502		44.4456	56.6021	37.3112	43.4589	44.8511	45.0335		33.9235	66.8958	44.8978	41.9522	44.552	36.186
ENSG00000022976	ZNF839	0.70119	0.918031	2.14699	2.33912	2.40126	2.66504		2.18764	1.91615	2.16243	2.09797	2.33946	2.1783		2.41031	2.29092	2.47867	2.30618	2.39411	2.15451		2.43472	2.536	2.4226	2.4123	2.38505	2.2169		2.48934	3.48349	2.58693	2.41598	2.48857	2.52592
ENSG00000023041	ZDHHC6	0.50458	0.832953	4.25573	4.2712	4.40554	4.61273		4.3696	4.53283	3.94117	3.96872	4.87039	3.85166		4.4121	4.60596	4.22983	4.51397	4.11955	3.74579		3.50085	4.77142	4.50498	4.95664	4.42104	4.27831		5.3807	3.32979	4.95153	4.65437	4.61651	4.74351
ENSG00000023171	GRAMD1B	0.380932	0.753728	5.08578	4.30404	5.04188	5.02391		3.43242	7.45917	4.94367	3.95207	5.38183	5.34555		3.41304	3.40065	4.181	4.53422	4.80729	5.48803		5.54857	6.66485	5.46902	4.81653	3.33548	4.41683		3.804	6.72757	5.05005	4.39878	5.91225	4.25083
ENSG00000023191	RNH1	0.227516	0.726322	28.2962	28.6751	30.1715	26.4068		26.7343	30.0368	29.5565	20.2642	36.4358	26.7493		32.1735	28.3311	21.0282	26.5616	31.5345	32.4219		34.7896	37.4301	28.6474	21.0974	27.4618	31.603		23.3213	36.96	23.9398	22.3269	26.2181	25.6745
ENSG00000023228	NDUFS1	0.874704	0.973088	1.66667e+08	1.66667e+08	123.971	1.66667e+08		129.418	115.837	122.111	94.899	999999999	128.061		999999999	123.611	116.914	113.243	120.334	126.693		145.265	120.298	112.226	128.213	117.854	119.969		114.671	117.034	125.665	122.917	999999999	133.952
ENSG00000023287	RB1CC1	0.756969	0.936513	14.5122	13.3189	14.7792	13.2988		15.5637	14.6407	13.942	15.2177	13.0065	14.7027		13.7774	14.7878	11.6669	13.0579	13.1921	13.4312		15.4722	14.3736	13.5514	16.0533	13.561	15.6638		10.8641	14.26	13.7213	12.9656	13.9835	13.9981
ENSG00000023318	ERP44	0.165315	0.726322	3.27348	3.23988	3.44924	3.1158		3.0172	3.37244	3.34455	2.78941	3.69348	3.42379		3.02619	3.04172	3.15265	2.96045	3.47833	3.77993		3.3083	3.56396	3.1817	4.01002	3.10242	3.52903		2.9733	2.90629	2.96847	2.95045	3.45328	3.44303
ENSG00000023330	ALAS1	0.825576	0.958753	31.5331	29.0614	31.6677	29.9663		31.1282	36.3414	26.7801	28.7971	33.8722	32.2798		25.1762	28.9123	36.7865	25.4517	28.7758	29.2657		38.4633	34.0496	25.6392	33.4081	26.3195	32.1265		26.283	33.1153	27.5678	26.953	31.6755	34.2031
ENSG00000023445	BIRC3	0.396798	0.764627	1.2605	1.17615	0.855071	0.950734		0.888982	1.21454	1.35178	1.44533	1.47449	1.1879		1.38685	1.50375	1.12975	0.714866	1.08973	1.23194		1.18324	0.703879	0.89741	1.01587	0.880718	0.449312		0.686895	1.00551	0.968234	0.731402	1.26466	1.0477
ENSG00000023516	AKAP11	0.175948	0.726322	5.91578	5.73168	6.24106	5.37908		4.89179	6.302	5.91348	6.57848	5.62563	6.18327		5.39571	5.79587	4.9688	5.33203	6.12197	6.77569		7.60898	6.67674	5.57259	6.64107	5.69379	5.25316		4.03346	6.06017	5.75985	4.4843	6.39402	5.54266
ENSG00000023572	GLRX2	0.519161	0.83952	6.68316	6.51647	5.93225	6.38551		6.94331	8.11956	7.22363	5.59002	7.01732	5.20509		6.41734	6.62739	8.3295	5.94957	6.07214	5.70288		4.9086	4.95451	5.4072	8.80342	4.80837	6.71138		7.31278	5.14994	5.1945	5.74303	6.95154	7.96127
ENSG00000023608	SNAPC1	0.0294607	0.726322	2.34027	2.39373	2.29085	2.82336		1.89903	1.91688	2.96447	2.33603	2.59647	2.32873		1.94914	2.13105	2.40209	2.68011	2.89775	2.30224		1.78168	2.58653	2.36112	2.17728	2.85627	1.98222		3.03938	2.0682	2.89075	2.32025	2.95004	3.67153
ENSG00000023697	DERA	0.559665	0.860313	6.3061	6.43026	6.30912	5.97665		7.63538	6.66322	6.13222	5.58882	6.32177	5.49522		5.17014	6.41155	6.55076	6.50445	6.82534	7.11934		6.32115	6.19049	7.34025	7.30037	5.42926	5.27322		5.78424	4.69891	4.19262	7.48815	6.5836	7.11239
ENSG00000023734	STRAP	0.182444	0.726322	23.7454	22.0201	25.6556	21.3304		26.435	25.0088	22.6035	20.2667	28.1791	19.9792		21.292	25.5356	22.2904	21.4781	20.6343	20.89		27.9678	24.8578	22.2494	28.6521	23.9018	26.3046		19.3568	22.312	19.9227	20.1681	22.1575	24.0651
ENSG00000023839	ABCC2	0.135903	0.726322	0.086452	0.0880089	0.0729446	0.142848		0.034772	0.143535	0.0749967	0.0341953	0.0743539	0.156859		0.0671336	0.0735305	0.0769116	0.0597195	0.128467	0.122291		0.0509284	0.0604505	0.0663383	0.0120525	0.113555	0.134343		0.10009	0.0883247	0.111811	0.0847302	0.227157	0.244973
ENSG00000023892	DEF6	0.538303	0.849021	0.689851	0.710097	0.651933	0.775994		0.715443	0.648499	0.420527	0.544318	1.3622	0.44812		0.812908	0.790947	0.615096	0.526168	0.747534	0.767927		0.458973	0.764473	0.459569	0.446021	1.12429	0.658272		1.0355	0.709213	0.637416	0.512698	0.786414	0.974723
ENSG00000023902	PLEKHO1	0.426136	0.783002	11.6706	11.0318	12.1405	9.52805		20.3667	8.81098	7.36747	11.5649	12.3753	9.53826		12.0085	13.714	9.404	8.2402	9.7699	13.0541		10.0343	11.8928	9.72542	14.7262	10.4852	15.9791		5.86346	11.631	11.9241	9.54661	9.69411	8.50901
ENSG00000023909	GCLM	0.421333	0.779434	2.77262	2.261	2.69128	2.52559		3.25096	4.107	2.0632	2.06257	3.19216	1.95985		2.27629	2.63864	1.93366	2.35487	2.26707	2.09547		2.00126	3.10168	2.80324	2.42388	3.49865	2.31898		2.32443	1.95998	2.2067	2.56549	3.30625	2.7907
ENSG00000024048	UBR2	0.413814	0.774445	9.64577	9.19074	9.92535	9.89757		9.3614	9.62001	10.5136	9.06762	9.10588	10.2061		9.2551	9.2479	8.44565	8.60165	10.2602	9.33391		10.3805	9.96189	9.93228	10.0307	9.27802	9.96868		9.85014	9.69828	10.0913	9.12739	10.1871	10.4312
ENSG00000024422	EHD2	0.518296	0.838826	8.93935	8.86184	10.5168	9.0399		5.90209	7.97935	10.4729	11.4069	10.5938	7.28108		6.26167	6.65158	11.6468	9.3696	8.2132	11.0282		9.24008	19.2628	8.00561	6.91797	9.34595	10.3284		6.53937	11.5946	10.5057	5.64674	11.0771	8.87591
ENSG00000024526	DEPDC1	0.0549631	0.726322	0.0712311	0.114598	0.242859	0.0258936		0.0365084	0.0745869	0.0901598	0.0348851	0.129136	0.0621105		0.0191642	0.0443933	0.0435769	0.0492978	0.0126201	0.518533		0.134416	0.400811	0.201048	0.610446	0.0599065	0.0505236		0.0133963	0	0.0171928	0.0134327	0.0665696	0.04477
ENSG00000024862	CCDC28A	0.923486	0.984484	4.27394	4.3076	4.50296	4.57428		4.40182	3.90783	4.29498	3.70726	4.5831	4.74863		3.19273	4.32759	4.01452	3.48613	5.94567	4.87893		5.17732	4.55503	4.19005	4.56056	4.48051	4.05427		4.89656	4.52001	4.68861	4.44529	4.32932	4.56589
ENSG00000025039	RRAGD	0.853597	0.967395	23.3639	21.8307	25.2112	23.2537		27.0632	22.2424	21.5868	23.5508	21.9685	23.772		23.5752	22.6198	24.3393	19.0676	21.6663	19.7159		22.3634	20.1494	24.6838	27.1483	25.3903	31.5321		21.425	18.4638	20.3863	25.2483	24.4235	29.5751
ENSG00000025156	HSF2	0.908051	0.981421	5.81649	5.79313	5.68851	5.57747		5.04132	6.81071	5.76883	5.8058	5.62277	5.84954		7.06747	5.65612	5.43933	5.02548	7.158	4.41239		5.59109	4.49051	7.19029	6.19896	5.62508	5.03512		5.43701	5.29692	6.66327	4.79278	6.13697	5.13787
ENSG00000025293	PHF20	0.517895	0.838826	6.71305	6.84932	6.97347	6.61949		5.43764	7.79942	6.17793	7.11301	8.05917	5.6911		8.18743	7.15464	7.37937	5.22355	6.22258	6.92837		6.1117	8.05344	6.81979	6.84051	7.22264	6.79275		6.3332	7.10125	7.33339	6.7014	7.44286	4.80481
ENSG00000025423	HSD17B6	0.984068	0.996889	0.073225	0.0598282	0.0413976	0.0267052		0.258166	0	0.0208988	0.0167442	0.0162061	0.127335		0	0.0339722	0	0	0.261349	0.0636483		0.0411505	0.0616041	0.0351192	0.0444204	0.0263243	0.0397669		0.0474353	0.0691699	0	0.0436258	0	0
ENSG00000025434	NR1H3	0.448542	0.799922	4.01193	3.66973	3.78669	3.92101		2.76684	4.08824	5.12611	4.30673	4.09984	3.68383		4.65083	3.61983	3.0776	4.32104	3.33548	3.01359		3.5039	4.51458	4.82139	2.96704	3.56728	3.34596		4.82317	4.66226	3.28914	3.59366	3.90972	3.24809
ENSG00000025708	TYMP	0.411674	0.772636	4.64707	4.58175	4.4625	4.84674		3.77311	4.85831	4.78075	5.19124	5.98475	3.29427		4.75593	2.8187	5.74076	4.48568	5.33782	4.35159		3.34634	4.7478	6.09152	3.10919	5.00495	4.47522		4.7191	4.66181	4.71935	4.98191	4.9256	5.07267
ENSG00000025770	NCAPH2	0.401759	0.766712	8.43943	8.57413	7.55673	8.40077		8.27506	8.5462	9.03293	8.88598	8.35676	7.53963		8.22198	8.91475	8.4093	8.16998	7.65129	10.0775		6.89387	8.59575	9.17727	5.60601	7.3467	7.72077		9.97032	9.35019	7.06019	9.38875	7.05248	7.58271
ENSG00000025772	TOMM34	0.0593259	0.726322	2.2801	2.44803	2.34972	1.99872		2.11066	2.00698	2.34283	2.01372	2.66117	2.54527		2.67477	2.69657	2.73279	1.83852	2.3825	2.36302		2.19354	2.60364	2.21708	2.59369	2.22124	2.26913		1.73626	1.47355	2.26534	2.01463	2.34777	2.15475
ENSG00000025796	SEC63	0.858216	0.968258	6.4465	6.82182	7.37145	7.67019		5.57032	6.3434	7.14146	6.19841	6.87622	6.54919		7.77431	6.20735	7.07865	6.56562	7.32608	5.97892		8.02028	7.68506	5.5154	8.5142	7.41435	7.07943		6.71581	9.08296	8.25862	5.82188	7.97948	8.16238
ENSG00000025800	KPNA6	0.004766	0.580584	13.1141	13.1091	14.2621	11.6756		11.3534	14.6358	12.4833	13.0445	14.0622	13.1051		13.3457	14.0426	13.0238	12.334	13.6438	12.2649		14.5542	15.3394	12.1721	15.5475	13.2818	14.6773		10.5733	13.1867	11.8039	10.4455	13.2866	10.7579
ENSG00000026025	VIM	0.209096	0.726322	102.714	120.868	92.8056	82.8475		90.9443	86.6683	108.713	86.5866	155.061	88.3093		95.7602	129.21	92.9982	67.6858	162.813	176.741		88.1829	141.404	94.2078	64.3162	95.7568	72.9659		66.6957	85.1257	84.3708	71.115	91.3916	98.3862
ENSG00000026036	RTEL1	0.928788	0.985822	1.24074	1.33629	1.35147	1.46656		1.10831	1.26221	1.36323	1.4488	0.968177	1.29371		1.1786	0.936117	1.33385	1.68674	1.22477	1.65765		1.37943	1.80943	1.54776	0.830552	1.30099	1.24063		1.3875	2.06774	1.47833	1.19467	1.46851	1.20262
ENSG00000026103	FAS	0.133409	0.726322	2.13669	2.12313	1.85623	2.27434		1.41014	2.81539	2.08107	2.17531	2.01983	2.31838		2.79125	1.98552	1.76441	1.38325	2.2961	2.51825		1.94006	2.15819	1.92717	1.40022	2.19929	1.51247		2.26649	1.60083	3.0902	2.28804	1.93836	2.46211
ENSG00000026297	RNASET2	0.99196	0.998518	3.75497	3.95214	3.91602	4.11851		2.76629	3.47324	3.77795	3.78312	4.76598	3.96322		4.14987	3.83653	4.08769	2.75161	5.60772	3.27943		3.81945	4.37886	5.08985	2.94986	4.12365	3.13443		3.31526	3.84255	4.91606	3.93779	4.64109	4.05833
ENSG00000026508	CD44	0.432046	0.788043	6.94254	6.76376	6.17139	4.60832		3.9753	3.92959	8.57681	4.22572	15.0192	5.92861		3.27215	6.85295	5.65842	4.03765	10.7952	9.96618		7.5397	8.87617	4.84795	5.1435	6.28684	4.33416		3.75119	3.96772	4.51372	3.31015	5.92104	6.18609
ENSG00000026559	KCNG1	0.204642	0.726322	0.0684661	0.0622957	0.07847	0.0329072		0.0472131	0.054011	0.107743	0.0189181	0.112302	0.0706093		0.0431829	0.049986	0.0481887	0.109609	0.0194467	0.103361		0.0724342	0.0642878	0.127551	0.0241441	0.135812	0.0465911		0.0234369	0.0453279	0.0491303	0.0427902	0.0367533	4.30269e-06
ENSG00000026652	AGPAT4	0.365115	0.743925	1.72531	1.63053	1.86701	1.52591		1.32291	1.38785	1.66252	1.83955	1.90191	2.23713		1.62374	1.67307	1.4021	1.38497	1.9924	1.70691		2.11909	2.80051	2.05291	1.28376	1.32845	1.61736		1.54136	1.37769	1.98079	1.26395	1.23211	1.75954
ENSG00000026751	SLAMF7	0.380749	0.753728	0.221841	0.272903	0.264094	0.396761		0.226268	0.175303	0.202195	0.142261	0.404102	0.180918		0.127311	0.254638	0.320246	0.357615	0.251748	0.325862		0.261418	0.443959	0.240959	0.306184	0.194558	0.137484		0.250564	0.447731	0.411503	0.151194	0.553931	0.565644
ENSG00000026950	BTN3A1	0.0870459	0.726322	5.52935	6.53529	5.48018	7.94432		6.28503	5.34442	4.91453	5.46987	6.55925	4.60301		8.45461	5.58852	6.10262	6.947	6.97194	5.14708		4.44845	4.72604	6.36279	5.79488	6.59913	4.94982		6.43052	7.30322	9.26583	7.45502	9.01736	8.19398
ENSG00000027001	MIPEP	0.403068	0.767846	7.63141	7.20685	5.43433	5.86104		10.3034	5.42161	5.29169	7.93643	9.52307	7.31225		8.87464	8.98875	7.32016	5.17176	6.94057	5.94519		5.44787	6.13764	5.5957	4.911	4.38607	6.12771		5.21837	7.32902	5.93999	4.86652	6.22682	5.58554
ENSG00000027075	PRKCH	0.499103	0.830288	10.6936	11.7388	10.468	10.8443		11.4869	9.51112	8.10026	9.386	14.4762	11.2009		11.0698	13.4171	11.0968	9.95927	12.6267	12.2631		10.9916	12.9979	9.54376	8.60115	9.79639	10.8775		9.08007	12.3003	11.9577	9.20919	11.8829	10.6359
ENSG00000027644	INSRR	0.466971	0.811979	0.0459605	0.05505	0.0457413	0.0454147		0.0272013	0.0662502	0.0771713	0.0490469	0.0306558	0.0254377		0.0383085	0.0225625	0.067323	0.103404	0.0392356	0.0594666		0.0664615	0.033103	0.0322856	0.0374895	0.0250343	0.0800738		0.0467387	0.0888209	0.0259446	0.0527328	0.0363989	0.0218523
ENSG00000027697	IFNGR1	0.767092	0.940503	22.4726	22.7231	20.0862	19.8873		18.9746	22.8795	25.0232	19.9067	28.3531	19.6983		24.429	23.022	22.4222	20.5433	26.6158	19.3062		18.8165	18.0304	19.339	21.9086	23.4638	18.9592		18.2979	15.1764	18.6823	19.4571	23.7264	23.9834
ENSG00000027847	B4GALT7	0.794519	0.948408	3.45214	3.15195	3.3833	2.98903		3.76072	3.93285	2.77037	3.24025	3.47563	3.533		2.74138	3.81605	2.85436	2.70336	3.16558	3.63095		2.81928	3.97035	4.14414	3.02203	2.85468	3.48931		2.85201	3.17994	2.90082	2.85143	2.92029	3.22969
ENSG00000027869	SH2D2A	0.967148	0.99335	0.194949	0.179963	0.162185	0.144374		0.298213	0.214563	0.176828	0.124138	0.280826	0.0751257		0.0973697	0.314911	0.19998	0.200493	0.117837	0.149186		0.135402	0.154624	0.0982583	0.112092	0.226294	0.246441		0.0729962	0.299078	0	0.152815	0.140264	0.201088
ENSG00000028116	VRK2	0.0257554	0.726322	7.13321	6.72506	6.5758	7.35257		6.75445	7.46509	7.86134	7.6551	7.4356	5.62766		8.06903	6.79154	5.76947	7.04255	7.0625	5.61525		6.49438	5.6981	7.37148	6.54654	6.71147	6.6328		6.96844	8.04907	6.49779	7.04527	7.44202	8.11286
ENSG00000028137	TNFRSF1B	0.702553	0.918239	2.98377	3.11537	3.00008	3.26225		3.00546	3.16627	2.70542	2.88075	3.24973	2.89498		3.13795	3.1403	3.13358	3.06404	3.40463	2.8117		2.95255	3.9903	3.18689	2.1793	2.69048	3.00098		3.32524	3.46576	3.30637	2.53178	3.50583	3.43849
ENSG00000028203	VEZT	0.0664064	0.726322	17.4851	17.6456	18.3065	16.7505		17.8416	18.4281	16.4476	16.2792	17.1334	18.7809		16.6367	16.1649	16.8563	18.1664	19.185	18.8646		17.1787	17.9517	17.5487	21.1654	17.9406	18.0537		17.6997	14.0362	16.0852	17.5304	18.6025	16.5489
ENSG00000028277	POU2F2	0.407269	0.770555	0.243661	0.180291	0.196988	0.259366		0.197432	0.124327	0.0970334	0.156597	0.64482	0.241758		0.152502	0.237723	0.203571	0.279629	0.164885	0.0434372		0.427153	0.317455	0.106804	0.0917954	0.146037	0.0926817		0.207623	0.265748	0.108037	0.180413	0.114829	0.679549
ENSG00000028310	BRD9	0.501054	0.831061	6.94564	6.98618	6.80766	6.45998		6.01486	6.31162	7.45719	6.85078	8.09448	6.94488		7.4147	6.17545	7.4596	6.36389	8.29692	6.20655		6.51128	8.79852	6.99823	5.53411	6.51943	6.48437		5.83167	7.59822	7.04512	5.74387	6.1283	6.41271
ENSG00000028528	SNX1	0.0059329	0.606316	6.43184	6.63607	6.64843	6.22392		6.16473	6.37405	6.27457	6.94273	7.02008	5.81485		6.47207	6.62416	6.87558	6.28131	7.464	6.0993		6.93361	7.04439	6.11334	6.67894	6.94259	6.17771		6.08213	6.66188	6.51206	5.84939	6.44286	5.79519
ENSG00000028839	TBPL1	0.624342	0.887759	3.73569	3.33781	3.24613	2.9727		4.26794	4.1104	3.13105	3.30783	4.31356	3.28336		3.49607	3.57691	2.62666	2.47005	4.49831	3.35887		2.92312	2.55984	3.05995	3.76808	4.13441	3.03137		3.03294	2.53879	1.92534	2.19973	3.6577	4.48173
ENSG00000029153	ARNTL2	0.0933965	0.726322	0.603405	0.584663	0.844251	0.375092		0.78268	0.672762	0.252655	0.13719	1.39087	0.384271		0.394405	0.754239	0.214072	0.314965	0.783018	1.04728		1.06101	1.2335	0.396267	1.02402	0.541528	0.80918		0.287118	0.366467	0.231269	0.606997	0.438213	0.320489
ENSG00000029363	BCLAF1	0.741684	0.931376	17.4485	16.615	17.7085	17.295		18.6932	18.0318	15.3819	16.1725	19.0849	17.3267		15.5559	15.7446	14.615	14.2263	20.1782	19.3698		18.7252	16.4796	17.6609	17.7905	15.888	19.7068		16.3339	16.7751	18.11	16.8844	16.9272	18.7393
ENSG00000029364	SLC39A9	0.0563929	0.726322	6.3637	6.64181	6.77019	6.12739		6.07279	6.07902	6.12713	5.5489	8.55573	5.79864		5.87477	7.06492	5.82064	5.61224	8.3421	7.1362		6.44909	6.88408	7.4362	6.94659	6.58485	6.32031		6.31567	5.18267	6.0276	5.78645	6.63339	6.81854
ENSG00000029534	ANK1	0.00319363	0.570239	32.8137	32.4277	23.8605	32.4803		34.446	23.9353	25.0125	60.7468	32.0764	20.6655		28.9096	31.4275	62.7192	23.8883	29.0016	18.6198		28.8066	14.5008	16.3142	23.7488	29.8513	29.9413		30.2385	40.4421	27.7305	26.8005	29.7445	39.9256
ENSG00000029559	IBSP	0.905976	0.98115	0	0	0.0127277	0.0138055		0	0	0	0	0	0		0	0	0	0	0	0		0	0	0.0548363	0.0215296	0	0		0	0	0	0.0412098	0	0.0416231
ENSG00000029639	TFB1M	0.729139	0.927103	5.70984	5.96638	5.68393	6.0899		4.33934	6.02845	6.34272	5.49647	6.35341	5.69868		6.57386	5.11711	5.45651	6.5084	6.36217	5.7802		4.84035	4.86576	5.48233	6.24295	6.92201	5.75017		6.31561	3.29641	5.61112	6.17889	7.36844	7.76895
ENSG00000029725	RABEP1	0.0882393	0.726322	13.4113	12.3186	14.8448	11.8803		14.3194	16.3416	12.4127	13.0402	10.6882	13.6654		13.2413	13.0128	10.0588	12.3036	11.9135	13.3819		15.0758	15.7581	13.1204	15.381	14.3342	15.3995		9.56867	12.2641	12.8126	11.9198	11.648	13.0687
ENSG00000029993	HMGB3	0.0297463	0.726322	1.85681	1.88856	2.61786	1.41462		2.30315	1.72893	1.71498	1.21837	3.03419	1.14124		1.71049	1.8392	1.39008	2.60208	2.38585	1.40364		3.69024	2.52539	2.30219	3.01973	2.41429	1.75534		1.41102	0.920398	1.01869	1.4674	1.13954	2.53066
ENSG00000030066	NUP160	0.673857	0.908179	6.72919	6.66381	7.01411	7.25186		5.70105	6.02311	7.18305	8.28107	6.99619	6.19064		5.05574	6.9836	7.53805	6.85726	7.65959	5.88861		7.05025	7.66511	7.85971	6.59872	6.6731	6.23777		8.62125	6.57109	6.92353	6.5302	8.33504	6.53004
ENSG00000030110	BAK1	0.730199	0.927441	2.42624	2.46137	2.45987	2.58409		2.42083	2.73879	2.23864	2.15205	2.62726	2.37984		2.09663	2.60642	2.41226	2.08953	2.69747	2.86594		2.6779	2.68367	2.48387	2.18589	2.28188	2.446		2.48796	2.57723	2.376	2.17931	2.97244	2.9116
ENSG00000030304	MUSK	0.30064	0.726322	1.09535	0.952507	0.968887	1.0814		1.06534	1.61489	1.20838	0.901081	0.848133	0.934257		0.826593	0.701471	0.742101	1.07551	1.15588	1.21349		0.88163	1.36122	0.764299	1.00713	0.919431	0.87961		1.22086	0.945116	0.863071	1.46366	0.96847	1.02725
ENSG00000030419	IKZF2	0.198502	0.726322	2.95066	3.1224	2.88099	2.57638		2.77714	2.55156	3.11909	2.8409	2.78323	3.63206		3.05903	2.53246	3.54593	2.7637	3.3439	3.4894		3.18826	2.14617	3.15143	3.37285	2.76966	2.65759		2.5818	2.29677	2.65224	1.74753	3.48984	2.69008
ENSG00000030582	GRN	0.0115309	0.684401	20.3307	21.5894	23.7285	17.8705		18.9151	21.1032	18.9383	22.3825	22.566	18.079		22.8563	19.5569	23.1206	17.2479	21.7591	24.9959		21.1902	28.6272	21.9132	20.6498	28.3001	21.6904		14.6483	19.1404	15.8386	16.2043	21.4047	19.9866
ENSG00000031003	FAM13B	0.374358	0.749883	12.9251	13.0075	12.3675	11.5972		15.3837	16.8071	10.4586	10.0118	12.1969	12.6923		14.6272	15.6559	9.23347	10.2323	13.7826	14.5134		13.0145	14.8624	8.88131	13.17	12.6416	11.635		11.4072	11.7047	11.5288	10.7168	12.3148	11.9109
ENSG00000031081	ARHGAP31	0.581807	0.870026	11.3169	11.7137	11.1153	10.7991		9.31553	11.1568	13.4889	10.879	14.2009	8.86011		12.0839	11.8156	12.6462	10.786	11.9381	11.0125		11.4754	12.581	12.5338	7.49077	11.4396	11.171		10.3211	11.4973	11.4117	9.45757	10.6171	11.49
ENSG00000031544	NR2E3	0.609158	0.881378	0.0767691	0.0540097	0.0598864	0.0516569		0.0592529	0.0594798	0.103481	0.121383	0.06902	0.0479979		0.104395	0.0123993	0.0482276	0.07093	0.0207169	0.0673893		0.0595324	0.090156	0.0856526	0.0101646	0.0762707	0.0375421		0.0933325	0.0760773	0.022169	0.0466213	0.0433023	0.0284389
ENSG00000031691	CENPQ	0.414909	0.775166	1.36378	1.15989	1.45065	1.38994		1.4271	1.00238	1.24239	1.40802	1.43724	1.66556		0.842117	1.3107	1.18272	0.93967	1.29129	1.39284		1.25054	1.68981	1.2336	1.72447	1.13389	1.6716		1.47987	0.561104	1.43303	1.31701	1.9668	1.58184
ENSG00000031698	SARS	0.889639	0.976972	23.4021	23.481	23.0136	23.2581		24.6798	24.7083	22.2665	20.6532	25.5414	22.5633		23.084	24.195	23.9879	21.8564	24.3908	23.3717		22.2148	24.116	24.2571	22.6316	22.4615	22.4009		22.179	22.1671	21.6251	23.0303	24.3086	26.2384
ENSG00000031823	RANBP3	0.279397	0.726322	6.3434	6.52607	5.95596	6.70993		6.18939	5.50534	5.96078	6.96494	6.88715	6.55278		5.99613	7.63201	7.29551	5.92776	6.86411	5.44093		6.27691	5.65508	6.34975	5.24115	5.83031	6.38257		6.96738	8.45195	5.74005	6.11512	6.6784	6.30671
ENSG00000032219	ARID4A	0.504585	0.832953	4.32784	4.25518	4.69909	4.94962		4.36258	4.02276	3.96736	4.48022	4.72546	4.40864		4.27301	4.64412	3.39818	3.66529	5.07499	4.47547		5.31875	5.0094	4.96886	4.57793	4.87381	3.4458		5.07609	5.89328	4.99778	3.5098	4.9094	5.31139
ENSG00000032389	TSSC1	0.106769	0.726322	3.61298	3.58314	3.69121	2.83902		3.21743	4.15463	3.8694	3.06409	3.7669	3.60544		3.75814	3.30734	3.80438	3.25203	3.16535	4.21158		3.85014	4.74542	3.19429	3.33293	3.24298	3.78147		2.9061	2.7161	2.21459	2.70101	3.67681	2.81952
ENSG00000032444	PNPLA6	0.583383	0.870397	3.98519	4.13951	4.12899	4.06959		3.65573	4.11829	4.42612	4.23472	3.94208	3.53421		4.65549	3.67516	4.40298	3.69712	4.21678	4.18955		4.63538	4.18023	4.8765	2.85444	3.5165	4.71092		4.11181	4.71642	3.93082	3.83056	4.07982	3.7481
ENSG00000032742	IFT88	0.924209	0.984574	3.52367	3.87469	3.3824	3.76768		3.78103	2.8553	3.7426	3.00782	4.393	3.36229		3.3549	4.8743	3.54988	3.04614	5.23222	3.19069		3.50255	2.98439	3.79879	3.54339	3.15419	3.31112		3.57966	3.74191	3.55522	3.90595	3.30924	4.51407
ENSG00000033011	ALG1	0.387209	0.757778	1.65327	1.75811	1.66741	1.61032		1.88453	1.28816	1.54127	1.61272	2.29998	1.29296		1.75687	1.82046	1.7399	1.41206	2.00335	1.81601		1.59351	1.91875	1.98703	1.45705	1.56086	1.48724		1.50965	1.56579	1.89214	1.54314	1.85661	1.29461
ENSG00000033030	ZCCHC8	0.0499016	0.726322	4.66394	4.19663	4.42049	4.862		4.8575	4.33094	4.57119	4.35904	5.03079	4.83416		3.88679	4.64857	3.48737	4.14151	5.36005	3.65547		4.07223	4.45599	5.1854	4.32237	4.3078	4.17913		6.04153	3.31598	4.82976	5.32724	5.00148	4.65602
ENSG00000033050	ABCF2	0.739511	0.930638	8.43587	7.71825	8.16041	7.72317		7.90431	9.50875	8.29462	6.64659	10.5242	7.73674		8.25281	8.66287	6.72187	7.50983	7.70748	7.45462		7.48602	9.46076	8.10624	8.05052	7.70941	8.1495		7.10431	9.7432	6.91903	8.20341	7.32363	7.04545
ENSG00000033100	CHPF2	0.0292008	0.726322	4.79441	5.00453	5.4284	4.2923		4.93505	5.37675	4.5435	4.84764	4.75796	4.30558		4.36149	5.40719	4.70832	3.73836	5.4928	6.31902		5.32753	6.58777	4.84016	5.20277	6.18398	4.4282		3.41952	4.95076	4.43505	3.74145	4.62449	4.58253
ENSG00000033122	LRRC7	0.113606	0.726322	0.201838	0.125777	0.163498	0.244256		0.0862449	0.0135291	0.620734	0.289981	0.0169476	0.183594		0.0264923	0.0916307	0.174247	0.357568	0.0477126	0.0570089		0.206889	0.0869162	0.110942	0.0448119	0.400681	0.130748		0.312844	0.493999	0.109255	0.12205	0.262767	0.164624
ENSG00000033170	FUT8	0.880189	0.974612	4.36541	4.60792	3.65642	3.75657		4.48417	2.97885	7.12665	2.87983	3.67901	5.04393		3.41118	6.32775	3.67843	3.43643	5.87051	4.92321		3.3871	3.01378	4.04681	3.03925	4.87655	3.57504		3.63785	2.50954	4.42139	3.64065	3.5451	4.78487
ENSG00000033178	UBA6	0.0172856	0.721126	4.55789	5.58395	5.21008	4.39377		3.61185	4.97798	4.48128	4.21869	5.56274	4.49479		6.63563	4.22989	5.11611	3.85433	7.6819	5.98582		5.7405	4.53725	5.77198	6.43837	4.68644	4.08594		3.71488	2.85245	3.58185	4.3581	6.51816	5.33715
ENSG00000033327	GAB2	0.592095	0.87424	5.63633	5.23115	5.34324	4.67119		6.00911	6.47151	4.05898	3.73097	7.65742	5.88999		4.39798	4.86833	4.03839	4.55474	7.62162	5.90582		5.25065	6.75327	5.00803	4.82337	5.29008	4.93404		3.5067	4.9458	5.88998	3.96546	5.21223	4.50694
ENSG00000033627	ATP6V0A1	0.107555	0.726322	4.41303	4.53958	4.57878	4.2533		3.92795	4.04736	4.90554	4.51423	5.14282	3.94029		4.40435	4.6481	4.41144	4.67985	4.96098	4.13277		4.01995	5.2888	5.03716	4.38189	4.14323	4.60162		4.48345	4.19287	4.92496	3.75851	4.06163	4.09836
ENSG00000033800	PIAS1	0.0143531	0.702234	5.09087	5.50391	5.38522	4.80416		4.48704	5.68453	4.85464	5.18837	5.61494	4.71569		5.26903	6.07695	5.62979	5.23154	5.66429	5.15187		5.85691	5.11755	5.35287	5.08251	4.85195	6.04954		5.04902	5.10076	4.29779	4.59861	4.5668	5.21196
ENSG00000033867	SLC4A7	0.143867	0.726322	4.37184	4.17877	3.7231	4.17882		3.92886	4.82258	5.07837	3.46765	5.66796	3.26564		4.84204	3.20246	3.56089	3.8884	5.7023	3.87653		2.87188	4.4406	3.68227	3.53343	4.59117	3.21928		4.82057	2.75935	3.91763	4.1371	4.53963	4.89867
ENSG00000034053	APBA2	0.721839	0.924394	0.104079	0.127459	0.109782	0.147856		0.0985022	0.16848	0.131314	0.0514723	0.117246	0.0574617		0.109905	0.179924	0.118988	0.09393	0.170831	0.0911752		0.113706	0.162335	0.0399304	0.0885023	0.158997	0.0952209		0.103932	0.148954	0.073835	0.154383	0.219934	0.1861
ENSG00000034063	UHRF1	0.0259505	0.726322	0.061657	0.0638677	0.149611	0.0614136		0.0240353	0.0673176	0.0439229	0.0690566	0.10312	0.0624897		0.0699083	0.0458586	0.0626833	0.0486312	0.0547337	0.101391		0.142124	0.326874	0.0878685	0.119308	0.142114	0.0793773		0.0691732	0.0146838	0.0987202	0.0535382	0.0677488	0.0646175
ENSG00000034152	MAP2K3	0.177593	0.726322	6.1276	5.38452	7.36717	5.14054		5.48601	6.3147	6.07229	5.96595	8.20078	4.72587		4.88694	6.84447	5.46946	4.23242	5.47525	5.39856		7.92772	11.0804	5.08971	7.19261	6.55044	6.36217		3.38554	8.14028	5.59389	4.07206	5.71245	3.93902
ENSG00000034239	EFCAB1	0.86378	0.969864	0.0364346	0.066991	0.0507483	0.0857621		0.015193	0	0.0327466	0	0.162206	0.0084617		0.0807116	0.0591667	0.0953089	0	0.152475	0.0142836		0.0539447	0.114993	0.0326015	0	0.0834085	0.0195419		0.0474091	0.090084	0.105229	0.045394	0.0504597	0.175997
ENSG00000034510	TMSB10	0.694759	0.916031	131.836	138.598	128.685	128.066		116.836	115.435	126.681	114.022	196.985	121.055		117.103	121.334	151.639	121.543	167.963	152.007		117.703	169.757	116.616	129.895	118.837	119.299		114.835	114.15	111.318	108.846	142.419	176.829
ENSG00000034533	ASTE1	0.785641	0.945653	1.74967	1.80348	1.56491	1.67759		1.61464	1.82614	1.66567	1.57941	2.21194	1.60019		1.45587	1.82027	1.66358	1.78028	2.22185	1.87905		1.8126	1.62321	1.57315	1.22665	1.59347	1.56036		1.7523	1.39544	1.57615	1.52378	2.19163	1.62623
ENSG00000034677	RNF19A	0.858627	0.968367	15.8578	16.1173	16.887	16.9084		19.8706	15.8386	12.4958	15.8933	14.8625	16.1859		16.1211	18.3294	13.5994	14.0402	19.4986	15.115		15.2647	17.6741	18.0904	15.5612	17.0441	17.6873		20.9843	13.0554	16.9829	16.8239	15.717	17.8868
ENSG00000034693	PEX3	0.148691	0.726322	5.69075	5.9306	6.32397	5.50284		5.83839	5.3818	4.75455	4.35426	7.41152	6.40399		5.62861	6.98305	6.03624	4.64265	6.47708	5.81596		5.90723	5.96265	6.02745	7.13458	6.48367	6.42826		4.57754	4.71519	4.50622	4.34865	6.7157	8.15374
ENSG00000034713	GABARAPL2	0.0172761	0.721126	47.9209	48.426	48.8144	40.8691		43.7344	49.0988	43.2776	41.6691	66.4956	43.2501		48.6883	48.0041	49.3414	37.012	62.3659	45.1444		50.0497	45.9336	41.3415	56.021	48.7758	50.7647		36.4856	48.3193	37.3788	39.1361	44.2177	39.677
ENSG00000034971	MYOC	0.258013	0.726322	2.75623	3.88414	1.69517	1.8149		2.17778	2.41053	3.2675	3.24795	4.46224	0.971392		5.54194	3.19479	2.82771	2.31509	8.41934	1.00595		2.30602	0.680638	2.65265	2.25212	0.769749	1.50987		2.2546	2.27595	0.739807	1.97789	2.31128	1.32987
ENSG00000035115	SH3YL1	0.901376	0.979995	5.01402	5.12238	4.71561	4.86318		4.19019	3.9572	6.32317	4.57454	5.61757	5.42145		4.20008	4.90698	4.41508	6.10248	5.87594	5.23374		4.74905	5.62582	4.47661	5.83352	4.25469	3.35397		4.45222	4.07953	5.22746	4.39156	6.1547	4.87361
ENSG00000035141	FAM136A	0.111671	0.726322	4.44266	4.79276	4.7236	4.38337		4.41626	4.79282	4.36762	3.63589	5.2666	4.17678		5.25648	5.19082	4.25968	4.05284	5.27184	4.7249		4.17998	5.5305	4.63233	3.8583	4.43939	5.70108		4.22913	3.35248	5.11907	3.98504	4.18686	5.42761
ENSG00000035403	VCL	0.068769	0.726322	45.1187	44.3651	49.9182	34.5006		65.4094	49.4194	36.2076	35.2691	47.612	36.7948		49.7944	42.7122	38.67	29.3449	49.8252	55.8438		48.7765	56.6829	38.2801	43.43	48.0116	64.3282		28.4623	38.9483	38.8036	34.0721	33.6806	33.0365
ENSG00000035499	DEPDC1B	0.00559463	0.596675	0.0202317	0.0463825	0.10502	0.0160936		0.0329184	0.018881	0	0.00952773	0.0446845	0.0153787		0.0744004	0.0746084	0.00957735	0	0.00833167	0.111377		0.0788214	0.236125	0.0985301	0.0924823	0.0750184	0.0491418		0	0	0.0183745	0.0215948	0.0257476	0.0308447
ENSG00000035664	DAPK2	0.881497	0.975061	7.51882	8.94892	7.7634	9.01301		6.71094	8.77064	8.67296	5.27382	7.74642	7.93813		11.0564	6.73278	7.02534	9.23089	11.9689	7.67923		8.07463	7.27571	8.2883	7.43225	7.85742	7.6521		9.86312	13.0244	8.04801	7.0186	9.42809	6.69585
ENSG00000035681	NSMAF	0.78176	0.945071	6.55528	6.70185	6.32944	6.651		6.14317	6.05369	6.79829	5.25019	7.98219	7.10416		6.28423	7.37201	6.93916	6.37899	7.06901	6.16768		5.78707	5.56487	6.193	7.74255	5.53367	7.15549		6.26195	5.40549	5.76203	6.47793	8.38971	7.6089
ENSG00000035687	ADSS	0.173289	0.726322	2.74703	2.95484	3.08304	2.93964		2.49516	3.1317	2.3621	2.31017	3.35243	2.83063		3.04911	2.9378	2.84467	2.28405	3.47401	3.13937		2.76371	3.93753	2.86887	3.17804	3.34253	2.40757		2.80263	2.5806	2.85506	2.59951	3.43169	3.36833
ENSG00000035720	STAP1	0.519695	0.839666	0.030739	0.0318872	0.0409301	0.0294965		0.0703375	0	0.0292414	0.0503021	0.0162376	0.0183153		0	0.0679967	0	0.0431041	0.0581213	0.0221008		0.0410213	0	0.0346843	0.0380463	0.0809329	0.0508955		0.0578762	0	0.0442554	0.0181531	0.0299083	0.0267859
ENSG00000035862	TIMP2	0.288027	0.726322	17.3836	19.5532	19.2508	17.6821		16.1455	14.2091	22.1975	17.0578	18.6045	16.087		18.7346	22.9196	16.2021	16.0432	22.436	20.9837		14.8205	27.4069	17.9695	15.9698	21.1976	18.1402		13.5088	22.7365	17.3834	15.4154	20.4493	16.5994
ENSG00000035928	RFC1	0.806954	0.952794	6.02681	6.67818	6.34018	6.81301		6.22311	5.8758	6.77265	5.45576	5.56924	6.26428		5.43685	8.70181	6.14247	6.06468	7.36178	6.36149		6.54615	5.06768	7.34103	6.52731	5.88702	6.67188		6.45927	5.41377	7.03343	7.1306	7.31422	7.52676
ENSG00000036054	TBC1D23	0.585966	0.871779	6.30598	6.11732	6.51201	6.00004		6.4231	6.05797	6.21047	5.93293	6.02528	7.18613		6.7157	6.0135	5.03137	5.6394	6.4002	6.90376		7.05691	6.15984	6.59246	6.91282	5.44668	6.90335		5.71663	5.34267	5.25463	6.90271	5.6459	7.13769
ENSG00000036257	CUL3	0.535886	0.847461	14.392	13.3681	14.4931	13.9881		13.5755	15.5192	14.984	13.3489	14.1636	14.7607		13.4849	14.2711	11.7156	13.0853	13.4824	14.169		15.0948	14.1321	12.2389	16.2385	13.6424	15.6119		13.5979	11.9501	14.6939	12.78	16.1653	14.7412
ENSG00000036448	MYOM2	0.844827	0.964883	268.776	276.358	293.854	308.372		276.087	192.109	259.243	285.432	262.533	337.249		254.283	290.977	276.388	289.925	253.856	292.718		284.795	244.274	348.646	240.972	311.275	333.16		290.952	416	249.906	292.132	323.712	277.528
ENSG00000036473	OTC	0.336057	0.726322	0.128719	0.189938	0.0684691	0.0690049		0.166206	0.269568	0.257233	0.0793096	0	0		0.136786	0.289528	0.103975	0.412903	0.0688178	0.12762		0	0.058212	0.14264	0	0.0997346	0.110228		0.0137022	0.0912572	0	0.0248308	0.0884329	0.195806
ENSG00000036530	CYP46A1	0.157835	0.726322	1.06847	1.14817	1.52542	1.22802		0.646399	1.61621	1.13933	1.04705	1.12949	0.832364		0.943379	1.38463	0.839044	1.05131	1.7123	0.958371		1.4313	2.10871	1.64921	1.24448	1.43666	1.28218		1.20942	1.44336	1.26202	1.29567	1.05568	1.10199
ENSG00000036549	ZZZ3	0.08251	0.726322	13.2624	12.725	12.1207	12.9227		13.1906	13.0474	13.3604	12.1153	13.0932	14.7674		13.69	14.0469	11.5702	10.9805	12.3944	13.6682		11.9649	12.0392	12.7412	12.3293	12.3899	11.26		12.9866	11.1848	12.6438	12.3543	13.6606	14.7059
ENSG00000036565	SLC18A1	0.177938	0.726322	0.0105568	0.0100962	0.00238578	0.0227538		0	0.00848036	0	0.0428662	0.0119944	0		0	0	0	0.00734566	0.0532318	0		0	0	0	0.0143147	0	0		0.0398319	0	0.0554546	0	0.027343	0.0138932
ENSG00000036672	USP2	0.616898	0.885192	11.8389	12.3045	15.3541	14.6484		9.38755	11.218	13.8513	15.5705	11.4532	9.55257		13.3318	12.3426	14.5468	15.2196	10.6985	7.68772		14.7734	16.7204	11.5449	13.3948	16.6862	19.0046		12.6113	21.2082	17.373	14.423	12.4149	9.86006
ENSG00000036828	CASR	0.218011	0.726322	0.0033522	0.0265571	0	0.00360951		0.00462024	0	0.00857231	0.00692066	0	0		0	0.0185361	0	0.0947522	0.0460542	0		0	0	0	0	0	0		0.00396923	0.0114316	0	0	0.00625624	0
ENSG00000037042	TUBG2	0.634596	0.89267	2.58136	2.67469	2.2814	2.44697		2.52928	2.6123	2.94419	3.0982	2.25873	2.04547		2.47352	2.54784	3.0154	2.85494	2.76674	2.3897		1.86907	2.68655	2.51617	2.24111	1.97574	2.39975		2.42348	2.21463	2.42609	2.85459	2.56857	2.19445
ENSG00000037241	RPL26L1	0.0211181	0.726322	1.79262	1.92162	2.17019	1.40183		1.73553	1.65808	2.11285	1.45991	2.88876	0.900577		1.62142	2.22463	1.70094	1.75342	2.81508	1.41421		1.9531	2.67887	1.90915	2.44947	2.09659	1.93398		1.29148	0.882807	0.633807	1.87252	1.81052	1.91987
ENSG00000037280	FLT4	0.551188	0.856456	3.00164	3.21164	3.6621	3.69848		3.06154	2.89643	2.7149	3.3124	2.91899	3.10561		2.78781	2.60714	3.81788	3.1435	3.08397	3.82955		3.68985	3.58237	3.77543	3.78515	3.38959	3.7502		3.09914	4.55174	3.51479	3.45165	3.77784	3.79571
ENSG00000037474	NSUN2	0.0776913	0.726322	9.20756	9.20514	9.37184	8.55558		9.56594	9.79204	8.30426	8.54955	9.12142	9.91215		9.82514	10.6218	8.3818	7.94455	8.50946	9.94811		9.98879	10.6903	7.47508	9.20864	9.5568	9.31143		7.55992	9.98859	9.04677	6.92897	8.03549	9.77376
ENSG00000037637	FBXO42	0.200767	0.726322	6.54629	7.3111	7.1699	7.11699		5.01425	6.23694	7.6819	6.8425	7.60125	5.90091		7.54435	6.85759	6.94505	7.32655	7.98822	7.20485		7.06448	7.03703	8.39865	6.05162	6.90047	7.56715		8.12868	7.31713	5.3671	7.54845	7.81152	6.52904
ENSG00000037749	MFAP3	0.306617	0.726322	8.3681	8.46247	8.96398	8.07724		7.86088	10.0033	6.95166	8.26965	9.33684	7.78626		7.72072	9.14029	7.24552	7.93992	9.41966	9.30869		8.07903	9.87555	7.91931	10.7416	8.90848	8.2599		7.46437	7.11863	6.83908	9.607	8.54429	8.89009
ENSG00000037757	MRI1	0.810614	0.954086	3.1666	3.3736	3.16848	3.44383		2.84842	2.83413	3.09903	3.2957	3.22324	3.69907		2.98203	3.09948	3.53434	3.3315	3.43008	3.86415		2.98247	4.57501	3.43204	2.23363	2.99645	2.7913		3.56516	3.57491	3.63481	3.48917	3.16482	3.2341
ENSG00000037897	METTL1	0.933603	0.986386	1.24691	1.02883	1.09972	0.90986		1.37832	1.27851	0.976389	0.972587	2.20056	0.675082		0.797372	1.31091	0.76603	0.843433	0.84972	1.6055		1.2454	1.66485	0.541009	1.00375	1.15701	0.986295		1.04472	1.31002	0.946044	0.689194	0.697191	0.771992
ENSG00000037965	HOXC8	0.713936	0.922181	0.0025634	0.00233066	0.00118945	0.00222413		0	0.00683476	0.00854564	0	0	0		0.00741525	0	0	0	0	0.00656869		0	0	0.00713671	0	0	0		0	0	0.0133448	0	0	0
ENSG00000038002	AGA	0.260589	0.726322	2.69509	2.83501	1.97208	2.626		2.28438	3.03123	3.41032	3.17878	2.22301	2.04281		2.40847	3.26891	3.64523	3.78014	2.0808	1.82652		2.09275	2.01692	2.0517	2.28394	1.77564	1.61152		2.53728	2.83078	1.52606	1.73792	3.96059	3.16337
ENSG00000038210	PI4K2B	0.217708	0.726322	1.99137	2.0057	2.15271	1.90532		2.3418	2.15339	1.97751	1.60503	1.69084	2.17964		2.27515	1.98888	2.17351	1.50237	1.75412	2.34019		2.01251	2.30942	2.39227	2.24522	2.10876	1.84807		1.80432	1.44655	2.41788	2.02764	2.2357	1.49986
ENSG00000038219	BOD1L	0.649622	0.898448	7.24121	7.37759	7.7626	8.16976		8.0064	6.5172	8.06569	7.342	6.35348	7.16247		6.54656	7.50865	6.14582	7.74159	8.47612	7.84678		7.74368	7.93198	7.4967	7.30003	9.04072	7.06249		7.60956	6.88413	8.43938	7.30379	8.70341	10.0783
ENSG00000038274	MAT2B	0.906434	0.981161	14.7041	14.5522	14.9239	14.8833		12.0106	15.7337	15.7392	14.7737	15.2342	14.7334		15.5223	12.9463	14.9991	14.0032	17.0509	12.7916		15.4199	13.7182	15.0719	15.993	14.3078	15.0326		13.5365	14.5817	14.287	12.9413	18.122	15.8312
ENSG00000038295	TLL1	0.667667	0.906226	0.458811	0.592341	0.310975	0.386564		0.551005	0.297663	0.260256	0.572058	0.592839	0.479042		0.240052	1.06353	0.46177	0.763124	0.431693	0.593878		0.248041	0.376866	0.114906	0.483413	0.435848	0.206776		0.244083	0.351218	0.299517	0.338107	0.522164	0.564297
ENSG00000038358	EDC4	0.971966	0.994663	4.70323	4.6753	4.95383	4.91855		4.49151	5.25552	4.07517	4.80251	4.70419	4.89049		4.99037	4.97984	4.6126	4.08755	4.45812	4.92333		4.55204	5.47908	5.44171	4.43646	4.65503	5.15866		5.10212	5.25346	5.03295	5.11158	4.5502	4.46099
ENSG00000038382	TRIO	0.0383791	0.726322	24.1764	25.5469	27.3255	26.1605		23.8892	26.313	22.0649	23.0763	25.0993	24.6158		27.0608	27.7052	21.9256	22.7247	25.7514	28.114		26.7231	31.2916	26.312	28.4014	27.515	23.7102		20.361	26.8734	29.866	27.7997	25.7999	26.2629
ENSG00000038427	VCAN	0.221374	0.726322	12.2262	12.7226	11.874	6.71537		8.08133	13.5183	16.0865	9.0202	17.889	8.76164		10.8026	11.8343	6.19575	6.82548	14.59	26.0875		13.2237	18.8662	8.89611	10.4106	11.7033	8.14398		4.9026	4.92943	5.50173	4.84809	12.7687	7.34167
ENSG00000038532	CLEC16A	0.794064	0.948334	6.08341	5.67171	5.76466	5.52501		5.19305	6.91326	6.10013	5.13507	7.0363	6.12266		6.6347	5.8855	5.37423	5.00315	6.00066	5.13202		5.42825	7.09721	5.35065	5.39331	5.77016	5.54839		4.23713	7.35478	5.13095	4.72068	5.63052	6.07599
ENSG00000038945	MSR1	0.413485	0.774214	1.57803	1.10095	1.15056	0.953793		1.23936	1.553	1.60598	1.20932	2.9524	0.908138		1.23818	1.30649	0.658824	0.646373	1.62279	1.13305		0.57451	1.82995	1.04311	1.05369	1.62394	0.778182		0.875276	0.20698	0.939032	1.00564	1.67512	1.02071
ENSG00000039068	CDH1	0.652418	0.899462	0.0150364	0.0107731	0.00615996	0.00512992		0.016539	0.0366689	0.0114821	0.0140972	0	0.0114313		0.00502415	0.0186728	0.00709	0	0.0162427	0.0176091		0.0152329	0	0.0145824	0	0	0.00714448		0.00804448	0.0116428	0	0.00727278	0	0.00381944
ENSG00000039123	SKIV2L2	0.576389	0.867784	16.1235	16.3901	17.1931	18.4354		16.9894	17.8366	14.1176	15.3412	14.3938	18.0625		17.018	16.2242	13.0436	17.3867	19.1961	15.4722		18.7857	16.2867	18.5045	15.9811	17.2446	16.3559		17.0543	14.7535	18.9293	20.0881	19.7989	19.9885
ENSG00000039139	DNAH5	0.139935	0.726322	0.0818116	0.0690506	0.0223265	0.0506182		0.0663105	0.161244	0.0711334	0.0348741	0.0823946	0.0749131		0.12266	0.0983705	0.0117411	0.0299799	0.0412069	0.110345		0.0380733	0.021615	0.0277028	0.00961174	0.0279965	0.00895993		0.0202386	0.0484437	0.147091	0.0184819	0.049807	0.0196468
ENSG00000039319	ZFYVE16	0.0709523	0.726322	12.9573	12.6554	13.9675	11.4696		11.2526	16.2888	10.742	10.4301	14.495	14.535		14.2023	13.8241	9.82254	10.0521	13.2636	14.7675		15.0132	12.8968	13.5488	15.0946	13.4557	13.7958		10.9623	9.07274	11.8225	11.8938	11.5133	13.5532
ENSG00000039523	FAM65A	0.89421	0.978207	4.0367	3.88	4.97614	4.68131		2.87413	4.06023	5.02454	4.75914	4.22622	3.27595		3.58416	4.23714	4.20891	4.35635	3.38331	3.5101		5.42302	7.47689	3.96113	3.82425	4.29355	4.87797		2.85061	9.37074	5.13917	3.14419	4.52132	3.06182
ENSG00000039537	C6	0.293062	0.726322	19.3801	17.7306	18.7775	12.0844		10.7642	29.4562	26.1616	10.4714	17.4496	21.9777		30.594	22.2613	9.31429	16.8673	14.008	13.339		22.2293	32.4144	15.9365	4.41767	19.6588	18.0084		8.34294	14.3864	16.7648	6.87127	12.9635	13.1775
ENSG00000039560	RAI14	0.699193	0.916964	7.17799	6.94905	4.89078	3.90713		6.85892	5.59725	2.9767	13.4214	5.90308	8.31057		4.32611	8.55113	9.21099	4.75908	4.63509	10.2119		3.63461	7.31076	7.44895	3.74924	3.04996	4.15118		1.63278	3.99768	2.0701	3.60052	3.21751	8.92421
ENSG00000039600	SOX30	0.25618	0.726322	0.0222916	0.0334767	0.0378865	0.0286267		0.0362563	0.0172436	0.0215891	0.0261076	0.0255189	0.00703391		0.038403	0.0529907	0.0262494	0	0.0500887	0.0331284		0.0176753	0.0562927	0	0.0239081	0.0285178	0.100925		0.0435377	0.00716116	0.0167981	0.0273714	0.0627843	0.0141075
ENSG00000039650	PNKP	0.725873	0.926089	4.43025	4.5736	4.6528	4.66184		4.13192	4.91141	4.02693	4.99961	4.3765	4.13516		4.32489	4.50965	5.25165	3.91394	4.78627	4.65521		4.89466	6.03122	4.76714	3.68194	4.20789	4.33396		4.71324	5.79956	4.61356	4.39352	4.04553	4.40563
ENSG00000039987	BEST2	0.394139	0.762314	0.105476	0.127975	0.118552	0.178963		0.0389934	0.138192	0.209164	0.0256862	0.0749731	0.145848		0.0829846	0.115742	0.101688	0.158561	0.212541	0.0963314		0.0299775	0.204987	0.131848	0.169045	0.13611	0.039343		0.174305	0.132585	0.259838	0.117467	0.261971	0.127613
ENSG00000040199	PHLPP2	0.050862	0.726322	1.06225	1.07787	1.08597	0.897431		1.23735	1.12683	1.02521	0.725807	1.34925	0.90903		1.12872	1.20271	0.738678	0.804311	1.56152	1.03128		0.831269	1.31923	0.913392	0.949372	1.31193	1.19065		0.876672	0.879739	0.942641	0.746463	0.92286	1.01621
ENSG00000040275	CCDC99	0.928665	0.985822	1.17095	1.03968	1.51158	1.35496		1.57715	1.34297	1.37994	0.778239	1.09702	0.850386		0.910789	0.869234	1.06213	0.987254	1.1099	1.29877		1.41335	1.47612	2.08497	1.97351	1.36321	0.758316		1.42938	1.3584	1.31205	1.18311	1.73249	1.11433
ENSG00000040341	STAU2	0.627904	0.88926	42.2704	41.3707	40.363	37.846		37.9373	45.155	48.9689	40.7213	44.471	36.3691		44.9279	35.1343	40.8348	41.9354	48.0167	37.375		46.9859	39.0173	44.2243	39.3079	38.1003	34.5422		34.2251	35.0408	41.331	36.0832	35.0195	45.3766
ENSG00000040487	PQLC2	0.204623	0.726322	1.79527	1.92185	1.82939	1.70094		1.79709	1.84217	1.89009	1.8606	1.47116	1.91051		1.74997	2.04482	1.6535	1.72959	1.98978	2.36346		1.62337	2.0913	1.58028	1.90762	1.60348	2.17027		1.87576	2.14955	1.84787	1.30747	1.54916	1.47585
ENSG00000040531	CTNS	0.457586	0.805359	3.0756	3.18827	3.43059	3.24129		3.79404	3.44052	3.69807	2.29685	2.51675	2.70736		2.90449	2.97829	2.60418	3.69293	3.48866	3.46107		2.73591	3.99841	3.8526	2.67068	4.1416	3.18433		3.00555	3.24125	3.21565	3.60583	3.24757	3.13187
ENSG00000040608	RTN4R	0.98712	0.997279	0.365669	0.313189	0.363342	0.309886		0.380245	0.248259	0.424581	0.334738	0.46025	0.345939		0.194905	0.310352	0.363324	0.274713	0.338954	0.396887		0.342355	0.461014	0.360026	0.241946	0.348088	0.426621		0.397514	0.272121	0.186963	0.305462	0.299108	0.39815
ENSG00000040633	PHF23	0.631837	0.891347	3.50337	3.59164	3.43479	3.36498		3.70725	3.81629	3.20564	2.7382	4.15773	3.3951		3.35425	4.25636	3.44038	3.15844	3.89402	3.4464		3.14788	3.79674	3.68761	3.14465	3.21383	3.61803		3.56234	3.50486	3.11099	2.69709	3.73285	3.58173
ENSG00000040731	CDH10	0.483314	0.821656	0.0135347	0.00398151	0	0.00108081		0	0	0	0.0812083	0	0		0.0160416	0	0	0	0	0.00784748		0	0	0	0	0	0		0	0	0	0.00648488	0	0
ENSG00000040933	INPP4A	0.759737	0.937545	6.76847	7.50809	7.19563	7.72645		6.78855	6.56087	5.94978	5.84246	7.05357	8.41562		6.4598	7.42734	7.20559	6.70413	9.49782	7.75387		8.34465	6.98209	7.50887	6.57327	6.4902	7.27472		6.04137	10.3289	7.14418	7.39113	8.31552	7.13762
ENSG00000041353	RAB27B	0.806122	0.952336	0.0713265	0.0611442	0.0713743	0.0544838		0.0783943	0.124013	0.0277543	0.0674171	0.0884145	0.0419658		0.0482494	0.172163	0.0258607	0.0386126	0.0452693	0.0367101		0.0745533	0.0536943	0.116227	0.0513875	0.0645063	0.0678776		0.0701939	0.0427424	0.00623548	0.0734626	0.055421	0.0788477
ENSG00000041357	PSMA4	0.0233901	0.726322	17.7033	16.7603	16.3626	17.7411		15.985	17.7541	19.652	15.2861	20.2865	17.2562		16.1723	16.7074	16.9324	16.8756	18.2336	15.6405		15.3341	15.6202	15.7674	19.7683	15.2215	16.4639		17.7888	15.1622	16.9503	17.4268	20.3703	18.7482
ENSG00000041515	MYO16	0.50174	0.831228	0.180495	0.170561	0.250893	0.202088		0.344724	0.183625	0.270212	0.109295	0.11515	0.0599639		0.228235	0.32171	0.148401	0.157631	0.0945905	0.0728007		0.306059	0.290107	0.114862	0.163162	0.272346	0.358824		0.21858	0.207265	0.0967642	0.0852118	0.181032	0.423673
ENSG00000041802	LSG1	0.0744075	0.726322	6.01046	5.6407	6.00145	6.38416		6.60557	6.87628	5.15368	5.45078	6.25628	5.72016		5.94552	7.26809	4.80962	4.79414	5.91038	5.11642		5.96592	7.21442	4.2737	5.83293	7.46409	5.25766		4.96863	7.08957	6.61043	4.59784	6.30429	8.7342
ENSG00000041880	PARP3	0.0385238	0.726322	4.6452	4.96246	5.43019	4.60971		5.02922	4.56793	5.4514	3.79241	5.14439	3.88582		5.09682	5.43754	5.09364	3.99884	5.10172	5.04619		6.62489	6.50547	5.18953	5.06227	4.99173	4.20723		4.30862	5.65443	4.91668	4.21335	4.73954	3.82562
ENSG00000041982	TNC	0.432416	0.788424	3.01848	3.03468	2.1453	0.941422		2.72768	1.02347	3.3198	1.74094	7.74276	1.55622		1.40384	1.83719	3.92963	0.819947	3.27171	6.94579		1.64456	4.26967	1.7256	2.6057	1.66051	0.965767		0.288684	0.573151	0.917017	0.794712	2.03418	1.04079
ENSG00000041988	THAP3	0.0540261	0.726322	4.78103	4.56866	4.16065	5.11834		4.74789	4.15159	5.54179	4.43414	5.26368	4.54708		4.43995	4.80395	4.82914	4.27385	5.54513	3.51993		3.92583	4.67023	4.17694	2.89658	4.48836	4.80595		5.03723	5.66561	4.93108	5.28874	5.53693	4.25042
ENSG00000042062	FAM65C	0.0591715	0.726322	4.30015	4.52837	4.83739	6.46197		4.72422	3.57231	4.39098	4.5175	3.30022	5.29565		4.21743	4.01292	5.06364	4.92294	4.60849	4.34481		3.87644	6.09822	4.75667	3.71807	4.68069	5.89425		7.66635	7.90155	6.55342	5.67754	5.78934	5.18359
ENSG00000042088	TDP1	0.0207147	0.726322	1.10764	1.436	1.35349	0.955506		0.868517	1.59394	0.954309	1.11015	1.4074	0.711498		1.30806	1.29565	1.75421	0.781684	1.66362	1.81275		1.39225	1.24288	1.82285	1.47964	1.07942	1.10389		0.839911	0.883586	0.877217	0.919327	0.873727	1.33927
ENSG00000042286	AIFM2	0.942433	0.988285	3.20702	3.21086	3.34462	3.3672		3.41415	2.47923	2.99232	3.07155	4.05161	3.23327		2.52789	3.10013	2.89595	3.21904	4.52482	2.99733		3.09396	3.8718	2.9413	3.31042	3.30874	3.54148		3.20075	3.81607	3.03654	3.12794	3.58617	3.43571
ENSG00000042304	C2orf83	0.220665	0.726322	0.0022505	0.00435885	0.00230105	0		0.013503	0	0	0	0	0		0.0143743	0.0117788	0	0	0	0		0	0	0.0138063	0	0	0		0	0	0	0	0	0
ENSG00000042317	SPATA7	0.963966	0.992677	3.95904	3.85363	3.52749	3.4055		3.13048	3.65374	3.53288	4.20492	5.21393	4.01829		3.43668	3.00972	3.87643	2.93281	5.74567	4.12048		4.07805	2.708	3.12082	3.56021	4.11351	3.58437		4.03779	2.43047	2.65192	3.04784	3.66058	4.60439
ENSG00000042429	MED17	0.336335	0.726322	6.7016	6.91137	7.43124	7.00805		7.55048	7.08016	5.45346	5.60728	7.36919	7.149		5.51068	8.36404	6.98528	4.63997	8.37772	7.59053		8.04904	7.21535	6.1388	7.23878	8.07155	7.87394		7.75452	6.445	5.41914	6.65824	7.33662	8.43475
ENSG00000042445	RETSAT	0.50935	0.834979	8.24177	7.96769	7.06068	6.25488		6.06925	9.59267	7.64351	5.92514	12.9997	7.22037		8.87438	6.62454	5.30148	6.39844	13.5014	7.10591		7.83006	9.10956	4.95382	6.35379	5.98658	8.13029		5.60578	9.95081	6.66134	5.17919	5.05027	5.08191
ENSG00000042493	CAPG	0.443629	0.796001	0.963539	0.957262	0.595022	0.794158		0.691831	0.608507	1.13901	0.593986	1.84504	0.902859		0.774853	1.06851	0.774891	0.633227	1.05137	1.44072		0.321212	1.18647	0.581811	0.546653	0.493344	0.440643		0.807395	0.576657	1.95878	0.443799	0.386449	0.591869
ENSG00000042753	AP2S1	0.121349	0.726322	10.2759	10.8851	11.3017	10.2254		9.37873	12.014	9.16163	8.36894	13.5309	9.20145		11.713	9.07975	12.1146	8.91121	11.9546	11.5376		11.4512	12.1356	9.45816	11.4429	11.4405	11.882		10.1757	11.5963	8.88503	10.1394	10.4032	10.1528
ENSG00000042781	USH2A	0.593657	0.874935	1.35284	1.05188	1.03465	0.860532		1.49216	1.73014	1.43504	1.75464	0.924263	0.780773		1.29074	1.67664	0.76143	0.687223	1.37284	0.522426		1.50243	0.961612	0.808079	0.865201	1.13779	0.932805		0.744156	1.1856	0.86527	0.586277	0.919905	0.861985
ENSG00000042813	ZPBP	0.207106	0.726322	0.141809	0.100674	0.104686	0.148979		0.216357	0.128965	0	0.114222	0.24936	0.141948		0.213309	0.0663483	0.0889753	0.110364	0.125049	0		0.067611	0	0.0671852	0.0854022	0.253786	0.154134		0.1537	0.113427	0.117887	0.246423	0.128061	0.134375
ENSG00000042832	TG	0.546019	0.853488	0.159193	0.236481	0.163186	0.196416		0.257944	0.0994315	0.283913	0.163825	0.119336	0.0307106		0.119057	0.410125	0.309958	0.358769	0.112653	0.108322		0.176644	0.159498	0.0590331	0.196141	0.140171	0.247626		0.046581	0.218897	0.408574	0.0629307	0.136467	0.305046
ENSG00000042980	ADAM28	0.410351	0.771941	0.975787	0.854557	0.984301	1.1472		1.74937	0.689794	0.532222	0.870583	1.16977	0.842983		0.65355	1.34135	0.445033	0.371553	1.51151	0.804343		0.531324	0.484325	1.28124	0.956856	1.21144	1.44062		1.05327	1.05085	0.984399	0.5005	2.26874	1.02547
ENSG00000043039	BARX2	0.324992	0.726322	0.00256195	0.00491307	0.00185993	0.0153187		0	0.0153717	0	0	0	0		0	0	0	0	0	0.0294784		0.0111596	0	0	0	0	0		0	0.0125922	0.0523347	0.0269855	0	0
ENSG00000043093	DCUN1D1	0.923575	0.984484	9.14414	9.21261	7.78155	7.90493		11.0499	9.77701	7.38916	7.87978	9.12639	9.64261		9.16422	9.08307	9.09831	8.59348	9.90168	9.43492		7.8641	7.81902	7.43325	8.38946	7.41343	7.77004		8.33976	7.22212	7.51422	8.03714	9.04347	7.27288
ENSG00000043143	PHF15	0.0866441	0.726322	6.6425	6.97129	5.36847	6.81513		6.52727	7.87107	5.88445	6.02438	7.02779	6.52004		7.55048	6.71432	6.86577	7.04518	7.04642	6.6056		5.26621	7.53564	4.38672	4.82205	4.91297	5.28725		5.31255	8.6964	7.58569	6.06367	7.15968	6.07281
ENSG00000043355	ZIC2	0.330777	0.726322	0.00633217	0.00814125	0.0255518	0		0.037993	0	0	0	0	0		0	0.0128642	0	0	0	0.0359833		0	0	0	0	0	0.153311		0	0	0	0	0	0
ENSG00000043462	LCP2	0.219551	0.726322	1.87262	1.81337	2.06916	2.50824		1.55198	1.81694	1.68654	1.71227	2.89431	1.57369		2.01822	2.07814	1.72251	2.12407	1.73178	1.20552		1.58517	2.72631	2.07	2.00156	2.12971	1.90222		1.72645	2.4135	2.90488	1.6974	3.45645	2.85078
ENSG00000043514	TRIT1	0.314166	0.726322	5.72516	5.64464	5.29949	5.80302		5.01584	6.05001	7.12894	6.05596	5.03737	5.06286		6.43039	4.66661	5.89592	7.04559	5.18674	4.64261		5.22517	5.1131	6.23323	4.5667	5.52509	5.13364		5.8635	5.25383	4.33752	5.48386	5.65313	8.22625
ENSG00000043591	ADRB1	0.0455777	0.726322	6.51929	6.74231	5.81391	8.90222		3.43762	4.70088	10.2782	7.23669	7.52776	5.9346		6.89699	3.73071	9.82388	7.07279	7.68532	5.24415		4.83262	4.72131	7.00945	4.04143	6.64704	7.63162		13.1044	7.25469	7.68715	7.20551	9.99585	8.1657
ENSG00000044012	GUCA2B	0.966041	0.993075	0	0	0.00729808	0.0078091		0	0	0	0	0	0		0	0	0	0	0	0		0	0	0	0.0437885	0	0		0.0468546	0	0	0	0	0
ENSG00000044090	CUL7	0.0633557	0.726322	2.77916	2.70528	2.44642	3.00195		2.59262	1.9426	3.34094	2.93676	2.83692	3.02515		2.34788	2.50573	2.84834	3.08244	2.99455	2.45272		2.32516	2.75011	2.81955	1.87739	2.54689	2.3594		3.12335	3.93465	2.92022	2.56562	2.71532	2.75252
ENSG00000044115	CTNNA1	0.943939	0.988515	78.2625	72.7811	85.0358	79.0814		80.7181	82.6716	75.7475	70.7931	74.4942	85.1503		72.2198	71.883	70.5163	63.9898	75.2952	82.7827		84.6381	91.622	85.7771	80.2033	73.5687	94.4055		65.4669	94.352	79.4861	75.4561	74.5442	85.1829
ENSG00000044446	PHKA2	0.534669	0.846919	8.41498	8.26725	8.20962	8.61125		5.75882	9.63525	9.86305	8.88699	8.46184	7.88391		8.45418	7.18014	8.94971	9.20161	9.16272	6.65512		8.83714	9.01902	8.27768	7.34147	8.02179	7.76064		10.4313	10.9462	7.6108	7.45977	8.47243	6.74698
ENSG00000044459	CNTLN	0.232874	0.726322	1.56768	1.60075	1.67256	1.5088		1.62061	1.62283	1.42526	1.556	1.60745	1.57391		1.42227	1.46394	1.83776	1.14225	1.99066	1.74765		1.81178	1.58304	1.71794	1.63734	1.66142	1.62386		1.376	1.2935	1.61485	1.36532	1.57528	1.82787
ENSG00000044524	EPHA3	0.0762178	0.726322	4.11559	4.41718	3.76475	3.37502		5.20478	3.08077	3.20391	3.9954	5.07565	4.13302		2.9228	6.33589	3.34695	3.2094	5.85898	4.82909		3.70337	3.03791	4.38655	5.0923	3.49496	2.87342		2.921	2.89173	3.47373	3.50386	4.39478	3.06503
ENSG00000044574	HSPA5	0.501328	0.831061	41.4645	43.8069	40.7341	39.7828		33.7734	44.9771	45.6567	49.1298	40.9081	34.3418		47.4104	37.6862	58.4098	35.8421	32.9836	50.5094		47.1566	41.1073	29.8655	42.6504	38.9339	44.691		33.9938	48.3444	35.6731	34.3792	46.102	40.2045
ENSG00000046604	DSG2	0.409329	0.771279	7.3178	6.97767	7.63083	6.72965		6.14592	5.88265	8.77555	7.79429	7.42707	7.88132		5.80056	6.81697	6.9026	7.1978	7.97034	7.17772		8.79223	8.20763	7.00956	7.54941	5.95071	8.27544		5.63484	6.78158	8.06424	5.91325	6.95045	7.03353
ENSG00000046647	GEMIN8	0.139258	0.726322	3.31121	3.20122	3.37314	2.92363		3.56075	3.51689	3.22271	2.6977	3.88478	2.98442		2.81646	3.72729	2.87076	3.02044	3.49459	3.27778		3.98597	3.34723	3.08177	3.44666	2.96654	3.41069		2.60151	3.19282	2.8895	2.53715	3.44064	2.88019
ENSG00000046651	OFD1	0.817399	0.956549	3.6484	3.58392	3.50232	3.51208		3.55013	4.08148	3.98061	3.31741	3.92879	3.03196		3.08695	4.03288	3.45602	3.07107	4.30763	3.54899		3.22706	3.52197	3.6278	3.82428	3.6371	3.17574		3.51273	3.27997	3.32496	3.29732	3.60308	4.05442
ENSG00000046653	GPM6B	0.17063	0.726322	2.71057	2.52234	2.5182	3.10144		1.31295	3.48624	2.15242	2.94273	3.94123	2.42788		2.06711	1.44882	3.16966	2.72632	3.79512	1.92702		1.83812	1.41943	4.26392	2.06343	2.75618	2.7681		3.19043	1.96135	1.0502	4.62362	2.33895	5.44408
ENSG00000046774	MAGEC2	0.91475	0.982758	0	0.00206807	0	0.00176927		0	0	0	0	0	0		0	0.0124084	0	0	0	0		0	0	0	0	0	0		0.0106156	0	0	0	0	0
ENSG00000046889	PREX2	0.466972	0.811979	5.43412	5.64669	6.7387	6.43774		5.57783	4.303	5.01504	5.47333	5.70807	6.52742		4.5467	4.85869	5.69019	4.89872	6.90544	6.98042		6.75192	7.21664	6.37009	6.50264	6.45371	7.13718		6.49332	4.51106	6.10283	7.01676	5.84679	8.65571
ENSG00000047056	WDR37	0.621496	0.887202	6.88792	6.84557	7.44172	7.19084		5.95752	6.01485	7.75559	7.15336	7.35639	7.0898		6.09952	6.70605	6.75575	7.86983	7.43472	6.20757		7.83633	7.26077	6.23016	6.75663	7.71483	8.85161		7.24868	8.2426	6.56404	6.66622	7.22305	7.20046
ENSG00000047188	YTHDC2	0.234284	0.726322	7.03	6.78682	6.64729	6.97694		6.4847	7.41289	7.86033	7.26174	6.73573	6.42461		7.42202	6.97088	6.51157	6.75593	7.32355	5.73695		6.65773	6.50184	7.90525	6.39257	5.83259	6.59374		6.15853	7.44447	6.04976	7.80166	6.80923	7.59802
ENSG00000047230	CTPS2	0.159612	0.726322	3.59506	3.44063	3.05095	3.42654		2.74918	3.28737	4.04594	3.70375	3.69267	4.09146		3.5367	3.18813	2.98538	3.51475	3.71954	3.6993		3.42014	2.92904	3.20217	3.26026	3.20699	2.28711		4.0668	3.14935	2.94112	3.39619	3.59551	3.41026
ENSG00000047249	ATP6V1H	0.587723	0.872832	11.0872	10.9022	11.1492	10.659		10.7483	11.3883	11.3516	9.60279	11.6848	11.7473		10.7271	10.1277	10.2166	9.8126	13.2903	11.2386		11.4736	9.86715	10.7852	12.0175	11.2167	11.5351		10.3421	10.9125	9.63803	10.2413	10.8161	12.0039
ENSG00000047315	POLR2B	0.260799	0.726322	19.9541	19.6551	20.6355	19.0861		22.2699	20.0868	18.6343	18.296	18.5713	21.8661		18.7067	23.5688	17.3074	17.8686	19.6457	20.8337		21.6994	19.0262	21.7573	20.9267	18.8122	21.591		19.5741	16.0919	18.9648	20.6548	19.3086	19.9223
ENSG00000047346	KIAA1370	0.34542	0.729436	5.95968	6.06544	6.10105	5.6093		5.30764	5.73091	6.17546	6.84767	6.16496	5.53146		4.99499	6.17819	5.83217	5.18791	7.96464	6.23476		7.20362	6.06905	5.38654	6.60826	5.96469	5.37413		5.85173	5.71576	5.10558	4.57274	7.35023	5.05973
ENSG00000047365	ARAP2	0.973175	0.995095	1.25573	1.29457	1.07164	1.10398		1.42016	1.24781	0.778163	1.28981	1.9572	0.841235		1.21264	2.05316	1.22594	0.82888	1.47616	0.970664		0.679807	1.12977	1.54915	1.13364	0.935914	1.00157		1.00476	0.648975	1.25632	1.23076	1.00706	1.47602
ENSG00000047410	TPR	0.952218	0.99013	19.1682	17.9891	18.8649	17.5585		21.9094	22.3705	17.574	21.1329	14.4889	17.5335		17.747	21.0048	13.2873	17.3876	18.7618	19.7461		20.0429	21.3972	17.5552	18.7448	17.7698	17.6795		15.7373	15.3704	18.8605	18.1427	17.1443	20.096
ENSG00000047457	CP	0.109766	0.726322	1.72804	2.33031	1.21678	1.00096		1.9497	2.22944	0.951139	0.802209	2.16116	2.27458		2.23781	4.19547	1.16954	0.816236	2.06377	3.49901		1.18496	2.93726	0.710167	0.995557	1.1424	0.330347		0.216625	0.792433	1.5944	0.541426	1.29279	1.56808
ENSG00000047578	KIAA0556	0.00942513	0.667953	2.5839	2.41867	3.06649	1.94843		2.62271	2.63871	2.13285	1.83437	3.33155	2.94319		2.0752	2.42157	1.92285	1.68682	2.87545	3.53015		3.52245	3.5001	2.08651	3.51216	2.68796	3.08978		1.38347	2.93156	1.71564	1.72943	2.2165	1.71401
ENSG00000047579	DTNBP1	0.759541	0.937479	3.03507	2.90584	3.31187	2.9511		2.41829	2.42897	3.1499	4.98216	3.12751	2.1036		2.16624	3.02535	3.29221	2.88516	3.1278	2.93825		3.49146	5.65008	2.49278	2.93011	2.58497	2.72184		1.77759	5.15317	2.63436	2.09616	3.0793	2.96601
ENSG00000047597	XK	0.121997	0.726322	1.82249	1.95036	1.59392	1.5393		1.79315	2.26569	1.608	1.56707	2.15677	1.54427		2.45171	2.12044	1.70047	1.36101	2.4509	1.61763		1.6015	1.36123	1.46295	1.66283	1.71933	1.75566		1.5406	1.60533	1.13462	1.37329	1.88092	1.70104
ENSG00000047617	ANO2	0.897378	0.979068	5.5554	4.68049	5.22747	4.44337		5.23897	3.88499	7.18547	3.99462	6.03849	6.98988		4.66622	4.40761	4.15825	3.77821	4.11317	6.95948		4.91356	6.4677	6.6382	3.92036	5.20112	4.22388		4.48321	4.47197	5.05509	5.16107	3.12618	4.3627
ENSG00000047621	C12orf4	0.621311	0.887103	4.0959	3.89556	3.92895	3.5094		3.8774	4.24562	3.74584	3.19493	5.48488	4.02672		2.98263	5.10237	3.31571	3.13427	4.58033	4.25808		3.70147	3.76477	3.77547	4.77081	3.62921	3.93198		2.93644	3.91612	3.49583	3.52147	3.62573	3.56082
ENSG00000047634	SCML1	0.2859	0.726322	2.04999	1.98107	1.98632	2.14036		2.22252	1.97757	1.89874	1.9947	1.90413	2.3023		1.47928	2.58348	2.04793	1.89565	1.87499	2.00508		2.50687	2.11589	1.88188	2.14868	1.59068	1.67392		1.95927	2.27439	2.30873	1.69076	2.20515	2.40383
ENSG00000047644	WWC3	0.515585	0.837471	9.27995	9.13201	9.11862	8.40386		8.07995	11.7189	8.96117	9.94699	8.48407	8.48864		9.77149	8.38919	9.1931	7.90618	9.25479	10.2773		7.83389	10.6829	8.71494	8.8391	8.45231	10.1886		7.88266	9.04381	8.23676	7.51336	9.67445	8.07211
ENSG00000047648	ARHGAP6	0.282629	0.726322	1.69199	1.61988	1.3962	1.50545		1.50039	1.58129	1.49942	1.7547	2.2123	1.60386		1.4404	1.76325	1.73918	1.28376	1.8695	1.6232		1.86573	1.42893	1.28861	1.39326	1.10949	1.29118		1.33457	1.77027	1.13099	1.41282	1.59839	1.78565
ENSG00000047662	FAM184B	0.653344	0.899783	1.04821	1.04461	1.01211	1.04475		0.992197	0.987675	1.06137	1.05382	0.960226	1.23398		1.02222	1.15863	0.994546	0.949114	1.02359	1.11958		0.859305	0.913027	1.27642	0.867522	1.0674	1.089		1.35165	0.783137	1.03586	1.11751	0.96765	1.01267
ENSG00000047849	MAP4	0.0041193	0.570239	166.504	158.357	186.676	109.66		238.335	193.922	153.139	134.871	134.839	143.916		191.82	184.171	125.053	135.336	145.05	168.711		213.709	169.737	133.169	219.905	211.036	172.499		81.654	138.364	126.862	105.861	119.887	85.3306
ENSG00000047932	GOPC	0.0070861	0.630167	7.1274	6.95599	7.64552	6.42896		7.91255	7.89416	6.20933	6.18899	7.10296	7.45643		6.9766	7.96301	6.10292	5.95192	7.41766	7.32381		7.11919	7.36988	7.32359	8.10724	8.03483	7.91841		6.13897	5.52747	6.07515	6.75879	6.34244	7.73092
ENSG00000047936	ROS1	0.420755	0.779009	0.0158477	0.010163	0.0148308	0.0142705		0.0338702	0.00597934	0.0224005	0.0125204	0.0178446	0.00247086		0.00324558	0.0122348	0.0243623	0.0155891	0.0026649	0.00288139		0.0100332	0.00561039	0.00936663	0.00509493	0.0517736	0.00710607		0.0105777	0.0150997	0.0117469	0.0119283	0.00274749	0.0335231
ENSG00000048028	USP28	0.948897	0.989263	35.2379	36.0691	35.5185	36.1267		35.6384	35.9858	34.944	35.6908	36.5877	32.5808		41.7211	35.2411	37.614	37.8655	34.751	29.2221		28.8686	28.5418	39.2711	39.4298	37.5923	39.4075		27.6015	33.5585	37.2241	40.7651	34.5817	43.0291
ENSG00000048052	HDAC9	0.179383	0.726322	19.4488	21.1035	18.4033	17.5497		24.0295	18.948	12.8192	16.9611	24.5842	19.3506		16.898	20.3856	19.4534	14.703	30.1462	25.0347		19.2152	16.285	18.0781	20.8902	21.8147	14.1365		14.5442	15.6655	17.4071	17.9983	20.4421	19.2413
ENSG00000048140	TSPAN17	0.0479758	0.726322	5.02287	4.87218	5.49434	4.08519		4.99766	6.06094	4.71945	4.21906	5.72576	4.41437		5.7	4.27058	4.60842	3.88759	5.31315	5.45332		5.27867	5.92219	4.19036	6.0068	4.94745	6.62058		3.14678	4.69843	4.32802	4.10617	4.60092	3.63083
ENSG00000048162	NOP16	0.754638	0.935847	5.1445	5.07737	4.90987	4.70643		5.33284	4.43036	4.61975	4.94749	6.80987	4.72669		4.58601	5.08826	5.83411	5.03277	5.15356	4.76949		4.1975	5.6696	4.20856	5.53617	4.64147	5.2059		4.2339	4.22476	5.42359	4.20216	4.8598	5.2944
ENSG00000048342	CC2D2A	0.439104	0.793261	4.21039	4.76404	4.32992	4.39271		4.84688	3.82332	3.32737	5.14673	3.78717	4.33086		4.12514	5.43882	4.43752	4.21963	5.75641	4.60672		4.71035	4.39737	4.92134	4.36576	4.16402	3.42066		4.20251	2.91323	5.64121	4.17781	5.50528	3.91619
ENSG00000048392	RRM2B	0.147343	0.726322	6.60072	6.11077	6.165	6.4608		6.02338	8.23204	6.96639	6.38598	5.32906	6.66748		6.94993	6.67363	5.70115	6.10281	6.10188	5.13522		6.1768	6.19414	6.10177	6.30039	5.86782	6.34905		5.77438	6.24623	6.97674	5.63058	7.02012	7.11678
ENSG00000048405	ZNF800	0.695816	0.916098	4.6701	4.83481	4.75605	4.80473		4.23341	5.10031	5.0342	3.88423	5.66875	4.0997		6.22302	4.49252	3.83362	4.55272	5.26658	4.64037		4.65427	4.81505	5.4179	4.29046	4.55617	4.80245		4.73124	4.70563	5.09926	4.81438	4.63846	4.83944
ENSG00000048462	TNFRSF17	0.354012	0.736122	0.0574316	0.0205801	0.158268	0.168321		0.0525406	0	0.132804	0.159245	0	0		0	0.0282612	0	0.0952192	0	0		0.0414329	0.277911	0.201477	0.126397	0.118259	0.184132		0.190145	0.066136	0.195585	0.079814	0.272813	0.205433
ENSG00000048471	SNX29	0.347561	0.731081	4.51838	4.76975	4.23602	4.96948		3.90153	4.50178	5.16475	5.56608	4.42438	3.55178		4.23843	5.30716	4.60742	4.63759	5.08195	4.74595		4.14157	5.27565	4.43059	3.51507	4.33791	3.71531		4.68392	4.61955	6.2507	3.97084	5.17092	5.12096
ENSG00000048540	LMO3	0.687944	0.913709	1.33399	1.52463	0.671763	0.79784		1.07233	1.32591	1.62703	0.765998	2.04971	1.16296		1.42137	1.24554	0.858779	1.39884	2.89751	1.32576		0.715411	1.4158	0.667284	0.213035	0.451864	0.567185		0.859209	0.978174	1.55384	0.560523	0.283732	0.551562
ENSG00000048544	MRPS10	0.028342	0.726322	11.9381	12.2603	12.585	11.5023		11.4742	12.545	11.5724	10.9621	12.303	12.7718		11.9722	11.6297	11.5207	11.7377	13.4482	13.2532		12.6733	10.1545	12.2896	15.2429	11.0675	14.0823		12.4975	9.71266	9.71889	11.9468	13.6125	11.5255
ENSG00000048545	GUCA1A	0.158604	0.726322	0.0170565	0	0.0107915	0.015402		0	0	0.0199331	0.0159776	0.0154893	0.050939		0	0	0	0	0	0		0.0521722	0	0	0	0.0125766	0		0.0138005	0	0	0.0285078	0.0222398	0.027864
ENSG00000048649	RSF1	0.0126195	0.695072	10.5705	11.0142	11.3823	9.88319		10.6152	10.7758	11.2522	9.82681	10.9128	10.0401		11.5079	12.5816	8.78207	11.0789	11.3793	10.7554		11.3853	12.9425	10.4124	10.5623	13.0947	9.89678		8.68411	9.90889	9.89705	10.463	9.98299	10.3631
ENSG00000048707	VPS13D	0.690729	0.914513	17.2031	16.5109	18.0171	18.3956		19.6141	16.4309	22.1826	16.2213	14.4701	14.2998		23.5002	18.2629	13.9872	15.7674	14.5568	12.9907		16.7757	15.0498	17.3624	15.8805	26.678	16.3561		18.0647	17.3169	20.3739	21.3507	14.2707	18.9964
ENSG00000048740	CELF2	0.232407	0.726322	13.4913	13.3593	14.2025	13.178		13.2005	12.1193	11.904	15.4292	14.7608	13.534		13.7123	14.5001	14.7968	10.1365	13.0174	13.993		15.1882	12.8983	13.5508	15.083	14.1284	14.3662		12.3977	14.4285	11.7727	14.082	13.987	12.3999
ENSG00000048828	FAM120A	0.011179	0.677853	20.5957	19.98	23.1907	20.0233		18.8203	22.0072	19.2065	20.4211	22.8096	20.3094		19.6879	17.9029	20.5785	18.359	21.6737	21.6779		22.7851	24.9583	20.7238	21.3172	25.3391	24.0205		18.5091	21.1536	21.6299	17.8478	19.9431	21.0564
ENSG00000048991	R3HDM1	0.507044	0.833788	3.67001	3.11927	3.74774	3.50766		2.86948	3.80999	3.98946	3.63037	3.77058	3.95018		2.69669	2.33452	3.87673	2.63071	3.82353	3.35342		3.29143	4.5116	4.69765	3.31963	3.56404	3.10209		3.0812	3.39182	3.90665	2.80056	3.68434	4.1814
ENSG00000049089	COL9A2	0.00813038	0.648136	0.396522	0.258733	0.280846	0.379243		0.301059	0.186388	0.265264	0.642811	0.502469	0.481139		0.158843	0.251184	0.370819	0.16407	0.302145	0.305339		0.0899171	0.42338	0.291564	0.202638	0.369996	0.30758		0.164741	0.110918	0.579712	0.437434	0.500814	0.481839
ENSG00000049130	KITLG	0.948404	0.989263	4.85409	4.13236	5.31461	4.54106		4.32565	4.5763	4.0906	6.06985	4.21706	5.8451		3.13333	4.37352	4.06708	4.66014	3.3035	5.2566		5.61376	4.73792	5.40413	6.50136	4.60777	5.0227		3.42973	2.98765	4.34319	5.35455	4.53505	6.59616
ENSG00000049167	ERCC8	0.0659377	0.726322	2.65706	2.64383	2.88367	2.38452		2.49816	2.72558	2.51562	2.35149	3.33606	2.51544		2.7589	2.97551	2.19609	2.06324	3.204	2.66524		2.77521	3.39123	2.71191	2.67597	2.59862	3.14906		2.54916	1.922	2.19971	2.44394	2.43704	2.75525
ENSG00000049192	ADAMTS6	0.017064	0.717882	1.77977	1.92926	1.59528	1.35412		1.90394	2.31522	0.778161	1.93433	2.12882	1.61816		2.32864	2.0457	1.77308	1.24781	2.44411	1.73624		1.07531	1.25729	2.01965	1.61388	2.06779	1.53778		0.93077	0.761033	1.1563	1.75414	1.76168	1.76079
ENSG00000049239	H6PD	0.419454	0.777953	7.66188	7.94557	6.45955	7.19709		7.84055	6.36817	8.84552	7.48959	8.48185	6.94558		7.18695	8.40225	7.54306	7.88472	9.1232	7.53323		6.13239	8.07795	7.18247	5.85072	6.64391	4.86983		6.25832	7.94174	7.88194	6.54679	7.8877	6.66607
ENSG00000049245	VAMP3	0.995615	0.999176	17.6526	17.3404	16.8637	16.5598		17.1247	16.5946	19.0004	15.6298	22.2203	15.3458		15.1703	18.4268	19.1591	14.5855	19.2376	17.4629		17.1611	16.1333	18.3182	18.1016	14.9873	16.4805		15.9866	16.173	15.1758	17.037	16.6155	18.3706
ENSG00000049246	PER3	0.680433	0.910566	7.34585	8.21014	6.87563	8.57304		3.6204	3.94397	9.00582	9.3954	10.5228	7.58672		8.49656	7.3585	11.0092	4.33535	12.198	5.86321		6.41109	6.19434	7.92423	4.49521	11.2584	4.9705		6.45042	10.0439	7.06488	5.74544	11.6459	10.4877
ENSG00000049247	UTS2	0.208789	0.726322	0.0302378	0.0386558	0.030135	0.0868728		8.41415e-275	7.24139e-67	2.3297e-155	0.103736	0.0308792	0.0468114		5.39821e-115	0.0967657	0.135169	2.09052e-79	0	0		2.60174e-83	1.63309e-105	0	0.0491491	4.70485e-57	0.131661		0.172175	0.0473728	1.78157e-129	0.194363	0.107326	4.56644e-139
ENSG00000049249	TNFRSF9	0.865236	0.970016	0.0170642	0.0220363	0.0252827	0.0270648		0.0128855	0.0126159	0.0316859	0	0.0247761	0.020422		0	0.0258039	0.012787	0.0109197	0.0221795	0.0605274		0.0313049	0.0117177	0	0.0211319	0.0302239	0.057318		0.0330956	0	0	0	0.0985582	0.030735
ENSG00000049283	EPN3	0.819816	0.957165	1.69233	2.36627	1.6349	2.20274		1.73659	1.25551	1.54895	3.1442	1.30959	1.15914		2.53965	2.29884	4.53195	2.2068	1.00962	1.61076		1.02956	1.51257	1.76437	1.04787	1.70313	2.75188		2.59606	3.14564	2.47041	2.38431	1.43229	1.18772
ENSG00000049319	SRD5A2	0.736343	0.929441	0.00711604	0.00660499	0.00456152	0.00129137		0	0.00998524	0.0125144	0.0100781	0.0101185	0		0	0.0306256	0	0	0.00432259	0.00468176		0.0040678	0	0	0	0	0.0233013		0	0	0	0.00774822	0	0
ENSG00000049323	LTBP1	0.0285027	0.726322	37.0051	38.4372	35.6698	28.5789		35.9788	29.4947	41.3017	33.5373	49.4357	32.2824		36.4741	33.7181	37.6791	29.0114	54.6743	39.0663		34.0077	33.9247	36.785	40.7206	34.0916	34.4894		26.5601	30.2774	24.5824	32.712	28.948	28.3937
ENSG00000049449	RCN1	0.254149	0.726322	6.12486	6.4136	6.68217	6.21048		5.03187	5.71826	4.8622	5.6112	9.40833	6.11731		6.2595	6.05345	6.35895	5.10675	7.50532	7.19763		5.40978	7.24994	5.97822	6.61633	8.38777	6.45096		5.49944	6.102	5.57249	5.09417	7.60215	7.39261
ENSG00000049540	ELN	0.222307	0.726322	10.9259	13.758	18.1202	11.9055		10.0019	9.88244	10.9832	6.94684	17.7698	9.97122		9.82832	10.2815	8.86881	6.80647	15.8458	30.917		11.1313	43.3116	12.614	12.6016	17.1519	11.9108		5.4516	10.1167	9.52386	7.25622	19.4314	19.6531
ENSG00000049541	RFC2	0.783288	0.945402	2.42629	2.50574	2.32485	2.30684		2.51501	2.71432	2.56154	2.00071	2.62321	2.14295		2.90761	2.61763	2.39852	2.37278	2.10472	2.63319		2.28533	2.69066	2.96332	2.0547	1.87488	2.08019		2.56612	2.057	1.91942	2.08229	3.12868	2.08755
ENSG00000049618	ARID1B	0.580127	0.869261	8.83792	9.38925	9.31865	9.69426		8.44437	8.4207	8.35982	8.98995	9.33477	9.47793		8.56356	8.49211	10.2675	8.73439	9.75736	10.5206		10.6778	9.64735	9.75232	8.11403	8.89804	8.82233		8.98459	11.2172	9.91028	9.36921	9.45606	9.2282
ENSG00000049656	CLPTM1L	0.577586	0.868616	10.5018	10.2153	10.6675	9.72776		10.7403	11.3532	8.92845	10.4172	11.7729	9.79857		10.8106	9.8709	9.23844	8.75598	10.8508	11.7649		9.42305	12.1907	10.6391	10.7292	9.25739	11.7655		8.85304	11.1554	8.07845	8.51267	10.4495	11.3175
ENSG00000049759	NEDD4L	0.339144	0.726322	4.87978	4.70773	4.6284	4.73892		4.64018	4.42987	5.07502	5.6972	4.9044	4.53198		4.8723	4.49563	5.06239	4.7649	4.93074	4.12042		4.68914	4.11942	4.82541	4.27329	5.27664	4.58652		5.55919	4.86065	4.44209	4.41513	4.53302	4.62343
ENSG00000049768	FOXP3	0.431453	0.787606	0.0373625	0.0463248	0.0396272	0.0671887		0.0214119	0.0418754	0.0899083	0.0211925	0.0497869	0		0.022739	0.0535183	0.101633	0.0530036	0.0184546	0.0286001		0.0434162	0.0389819	0.0218594	0.0672874	0.0336828	0.0325357		0.0703417	0.0716166	0.0782736	0.0942367	0.047522	0.0411413
ENSG00000049769	PPP1R3F	0.877253	0.973766	4.42766	4.32424	4.46262	4.43551		4.75587	4.8562	4.07055	4.54057	3.9169	4.42589		4.52814	4.17536	4.35253	3.98331	4.24279	4.66333		4.65408	4.51311	3.69307	4.25604	4.65945	4.99998		3.53934	6.50082	4.36083	4.0672	4.30199	3.84288
ENSG00000049860	HEXB	0.0491596	0.726322	23.4872	22.5272	21.9365	15.1535		37.1374	32.1264	12.4397	17.0683	18.7931	23.3581		29.0835	30.6608	14.837	15.0035	20.1785	25.4002		14.8422	15.8024	12.6098	33.723	28.3182	26.3233		12.6019	11.7264	13.1763	11.8806	23.1876	18.3481
ENSG00000049883	PTCD2	0.619288	0.886338	3.68893	3.9272	4.07555	4.52484		3.25063	3.5203	3.88581	3.86653	4.09964	3.5107		3.55923	3.95707	3.77188	3.84343	4.28393	4.14769		5.09751	3.84333	4.10598	3.98394	4.1699	3.25262		3.90362	3.81294	4.55331	4.39438	5.54002	4.94479
ENSG00000050030	KIAA2022	0.680511	0.910611	0.0575322	0.0604539	0.0339321	0.0445507		0.0347321	0.059903	0.039746	0.0681736	0.0429365	0.099702		0.0506563	0.0752843	0.030541	0.0358263	0.0317845	0.138631		0.0425087	0.0335007	0.0352837	0.012796	0.024422	0.0550814		0.0414903	0.0221349	0.0331703	0.104369	0.0241477	0.0419918
ENSG00000050130	JKAMP	0.567759	0.864113	8.27395	9.14324	8.20867	8.52128		8.96801	9.29783	8.17432	5.76403	8.5318	8.9077		8.83844	10.0124	8.5711	7.42828	11.0227	8.98653		8.72893	6.80996	8.57034	8.80176	7.97044	8.37058		9.40321	5.58374	8.26675	9.24466	9.20797	9.42135
ENSG00000050165	DKK3	0.129039	0.726322	101.534	103.011	87.7147	71.9809		105.235	162.028	81.362	116.418	75.2925	68.8694		146.743	84.857	117.052	84.5377	108.924	75.9505		95.7748	92.6376	64.1867	91.1962	98.6156	83.877		54.8647	93.1331	62.6508	66.1471	90.4116	64.6783
ENSG00000050327	ARHGEF5	0.881613	0.975061	0.113622	0.114677	0.0980531	0.105586		0.0942029	0.116783	0.186603	0.0882056	0.117058	0.07888		0.0411858	0.168899	0.119144	0.0825033	0.192453	0.0838745		0.145348	0.0917092	0.126875	0.130747	0.0557846	0.0378547		0.085288	0.0806182	0.214276	0.0773839	0.0979077	0.0780393
ENSG00000050344	NFE2L3	0.0205213	0.726322	5.02321	4.86591	4.56999	5.70716		4.24793	5.52909	5.90168	4.62684	4.48439	5.34935		4.66621	5.01792	4.51889	5.32501	4.93747	4.72997		4.10224	4.44369	5.32399	4.18113	4.81599	4.55293		6.73442	3.90422	5.56956	5.68989	6.34827	5.99663
ENSG00000050393	CCDC90A	0.912793	0.982287	6.68767	6.72027	6.27514	6.23973		6.82218	7.27887	7.19642	5.67202	7.0311	6.12546		5.82421	7.0909	7.77122	6.83688	6.91082	5.88756		6.55802	5.93823	5.05551	7.65305	5.83322	6.6128		5.88823	6.14497	4.8776	5.66489	7.60851	7.2542
ENSG00000050405	LIMA1	0.672243	0.907499	8.14545	8.08695	7.09935	6.66791		7.4719	6.17244	9.19968	7.33908	11.0123	7.67728		6.42715	8.65907	6.80731	6.28569	10.3306	10.0119		7.30071	8.92754	5.99628	7.35868	7.53155	5.48135		5.60416	5.07754	7.73471	6.19074	8.05915	7.34116
ENSG00000050426	LETMD1	0.172507	0.726322	9.77446	11.2304	10.5976	10.5476		10.417	9.99703	10.2613	8.49991	10.459	9.01255		10.6463	12.6268	9.8632	9.78677	12.9624	11.4972		9.14978	14.3019	10.4714	9.58058	10.9515	9.13027		11.838	9.33881	10.4217	9.60785	10.5189	11.5606
ENSG00000050438	SLC4A8	0.47212	0.815385	0.308728	0.311968	0.279712	0.215546		0.641696	0.0810456	0.38044	0.0837095	0.544878	0.120601		0.14982	0.544143	0.223633	0.17589	0.496538	0.281787		0.341982	0.397372	0.0905807	0.489688	0.19003	0.16862		0.156743	0.316819	0.176165	0.0989961	0.191907	0.352648
ENSG00000050555	LAMC3	0.152657	0.726322	0.319698	0.465772	0.202152	0.177931		0.736994	0.299053	0.189711	0.197109	0.454004	0.041315		0.0948698	1.07142	0.315827	0.469374	0.751937	0.0912055		0.0482	0.509344	0.269235	0.206513	0.142178	0.0374443		0.0321616	0.0826412	0.134708	0.316345	0.251242	0.250486
ENSG00000050628	PTGER3	0.226558	0.726322	0.234448	0.323825	0.284596	0.250621		0.213911	0.136266	0.0452778	0.150455	0.798169	0.0626068		0.058106	0.476224	0.255017	0.0344568	0.936857	0.18229		0.177262	0.176111	0.415922	0.566447	0.148484	0.223347		0.135539	0.295906	0.107353	0.541976	0.170247	0.252706
ENSG00000050730	TNIP3	0.798441	0.950033	0.0353872	0.0397282	0.0302881	0.0437505		0	0.00976663	0.152599	0.00985753	0.0401002	0		0.0376661	0.05835	0.0531927	0.00845881	0.0414693	0.0392323		0.016246	0	0.088162	0	0.0530229	0.0242977		0.0883975	0.0388747	0	0.033427	0.0367271	0.065077
ENSG00000050748	MAPK9	0.390808	0.759957	7.73713	7.71793	8.075	7.45635		7.16283	7.38509	7.95014	7.14684	9.27808	7.49979		8.02738	7.243	7.09756	6.86294	8.45408	8.6226		7.77177	7.73048	6.93905	9.09666	7.65237	9.25969		6.30456	8.14887	6.73335	6.95629	7.95369	8.64134
ENSG00000050767	COL23A1	0.0491379	0.726322	4.36052	4.22491	4.35441	2.77739		3.92737	8.36781	3.82137	4.33533	1.76669	3.94456		7.05923	4.82709	4.05433	3.67074	2.39358	3.34451		4.69387	3.49432	4.13922	3.14201	5.24963	5.40741		2.40468	4.30188	2.08447	3.28629	2.81657	1.77045
ENSG00000050820	BCAR1	0.324466	0.726322	10.0682	10.1431	9.89095	8.8696		9.81606	10.7563	9.70296	10.8942	9.67282	9.56707		11.1481	10.0087	10.1833	9.52179	8.54249	11.4542		8.7361	11.0358	9.60277	6.66283	9.99139	13.3168		8.94955	10.8501	8.97832	7.95337	7.9542	8.53207
ENSG00000051009	FAM160A2	0.447486	0.799084	4.76128	5.2746	5.14673	5.14378		4.61451	4.89254	5.16551	4.63364	5.12712	4.13433		5.94373	4.93051	6.04576	4.5707	4.45294	5.70395		4.96951	5.81109	6.66429	4.01418	4.27586	5.14548		5.0682	5.97334	5.21235	4.48349	5.14291	4.98238
ENSG00000051108	HERPUD1	0.262741	0.726322	19.7661	19.8876	18.9432	20.5234		17.5532	16.1702	22.4481	22.9028	21.7334	17.7887		19.0609	18.4009	24.588	18.2207	21.0524	18.0024		19.82	17.8148	18.8754	16.5367	20.9177	19.6944		20.2156	20.6293	18.9117	19.7167	21.6384	22.0285
ENSG00000051128	HOMER3	0.111055	0.726322	2.57694	2.89534	2.70504	2.28837		2.71872	2.27381	2.08893	2.57812	3.30036	2.50173		2.86637	2.91281	2.78444	2.11364	3.23556	3.45919		2.56116	3.15375	2.52442	2.29152	2.40183	3.29754		1.6989	2.51119	1.66425	2.12485	2.55762	3.17339
ENSG00000051180	RAD51	0.892136	0.977497	0.146533	0.178891	0.24793	0.264749		0.0969012	0.144229	0.168917	0.133427	0.228575	0.107148		0.0485554	0.074564	0.0609213	0.171246	0.168425	0.549637		0.237971	0.32362	0.200018	0.361974	0.241575	0.122422		0.359025	0.289362	0.127834	0.276684	0.150593	0.384996
ENSG00000051341	POLQ	0.246381	0.726322	0.118324	0.157849	0.273027	0.174476		0.151946	0.0888271	0.0855901	0.154106	0.125329	0.104144		0.105695	0.180321	0.0988597	0.138345	0.116782	0.30709		0.194445	0.690302	0.118357	0.338613	0.163311	0.133137		0.273426	0.128739	0.151934	0.113073	0.0833585	0.296326
ENSG00000051382	PIK3CB	0.325546	0.726322	5.22019	5.11981	5.63935	5.05654		4.97087	4.77119	5.26964	6.00434	4.88474	5.42036		4.98298	4.32904	5.03553	5.62196	6.10228	4.64706		5.40433	6.30497	5.65129	5.97955	4.93373	5.56222		4.54656	5.30041	5.02167	4.36687	5.49445	5.60925
ENSG00000051523	CYBA	0.668919	0.906512	9.05207	9.03635	6.92818	7.73914		5.3632	7.76047	7.07112	10.1989	17.1596	6.75915		7.41616	8.29295	11.154	7.68282	10.5673	9.10487		5.79779	9.82035	8.1388	4.47479	5.97658	7.36075		7.56348	6.75906	6.44129	6.70974	8.67764	10.2836
ENSG00000051596	THOC3	0.970412	0.994348	0.416469	0.643147	0.633356	0.853019		0.48233	0.463452	0.546659	0.244743	0.41045	0.351183		0.395121	1.04661	0.428308	0.626181	0.482609	0.880051		0.601055	1.00056	0.73159	0.472102	0.261962	0.732867		0.990682	0.21057	1.6995	0.813165	0.681617	0.722582
ENSG00000051620	HEBP2	0.865922	0.970107	30.7519	30.6329	28.091	27.6449		31.207	36.4625	28.1904	25.5371	35.1182	27.9961		31.7424	30.6515	32.9954	28.9755	32.5413	26.8914		28.6779	25.6302	23.317	29.8964	28.4836	32.5407		29.577	26.8723	26.0482	25.593	28.188	29.5909
ENSG00000051825	MPHOSPH9	0.946227	0.988913	5.53509	5.32052	6.27426	6.08836		4.44081	6.27463	6.80803	5.00105	4.83556	5.85047		5.26012	4.45946	4.82749	5.62956	5.82494	5.92156		6.85462	6.51343	6.5231	6.22871	5.74697	5.77871		6.2045	5.53444	6.62088	6.13964	6.00799	6.0227
ENSG00000052126	PLEKHA5	0.253349	0.726322	29.9246	29.8725	29.3633	33.0523		26.4319	26.9419	29.7885	35.9744	27.5969	32.8139		23.0185	29.8145	31.4452	29.7744	36.747	28.4354		34.3794	28.373	34.3552	26.4097	26.0321	26.6306		37.9029	29.8988	33.9692	35.4323	30.6347	30.4757
ENSG00000052344	PRSS8	0.484871	0.822258	0.149048	0.138244	0.153229	0.185606		0.153117	0.137411	0.156859	0.1891	0.0858762	0.171922		0.217189	0.178849	0.0886329	0.108139	0.164737	0.0719199		0.0930062	0.185664	0.182574	0.12557	0.12971	0.202852		0.109249	0.247036	0.385623	0.197759	0.113087	0.060884
ENSG00000052723	SIKE1	0.0522857	0.726322	6.51232	7.48355	8.17858	7.01547		6.44377	7.5735	5.84511	4.89723	8.06816	6.24614		6.17998	7.73339	6.35968	7.1258	8.17977	9.32269		7.3153	9.24737	6.9641	8.58488	7.64185	9.31795		6.02589	5.75912	8.00389	5.28008	7.09305	9.93077
ENSG00000052749	RRP12	0.374718	0.750162	3.83375	3.14737	4.65622	3.14302		3.57429	5.08695	2.65134	1.77408	5.14489	4.77097		3.27133	3.24575	2.1529	1.6353	4.0142	4.56471		5.254	3.49768	2.08087	6.16011	2.95002	7.99466		2.76526	5.89251	2.32153	1.9446	4.23864	1.6956
ENSG00000052795	FNIP2	0.361593	0.741646	14.4361	13.8202	13.3385	15.5431		23.9783	10.0892	11.7942	15.3225	13.5899	11.8424		16.5079	16.8674	11.1296	10.6887	13.1671	14.5604		13.0969	11.0054	14.0673	11.0945	17.2955	13.4712		12.1155	11.6262	13.2688	26.7252	13.149	16.3738
ENSG00000052802	SC4MOL	0.201874	0.726322	2.90667	4.20472	2.08292	2.50318		4.53188	2.63279	2.63883	2.42234	2.85882	2.35537		2.32015	5.68452	3.02932	3.0311	6.41116	4.75204		1.71488	1.56371	2.05782	2.81283	2.48583	1.86244		3.12774	1.63827	1.73425	2.19357	2.59674	3.72853
ENSG00000052841	TTC17	0.416035	0.77575	17.9825	18.1659	17.5498	18.556		16.7781	17.6415	16.4038	19.1023	21.0201	16.949		16.1109	19.0704	16.9722	17.5302	20.8197	18.4919		16.6734	16.0026	19.4208	17.5191	18.399	17.2837		19.5087	16.0698	17.5042	18.0475	19.7642	20.4417
ENSG00000052850	ALX4	0.437944	0.792417	0.09185	0.0951446	0.0875977	0.0759543		0.0960865	0.0896809	0.0924248	0.0629833	0.139271	0.0706535		0.0676299	0.0717034	0.107	0.114968	0.0970521	0.112514		0.081547	0.0731008	0.0855096	0.135813	0.0726816	0.0769341		0.037844	0.0654156	0.0763955	0.114874	0.100046	0.0611505
ENSG00000053108	FSTL4	0.618787	0.886019	0.0935985	0.0824953	0.0528311	0.00931199		0.27336	0	0.0125145	0	0.0710767	0.20464		0.0107061	0.154875	0.0203587	0.215242	0.09379	0		0.156209	0	0.00483527	0.0336109	0.0923079	0.0300233		0.03045	0	0.0090642	0.00737033	0.00898741	0
ENSG00000053254	FOXN3	0.744536	0.932522	20.8771	25.1188	22.65	27.658		17.0295	16.5354	22.9749	28.1019	21.6846	18.9363		27.4955	21.6836	26.6666	29.8756	23.3579	21.6336		21.6338	18.9538	29.107	19.736	21.2533	25.2161		29.5278	26.0982	31.0771	32.1468	22.3185	24.7794
ENSG00000053328	C6orf186	0.776543	0.942883	1.03284	0.969986	0.856184	0.713515		0.800773	0.880167	1.82039	1.0897	0.774093	0.831917		1.15699	1.21973	0.52857	0.870808	0.892728	1.15109		0.498981	0.462129	1.35073	0.926525	0.999036	0.899701		0.561958	0.617507	0.182141	0.635281	1.21957	1.06463
ENSG00000053371	AKR7A2	0.722235	0.924524	10.9484	11.9757	9.2861	10.7023		10.7663	10.8921	11.6851	8.77767	13.743	9.82597		12.5631	11.4269	11.1671	11.5412	11.8381	13.3178		9.46348	9.43157	11.4335	6.96616	9.05025	9.37167		11.5214	11.0184	9.44185	10.2993	10.844	11.0891
ENSG00000053372	MRTO4	0.824597	0.958304	3.00596	2.73103	3.19026	3.01209		2.62795	3.03404	2.87412	2.83578	3.66331	3.00054		2.62021	2.87734	2.58404	2.09657	3.25955	2.94846		2.82281	5.0745	2.72293	3.0903	2.78437	2.64662		2.31224	3.89059	3.16348	2.72781	3.35845	2.61998
ENSG00000053438	NNAT	0.406166	0.76955	1.76993	1.60101	1.61616	1.61968		1.73683	1.55828	1.6693	1.83398	2.04873	1.77246		1.39113	1.37394	1.58273	1.88826	1.85783	1.51216		1.45097	1.81233	2.07794	1.46485	1.49834	1.39254		1.91266	1.87303	1.99351	1.51538	1.33458	1.0889
ENSG00000053501	USE1	0.220182	0.726322	4.40086	4.38026	4.05605	5.09248		4.25608	4.15273	3.88847	3.68059	5.87281	4.55451		4.28295	4.56622	5.69888	4.67437	3.61273	3.44638		4.01883	4.07863	4.71608	3.7165	3.48795	4.31829		5.39006	7.00938	3.2331	5.25255	4.32867	5.34111
ENSG00000053524	MCF2L2	0.274194	0.726322	0.36698	0.431168	0.374816	0.329976		0.424247	0.168563	0.365438	0.329934	0.554116	0.359585		0.393899	0.51048	0.381057	0.244848	0.487603	0.569119		0.272006	0.307554	0.399817	0.528222	0.149642	0.591654		0.502573	0.397501	0.535577	0.184461	0.310601	0.0491451
ENSG00000053702	NRIP2	0.421321	0.779434	1.4726	1.70433	1.48981	1.579		1.10485	1.63411	1.56794	1.55381	1.33668	1.63821		1.86816	1.68579	2.04063	1.7945	1.57853	1.25835		1.61362	1.72374	1.72409	1.34329	1.18898	1.34514		1.30181	2.02703	1.58859	1.57389	1.43	1.55266
ENSG00000053747	LAMA3	0.844345	0.964807	1.08714	1.15064	1.25225	1.3528		1.05329	0.763345	1.15367	1.18386	1.47922	0.889484		0.631897	1.3498	0.940773	0.899276	1.72115	1.36097		1.37432	0.966839	1.62262	1.26073	0.986627	1.30237		1.30943	1.903	0.771405	1.31091	1.61563	1.20642
ENSG00000053770	MUDENG	0.19841	0.726322	8.5008	8.48855	9.2996	8.25693		7.20327	10.3419	7.77555	6.91675	9.19938	9.56796		8.0987	8.8689	7.57511	7.81219	9.57295	9.00343		9.50345	8.30084	9.03895	11.4156	7.95096	9.5878		7.64246	7.40574	7.95708	7.66416	9.70267	9.16945
ENSG00000053900	ANAPC4	0.515286	0.837349	6.04201	5.99447	5.81809	6.19677		5.7755	5.60606	6.27876	6.15563	7.10358	5.33251		4.77745	8.07688	5.74379	6.00719	6.07912	5.28239		4.63312	6.57669	7.33592	4.96899	6.16712	5.22668		6.17304	4.38204	5.59255	7.24701	6.04004	7.74594
ENSG00000053918	KCNQ1	0.00474704	0.58047	7.13106	8.60951	8.19788	7.15255		6.82109	8.01737	7.85684	7.24037	7.07346	5.77722		9.48008	8.689	8.31948	8.24558	9.80301	7.11989		9.50538	10.1868	7.0913	7.04935	8.01228	7.34218		6.08473	9.2161	6.48847	7.41501	7.31085	6.40013
ENSG00000054116	TRAPPC3	0.458993	0.806589	12.3527	12.464	11.8643	12.8023		11.6021	11.8715	11.7771	10.5655	17.4034	10.8968		13.2623	11.1865	12.1204	11.6071	15.4696	11.1382		11.9126	12.3448	12.8195	11.8874	11.1048	11.1167		13.407	11.794	10.6744	11.5777	14.1506	15.2102
ENSG00000054118	THRAP3	0.526758	0.843231	20.8727	21.4209	21.1617	21.0541		18.9908	21.9615	23.4851	19.6634	20.6094	20.5257		20.5939	21.437	21.1244	21.9525	23.1841	20.2335		22.1591	20.9736	21.3321	20.9249	21.591	19.9897		20.4263	21.8552	22.764	18.6304	21.9998	20.6488
ENSG00000054148	PHPT1	0.889193	0.976872	55.866	60.6209	51.6999	57.0302		59.9693	54.2852	57.4657	49.774	64.256	49.4457		59.833	62.3678	67.641	63.356	53.6088	56.9187		52.7101	54.4264	52.5709	47.9029	45.9424	56.6469		59.0455	60.6987	55.7034	56.768	53.3211	56.6446
ENSG00000054179	ENTPD2	0.159233	0.726322	0.243299	0.261011	0.260089	0.448569		0.22602	0.0690947	0.255026	0.445096	0.249458	0.215102		0.0960263	0.345981	0.213384	0.492492	0.209408	0.208775		0.262797	0.316031	0.227161	0.231326	0.420634	0.102584		0.183406	0.883053	0.311691	0.311343	0.348137	0.653784
ENSG00000054219	LY75	0.45428	0.803484	0.488662	0.450482	0.379734	0.392186		0.828905	0.688002	0.438735	0.242518	0.449561	0.284248		0.58221	0.621353	0.247006	0.384709	0.577372	0.290242		0.270964	0.402537	0.380406	0.364823	0.573689	0.285982		0.355991	0.213433	0.339174	0.250152	0.515757	0.678608
ENSG00000054267	ARID4B	0.497999	0.829582	9.81967	9.26491	8.88907	9.46718		11.1538	10.1738	9.71338	10.0902	6.27175	11.5151		8.01954	9.79536	9.48241	10.0146	11.2619	7.01565		8.16176	10.8184	11.9803	7.99182	7.86392	6.51822		9.10864	8.81836	7.2358	11.4541	10.1561	10.0301
ENSG00000054277	OPN3	0.102682	0.726322	1.27546	1.10863	1.04515	1.2229		1.39188	1.8713	0.935115	1.28497	1.23969	0.929817		1.13138	1.05218	1.26956	0.973418	1.42937	0.795897		0.954267	0.892118	1.12441	1.02215	1.23247	1.0455		0.975623	1.38824	1.41783	1.09145	1.48013	0.984144
ENSG00000054282	SDCCAG8	0.405261	0.769094	9.26201	9.77285	9.26266	9.14053		8.85792	9.40672	8.51684	11.8214	8.68551	8.2837		9.66643	10.8696	9.87629	7.9789	10.2358	10.0101		8.35127	8.75546	10.3738	10.5666	8.95445	8.57435		8.68387	6.58506	8.70414	10.5488	11.4758	8.8455
ENSG00000054356	PTPRN	0.629602	0.890306	0.115377	0.0686966	0.0337834	0.02646		0.177782	0.00441849	0	0.405497	0.0834695	0.021096		0.134391	0.0359429	0.025211	0.124689	0.0919458	0		0.0786506	0.022734	0	0.0410035	0.0195349	0.0407775		0.0646919	0.0601795	0.0137178	0.0201711	0	0
ENSG00000054392	HHAT	0.124808	0.726322	1.45955	1.48102	1.51658	1.19207		1.24339	1.31669	1.57006	1.29047	1.62659	1.71008		1.9209	1.23581	1.32259	0.865371	1.5621	1.97934		1.41579	2.09764	1.5505	1.14738	1.57148	1.31668		1.11825	1.10748	1.31612	1.22064	1.16533	1.22459
ENSG00000054523	KIF1B	0.202537	0.726322	22.7009	22.0601	25.0828	22.7526		22.9228	26.2088	21.3578	21.653	21.0216	23.0412		21.9048	24.1253	20.0651	21.7335	22.1518	22.3801		25.4988	24.2249	23.9141	27.3832	24.3493	25.1263		19.4953	22.9127	24.4811	22.2012	23.4896	23.9358
ENSG00000054598	FOXC1	0.400873	0.76623	1.1286	1.38304	1.0787	1.06569		1.13615	1.19481	1.131	1.21227	1.29363	0.803743		1.47121	2.35321	1.04374	1.12828	1.14717	1.15465		0.953266	1.67976	1.11906	0.468472	1.13691	1.11475		0.644809	1.2821	1.27808	0.681637	1.34261	1.16492
ENSG00000054611	TBC1D22A	0.00207882	0.546183	4.83411	5.56799	5.39439	4.64554		4.78164	4.08595	4.70445	5.00933	5.68961	4.73367		5.7866	5.53518	4.9823	5.3983	5.9533	5.75229		6.222	6.19034	4.69505	4.9153	5.44389	4.89978		4.83098	5.06683	4.35382	4.37341	4.38103	4.86719
ENSG00000054654	SYNE2	0.177424	0.726322	28.2706	29.9463	32.328	37.0301		31.6804	23.5987	33.374	31.0006	22.3663	27.6039		27.6574	34.9613	31.2239	29.0975	27.0667	29.6708		31.9489	29.8884	33.4266	25.0707	32.7555	40.878		48.8407	36.1615	29.7367	37.9855	35.2731	34.1832
ENSG00000054654	SYNE2	0.860599	0.969202	0.314329	0.308032	0.579729	0.544703		0.093778	0.234299	0.302049	0.236102	0.309546	0.710199		0.205657	0.0962284	0.469863	0.241532	0.434079	0.400835		0.630957	0.504138	0.537415	0.297414	0.63689	0.871558		0.356263	1.15386	0.611566	0.362369	0.28324	0.50092
ENSG00000054690	PLEKHH1	0.766212	0.940254	0.643508	0.62084	0.628859	0.621703		0.383127	0.663494	0.645651	0.879817	0.58826	0.700699		0.685932	0.498903	0.716022	0.573268	0.589519	0.661396		0.542116	0.590007	0.652657	0.531477	0.763903	0.692992		0.724417	0.648008	0.476537	0.609654	0.574274	0.697327
ENSG00000054793	ATP9A	0.064693	0.726322	5.03801	5.03882	5.13501	4.15716		4.53372	6.38253	4.05919	4.93443	6.19948	4.11873		5.4245	5.33682	4.34641	3.72366	6.92751	4.47401		6.06456	5.43529	4.81396	4.66225	4.69218	5.14182		3.19794	6.54988	3.61979	3.9112	4.11437	3.54975
ENSG00000054796	SPO11	0.340893	0.726322	0	0	0	0.0046817		0	0	0	0	0	0		0	0	0	0	0	0		0	0	0	0	0	0		0	0	0	0.0280902	0	0
ENSG00000054803	CBLN4	0.27872	0.726322	0.00877048	0.0226397	0.00730984	0.00605701		0.0235964	0	0	0	0.0227506	0.00627587		0	0.102017	0	0.00665284	0.0271681	0		0	0.0358422	0.00801685	0	0	0		0	0.00638987	0.0299522	0	0	0
ENSG00000054938	CHRDL2	0.0315457	0.726322	0.712662	0.34466	0.308162	0.362877		0.335105	1.59594	0.454083	0.896112	0.534862	0.459872		0.579336	0.262037	0.269246	0.508306	0.326792	0.122245		0.407647	0.276844	0.458398	0.217646	0.209758	0.278679		0.517028	0.487292	0.223629	0.555458	0.0971756	0.296679
ENSG00000054965	FAM168A	0.0288511	0.726322	5.96424	6.60531	6.35715	6.04051		5.84157	5.78035	6.04166	5.66272	6.87133	5.58782		5.96621	6.21853	6.88948	6.20114	7.63799	6.71852		5.70764	7.27762	6.91181	6.37895	6.65298	5.21391		5.67378	5.33701	6.25612	5.72184	7.15792	6.09639
ENSG00000054967	RELT	0.292061	0.726322	0.796422	0.662646	0.96055	0.59687		0.647482	1.2876	0.604433	0.47955	1.06609	0.693374		0.66118	0.521894	0.509604	0.443676	0.756464	1.08306		0.947939	1.62285	0.910043	0.774194	0.930374	0.5779		0.382941	0.650039	0.549834	0.593557	0.820461	0.584389
ENSG00000054983	GALC	0.163461	0.726322	4.89895	5.14882	5.51978	5.32436		4.98222	5.34868	4.27796	4.89148	5.1621	4.73123		6.23278	5.53022	4.58299	4.56218	5.52151	4.46322		5.14737	3.68098	4.91841	5.77431	7.32222	6.27542		5.43398	4.4308	3.82417	5.18072	6.24559	6.83088
ENSG00000055044	NOP58	0.86381	0.969864	7.45196	7.47528	7.74794	7.91526		8.39295	7.09448	7.80572	6.89305	6.35633	8.16924		7.27794	8.05073	7.22911	7.21778	7.12726	7.94884		9.06491	8.30524	7.42667	8.02536	6.75599	6.90948		8.18429	6.1277	8.15358	7.66245	7.68283	9.68068
ENSG00000055070	C1orf144	0.303609	0.726322	11.0686	11.7722	11.6892	11.0757		10.6021	9.24907	9.83751	11.444	13.5744	11.7045		14.3857	10.6	13.5861	9.86699	11.6543	10.5403		12.1175	12.5276	9.66133	12.7378	11.2596	11.8315		10.2001	13.7175	11.6533	10.5254	11.1561	9.20163
ENSG00000055118	KCNH2	0.494727	0.827721	9.85974	10.3804	11.0384	10.7134		7.93309	10.5422	12.3542	11.1799	9.4758	7.67324		12.2772	7.94612	12.9807	10.2445	9.64434	9.18937		11.3538	12.5222	9.2989	9.61282	9.64699	13.7958		9.92295	13.4948	11.0285	8.27394	12.557	9.00335
ENSG00000055130	CUL1	0.696758	0.916449	9.91662	9.2458	10.0317	9.21131		9.80618	10.6751	9.7104	9.06426	10.202	10.0418		8.89845	10.0207	8.83233	9.04524	9.76873	8.90935		10.333	10.0259	10.056	10.4545	9.41722	9.90375		8.89613	9.29771	8.89405	8.77868	9.65731	9.74397
ENSG00000055147	FAM114A2	0.016414	0.716727	9.9244	10.5014	9.73914	8.99249		10.5147	9.25589	9.92948	8.40837	11.583	9.85497		10.8311	9.81092	9.91653	9.48406	12.736	10.2297		7.12113	9.78456	9.33693	10.4677	11.2857	10.4388		9.16348	6.68719	9.27338	7.78628	9.98592	11.0587
ENSG00000055163	CYFIP2	0.11594	0.726322	5.58573	5.5479	6.4313	5.42678		4.81821	6.87884	4.82961	5.52791	4.54039	6.91942		5.32113	4.85518	5.08831	5.81804	5.08746	7.11726		6.47205	6.63579	4.27793	7.04461	6.52398	7.63344		5.11017	7.16485	5.47749	3.50939	5.56774	5.73102
ENSG00000055208	TAB2	0.612345	0.883281	7.90362	7.99674	8.07763	7.93479		6.64864	8.05825	8.49307	8.66365	7.57842	7.97971		7.54855	7.84408	8.21176	7.89662	8.43777	8.04164		8.50582	8.68428	7.17795	8.60733	7.47321	8.01721		7.08119	9.53204	7.84949	6.76806	9.23065	7.14732
ENSG00000055211	C6orf72	0.0331818	0.726322	12.0985	12.8048	12.3131	11.2913		11.9759	12.9868	11.9021	9.35389	12.9232	13.4491		12.6197	12.6909	11.0965	12.1498	14.0478	14.2243		12.0423	12.3251	11.4378	13.7145	12.4822	11.8768		10.5339	10.2847	9.44819	10.0462	13.221	14.2141
ENSG00000055332	EIF2AK2	0.367625	0.746193	5.29203	5.42598	5.67386	5.38921		4.44918	6.161	5.1832	5.14573	5.05201	5.76106		4.72319	4.84699	5.83923	5.42165	5.64178	6.08303		5.09032	5.83296	6.33053	6.53036	4.9132	5.34577		4.93617	4.15331	5.06157	5.83595	6.27965	6.06859
ENSG00000055483	USP36	0.519636	0.839666	2.32014	2.42463	2.24534	2.49441		1.8044	2.19914	2.40983	2.3877	2.69749	2.42229		2.24527	1.99281	2.73515	2.59724	2.23883	2.73851		2.01594	2.92031	2.10391	1.97718	2.23764	2.21706		2.25188	2.91215	2.57365	2.26359	2.58715	2.37805
ENSG00000055609	MLL3	0.273895	0.726322	14.9889	16.4218	15.8834	15.8393		13.3487	15.6748	16.5309	16.4999	12.593	15.2859		17.0553	19.1432	13.7674	16.2661	14.171	18.1279		16.0491	17.8551	17.0209	12.7561	14.9742	16.6451		17.1748	16.955	17.6367	14.6945	12.6026	15.9723
ENSG00000055732	MCOLN3	0.670692	0.907191	0.240862	0.214023	0.28408	0.302007		0.212314	0.147167	0.491071	0.29046	0.166044	0.138114		0.0901278	0.105522	0.495989	0.337277	0.135413	0.11981		0.0424291	0.357325	0.244539	0.244701	0.32759	0.487895		0.263853	0.318505	0.189732	0.19275	0.528491	0.318714
ENSG00000055813	CCDC85A	0.840592	0.963753	1.99335	2.21843	2.47396	2.63163		1.76654	1.44529	2.24735	2.4917	2.0886	1.92063		2.687	1.43879	2.79339	2.09074	2.31117	1.98947		1.89977	2.13772	2.71306	2.00214	2.03188	4.05916		3.28271	1.9997	2.22621	2.71784	2.62272	2.94062
ENSG00000055917	PUM2	0.859242	0.968634	15.0765	15.0005	14.6778	14.3307		12.3746	15.4119	16.3516	15.5868	17.8109	12.9233		14.2078	14.0141	16.5667	13.735	18.906	12.5736		14.1383	17.4666	13.3098	13.6724	14.8944	14.5855		12.165	19.5837	13.5603	11.8631	14.5671	14.2452
ENSG00000055950	MRPL43	0.0169001	0.717075	11.926	12.3285	10.7387	13.3892		11.3619	13.2288	11.2387	10.495	15.2068	10.025		13.417	12.3992	13.3316	11.8356	13.4626	9.52482		10.089	11.1452	10.5855	10.8642	10.8959	10.8524		14.5998	11.7985	12.5825	12.5147	15.1157	13.724
ENSG00000055955	ITIH4	0.327713	0.726322	1.9677	2.24659	1.33956	1.90307		1.5663	1.9136	2.52551	0.774826	2.53375	2.49223		2.43865	2.03935	1.6067	1.6909	3.03212	2.67179		0.94696	1.85362	1.01539	1.44028	1.22991	1.55121		2.08492	1.76823	2.27409	2.04041	1.46316	1.78758
ENSG00000055957	ITIH1	0.45919	0.806662	0.0344042	0.0271523	0.0380512	0.00591618		0.0629585	0.143467	0	0	0	0		0.0380346	0.0472889	0.0479242	0	0.0205496	0.00911654		0	0.111662	0.0980585	0	0.0185867	0		0	0.0354971	0	0	0	0
ENSG00000056050	C4orf27	0.204257	0.726322	5.01004	4.76452	4.67796	4.9898		5.14337	5.43487	4.6083	4.87986	5.69431	4.29954		4.32566	5.71586	4.74087	4.91791	4.64614	4.24068		4.75505	4.11704	5.21834	5.55412	4.22425	4.19896		5.00799	4.42712	4.08408	5.55533	5.16016	5.70411
ENSG00000056097	ZFR	0.0805211	0.726322	17.3389	17.108	17.5593	14.732		17.5023	19.9108	16.6186	16.3385	17.3039	16.359		17.0421	19.1111	14.8221	13.7581	20.7129	17.2017		18.4891	16.6613	15.6286	19.0623	18.1444	17.3703		14.5399	11.9526	15.3813	14.7587	16.0287	15.7307
ENSG00000056277	ZNF280C	0.624732	0.888022	0.662285	0.590554	0.574235	0.532551		0.653557	0.642774	0.696251	0.566952	0.699244	0.71493		0.365347	0.698508	0.588016	0.639284	0.722543	0.529629		0.554034	0.74133	0.369258	0.659294	0.590912	0.530581		0.507757	0.565165	0.665062	0.41472	0.554101	0.488499
ENSG00000056291	NPFFR2	0.00745405	0.630167	0.0037822	0.0405679	0.0156783	0.00276897		0	0	0	0.0226932	0	0		0.0245141	0.0691083	0.0454638	0	0.0918003	0.0125207		0	0.0206824	0.0263681	0.0133449	0.0176732	0.0160014		0	0	0	0.0166138	0	0
ENSG00000056487	PHF21B	0.742595	0.931728	0.229623	0.30847	0.15428	0.265337		0.241927	0.208471	0.0658369	0.399331	0.36731	0.0948603		0.306269	0.332268	0.396831	0.153196	0.497828	0.164426		0.252676	0.127115	0.0195544	0.331633	0.155129	0.0395716		0.281821	0.524633	0.517175	0.0576038	0.113866	0.0969247
ENSG00000056558	TRAF1	0.467292	0.81202	0.898049	0.9843	0.877128	1.06059		0.928713	0.787922	0.932828	0.769513	1.33156	0.637755		1.06453	0.820465	0.901537	0.950916	1.17831	0.990044		0.85533	0.899635	1.20281	0.729833	0.9835	0.591662		0.910606	1.09517	1.0858	1.04441	1.24989	0.977659
ENSG00000056586	RC3H2	0.687436	0.913556	9.55851	9.69946	10.2977	11.9415		8.37884	11.6469	9.25085	9.45695	9.53282	9.08472		9.52153	9.03748	8.33227	8.36117	11.3592	11.5851		11.1334	11.7065	7.82668	9.59206	9.80167	11.7256		7.42532	10.1302	8.76932	26.9235	9.90386	8.49686
ENSG00000056661	PCGF2	0.796606	0.949344	0.46567	0.521152	0.639704	0.636022		0.282922	0.404754	0.559231	0.462474	0.659908	0.424731		0.415528	0.478219	0.665607	0.508417	0.51966	0.539479		0.50657	1.30475	0.62116	0.467089	0.390975	0.547682		0.445167	1.45751	0.663703	0.357791	0.541171	0.35079
ENSG00000056678	KIFC1	nan	99	0	0	0	0		0	0	0	0	0	0		0	0	0	0	0	0		0	0	0	0	0	0		0	0	0	0	0	0
ENSG00000056736	IL17RB	0.782098	0.945172	0.885715	0.799859	0.890078	0.828368		0.807702	0.901577	1.26515	0.649135	0.808258	0.882466		0.74259	0.562518	0.793613	1.01921	0.681904	0.999321		1.08493	0.998761	0.544538	0.826652	0.79754	1.08805		0.867066	0.93245	0.944152	0.63287	0.766755	0.826914
ENSG00000056972	TRAF3IP2	0.416863	0.776177	3.83343	3.72092	3.37421	3.66539		3.51264	4.65472	2.919	3.58257	4.85225	3.47941		3.43139	3.58759	3.84532	4.17141	4.01098	3.27884		2.54668	4.14792	3.9711	3.25732	2.7671	3.55512		4.30868	3.8341	4.26224	2.93672	3.50256	3.14803
ENSG00000056998	GYG2	0.612579	0.883354	0.519042	0.534517	0.137698	0.104404		0.153743	0.102089	0.067116	0.126595	2.56362	0.101087		0.306139	0.410986	0.107518	0.119097	2.2046	0.0587637		0.204859	0.133735	0.1186	0.116759	0.0723767	0.179857		0.0828136	0.171955	0.0792089	0.0327077	0.105354	0.154385
ENSG00000057019	DCBLD2	0.0365777	0.726322	13.4066	13.1988	15.5176	11.5108		18.5769	13.6976	10.5959	13.6402	12.936	10.993		13.2889	13.5138	13.5566	11.9542	15.0608	11.8183		13.8572	14.0077	11.1687	22.8871	14.2487	16.9361		11.171	8.84959	11.6622	9.96651	14.444	12.9714
ENSG00000057149	SERPINB3	0.340824	0.726322	0	0.00274038	0	0		0	0	0	0	0	0		0	0	0.0164402	2.06555e-06	0	0		0	0	0	0	0	0		0	0	0	0	0	0
ENSG00000057252	SOAT1	0.937098	0.987099	2.25143	2.4058	1.86685	2.0004		1.45012	2.56959	2.19229	1.81362	3.44407	2.03888		2.36641	1.8235	1.99166	2.35951	3.11226	2.78149		1.25475	1.99371	1.75695	1.85711	2.18237	2.15618		1.70006	1.10697	1.85928	1.89462	2.35226	3.0892
ENSG00000057294	PKP2	0.0254137	0.726322	99.2329	102.352	97.7991	115.688		95.4262	97.8352	95.2455	105.363	99.5624	101.965		101.584	93.0825	117.7	105.355	109.295	87.0945		91.5324	100.084	89.5444	101.551	103.376	100.707		111.973	107.991	118.63	114.274	106.958	134.304
ENSG00000057468	MSH4	0.0388478	0.726322	0.199593	0.131424	0.173203	0.198168		0.137656	0.21209	0.150296	0.27118	0.25855	0.167788		0.0843768	0.0867035	0.136384	0.104153	0.200284	0.176645		0.25915	0.224564	0.0590555	0.143394	0.148168	0.204885		0.0994782	0.329904	0.317392	0.157274	0.122536	0.162421
ENSG00000057593	F7	0.70822	0.920707	0.0354624	0.0367729	0.0184384	0.026922		0.0402126	0.0835679	0.0279725	0.0225703	0.0384512	0		0.0434113	0.0228526	0.0398919	0.00851014	0.0844873	0.021484		0.0161379	0.0544577	0	0.0163025	0.0078837	0.0158487		0.0454711	0.0319733	0	0.0158256	0.0517705	0.0164912
ENSG00000057608	GDI2	0.0301373	0.726322	21.9935	22.4796	23.3773	20.6883		24.0751	23.0447	20.3911	16.7087	26.0059	21.7358		22.8052	24.9075	19.1926	19.4908	25.6841	22.7972		21.8604	20.7534	23.7354	25.5265	23.4205	24.9678		21.5228	16.3871	18.1835	19.1956	22.8056	26.0355
ENSG00000057657	PRDM1	0.808378	0.953125	0.961753	0.809959	0.986739	0.796036		0.759217	0.728882	1.16151	0.97388	1.08682	1.06021		1.10872	0.661527	0.664898	0.73316	0.703968	0.987479		0.757618	1.19591	1.08426	1.344	0.750666	0.787982		0.636908	0.591567	0.790006	0.664745	1.10546	0.987531
ENSG00000057663	ATG5	0.799438	0.950154	5.11308	5.06773	4.73369	4.86159		5.27049	4.67762	6.63309	4.09147	4.89024	5.11554		4.64088	5.6776	5.65122	3.82654	5.66417	4.94598		4.49631	4.12437	4.75652	5.91787	4.21003	4.89704		4.95454	4.60702	4.54244	4.34719	5.29174	5.42659
ENSG00000057704	TMCC3	0.0327389	0.726322	0.697643	0.739973	0.859993	0.523699		0.643321	0.864461	0.663917	0.589951	0.637387	0.786819		0.677602	0.745736	0.658472	0.609109	0.867541	0.881381		0.727718	1.0185	0.478655	0.811744	0.700303	1.42304		0.431158	0.617372	0.610521	0.443186	0.58965	0.45031
ENSG00000057757	PITHD1	0.00744667	0.630167	11.5482	11.8378	10.2667	12.1734		10.5858	9.90945	12.0289	11.7203	14.4487	10.5961		11.006	11.1593	12.1865	11.5989	14.3862	10.6899		8.76084	9.90863	12.4486	10.0873	9.9033	10.4913		13.0428	9.10459	12.0421	13.3289	12.5923	12.9295
ENSG00000057935	MTA3	0.659986	0.902965	6.03725	6.04139	5.66212	6.1251		4.46708	5.67297	8.9812	5.24946	5.59973	6.25307		6.95716	6.06554	5.04882	5.00589	7.38102	5.78988		6.42191	5.22814	5.0685	5.70208	6.14699	5.40509		5.59836	5.00371	5.14745	6.75431	6.26285	7.98395
ENSG00000058056	USP13	0.0386231	0.726322	24.7679	25.0286	27.0094	22.9309		23.1459	26.1539	22.7739	26.6609	26.5915	23.2815		24.7125	23.2351	27.6704	24.463	24.8965	25.1943		29.1072	27.461	22.5476	27.1468	25.8646	29.9292		19.3516	31.317	23.6763	20.3416	22.5182	20.381
ENSG00000058063	ATP11B	0.241171	0.726322	10.2099	10.1077	10.2888	9.32994		9.60203	11.3385	9.1754	9.22979	11.1814	10.7323		9.09297	10.897	9.80551	8.45238	11.05	11.3485		10.2858	9.38995	9.98842	12.1322	8.92012	11.0163		9.38716	8.84995	7.87089	8.07914	11.8512	9.94131
ENSG00000058085	LAMC2	0.0179686	0.722657	0.559773	0.657834	0.664569	1.08541		0.35298	0.794925	0.684274	0.735078	0.450342	0.34104		1.05541	0.470854	0.764396	0.851429	0.514276	0.290637		0.67715	0.542024	0.823458	0.468331	0.580172	0.896276		0.981899	1.54471	0.973378	1.1814	0.775681	1.05537
ENSG00000058091	CDK14	0.236096	0.726322	15.9957	15.408	15.5439	12.395		13.71	19.6541	17.0365	14.2629	19.3229	11.988		15.6836	16.1007	14.0005	18.8953	15.7274	12.0403		17.8008	17.8282	19.978	12.0184	11.8606	13.7775		11.4442	10.4492	10.7572	14.383	13.1495	14.1867
ENSG00000058262	SEC61A1	0.0833301	0.726322	14.3482	14.1748	15.0592	12.3008		13.5025	17.1664	11.3231	12.5195	16.973	14.6047		14.4302	17.5994	12.6253	10.7449	13.7751	15.8737		15.9181	15.4182	15.1939	14.5812	13.6	15.6435		10.4176	13.2768	11.1759	11.9539	13.8094	13.171
ENSG00000058272	PPP1R12A	0.791369	0.947721	17.8349	17.8937	16.8835	16.4378		19.0696	20.1347	18.8845	16.1864	15.2637	17.4706		15.5057	19.3731	16.5072	15.7938	20.0537	20.1286		17.1455	14.9091	18.6936	18.4097	16.9274	15.2155		18.9865	13.5054	16.9198	15.4321	17.451	16.332
ENSG00000058335	RASGRF1	0.937508	0.987099	0.00833355	0.00729725	0.00322552	0.00257779		0.00726018	0	0.0132332	0.00713683	0.0070169	0.0153542		0.0170757	0.00953816	0	0.00404713	0.00414511	0.00897738		0.00390079	0.00437181	0.0110805	0	0	0		0.00823031	0.00296384	0	0	0.00427258	0
ENSG00000058404	CAMK2B	0.332264	0.726322	21.9032	22.8696	20.0516	18.9846		28.5367	20.0298	17.1469	20.6323	23.5931	21.4805		23.452	22.8391	20.2668	21.2213	27.1394	22.2989		20.9685	20.3193	18.751	18.393	21.3992	20.4785		16.2316	23.6118	22.0683	18.3423	17.6324	16.0215
ENSG00000058453	CROCC	0.121021	0.726322	2.68151	2.86039	2.59844	3.47532		2.21498	2.7277	2.75067	3.42022	2.72078	2.25468		2.33002	2.69427	3.59962	2.64364	2.93258	2.96219		2.81545	3.12263	2.78801	1.45311	2.79814	2.61328		3.91335	4.94403	4.4147	2.83436	2.37246	2.37301
ENSG00000058600	POLR3E	0.739844	0.930693	5.66064	5.50141	5.53362	5.54476		5.30762	5.29525	5.72074	5.64879	6.22849	5.76297		5.83227	5.4477	5.49945	4.84796	5.47262	5.90848		5.74193	6.02618	5.41508	4.95233	4.45242	6.61379		5.0079	6.7869	5.35406	4.98682	5.55332	5.57955
ENSG00000058668	ATP2B4	0.0207917	0.726322	34.0387	32.8409	37.8203	27.5942		29.5662	37.5668	28.5871	37.9995	33.5518	36.9606		31.5526	35.4574	32.4235	29.3719	28.248	39.9923		35.2356	39.3311	33.8745	41.5273	37.8528	39.1002		21.3925	33.2188	29.4062	30.1332	27.0936	24.3207
ENSG00000058673	ZC3H11A	0.0138045	0.696498	14.6046	15.8432	15.4735	14.788		13.8485	14.4102	14.7345	13.6743	15.3826	15.5776		16.1532	16.564	14.6705	14.958	16.4974	16.2162		15.1223	15.49	16.4141	16.2901	14.3647	15.16		15.4579	13.0446	14.058	16.047	14.4914	15.6292
ENSG00000058729	RIOK2	0.726403	0.926285	5.31525	5.60679	5.57169	6.11557		5.01365	6.71458	4.71608	5.39424	4.77965	5.27329		4.44897	5.27994	4.8289	6.30678	5.63292	7.14322		5.40345	4.49313	5.88787	5.70213	6.89557	5.048		5.57801	6.96016	5.16065	5.65252	5.2771	8.06497
ENSG00000058799	YIPF1	0.401394	0.766431	3.89751	4.1203	3.88756	3.71976		4.27176	4.29011	4.68812	3.06666	4.31268	2.75575		4.31577	3.25725	3.88982	4.42938	4.73411	4.09548		4.51606	3.98813	4.01004	3.88419	3.22296	3.70401		3.43928	3.88462	3.67712	2.91549	4.33496	4.06708
ENSG00000058804	TMEM48	0.68888	0.913817	2.34758	2.27106	2.14373	1.98731		2.17075	2.40852	2.37953	1.92924	2.94135	2.25607		2.0744	2.11432	2.05493	2.04053	2.81656	2.52564		1.90622	1.98858	1.94257	2.68181	1.91166	2.43153		1.9515	1.39924	1.64382	1.75276	2.68769	2.48883
ENSG00000058866	DGKG	0.736039	0.929357	15.1187	15.5994	15.9319	15.4887		15.753	19.5948	12.4568	14.5142	10.0465	18.3466		12.2488	19.0432	16.4369	15.7522	13.7364	16.379		16.0885	20.4533	13.4609	19.3046	17.0525	9.23155		7.82368	24.7653	16.0146	11.4297	20.0034	12.8955
ENSG00000059122	FLYWCH1	0.917309	0.983165	4.13738	4.20522	4.31856	4.42669		4.79278	3.26457	4.62751	4.91273	3.50519	3.72152		3.11162	4.71223	4.60638	4.55983	3.88913	4.35215		4.33461	5.66611	4.77977	2.06484	3.85131	5.21472		5.00372	5.92173	5.03733	4.43296	2.74098	3.42341
ENSG00000059145	UNKL	0.127961	0.726322	3.9108	4.09632	4.21167	5.44731		3.26727	2.737	4.27955	4.84683	3.82291	4.51122		3.26854	4.03009	4.69811	3.46702	4.35719	4.75699		4.15796	4.63102	5.00023	2.97859	4.88283	3.61938		5.95995	6.7721	5.29215	4.7032	5.5182	4.43827
ENSG00000059377	TBXAS1	0.579864	0.869261	1.48464	1.6337	1.37076	1.27706		1.43674	2.31636	1.36686	1.03865	1.55993	1.18931		1.28528	2.1699	1.75393	1.31773	1.62556	1.64981		1.41392	1.80293	1.86115	0.78989	1.45993	0.896755		1.15525	1.13387	1.41484	0.623161	1.98011	1.35513
ENSG00000059378	PARP12	0.903207	0.980285	7.57708	7.59369	8.42784	8.34262		6.54212	7.74329	7.57148	8.59916	7.46764	7.5388		7.74489	7.53296	8.57982	8.47631	7.25913	5.96902		6.40362	7.60009	11.2289	7.91423	9.38504	8.03519		8.83692	9.32089	6.93759	9.09556	7.72663	8.13811
ENSG00000059573	ALDH18A1	0.0808968	0.726322	3.15549	3.15666	3.17566	2.47724		3.10888	2.85885	2.49668	2.67889	4.39133	3.3983		2.87515	2.65183	2.80813	2.32582	3.91785	4.36116		2.69864	3.86105	3.68316	3.23257	3.08646	2.49209		2.32572	2.86464	2.30746	2.18732	2.49023	2.68806
ENSG00000059588	TARBP1	0.444571	0.796665	5.11119	5.75948	4.86294	5.16369		5.8477	5.40093	5.0523	4.59316	5.40866	4.36437		5.81972	6.35084	5.26944	4.39125	7.52811	5.19749		4.77754	5.5358	4.45314	4.83698	5.26889	4.3053		4.25133	5.02809	4.98332	4.70023	5.87523	6.14392
ENSG00000059691	PET112	0.540087	0.850162	18.0593	18.8361	17.1326	18.8836		14.8737	19.2553	18.5476	17.2182	21.6512	16.8097		17.3505	15.6741	23.5216	19.3695	20.9289	16.1719		19.5964	20.3845	16.5635	14.3056	16.305	15.6406		20.8557	20.0096	18.6234	18.5845	17.6015	17.6269
ENSG00000059728	MXD1	0.384718	0.756614	1.33615	1.30215	1.52266	1.30246		0.947862	1.63232	1.38993	1.17789	1.72989	1.13898		1.52506	1.50925	1.13175	1.02237	1.45838	1.16611		1.39587	1.57481	1.89212	1.38425	1.50411	1.3848		1.70915	1.30703	0.906453	1.23681	1.29862	1.35671
ENSG00000059758	CDK17	0.692796	0.915326	8.43534	7.74577	8.62811	7.71778		7.74659	8.78308	7.70919	7.36795	9.38981	9.61542		7.1692	9.00919	6.84531	6.63811	8.29494	8.51785		7.76619	8.95616	8.82068	8.79828	8.61974	8.80762		7.53243	5.69852	7.33875	8.80264	8.49672	8.43762
ENSG00000059769	DNAJC25	0.0884606	0.726322	1.30829	1.313	1.49906	1.21073		1.42565	1.34237	1.06897	1.13857	1.30362	1.57054		1.40446	1.32478	1.28543	1.06835	1.52931	1.26568		1.1324	1.29446	1.64355	1.84214	1.12104	1.96078		1.40024	1.08386	0.885972	1.3242	1.20964	1.36047
ENSG00000059804	SLC2A3	0.259009	0.726322	1.9277	2.07221	2.38219	2.28342		1.64612	2.06857	1.62283	1.13639	1.96625	3.12603		2.23792	1.96221	1.75349	1.64775	1.97132	2.86058		2.23895	4.95709	1.79545	2.33192	1.63795	1.33175		1.59188	2.15353	4.29009	2.01787	1.83762	1.80951
ENSG00000059915	PSD	0.8522	0.967053	0.290219	0.367922	0.287274	0.348732		0.347605	0.120912	0.169849	0.298706	0.351341	0.452901		0.447378	0.279655	0.278359	0.409981	0.458895	0.333267		0.307897	0.261521	0.257944	0.307527	0.304003	0.284752		0.22186	0.504503	0.196811	0.346718	0.371786	0.450713
ENSG00000060069	CTDP1	0.948873	0.989263	1.80366	1.81003	1.83418	1.82295		2.10531	1.75181	1.80905	1.84276	1.74207	1.57093		1.56586	2.00321	1.57278	1.49996	2.19719	2.02119		1.62657	2.31035	1.85256	1.3446	1.84241	2.02856		1.66656	2.35775	1.62704	1.51683	1.87331	1.89621
ENSG00000060138	CSDA	0.0462097	0.726322	70.5134	73.1521	74.8737	56.8373		83.1842	100.087	35.296	50.7593	60.513	93.2407		118.956	71.8245	54.39	49.6609	58.556	85.5249		65.6254	71.1294	62.0115	78.749	96.7119	75.0148		39.0229	57.4175	62.1883	64.6105	67.1088	50.676
ENSG00000060140	STYK1	0.479879	0.820298	0.0790132	0.0511191	0.026021	0.0260785		0.190371	0.0232736	0.00970659	0.129955	0.120773	0		0.0611828	0.0799026	0.00787516	0.0556732	0.102081	0		0.0504009	0.00724251	0.0677903	0	0.0124924	0.0181996		0	0.00645536	0.117393	0.0184823	0.0141404	0
ENSG00000060237	WNK1	0.263201	0.726322	53.7209	52.0031	63.3659	54.1653		36.868	66.0024	56.2613	71.7228	45.2209	46.2502		52.5372	46.9168	55.2254	59.5053	49.3002	48.534		79.5856	68.7861	50.5602	65.3308	67.5915	48.3412		49.6922	82.0511	52.6665	44.5306	55.5566	40.4946
ENSG00000060303	RPS17P5	0.0630677	0.726322	0	0.0665145	0	0.01354		0	0	0	0	0	0		0	0.113156	0.107615	0.0926522	0.0856639	0		0	0	0	0	0	0		0	0	0	0.0812402	0	0
ENSG00000060339	CCAR1	0.786885	0.946147	8.40159	8.30649	8.52779	8.25695		8.59724	7.96873	8.88775	6.87727	8.88314	9.19542		8.00856	8.05846	7.84607	8.83432	9.60202	7.4895		9.28881	7.3954	8.26401	9.07766	8.13393	9.00696		8.25787	7.26043	8.61416	7.26684	9.90245	8.23998
ENSG00000060491	OGFR	0.691447	0.914669	4.34754	4.7285	4.32557	4.8899		4.31181	4.5826	3.98488	4.41198	4.4156	4.37836		4.83536	5.15163	4.84094	3.76486	5.28882	4.48941		4.09937	4.25626	4.56828	3.37346	4.22273	5.43334		4.87473	5.40909	3.82002	4.86874	5.42973	4.93708
ENSG00000060558	GNA15	0.571595	0.865648	0.273489	0.235232	0.203611	0.191841		0.172396	0.393515	0.112836	0.317721	0.398093	0.246372		0.317544	0.229927	0.228013	0.175222	0.277215	0.183469		0.102478	0.261446	0.269975	0.150998	0.305975	0.130795		0.23629	0.10217	0.17471	0.19596	0.203925	0.237994
ENSG00000060566	CREB3L3	0.174238	0.726322	0	0.00849557	0	0		0	0	0	0	0	0		0.0340262	0	0	0	0.0169472	0		0	0	0	0	0	0		0	0	0	0	0	0
ENSG00000060642	PIGV	0.93449	0.986623	1.59643	1.65924	1.55072	1.59549		1.30359	2.2193	1.61444	1.24617	1.55346	1.64163		1.91298	1.34352	1.33642	1.60914	1.86104	1.89236		1.29988	2.05242	1.64716	1.12185	1.47997	1.70307		1.70541	1.44966	1.43659	1.5544	1.98127	1.4456
ENSG00000060656	PTPRU	0.0814415	0.726322	2.60924	2.88759	1.79158	2.80933		2.06532	3.3693	2.9621	2.66815	1.92175	2.66884		3.81045	2.18634	2.00691	3.74045	3.11523	2.46616		1.39684	1.42269	1.72776	1.29406	2.43259	2.47552		3.86076	3.07237	2.65229	2.54672	2.47307	2.25077
ENSG00000060688	SNRNP40	0.673975	0.908273	7.67579	7.4947	7.45475	7.53682		6.79637	7.59448	7.4366	6.52978	9.13859	8.55895		7.21043	8.20923	6.78711	6.6739	8.37427	7.71327		7.04967	7.94838	8.09564	8.45357	6.94952	6.2317		7.09794	6.91829	8.18426	6.84889	7.33144	8.84009
ENSG00000060709	RIMBP2	0.0765562	0.726322	0.0147163	0.013967	0.0566514	0.0113838		0.0306306	0.00998055	0	0.0100734	0.029493	0.00812051		0	0.0391141	0.00359302	0.00306566	0.0188622	0.0191673		0.0978487	0.0116257	0.135024	0	0.0905312	0.00487852		0.00870853	0.0165334	0	0.0084458	0.00906726	0.0255477
ENSG00000060718	COL11A1	0.951698	0.98987	0.0476109	0.0498311	0.0155115	0.0205235		0.0378636	0.235443	0	0.00416809	0.00819054	0		0.041191	0.0917375	0.0167839	0.00358026	0.0950326	0.0506615		0.00345282	0	0.0299488	0.0302867	0.0293809	0		0.0637909	0.0593502	0	0	0	0
ENSG00000060749	QSER1	0.0585275	0.726322	4.30172	4.4214	4.86499	4.32762		3.51468	4.5089	4.25018	4.09205	4.96652	4.47799		4.37425	4.5577	3.77325	4.28074	4.89588	4.64658		4.57162	4.51136	4.55956	5.43868	5.153	4.95572		3.70245	5.06539	3.80925	4.01865	4.63858	4.73138
ENSG00000060762	BRP44L	0.609084	0.881378	126.997	124.895	134.347	122.503		162.187	110.973	91.0108	117.984	138.515	141.31		117.959	138.958	140.923	114.229	118.247	119.052		149.386	102.451	118.338	176.564	108.934	150.408		97.3708	102.322	109.924	129.945	141.192	154.265
ENSG00000060971	ACAA1	0.855436	0.967774	19.8593	18.9089	21.5992	20.2107		17.3817	22.757	21.4557	20.9951	21.6807	14.8855		19.0905	19.0588	20.2074	20.4333	18.8554	15.808		22.5378	29.4875	18.0951	21.2698	18.2442	19.961		17.3861	28.313	19.0273	17.4369	19.4632	19.6375
ENSG00000060982	BCAT1	0.725215	0.925823	0.976824	0.880954	0.650216	0.636308		0.833125	1.22202	1.14374	0.749839	1.12439	0.787829		1.20833	0.987862	0.418283	0.725162	0.96557	0.980515		0.45867	1.58035	0.742157	0.311916	0.507335	0.300869		0.482007	0.902777	0.689688	0.494056	0.683675	0.565646
ENSG00000061273	HDAC7	0.208255	0.726322	10.366	11.6658	11.4887	10.9727		10.1519	9.85938	10.1388	11.2064	10.3727	10.4667		12.3009	11.6754	10.6579	10.5501	10.9995	13.8109		10.7846	13.3157	11.7001	9.36358	13.1438	10.6244		9.7508	13.5948	9.83765	9.62847	12.8534	10.1708
ENSG00000061337	LZTS1	0.874521	0.973007	0.65711	0.669928	0.701895	0.697126		0.700259	0.568471	0.553228	0.679579	0.885184	0.55594		0.747278	0.839255	0.574878	0.605485	0.587442	0.665231		0.700549	0.987287	0.606533	0.622443	0.64006	0.654497		0.435996	0.982503	0.87112	0.459117	0.78518	0.648842
ENSG00000061455	PRDM6	0.710575	0.921354	0.275304	0.220918	0.262001	0.259239		0.448574	0.129251	0.362943	0.407854	0.105132	0.198072		0.153504	0.163172	0.154351	0.0988128	0.612911	0.14276		0.358565	0.687463	0.135247	0.12479	0.0987432	0.167195		0.140323	0.354442	0.46773	0.179109	0.320359	0.0934738
ENSG00000061492	WNT8A	0.395959	0.764053	0	0.00471945	0.00302405	0.00220752		0	0	0	0	0	0		0	0	0	0	0.0283167	0		0	0	0	0.0181443	0	0		0	0	0	0.0132451	0	0
ENSG00000061656	SPAG4	0.0116302	0.686281	0.92118	1.18611	1.21014	0.70707		1.12682	1.0543	0.653392	0.829061	1.13243	0.73108		0.920943	1.44877	1.22148	0.83736	1.59905	1.08908		1.74855	1.73505	0.68122	1.01388	0.854943	1.22722		0.590568	0.883357	0.427471	0.300667	1.3506	0.689758
ENSG00000061676	NCKAP1	0.0677881	0.726322	33.9046	32.8854	35.9415	31.6334		33.6811	38.7313	34.3372	31.2625	30.4465	34.9692		35.5428	34.8746	30.2053	30.1216	32.328	34.24		35.5229	32.2737	33.2399	40.4656	35.5996	38.5472		32.3662	26.7866	29.0869	32.197	34.6438	34.72
ENSG00000061794	MRPS35	0.803748	0.95161	15.3985	15.1338	14.8533	14.9115		16.169	13.6794	13.5162	14.0724	19.0832	15.8709		13.3899	17.3703	14.6333	13.7288	16.5538	15.1266		16.9434	14.2544	14.5476	15.4976	13.0861	14.7909		13.4261	13.5332	13.7134	14.698	15.9504	18.1479
ENSG00000061918	GUCY1B3	0.937269	0.987099	5.39069	5.26302	5.11999	4.96672		5.16717	5.60012	5.56608	5.08192	5.69997	5.22889		5.37886	4.97053	5.22878	5.293	5.75415	4.95281		4.32338	3.95172	5.01053	6.48343	4.91183	6.03907		6.44243	3.11619	4.65311	5.06683	5.54759	4.97418
ENSG00000061936	SFSWAP	0.0887538	0.726322	6.97228	6.84005	6.80595	7.5459		6.78105	6.61869	7.1401	7.02257	6.69184	7.57944		6.73865	6.77566	6.85293	6.71056	7.88204	6.08045		6.80859	7.48099	7.11569	6.12316	6.48503	6.82222		8.01874	7.13574	7.34858	7.24378	7.3797	8.14885
ENSG00000061938	TNK2	0.931883	0.986047	5.22401	5.34371	5.64175	5.85854		4.2499	5.01292	6.84501	4.53774	5.4601	5.23842		3.88524	4.06509	5.38973	4.98989	6.78928	6.94305		6.11416	8.57338	6.22598	3.98169	4.93998	4.01528		4.55954	9.47351	5.06265	5.39796	5.53478	5.12282
ENSG00000061987	MON2	0.527682	0.843881	13.9818	14.1628	13.9719	13.3667		14.1584	12.6247	12.7131	13.5483	16.0877	14.7587		12.82	15.4544	12.559	11.3601	17.6633	15.1197		13.3213	13.6133	16.8682	15.138	13.1344	11.7563		14.9504	10.6924	11.8172	13.4311	13.9423	15.3667
ENSG00000062038	CDH3	0.648243	0.897935	0.0122485	0.0306032	0.00884971	0.0187007		0	0	0.0329663	0.02662	0	0.0139047		0.013422	0.0348355	0.017293	0.022143	0.0877412	0.00818421		0.00549584	0	0.0355828	0	0.00685068	0.00516896		0.0420261	0.0219959	0.0166015	0.00523971	0.0155124	0.0108285
ENSG00000062096	ARSF	0.304141	0.726322	0.00528037	0.002017	0	0.00374082		0	0	0.0316822	0	0	0		0	0	0	0	0	0.012102		0	0	0	0	0	0		0.0110289	0	0	0	0.011416	0
ENSG00000062194	GPBP1	0.476438	0.818162	16.0397	15.8132	15.7139	16.0032		14.855	17.722	16.9291	14.7802	16.2246	15.7275		16.3078	16.4294	14.4203	16.2166	16.0381	15.4672		13.9999	14.6473	17.4328	16.5216	15.0246	16.6574		16.8563	13.7127	15.1774	16.1251	16.2931	17.8548
ENSG00000062282	DGAT2	0.148819	0.726322	3.49997	2.98114	1.53041	2.38048		1.90782	1.22924	3.27221	1.68743	12.0089	0.894232		2.15595	2.34302	2.25634	2.54948	7.49029	1.09177		2.00907	1.36935	1.83189	0.860905	2.14239	0.968836		2.50085	1.97015	2.71778	1.90094	2.00368	3.18948
ENSG00000062370	ZNF285	0.232748	0.726322	2.38082	2.14044	2.15961	2.28161		2.49244	2.48551	2.67939	2.30286	1.87568	2.44903		2.391	2.35678	1.71871	2.15356	2.14936	2.07321		2.54775	1.86501	2.25857	1.87286	2.45801	1.95546		2.61519	1.55395	2.36336	2.40385	2.42667	2.32663
ENSG00000062485	CS	0.972674	0.994882	74.7448	75.3309	82.0027	82.7418		68.4601	66.2187	87.0339	84.2352	76.7795	65.7415		66.5611	75.4014	92.2494	91.9112	65.1812	60.681		99.0562	99.5415	68.458	73.2914	73.4157	78.2531		76.9967	104.588	87.2841	74.0396	81.2798	72.2625
ENSG00000062524	LTK	0.335619	0.726322	0.16497	0.147832	0.119428	0.140604		0.145925	0.139285	0.217914	0.18355	0.257887	0.0452608		0.223313	0.165593	0.0834052	0.185154	0.161095	0.0684334		0.149595	0.143847	0.173945	0.0648761	0.0915107	0.0927963		0.101959	0.198928	0.108027	0.158489	0.062268	0.213953
ENSG00000062582	MRPS24	0.0051065	0.583089	31.1679	31.2506	25.6146	35.1666		31.2359	29.7966	32.3842	32.49	34.8133	26.2875		27.3339	31.0365	39.6267	35.646	29.8277	24.0325		28.8643	22.9744	25.1506	23.8676	23.0216	29.8092		34.2085	37.9393	30.2736	35.0066	32.0618	41.5096
ENSG00000062598	ELMO2	0.79523	0.948719	6.60968	6.71151	6.28132	6.60925		6.56537	6.23336	7.07432	6.44086	6.38996	6.95423		6.65412	5.8698	7.56402	6.95762	6.58239	6.64109		6.26934	7.86664	6.15261	5.16932	6.16946	6.06058		4.97202	9.11881	5.9083	5.65351	7.78291	6.21995
ENSG00000062650	WAPAL	0.810396	0.953954	7.35377	6.93922	7.27213	6.74228		7.52116	9.09118	7.1374	6.43355	6.98487	6.95444		7.31813	7.62444	6.06111	6.39171	7.27909	6.96082		7.21486	6.76953	7.02725	7.02802	6.613	8.98011		8.1422	5.37651	6.2224	6.5908	6.69187	7.42988
ENSG00000062716	VMP1	0.585468	0.871619	6.21852	6.00903	6.35944	5.85165		5.13314	6.5538	6.12289	5.85508	8.57142	5.0748		5.53935	6.19132	6.11129	4.80186	7.4693	5.94105		6.5484	6.32864	5.12798	7.56222	6.11823	6.47118		5.29894	6.68804	5.09709	5.05863	6.45676	6.51042
ENSG00000062725	APPBP2	0.180633	0.726322	2.90932	2.92558	2.94912	2.69798		2.78294	3.31366	2.73355	2.69724	2.97767	2.95085		2.87336	3.16654	2.64906	2.61349	3.27587	2.97517		2.67545	2.55411	3.16131	3.42462	2.82757	3.05169		2.88549	1.99104	2.61862	2.57883	3.11127	3.00265
ENSG00000062822	POLD1	0.556775	0.859053	0.987883	1.13902	1.06925	1.15791		0.964941	1.03665	0.968202	0.998072	1.18839	0.771043		1.07921	0.982505	1.20078	0.914228	1.32465	1.33273		1.05177	1.3543	1.05267	0.914643	0.937726	1.10442		1.19826	1.27522	1.26624	1.02907	1.06033	1.11833
ENSG00000063015	SEZ6	0.189623	0.726322	0.493953	0.399441	0.45171	0.546355		0.595359	0.583515	0.305286	0.671135	0.58414	0.224285		0.420834	0.40585	0.245686	0.44405	0.53055	0.349674		0.553969	0.662138	0.251488	0.24927	0.576325	0.417069		0.371169	0.974119	0.349036	0.387642	0.480149	0.716013
ENSG00000063046	EIF4B	0.445942	0.797952	56.6872	61.1944	55.1531	62.2771		60.0457	59.1399	54.179	52.6247	53.0663	61.0676		63.3168	61.4186	59.4766	61.0287	62.3311	59.5948		42.2367	55.448	61.5273	51.5914	61.0055	59.11		65.2389	56.0624	59.5849	56.5279	62.7209	73.5277
ENSG00000063127	SLC6A16	0.615784	0.884767	0.175225	0.226562	0.198427	0.274685		0.240896	0.133678	0.146339	0.191871	0.164828	0.17374		0.264305	0.223714	0.207279	0.177449	0.260093	0.226535		0.176718	0.24992	0.271364	0.198758	0.14554	0.148259		0.256505	0.354249	0.25851	0.168312	0.345526	0.265008
ENSG00000063169	GLTSCR1	0.702615	0.918273	0.342116	0.367305	0.384799	0.454455		0.256739	0.347717	0.302199	0.453593	0.32561	0.366836		0.309176	0.295368	0.416938	0.487893	0.329936	0.364518		0.349712	0.714145	0.183599	0.225696	0.354627	0.481015		0.368848	0.894685	0.543483	0.158654	0.422458	0.338604
ENSG00000063176	SPHK2	0.153844	0.726322	1.1755	1.19058	1.19999	1.43208		0.752359	1.1934	1.03013	1.52867	1.18929	1.35918		1.16903	1.13051	1.30366	1.08742	1.13673	1.31615		1.21247	1.39741	1.13015	1.07825	1.1529	1.22879		1.36325	1.94565	1.42193	1.15202	1.46676	1.24286
ENSG00000063177	RPL18	0.031509	0.726322	141.247	150.953	111.867	143.769		157.851	128.142	140.119	128.392	168.825	124.153		136.28	172.206	162.888	138.92	160.384	135.041		101.283	117.936	128.361	99.4549	100.992	123.178		158.95	138.537	131.623	144.035	131.281	158.19
ENSG00000063180	CA11	0.425413	0.782445	0.577966	0.659519	0.487296	0.673808		0.519401	0.314545	0.791417	0.816175	0.616003	0.410257		0.71665	0.245154	0.849525	0.73859	0.918869	0.488327		0.617562	0.360814	0.469057	0.449874	0.393157	0.633312		0.783957	0.74902	0.897966	0.639139	0.621564	0.3512
ENSG00000063241	ISOC2	0.329257	0.726322	10.8067	11.4556	10.7167	9.96874		8.49981	10.1659	11.3527	11.0924	15.6834	8.04585		12.2375	9.11428	13.0054	10.1593	14.6246	9.59281		9.42673	11.5602	10.5313	9.35497	9.75138	13.6754		8.14717	9.58154	8.96706	9.62424	11.0376	12.4548
ENSG00000063244	U2AF2	0.784227	0.945512	8.32683	8.60263	8.17421	8.59078		8.03551	8.1475	7.56181	7.61331	10.1675	8.43536		8.57983	8.35632	8.85054	7.28511	9.08285	9.46113		8.09279	8.92512	7.93361	6.99279	8.16677	8.93418		8.70867	9.64019	9.12558	7.25623	8.35521	8.45881
ENSG00000063245	EPN1	0.513115	0.836464	9.57276	10.3126	10.879	10.1538		8.12833	9.94918	9.37604	11.7748	9.94727	8.26091		10.8907	9.65182	12.0835	9.13543	10.126	9.98794		11.8989	15.5293	7.84629	8.00665	10.6395	11.3533		7.35505	20.4762	9.77143	6.73836	9.62444	6.95705
ENSG00000063322	MED29	0.122308	0.726322	3.45587	3.83747	3.63524	3.58916		3.00662	3.4467	3.1414	3.46183	4.22936	3.44934		3.749	4.23209	3.86122	3.23653	4.02488	3.92113		3.73153	3.48263	4.02281	3.41124	3.4847	3.67856		3.85166	3.67457	3.28501	3.34342	3.91334	3.46697
ENSG00000063438	AHRR	0.185387	0.726322	0.169834	0.059472	0.098492	0.108216		0.0530378	0.199178	0.478169	0.241036	0.02474	0.0228448		0.108602	0.0569286	0.0596903	0.0435469	0.0585034	0.0295605		0.100101	0.102175	0.0943233	0.132754	0.0478329	0.113766		0.0660486	0.311751	0.0243568	0.117082	0.0809495	0.0491071
ENSG00000063515	GSC2	0.401308	0.766376	0.00423202	0.00820347	0	0		0	0	0	0	0.0253921	0		0	0	0.0265191	0	0.0227017	0		0	0	0	0	0	0		0	0	0	0	0	0
ENSG00000063587	ZNF275	0.306545	0.726322	1.33165	1.34722	1.49731	1.35914		1.10336	1.37409	1.33167	1.43669	1.35942	1.38467		1.08212	1.55754	1.48794	1.41449	1.33617	1.20509		1.30257	1.66125	1.78104	1.41641	1.39966	1.42295		1.32284	1.47439	1.34867	1.31148	1.47582	1.22165
ENSG00000063601	MTMR1	0.495494	0.82813	4.61709	4.67906	4.68597	4.2891		4.50453	5.99459	4.31525	4.14327	4.69352	4.05135		3.87909	4.92545	4.63692	4.99443	5.62822	4.01025		5.43007	4.64573	4.20738	4.46948	5.06751	4.29565		5.22109	3.06638	4.72164	4.48005	3.80762	4.43784
ENSG00000063660	GPC1	0.0247	0.726322	30.9243	30.4765	34.2428	25.085		29.3121	34.6346	34.9812	32.8736	26.1892	27.5551		32.4296	29.0248	32.1997	26.7391	25.9653	36.5003		38.7496	38.5344	25.018	38.4763	31.4906	33.1881		17.2327	38.2494	25.8533	19.8794	31.4308	17.8644
ENSG00000063761	ADCK1	0.53871	0.8492	2.40954	2.69746	2.53188	3.01659		2.15886	2.54712	2.2083	2.73765	2.39348	2.41185		3.09409	2.78631	2.93723	2.79644	2.44256	2.12813		2.70106	2.77053	2.63553	2.08368	1.96964	3.03082		2.59916	3.17495	3.00718	3.06316	2.66536	3.5897
ENSG00000063854	HAGH	0.501852	0.831228	24.3393	24.8173	25.2619	24.6059		24.7114	24.2379	23.3083	23.2636	30.3946	20.1199		25.6234	21.912	25.8949	22.8323	30.0545	22.5869		28.709	23.4518	22.8049	21.807	25.2311	29.5678		24.3402	33.0374	20.1873	21.9021	23.411	24.7574
ENSG00000063978	RNF4	0.834206	0.961624	9.18401	8.68956	9.34341	9.06754		8.79503	9.18493	8.08376	8.34306	10.6637	10.0336		8.74724	9.85758	8.22661	7.09249	9.52324	8.69019		8.46617	11.5914	8.51425	9.0851	8.53028	9.87326		8.61891	10.1817	7.85278	9.01498	7.62327	11.1136
ENSG00000064012	CASP8	0.972094	0.994684	2.08247	1.98138	2.17646	2.0635		1.86057	2.23841	1.89978	1.45491	2.52297	2.51817		1.61908	2.57648	1.18421	1.9843	2.61719	1.90703		1.88162	3.07244	2.44856	1.78034	2.12731	1.74849		2.06416	1.74923	2.1348	1.72124	2.51385	2.1977
ENSG00000064042	LIMCH1	0.505947	0.833441	72.1906	70.0548	76.9486	70.5936		59.646	83.6598	74.0307	64.1074	74.3757	77.3237		59.7041	67.1149	73.4767	61.8271	81.3001	76.9059		97.1884	88.8567	72.2177	72.6801	60.7052	70.0437		67.3021	90.7897	69.4634	65.21	71.7281	59.0683
ENSG00000064102	C12orf11	0.843729	0.964766	4.84816	4.17615	4.50463	3.70301		4.42257	5.75558	4.22157	3.93981	4.62664	6.12281		4.23716	5.76819	2.82119	2.91315	5.03422	4.28298		4.96823	3.70411	4.50157	5.92632	3.73227	4.19527		3.14834	3.50119	3.72928	3.1305	4.29675	4.41199
ENSG00000064115	TM7SF3	0.355625	0.737302	8.55305	9.69029	8.65236	8.76		9.32453	8.54711	9.22972	7.29705	8.61212	8.30775		9.94443	10.7671	7.73562	7.20158	11.8447	10.6483		7.95015	8.69002	10.3643	7.41942	9.62452	7.86574		7.66818	7.81575	8.21811	7.91675	10.7099	10.2313
ENSG00000064195	DLX3	0.368187	0.746303	0.00940622	0.0103429	0.0172552	0.00866399		0	0.0270992	0.011313	0.00911744	0.00890768	0		0.00980629	0	0.0348992	0	0	0.0173522		0.00750628	0	0.0361661	0.00760957	0.0266978	0.0255512		0.00792802	0	0.0175913	0	0	0.0264646
ENSG00000064199	SPA17	0.547263	0.854038	0.76952	0.801511	0.785283	0.72837		0.783855	0.652454	0.827139	0.482586	0.922402	0.948686		0.742551	0.945567	0.648345	0.936396	0.619722	0.916483		0.957775	0.741158	0.951243	0.883387	0.516234	0.661902		0.561072	0.721549	0.772942	0.442307	1.2473	0.625048
ENSG00000064201	TSPAN32	0.989149	0.997851	5.88942	6.24364	6.19226	6.56325		5.68063	6.53651	6.11981	6.22414	7.03256	3.74288		6.96018	6.37284	5.22759	4.33229	6.4245	8.14441		6.0656	8.2878	5.13229	4.29005	7.49546	5.88238		6.96934	8.77713	5.81275	5.12444	6.37341	6.3224
ENSG00000064205	WISP2	0.479524	0.820023	3.36204	4.56415	2.9715	3.26402		2.31704	2.83065	5.88064	2.83922	3.17084	3.13382		4.25044	4.62524	4.79531	3.84778	6.06985	3.79628		3.20069	4.95808	1.82165	1.2529	5.44704	1.14863		1.23446	3.87353	2.924	1.36078	6.17221	4.01915
ENSG00000064218	DMRT3	0.314	0.726322	0.00334864	0.00594818	0.0286978	0		0.0111978	0	0	0	0	0.00889404		0.0356891	0	0	0	0	0		0	0	0	0.172187	0	0		0	0	0	0	0	0
ENSG00000064225	ST3GAL6	0.0087582	0.655842	20.0396	18.171	23.6848	13.3117		23.6864	19.6625	12.83	15.98	24.179	23.8999		13.6271	21.9464	14.6652	11.7191	20.6341	26.4341		22.5449	20.7703	17.5656	31.8012	21.5248	27.9018		9.94556	11.8988	15.365	12.4577	15.1169	15.0861
ENSG00000064270	ATP2C2	0.979547	0.99594	0.0209952	0.0306234	0.0187937	0.0278905		0.00679128	0.013611	0.0210313	0.0508756	0.0336618	0		0.0431242	0.0347793	0.0069095	0.0530901	0.0296975	0.0161398		0.0113432	0.0318135	0.0175422	0.0345282	0.0109765	0.00655883		0.0299367	0.0279231	0	0.016225	0.00620933	0.0870491
ENSG00000064300	NGFR	0.0524948	0.726322	1.25648	1.39794	1.25114	0.83528		1.35021	1.4776	0.647893	0.891354	1.89819	1.27365		1.52751	1.54906	1.30392	0.560497	1.34868	2.09797		0.763343	1.44366	1.28639	1.66805	1.5427	0.802684		0.343742	1.07211	0.670882	1.06309	0.894027	0.967831
ENSG00000064309	CDON	0.585013	0.871347	2.73856	3.27685	2.82866	3.13805		1.51215	2.63519	3.93795	2.83657	2.43633	3.07319		3.56001	3.25377	2.73536	3.50713	3.57317	3.03168		2.07821	3.35646	3.16074	2.50197	3.14242	2.73216		3.56899	2.81468	3.71672	3.01189	3.02473	2.69128
ENSG00000064313	TAF2	0.272211	0.726322	5.00999	5.02162	5.14363	4.34906		3.75092	5.69777	4.81965	3.93412	6.5389	5.31858		4.1008	5.19337	5.90354	3.83713	6.20468	4.89022		5.60874	4.55921	6.1201	4.62462	5.21166	4.73747		4.07548	4.108	3.55791	4.26096	5.5516	4.54043
ENSG00000064393	HIPK2	0.00255933	0.5651	15.8084	15.8931	19.7136	12.0762		19.006	21.9248	10.606	14.444	12.9475	15.9222		20.7251	14.2551	15.726	13.7744	13.7221	17.1558		22.3389	22.241	11.8681	22.5594	19.0462	20.2282		9.10011	17.016	12.4241	11.0385	13.2076	9.67114
ENSG00000064419	TNPO3	0.00466915	0.578025	6.40204	6.72923	6.61458	6.17007		6.39375	6.88655	6.33175	5.67057	6.60478	6.52484		7.1315	6.08776	6.38677	6.43032	7.00425	7.3348		6.93802	6.738	6.33354	6.31911	6.57663	6.78219		6.2277	6.62054	5.92792	5.72494	6.44043	6.07888
ENSG00000064489	MEF2BNB-MEF2B	0.308129	0.726322	0.142978	0.208591	0.156261	0.125429		0.188628	0.129349	0.232704	0.129284	0.104894	0.0730099		0.299673	0.272076	0.0945712	0.0510509	0.0894763	0.444697		0.0830389	0.173424	0.407565	0.177507	0.0960337	1.029e-20		1.47917e-60	0.0867037	5.30699e-14	0.329148	0.0934828	0.243239
ENSG00000064490	RFXANK	0.215732	0.726322	11.3492	11.006	10.6312	12.1297		10.4081	12.5358	12.1275	10.5924	12.4133	10.018		10.3289	12.1232	10.3994	9.90525	12.3263	10.953		10.4929	14.0311	11.2547	8.27629	10.6207	9.11172		10.6389	12.9351	10.0499	12.173	13.059	13.9226
ENSG00000064545	TMEM161A	0.125242	0.726322	3.64499	3.8996	3.67763	4.58066		3.54704	2.9541	3.89442	4.6818	3.84541	2.94719		3.00236	4.49288	5.24482	3.86978	3.37015	3.41763		4.63783	3.8969	3.85646	1.61917	3.6378	4.41765		5.31707	6.59994	3.84726	3.8741	2.67525	5.17036
ENSG00000064547	LPAR2	0.196765	0.726322	0.121005	0.183167	0.163009	0.152246		0.139444	0.0953	0.120618	0.165651	0.160673	0.0443443		0.178199	0.209475	0.166034	0.112385	0.275657	0.157254		0.157982	0.228417	0.227569	0.102961	0.124292	0.13683		0.214798	0.0236177	0.264604	0.0646645	0.234593	0.111197
ENSG00000064601	CTSA	0.0188924	0.726322	20.581	22.0125	23.9466	21.3785		19.2054	24.0241	20.2847	18.7658	21.0051	20.2007		21.8464	21.8773	22.0039	20.0382	21.3834	24.9259		23.6606	22.7493	22.1105	20.2816	29.6245	25.253		21.1257	24.1632	19.8302	18.2457	20.5266	24.3796
ENSG00000064607	SUGP2	0.362112	0.741811	13.6557	13.6946	14.3178	13.5526		13.5721	15.4502	13.1257	13.4178	14.7149	11.6538		14.2804	13.2242	13.4382	11.4822	15.1112	14.6314		16.337	16.0581	13.2942	13.7546	12.4221	14.0411		13.2055	16.0595	13.0412	12.3041	13.4801	13.2253
ENSG00000064651	SLC12A2	0.219187	0.726322	6.87677	6.42852	7.64138	6.00398		6.09797	6.99402	5.11875	6.32889	9.20325	7.51772		4.19641	5.73431	6.83089	5.59956	8.5526	7.65735		8.92649	8.11795	7.82155	7.12642	6.7667	7.08916		5.89391	4.3741	5.77391	5.7621	6.53136	7.68849
ENSG00000064652	SNX24	0.141179	0.726322	4.99105	5.35445	5.34786	4.70832		6.10269	5.86353	4.88097	4.83876	4.16262	4.09775		5.49735	4.99152	6.38776	4.88176	4.96424	5.40407		5.90237	5.0344	5.7117	5.31496	5.39748	4.72628		4.95045	4.24378	3.95239	3.57192	5.90332	5.62807
ENSG00000064655	EYA2	0.814664	0.95579	0.425779	0.409825	0.240964	0.286849		0.215802	0.177965	0.142415	0.232098	1.61954	0.166855		0.314113	0.419547	0.696376	0.358571	0.460274	0.210067		0.159305	0.570486	0.262756	0.170478	0.141772	0.140986		0.508903	0.101628	0.20357	0.286497	0.375439	0.24506
ENSG00000064666	CNN2	0.167545	0.726322	8.01189	8.44475	7.52768	9.80912		8.51472	4.82357	12.019	7.88161	9.67241	5.16005		7.71039	7.68002	9.30014	9.77802	9.85988	6.34006		5.06659	7.69377	9.90395	4.75346	6.63632	11.112		9.43309	8.1787	12.3268	10.4583	9.26144	9.19642
ENSG00000064687	ABCA7	0.163671	0.726322	1.79492	1.78774	1.77076	1.31635		1.3634	1.79203	2.24532	1.63953	1.82012	1.90914		1.97385	2.12555	1.14647	1.7984	2.03241	1.64976		1.34086	2.52296	1.70228	1.5567	1.24092	2.26084		1.05063	1.49766	2.08594	0.723715	1.59288	0.947265
ENSG00000064692	SNCAIP	0.369562	0.747177	0.961582	1.264	0.99269	1.02141		0.905132	0.706937	0.938543	1.39655	1.18271	0.639621		0.920987	0.983526	1.2153	1.12031	1.66749	1.67639		0.883098	1.07187	0.956512	0.897095	0.790512	1.35705		0.696896	0.655138	0.739231	1.0748	1.18334	1.77903
ENSG00000064703	DDX20	0.860989	0.969202	2.1063	2.04552	2.12026	2.09435		1.63001	2.34154	2.14813	1.99121	2.40235	2.12456		1.71839	1.84175	2.2761	1.88049	2.27416	2.28222		1.96629	1.90254	2.77085	2.00185	1.83965	2.24036		2.0836	2.1948	2.00805	2.18389	1.94964	2.14612
ENSG00000064726	BTBD1	0.0290798	0.726322	31.8673	30.7464	32.2302	25.7407		28.67	35.6372	28.9333	29.1204	37.4107	31.4321		28.1716	28.1099	32.7595	27.0565	36.5755	31.8057		36.4388	30.4842	28.1442	36.586	28.8259	32.9019		25.0093	24.6787	23.4668	23.7149	29.5185	28.0558
ENSG00000064763	FAR2	0.297333	0.726322	2.38855	2.37841	2.80055	2.33083		2.38464	1.7601	2.36951	2.1488	2.87165	2.79662		1.70623	2.90601	2.8675	2.01469	2.25973	2.51628		2.55624	2.9121	3.13233	3.00832	2.04799	3.14629		2.09114	2.76505	1.41014	2.59666	2.17687	2.94511
ENSG00000064787	BCAS1	0.347677	0.731102	0.0478985	0.0390228	0.0323387	0.0398971		0.0417379	0.0188415	0.0447299	0.0674964	0.0743302	0.0402552		0.0190494	0.00373904	0.0607357	0.0662234	0.047406	0.0369834		0.0322061	0.0556231	0.0290592	0.0363459	0.0407978	0		0.0232316	0.0316436	0.0152393	0.00978131	0.0610849	0.0984019
ENSG00000064835	POU1F1	0.485064	0.822274	0.0397994	0.0402959	0.0279593	0.0506123		0	0.0506227	0.148812	0.017026	0.0223356	0		0.0250959	0.0235774	0.0683203	0.0291837	0.0295053	0.0660931		0	0.0636717	0	0.0421094	0.0361444	0.02583		0.0293827	0.0688983	0.088234	0.0532672	0.0455465	0.018345
ENSG00000064886	CHI3L2	0.954236	0.990265	0.45505	0.477317	0.245476	0.256415		0.284946	0.168152	0.526887	0.395553	1.19944	0.155323		0.730753	0.229038	0.0760143	0.402873	1.07803	0.347194		0.164416	0.516476	0.0750122	0.0985493	0.527064	0.0913382		0.565023	0.0992572	0.313676	0.221605	0.338927	0
ENSG00000064932	SBNO2	0.34041	0.726322	1.88155	1.85749	1.87639	1.67352		1.73096	2.11729	1.45253	1.84241	2.23787	1.90822		1.88749	1.87675	1.77139	1.44602	2.00293	2.16033		1.82558	2.35965	1.67106	1.41788	1.72975	2.25441		1.57761	2.10357	1.84722	1.34286	1.65677	1.51309
ENSG00000064933	PMS1	0.667488	0.906226	3.96632	4.52921	3.69818	3.96761		3.94493	3.40177	3.10825	3.96451	5.48109	3.89735		3.76668	4.65719	3.88472	4.92058	5.75365	4.19242		3.98513	3.30597	4.13047	3.59019	2.68469	4.49265		4.0698	3.55529	2.49183	3.4172	4.61092	5.66065
ENSG00000064961	HMG20B	0.446347	0.798118	5.45955	5.77841	5.77423	5.56675		5.03659	5.94239	5.59853	4.89958	6.36148	4.91876		4.74517	5.32973	6.56458	4.55049	6.88194	6.59855		5.40302	7.09218	5.09998	4.58634	5.47182	6.99204		5.89238	6.39969	5.37654	4.91054	5.23119	5.59014
ENSG00000064989	CALCRL	0.974736	0.995318	13.8024	14.3369	10.1901	10.7942		14.1431	13.0434	12.8109	12.563	18.3149	11.939		14.9143	22.6054	9.88433	10.4967	13.6453	14.4752		12.5896	11.9092	9.62401	10.4748	9.18205	7.36067		7.93052	9.49587	11.6716	10.7771	12.3482	12.5419
ENSG00000064995	TAF11	0.514223	0.83694	6.04771	6.0229	5.91172	6.24177		6.43337	5.97609	6.41019	4.46847	6.72939	6.26877		5.91786	5.58893	5.83627	5.17201	7.34493	6.2774		5.40309	6.03656	7.20394	5.77266	5.39454	5.65956		6.86046	5.09716	5.51741	7.04206	5.93914	6.99438
ENSG00000064999	ANKS1A	0.646893	0.897475	5.81881	6.12297	6.73085	6.70455		5.1817	5.97024	5.02649	6.16729	6.03124	6.53588		5.95634	5.58227	6.31866	4.86849	6.96954	7.04252		6.49331	7.81682	5.47791	5.74247	7.60253	7.25208		6.16193	8.86961	6.45146	5.81456	7.11685	5.81291
ENSG00000065000	AP3D1	0.251517	0.726322	9.5088	9.26061	10.1487	8.93946		9.40605	10.5903	8.89363	9.01191	8.6772	10.4737		9.80249	8.88604	8.97502	8.2829	9.01	10.6072		9.72064	11.0428	8.76734	9.07489	10.7235	11.5629		7.93336	11.1318	8.75541	8.0858	9.35503	8.37536
ENSG00000065029	ZNF76	0.694791	0.916031	9.61994	10.8548	10.0891	11.6656		9.78719	8.99605	9.93672	9.66281	9.97888	9.35797		11.6281	8.98311	10.6002	11.5893	10.9621	11.3662		9.05301	10.7891	12.457	8.00229	10.1125	10.1209		12.2675	12.6157	11.0462	11.8509	11.3178	10.8958
ENSG00000065054	SLC9A3R2	0.226727	0.726322	14.9572	16.5602	16.9342	22.0925		13.112	13.2621	13.8521	14.754	17.5934	17.1696		15.1807	16.9564	18.1835	15.6821	15.0781	18.2807		20.0289	18.4686	12.0879	11.8424	18.1496	21.0281		18.689	36.3468	22.0071	14.2318	19.7111	21.5691
ENSG00000065057	NTHL1	0.066723	0.726322	3.66131	3.59099	3.10366	4.39912		3.52967	3.17943	4.51105	3.5632	3.85727	3.32725		3.10954	3.46305	4.25014	4.15389	3.60171	2.96764		3.65544	4.27909	3.73791	1.69811	2.54541	2.70601		4.00809	5.66969	3.56837	3.56336	5.36047	4.22477
ENSG00000065060	UHRF1BP1	0.0914925	0.726322	3.89931	4.0186	4.65329	4.24824		3.58245	3.76656	4.15774	4.52772	3.84142	3.51999		3.94672	3.87318	4.66276	3.82617	4.1251	3.67768		4.61044	4.97507	4.09625	5.38242	4.99631	3.85922		3.31899	5.44743	4.19306	3.39013	5.09163	4.0482
ENSG00000065135	GNAI3	0.723627	0.925094	4.77961	4.60518	4.46935	4.43816		4.58892	4.95417	4.84321	4.12004	5.72269	4.44861		4.08444	5.05593	4.55404	3.96199	5.22776	4.74695		4.12657	4.98474	4.78142	4.72211	4.06807	4.13321		4.55919	3.3341	4.61619	4.17636	4.75529	5.1878
ENSG00000065150	IPO5	0.0851794	0.726322	21.6041	20.578	22.5429	19.3107		23.5582	22.5411	20.3518	20.0629	20.5109	22.5994		19.2465	22.549	19.9545	19.1024	21.0131	21.6027		22.3717	25.4558	19.1195	25.3788	20.1681	22.7632		17.4013	19.5385	19.4754	18.6419	20.7376	20.0696
ENSG00000065154	OAT	0.195197	0.726322	11.4061	11.2616	11.5987	9.62159		12.2724	12.8257	10.454	7.29103	13.3134	12.2799		10.9162	12.5352	8.14195	7.95531	15.1869	12.8343		10.8853	11.9307	12.821	11.15	10.7285	12.0768		8.7404	7.23583	8.19874	8.89456	11.1811	13.4789
ENSG00000065183	WDR3	0.406507	0.769732	3.52668	3.26133	3.353	2.86608		3.86464	3.12588	3.96247	3.24069	3.81982	3.14656		2.89346	3.83134	2.93904	3.31992	3.49143	3.09281		3.17365	3.76783	2.9065	3.7358	3.38142	3.15279		2.80383	2.26558	2.46561	3.22512	3.11147	3.3249
ENSG00000065243	PKN2	0.631144	0.890964	8.37414	8.65929	8.44305	8.37885		6.73368	8.88391	8.39425	9.27587	8.91215	8.045		9.05347	8.66328	7.92438	6.96155	10.6874	8.66563		8.49891	8.31544	7.76327	9.74396	7.59093	8.74579		7.88019	8.9481	8.45131	7.47527	8.56991	8.94832
ENSG00000065268	WDR18	0.541995	0.851483	4.02235	3.94295	3.82949	4.07681		4.10703	3.3849	4.22142	3.87086	4.87047	3.67942		3.27867	4.53495	3.94921	3.75003	3.54047	4.6044		3.70288	3.78868	4.40809	1.81211	3.5062	5.75898		4.97165	4.65358	3.7045	3.47447	3.33906	4.31762
ENSG00000065308	TRAM2	0.746961	0.933789	2.85666	2.80934	2.9213	2.78025		2.34537	2.68637	3.26528	2.82935	3.17026	2.84335		2.34885	3.03089	3.23578	2.54539	2.45612	3.23904		2.85954	3.27628	2.95026	2.84425	2.83907	2.75842		2.50861	3.24543	2.7065	2.82852	2.67115	2.72129
ENSG00000065320	NTN1	0.771663	0.941721	4.63875	4.83134	3.15758	3.16474		3.06823	6.78689	3.07666	5.5423	3.87771	5.48072		5.63246	3.87564	6.14429	2.60587	5.35547	5.37433		3.44263	3.93509	2.0432	2.9069	3.52338	3.09425		1.67307	5.17877	3.46078	2.2977	3.81216	2.56596
ENSG00000065325	GLP2R	0.409135	0.771215	0.0614775	0.0677491	0.0367711	0.0571571		0.0773296	0.0168381	0.0210337	0.0707081	0.158575	0.0243802		0.0164229	0.097147	0.0387731	0.0266776	0.216682	0.0107921		0.110152	0.0315105	0.0321639	0.0251973	0.00453553	0.0170675		0.0570237	0.164381	0.0329237	0.0163978	0.0398903	0.0323263
ENSG00000065328	MCM10	0.426741	0.783453	0.0789929	0.0430807	0.139477	0.0586665		0.0529165	0.00995757	0.205193	0.0842099	0.0639343	0.0577462		0	0.0302708	0.00744043	0.0129597	0.0195414	0.188272		0.0480169	0.32023	0.0364142	0.268942	0.117621	0.0456382		0.0128869	0.0125033	0.149849	0.0198138	0.0687961	0.0881502
ENSG00000065357	DGKA	0.386945	0.757648	2.42379	2.41742	2.58629	2.1607		2.2591	1.99202	2.32915	1.67022	3.42603	2.86619		2.51348	2.4432	2.76247	2.25987	1.80216	2.72334		2.47342	3.1756	3.40444	2.84479	1.87823	1.74123		1.40981	2.61739	3.10652	1.67753	2.34896	1.80398
ENSG00000065361	ERBB3	0.291549	0.726322	1.35303	1.57748	1.50469	2.16777		0.510869	1.36896	1.04641	1.98822	1.84625	1.35749		1.09863	0.983392	2.16237	1.56873	2.33073	1.321		1.36074	1.47292	2.06233	1.36262	1.53917	1.23035		1.97508	3.49271	1.3192	2.13932	1.26764	2.81268
ENSG00000065371	ROPN1	0.407826	0.770782	0.057777	0.0899923	0.0271231	0.113196		0.0376703	0.112311	0.125258	0	0.0714225	0		0.0197212	0.213836	0.05054	0.161136	0	0.0947208		0	0	0	0.12922	0.0335185	0		0	0	0	0.127599	0.229186	0.32239
ENSG00000065413	ANKRD44	0.736201	0.929424	5.65969	6.94348	5.13719	6.81903		4.49071	6.15942	5.15683	5.88992	7.21737	5.04391		6.79973	10.2549	5.56078	4.99075	5.76084	8.29386		4.67841	6.22803	5.47975	5.44509	4.83133	4.16052		6.09047	5.18717	8.22876	8.31825	6.93061	6.1589
ENSG00000065427	KARS	0.196214	0.726322	23.1105	23.169	21.4623	22.7546		22.883	24.2593	24.0772	22.4076	22.658	22.3782		23.3518	25.4585	23.4486	22.8271	22.857	21.0712		19.4256	19.6988	21.1217	22.7505	20.9156	24.8613		24.4968	20.4156	21.1931	21.6187	23.7041	25.0993
ENSG00000065457	ADAT1	0.0392783	0.726322	2.34352	2.28404	2.9269	2.21333		1.80906	2.27298	2.66716	1.92277	2.74932	2.63981		1.7352	1.98405	2.23112	2.37895	2.46289	2.91206		3.6723	3.44684	2.2459	2.26846	2.74446	3.18344		1.98149	3.10698	1.81045	1.95078	2.04205	2.38825
ENSG00000065485	PDIA5	0.0993267	0.726322	1.58874	2.20995	1.73954	1.72673		1.33646	1.20017	1.95367	1.46019	2.09776	1.48418		3.12544	2.01921	1.90083	1.8485	1.69062	2.67508		2.34552	1.74275	1.44211	1.69914	1.42024	1.78746		1.75901	2.37018	1.7671	1.37889	1.65038	1.43483
ENSG00000065491	TBC1D22B	0.0166189	0.717075	1.41961	1.4268	1.50431	1.28892		1.29357	1.5342	1.21228	1.37276	1.64162	1.46321		1.56974	1.17436	1.32156	1.4157	1.45796	1.6215		1.36228	1.58902	1.3301	1.8142	1.38961	1.54063		1.1737	1.27295	1.38793	1.24053	1.52128	1.13711
ENSG00000065518	NDUFB4	0.371563	0.748256	141.479	154.373	116.615	143.974		149.738	130.199	150.52	139.438	154.511	124.467		182.007	161.97	172.272	161.065	141.57	107.354		111.908	79.4317	135.865	134.164	99.3259	138.994		152.677	94.9843	129.776	163.43	164.661	158.317
ENSG00000065526	SPEN	0.631535	0.891237	8.58045	8.08347	8.74447	8.51257		7.97911	9.12613	8.51913	8.77417	8.69567	8.3885		7.68306	8.17888	7.56064	8.53614	8.03029	8.51182		7.59859	9.42331	9.87595	9.28887	7.81227	8.46785		8.34078	7.68687	10.6829	7.7229	8.97291	7.66904
ENSG00000065534	MYLK	0.607688	0.880656	5.31271	6.50436	4.54677	5.22901		5.91422	4.16489	6.09837	3.86132	5.19506	6.64242		3.62656	6.97961	7.13008	4.08469	7.75959	9.44561		3.99687	5.22854	3.50983	4.58574	4.743	5.21666		4.27315	4.9706	5.13898	4.17808	6.50877	6.30447
ENSG00000065548	ZC3H15	0.220695	0.726322	9.00163	9.01827	9.34967	8.601		9.81062	10.0547	9.0174	7.89405	8.74138	8.49163		10.2508	10.3256	6.86149	7.86832	9.14575	9.65769		9.04393	8.37719	9.2519	10.5422	8.52889	10.3539		9.00793	8.05759	9.11923	8.00991	8.44875	8.96258
ENSG00000065559	MAP2K4	0.0784392	0.726322	6.06809	6.29248	6.25152	5.6331		6.09319	6.24659	5.83676	5.23235	7.10739	5.89228		6.40518	6.38257	6.40257	5.15498	6.7417	6.66786		6.13484	5.05804	6.11004	8.15171	5.62887	6.4256		6.04267	4.57132	5.51339	5.04873	6.91316	5.70934
ENSG00000065600	TMEM206	0.373113	0.748945	1.00393	1.0123	1.11797	0.919373		1.00717	1.29715	0.888333	0.804298	1.22644	0.800182		1.03869	0.923863	1.08617	0.768798	1.00219	1.25409		0.893186	1.63905	1.23176	0.843141	0.847954	1.25274		0.809417	0.981074	0.686984	0.939394	0.969612	1.12976
ENSG00000065609	SNAP91	0.893671	0.977927	1.34908	1.75626	2.41476	2.72179		0.281663	2.70066	0.340145	3.55411	0.230933	0.986985		1.1916	0.376219	3.79972	2.6302	0.15197	2.38784		1.4147	2.1117	2.66668	4.21275	1.09536	2.98739		3.47895	1.72135	0.374243	2.61174	6.19193	1.95251
ENSG00000065613	SLK	0.0399321	0.726322	12.3573	11.376	12.7516	9.85457		15.4602	13.5329	10.3455	10.4545	10.8334	13.5172		10.5849	14.2643	7.72805	10.0698	12.354	13.2548		13.8271	12.3371	11.2447	14.4503	11.9751	12.6753		9.20195	10.818	10.2208	9.03327	9.78548	10.0679
ENSG00000065615	CYB5R4	0.466063	0.811335	3.15441	2.96149	3.27287	2.8094		3.16612	3.50974	2.61005	2.92993	4.10494	2.6057		2.71983	2.94586	3.08576	2.34243	3.42706	3.24802		4.00857	2.82279	3.27714	3.46302	2.74342	3.32229		3.18954	2.3777	2.40328	2.50417	3.21192	3.16981
ENSG00000065618	COL17A1	0.272613	0.726322	0.0753304	0.168984	0.111928	0.1349		0.0462174	0.0327388	0.0357429	0.194028	0.0535289	0.0897267		0.0532401	0.0734448	0.328638	0.166837	0.270379	0.121364		0.157951	0.107634	0.0648268	0.101225	0.194722	0.0452105		0.10703	0.0308853	0.239681	0.196885	0.184265	0.0506524
ENSG00000065621	GSTO2	0.254919	0.726322	0.291765	0.369137	0.320786	0.284669		0.163662	0.367541	0.260957	0.195422	0.33036	0.432647		0.511927	0.51886	0.0945449	0.317258	0.362034	0.410196		0.353186	0.459037	0.137209	0.181252	0.335273	0.458758		0.431683	0.316623	0.10506	0.211682	0.19039	0.452575
ENSG00000065665	SEC61A2	0.681242	0.910809	2.68123	2.85865	2.59326	2.8908		2.43438	2.70576	3.46651	2.2215	2.9247	2.33455		2.88665	3.19198	2.64546	2.72707	3.33647	2.36426		2.5049	2.70409	2.51571	2.67197	2.55874	2.60414		2.66207	2.73815	2.69081	2.40311	3.12614	3.72455
ENSG00000065675	PRKCQ	0.0115498	0.684401	0.222167	0.142822	0.146402	0.200722		0.18985	0.100843	0.332741	0.238103	0.322631	0.148833		0.124597	0.148237	0.13288	0.145752	0.258203	0.0472658		0.0737687	0.19806	0.130782	0.184934	0.17278	0.118085		0.104887	0.068975	0.187286	0.184833	0.318161	0.34019
ENSG00000065717	TLE2	0.146952	0.726322	6.29353	6.50536	7.30695	6.0437		5.53217	7.03421	6.31489	6.13483	7.14267	5.60241		6.81513	5.89427	5.77492	5.16275	7.34527	8.03983		7.54855	8.80401	7.00885	5.20993	6.75187	8.51851		5.65652	7.80035	5.14786	5.71485	6.83341	5.10922
ENSG00000065802	ASB1	0.243427	0.726322	9.06737	9.44891	8.81381	10.6224		9.7771	8.72812	8.78821	9.50817	9.52001	8.08261		10.3153	7.15284	11.3613	9.87455	9.4687	8.52077		9.06911	9.74951	8.51902	8.7505	7.33977	9.45494		10.3057	15.3428	11.0655	8.5404	9.11646	9.36361
ENSG00000065809	FAM107B	0.415485	0.775418	2.63318	2.4078	2.2595	1.66168		2.3291	2.72067	3.01039	1.77737	3.7585	2.20306		1.76489	2.50653	1.53943	1.59594	4.81185	2.22817		1.64461	2.99282	2.96001	2.54882	1.65003	1.76072		1.71727	1.13299	1.52007	1.70353	2.24527	1.65092
ENSG00000065833	ME1	0.527278	0.843672	4.02794	4.23975	3.99718	3.97494		3.88668	4.33072	5.23856	3.80773	4.00779	2.89617		4.21286	4.34674	3.69196	4.39731	5.35369	3.43596		4.53971	4.33153	2.96416	4.71034	4.39723	3.04013		3.35345	4.82066	3.72294	3.40881	4.70218	3.84159
ENSG00000065882	TBC1D1	0.00656608	0.621673	22.6678	23.5413	23.3591	19.2434		23.1794	23.5918	22.0183	20.5048	23.2528	23.4597		23.2677	22.8253	24.3925	19.819	25.9996	24.9437		25.6383	28.1152	18.2537	23.9043	20.9312	23.3121		16.7581	20.7737	20.3677	17.7345	20.7922	19.034
ENSG00000065883	CDK13	0.399267	0.765876	7.39023	7.89174	7.64588	7.78671		7.09005	7.42885	6.82044	7.57907	8.09588	7.32706		6.75579	8.24722	8.3302	7.73897	8.68449	7.59376		7.29182	7.6425	8.4214	7.81115	6.94582	7.76256		7.92311	7.80081	7.59019	7.35565	7.83157	8.21894
ENSG00000065911	MTHFD2	0.561368	0.861115	5.07736	5.28199	4.55962	5.1464		6.54059	5.03096	4.95288	3.88739	5.44191	4.61042		5.86614	6.03672	6.41153	3.83934	4.62381	4.91438		4.17538	4.1362	3.33118	5.94998	4.90448	4.86049		4.96585	5.65349	4.80829	4.72179	5.36634	5.36263
ENSG00000065923	SLC9A7	0.251207	0.726322	0.63084	0.587584	0.640234	0.791301		0.268689	1.13542	0.549213	0.896392	0.642272	0.293056		0.652347	0.340762	1.00559	0.571644	0.543042	0.412122		0.433694	0.719463	0.804208	0.418463	0.882942	0.582636		0.804673	1.04015	1.01463	0.470437	0.56171	0.856207
ENSG00000065970	FOXJ2	0.668087	0.906226	3.38788	3.48866	3.73547	3.67451		2.57701	3.16337	3.70322	4.10958	3.76302	3.01109		2.97491	3.48528	4.02413	3.91579	3.53435	2.99751		3.56985	4.12576	3.71138	3.41762	4.11596	3.47224		3.17674	4.4888	3.90549	2.9048	4.30484	3.26639
ENSG00000065978	YBX1	0.405465	0.769184	86.7867	95.1678	82.5555	96.0926		88.3934	88.5405	85.2323	81.779	101.126	75.6493		91.7652	92.4651	109.143	95.67	106.254	75.7095		82.1845	74.8408	82.1191	81.594	87.5246	87.0699		115.875	78.2409	91.8658	97.7469	91.5992	101.228
ENSG00000065989	PDE4A	0.387025	0.7577	1.51309	1.58331	1.37999	1.83242		0.831706	1.57278	2.24592	1.88062	1.60238	0.945133		1.60622	1.24025	1.84139	2.36203	1.70243	0.747552		1.48262	1.83493	1.09772	0.789272	1.30093	1.77449		1.3902	3.71107	2.14851	0.923152	1.81566	1.00595
ENSG00000066027	PPP2R5A	0.0141973	0.700655	13.6206	12.8098	14.2505	10.9382		13.5721	15.3675	13.1035	10.7391	16.3806	12.5611		12.5984	11.5656	10.8737	11.9197	15.5115	14.3898		14.2988	12.6067	12.4638	17.3489	13.4324	15.3523		12.2554	9.43944	9.88863	9.9546	12.4772	11.6142
ENSG00000066032	CTNNA2	0.964961	0.992839	0.0497668	0.0467796	0.0474607	0.0432039		0.0781167	0.0331045	0.0103491	0.124203	0.00816114	0.0446666		0.0711794	0.0618721	0.0619491	0.0639393	0.0217378	0		0.013637	0.0477628	0.132491	0.0138285	0	0.077045		0.0673958	0.0451405	0	0.0653983	0.00746517	0.0738234
ENSG00000066044	ELAVL1	0.84185	0.964257	7.3544	7.16312	7.44163	7.13675		6.43794	7.35226	7.89204	7.20357	8.30335	6.93724		6.68523	6.25811	7.6674	7.00712	7.61439	7.74649		7.17517	8.57533	6.66134	7.00196	7.29307	7.94292		6.24215	8.55546	6.97652	6.53092	7.18029	7.33517
ENSG00000066056	TIE1	0.902315	0.980199	10.9167	10.7538	11.1828	11.1703		9.34331	10.1268	11.9866	13.2492	9.29641	11.4977		8.04343	11.352	12.8035	10.9818	9.26945	12.0727		9.85572	12.9641	13.4063	8.69853	9.98163	12.1907		11.9636	10.2227	10.0793	10.7175	12.5878	11.4509
ENSG00000066084	DIP2B	0.210009	0.726322	6.72176	6.44175	6.75673	5.54393		7.55572	7.93389	4.96153	6.45418	6.81704	6.60822		6.35183	7.80153	4.88465	5.39403	6.71502	7.50341		5.67228	7.41596	5.79688	6.65447	6.94462	8.0562		4.3996	5.80764	5.86695	5.57173	5.58373	6.03393
ENSG00000066117	SMARCD1	0.858013	0.968258	5.36496	5.48194	5.24466	5.27831		4.90859	4.84858	5.0189	7.09903	5.21899	5.09569		5.66007	4.265	5.82407	5.56117	5.75174	5.82956		5.32629	6.61378	4.62479	5.15251	4.52133	5.22925		4.68734	5.31177	5.72815	4.68362	5.70426	5.55472
ENSG00000066135	KDM4A	0.996075	0.999273	6.64037	6.35652	6.75365	6.46675		6.57031	7.71835	6.6617	6.08102	6.11662	6.69425		5.68136	6.64447	6.28685	5.41715	7.64647	6.46284		5.46485	6.91408	7.5105	7.06724	6.92363	6.64161		6.77496	5.72668	6.47776	6.17468	7.81041	5.83602
ENSG00000066136	NFYC	0.209683	0.726322	15.8663	15.3696	16.3507	16.983		15.2567	14.4965	13.8359	18.2813	18.1201	15.207		14.7714	14.6418	16.2854	15.3739	15.3043	15.8408		18.0042	15.5716	15.7283	14.7043	15.4244	18.6715		18.1955	17.3508	17.7488	16.6951	14.5676	17.3402
ENSG00000066185	ZMYND12	0.585435	0.871619	1.02721	1.09574	0.848194	0.747311		1.06084	1.10573	0.729033	1.47421	1.09164	0.701816		0.945607	2.25842	0.603316	0.730446	1.18075	0.85589		0.979331	0.543102	0.602282	0.594801	1.05662	1.31303		0.82572	0.608168	0.454639	0.424388	0.849351	1.3216
ENSG00000066230	SLC9A3	0.388207	0.758461	0.0636758	0.0817094	0.0888964	0.0740536		0.0192752	0.0470931	0.0117962	0.134163	0.130508	0.0392192		0.18996	0.0481426	0.117566	0.0326315	0.074821	0.0271353		0.109522	0.0438875	0.206518	0.0237872	0.0983099	0.0513539		0.0586369	0.157171	1.21584e-23	0.112547	0.0698009	0.0461656
ENSG00000066248	NGEF	0.701806	0.918069	0.103077	0.155072	0.0918428	0.118707		0.175254	0.0797682	0.16875	0.0937004	0.0275911	0.0733962		0.0190664	0.31314	0.00729971	0.101614	0.11307	0.376244		0.114465	0.202196	0.0545384	0.01215	0.0810852	0.086622		0.0853607	0.135856	0.212472	0.138271	0.0454425	0.0948416
ENSG00000066279	ASPM	0.00631734	0.621673	0.120142	0.1538	0.259587	0.098534		0.120802	0.122688	0.107149	0.140261	0.148863	0.0810865		0.166061	0.117779	0.111114	0.0807651	0.139474	0.307606		0.281133	0.430882	0.20604	0.286777	0.222721	0.129968		0.0574726	0.0369484	0.135172	0.0636202	0.115249	0.182742
ENSG00000066294	CD84	0.476837	0.81848	0.663192	0.714426	0.553151	0.675663		0.518503	0.631182	0.835386	0.522613	0.896159	0.575306		0.762269	0.767585	0.613563	0.844863	0.799826	0.498449		0.571174	0.56949	0.468154	0.545998	0.671845	0.492244		0.454051	0.808021	0.488351	0.690649	0.956093	0.656815
ENSG00000066322	ELOVL1	0.297156	0.726322	6.83703	6.5819	5.90133	6.35849		7.17209	7.4742	6.24349	5.86596	8.36033	5.90609		5.83663	6.84979	5.82784	6.00675	7.60851	7.36188		5.52351	7.19598	6.3294	5.76715	4.78195	5.81001		7.18976	4.7966	6.45912	6.03926	6.70077	6.96542
ENSG00000066336	SPI1	0.924375	0.984602	0.94221	0.882117	0.909504	0.876794		0.724165	1.05896	0.956156	1.0216	1.47883	0.413546		0.98514	1.26706	0.591307	0.855047	0.851497	0.742652		0.673226	1.37361	0.955865	0.469845	1.07052	0.913956		0.729681	1.34559	1.05872	0.466732	1.06485	0.59519
ENSG00000066379	ZNRD1	0.212616	0.726322	0.0092753	0.000445753	0	0.00596185		0	0	0	3.20266e-25	0.0556518	0		0	0	0	0	0	0.00267452		0	0	0	0	0	0		0	0	0	0	0.0357711	0
ENSG00000066382	MPPED2	0.513192	0.836502	4.01872	4.20628	4.46577	4.17346		3.04758	4.58811	4.32193	3.9695	4.20568	3.97949		3.71491	6.20682	3.79616	3.82423	3.60551	4.09004		4.27953	5.20281	3.78527	4.84896	3.21296	5.4651		4.83211	4.53848	3.67264	4.71339	4.90082	2.38334
ENSG00000066405	CLDN18	0.0408039	0.726322	0.174457	0.22283	0.22265	0.169259		0.192542	0.207927	0.235255	0.144955	0.185852	0.080213		0.155776	0.28015	0.254749	0.164078	0.231299	0.250927		0.128582	0.250166	0.298195	0.187172	0.220238	0.251547		0.155913	0.145805	0.144074	0.243827	0.116315	0.20962
ENSG00000066422	ZBTB11	0.198141	0.726322	3.39259	3.22576	3.32154	3.42747		3.73752	3.63463	3.49039	3.12732	3.3135	3.05219		3.03689	3.70152	3.04994	3.03131	3.49504	3.03987		2.94261	3.42326	3.35692	3.22604	3.55092	3.42948		3.97835	3.03164	3.2456	2.88907	3.67841	3.74178
ENSG00000066427	ATXN3	0.351841	0.734532	7.30054	6.82121	6.94786	7.04764		7.50156	7.54701	6.89595	6.92898	7.54475	7.38498		5.05334	6.86714	6.33615	6.45951	8.49502	7.71611		6.40298	7.32868	7.85851	6.83221	6.91069	6.35411		6.21873	7.75201	6.6314	6.89423	7.43118	7.35829
ENSG00000066455	GOLGA5	0.104873	0.726322	5.06303	5.12082	5.23213	4.8142		5.12987	5.40341	5.40536	4.46469	4.81251	5.16236		5.5109	5.56276	4.07952	4.75663	5.29243	5.5227		5.0498	5.38223	4.7322	5.77423	5.31344	5.1409		4.21268	4.686	4.96303	4.58139	4.87096	5.57116
ENSG00000066468	FGFR2	0.849379	0.96619	0.186002	0.186207	0.165593	0.152951		0.192601	0.049832	0.17978	0.201729	0.237068	0.255002		0.0800658	0.121426	0.306774	0.0889254	0.234922	0.285127		0.133535	0.149807	0.345704	0.141466	0.11951	0.103537		0.0593828	0.0981624	0.161802	0.0909621	0.207568	0.299831
ENSG00000066557	LRRC40	0.877401	0.973818	3.53438	3.23732	3.29714	3.04422		3.55015	4.03195	3.61003	3.00135	3.88476	3.12805		3.13943	3.33659	3.14933	2.86328	3.9078	3.02749		3.60335	3.42348	3.13842	3.82454	2.51629	3.27676		3.48539	2.64726	2.77254	2.81627	3.53301	3.01085
ENSG00000066583	ISOC1	0.521172	0.839883	13.4056	14.7896	14.791	15.1299		8.79618	13.4288	15.3492	13.3626	15.1871	14.31		17.3073	11.6984	17.4704	15.3124	15.2259	11.723		11.1986	13.6447	13.2888	20.6667	14.2024	15.745		15.5569	12.0672	13.7619	16.9579	16.1309	16.3048
ENSG00000066629	EML1	0.374575	0.750083	11.0838	11.8069	12.0014	14.1942		9.21415	10.3247	12.4545	13.0515	11.5821	9.87567		10.8573	11.0032	12.1422	12.0804	14.1576	10.6008		13.4245	14.6351	11.1875	9.33219	12.2982	11.1308		11.4228	21.1955	11.6335	12.4993	11.9544	16.4599
ENSG00000066651	TRMT11	0.575824	0.867439	5.09714	5.34635	4.74344	5.25656		4.8077	5.06265	5.56013	4.51343	5.98104	4.65787		6.68058	6.18599	4.54541	4.65021	5.65753	4.35835		4.04425	4.98378	4.20241	5.3085	5.10803	4.81368		5.07115	3.97262	6.26281	4.52474	5.87263	5.83542
ENSG00000066654	THUMPD1	0.692722	0.915284	5.91063	5.7371	5.65176	5.63114		5.88298	6.3467	6.03183	5.31694	5.92903	5.95632		5.78268	5.87608	5.34397	5.38519	6.66849	5.36617		5.86727	5.53529	6.40116	5.6624	5.29539	5.14907		5.79777	4.69866	5.68085	5.6875	6.20819	5.71388
ENSG00000066697	C9orf30	0.0148756	0.705572	3.78839	3.67482	4.0269	2.83437		4.86213	4.58563	3.55621	2.63663	3.73105	3.35871		3.93656	3.87425	3.90417	2.84964	3.61984	3.86448		4.01805	3.49613	3.39644	5.30297	3.69149	4.25631		2.81116	2.44375	2.53915	2.49024	4.12776	2.59416
ENSG00000066735	KIF26A	0.69155	0.914669	2.06363	2.25147	2.13837	2.46991		1.95556	1.43512	2.16106	2.56481	1.97265	2.29256		1.65033	2.32327	2.86473	1.98272	1.98248	2.70527		2.35861	2.84175	2.14138	1.05341	1.70038	2.73467		2.7278	3.70953	2.12699	1.73282	2.08652	2.43581
ENSG00000066739	ATG2B	0.692357	0.915059	6.34213	6.52238	5.8414	5.88645		5.87553	5.41298	5.98945	6.47913	7.74951	6.54617		5.59377	6.64234	6.48465	5.94756	6.90072	7.56526		5.19865	6.7603	5.29093	6.31341	5.0696	6.41549		6.31073	5.18331	6.26951	5.29868	6.25133	6.00512
ENSG00000066777	ARFGEF1	0.569705	0.865047	8.54574	8.9781	9.27269	9.37632		8.94354	8.328	8.46633	9.73498	7.75369	8.04791		7.79664	8.64293	9.86007	9.07544	9.30836	9.18517		8.89904	9.88972	8.22075	9.18429	9.26366	10.1787		8.84023	8.28409	10.0951	8.86276	9.05244	11.1233
ENSG00000066813	ACSM2B	0.314364	0.726322	0.0122826	0.00116678	0.00112044	0.00372839		0	0	0	0.0736958	0	0		0	0	0	0.00700068	0	0		0.00672266	0	0	0	0	0		0	0	0.0157531	0	0	0.00661724
ENSG00000066827	ZFAT	0.355713	0.737325	2.05636	2.04354	1.83717	1.97248		1.92574	1.65076	2.28579	2.23604	2.1617	2.07816		1.81624	2.36343	1.92764	2.08085	2.22313	1.84993		1.75371	2.19713	1.5835	2.08669	1.42895	1.97303		2.2903	1.71226	2.67251	1.82005	2.02353	1.31622
ENSG00000066855	MTFR1	0.815823	0.956114	9.15152	8.66301	10.2416	10.0222		10.3024	6.80502	8.27242	8.32722	9.66374	11.5383		9.00815	6.75987	8.51608	8.55673	10.6236	8.51361		10.2671	6.99822	10.426	11.1088	11.8939	10.7558		9.58123	8.88129	8.58907	12.1143	9.27012	11.697
ENSG00000066923	STAG3	0.947469	0.989177	1.27472	1.35847	1.35081	1.44526		0.994952	1.43165	1.29874	1.50729	1.01601	1.39966		1.21112	1.2489	1.45382	1.27359	1.6483	1.31508		1.32725	1.74008	0.925342	1.31771	1.46526	1.32923		1.15579	1.64712	2.09381	0.831929	1.24834	1.69455
ENSG00000066926	FECH	0.597779	0.876053	7.59857	7.47183	8.17646	7.82153		7.07623	8.10207	7.24491	5.75404	9.82506	7.5891		8.29117	7.02682	5.95846	6.64222	9.15135	7.76096		8.57393	7.65284	8.16755	8.71765	9.53952	6.40725		6.62716	7.16354	8.80092	7.95657	7.89555	8.48544
ENSG00000066933	MYO9A	0.979283	0.99594	5.80922	5.8739	5.62121	5.69706		5.64447	5.83302	6.43916	5.27604	5.89204	5.77059		6.37343	5.9273	4.91977	5.0804	7.04564	5.89685		5.45469	5.22352	6.42612	5.70737	6.09755	4.818		5.31728	5.02007	5.85915	5.61773	5.99117	6.37698
ENSG00000067048	DDX3Y	0.271896	0.726322	6.98779	6.80594	7.44771	6.25673		13.8339	0.0680795	0.189436	13.4575	0.176452	14.2014		0.12914	16.2078	11.4336	0.118592	0.064234	12.8823		15.6048	14.1726	0.0541652	14.7754	0.0394196	0.0398559		0.00449518	11.8097	12.7408	0.0161611	12.9442	0.0250498
ENSG00000067057	PFKP	0.328574	0.726322	43.2088	42.9307	43.173	39.2265		61.5362	40.8175	39.8706	33.4854	42.0502	41.4929		37.7261	46.4009	39.1799	41.4035	42.3333	50.5406		33.0885	48.2611	45.8917	42.8376	48.2185	40.7403		38.2472	27.6331	40.3267	44.2835	40.2798	44.5888
ENSG00000067064	IDI1	0.540239	0.850306	7.13095	7.386	6.85966	6.55473		10.0615	7.76495	5.71043	5.37772	7.28463	6.58645		5.32389	9.45944	5.24721	6.43698	10.4888	7.35971		6.65053	4.9533	6.34754	8.44996	7.3946	7.36202		7.55001	4.34842	5.06087	6.35442	7.74365	8.27099
ENSG00000067066	SP100	0.678645	0.909838	17.7097	18.8705	19.8015	20.4781		16.2215	16.4714	16.763	20.8592	15.9397	20.0034		15.9976	20.3004	21.0282	18.4066	18.4926	18.9974		17.6774	19.2923	22.8367	18.8505	20.6668	19.4853		16.5276	19.1195	22.2665	24.024	19.205	21.7262
ENSG00000067082	KLF6	0.619295	0.886338	8.9262	10.2086	9.06434	9.65849		8.38807	6.73003	9.22587	10.0642	10.9345	8.21451		11.7828	9.94062	10.2734	8.83306	8.70276	11.719		8.45384	10.7743	9.09119	8.05572	9.99869	8.01228		8.73186	12.695	10.2748	7.89029	8.65731	9.70168
ENSG00000067113	PPAP2A	0.0139066	0.697739	17.1052	18.6071	15.4386	13.1896		17.2038	16.521	15.0353	13.7868	25.6168	14.4673		17.37	18.6504	16.4093	15.535	24.2113	19.4667		15.6069	15.8362	12.6991	14.4525	17.4978	16.539		12.1464	11.5643	12.6862	11.6081	15.9867	15.146
ENSG00000067141	NEO1	0.104713	0.726322	2.02259	2.26284	2.11682	2.06066		1.71859	1.86314	2.34002	1.82113	2.34221	2.05045		1.94754	2.04744	2.0878	2.23945	2.56218	2.69262		1.81221	2.0053	2.28029	2.03776	2.29135	2.27402		1.86132	2.00202	2.01818	1.911	2.44506	2.12635
ENSG00000067167	TRAM1	0.652903	0.899618	17.744	17.9403	15.7062	14.9732		15.4775	17.858	19.2202	14.7837	22.3566	16.7681		17.4233	17.8034	17.7392	14.8517	19.8845	19.94		15.3048	15.918	17.213	16.2627	14.4012	15.1374		13.4279	10.9695	12.9648	14.1534	18.4606	19.8627
ENSG00000067177	PHKA1	0.232698	0.726322	3.00098	2.71888	3.16481	2.57897		2.9769	2.95353	3.33289	3.11731	2.91346	2.7118		3.02586	2.98032	2.66535	2.7556	2.46352	2.42262		2.7997	3.26396	2.70684	3.47796	2.86338	3.87705		2.49719	2.43237	2.32684	2.3428	2.88108	2.99353
ENSG00000067182	TNFRSF1A	0.339841	0.726322	8.46836	8.43744	8.15394	7.03122		7.85768	11.9234	6.5081	6.95843	9.87185	7.69068		10.3044	8.0848	6.46997	6.53339	9.58045	9.65163		5.87103	11.7657	8.24813	6.84689	9.26242	6.92946		7.15064	7.38622	6.44144	6.90647	6.99222	7.31035
ENSG00000067191	CACNB1	0.0524406	0.726322	0.782888	0.902492	0.851851	0.585541		1.04307	0.79906	0.786781	0.500639	1.06408	0.503698		0.819829	0.860203	0.66475	0.643408	1.09464	1.33212		0.999647	1.16245	0.846356	0.883391	0.527704	0.691561		0.478786	0.751809	0.589888	0.382404	0.758708	0.551651
ENSG00000067208	EVI5	0.0359659	0.726322	14.6658	14.2956	14.5717	10.7088		13.3132	18.119	15.2663	12.3846	17.7253	11.1863		15.1951	13.1579	13.4265	9.50767	20.3756	14.1106		13.5176	16.0233	13.9524	15.3047	14.5668	14.0652		10.0441	10.4912	10.8528	9.08628	12.4342	11.344
ENSG00000067221	STOML1	0.0439481	0.726322	5.10933	5.52443	5.15464	4.32372		5.00835	5.16152	5.0644	4.20239	6.64179	4.57751		6.24073	5.32866	5.4061	4.4439	5.73348	5.99373		5.34582	6.32155	4.30012	5.12267	4.85441	4.98326		3.6533	5.17912	4.16148	3.19416	5.4035	4.35075
ENSG00000067225	PKM2	0.770566	0.941163	135.336	141.163	140.131	141.872		120.901	145.906	137.909	112.108	162.847	132.345		140.968	118.74	160.558	133.034	142.287	151.389		170.851	155.144	137.06	125.355	122.308	130.065		129.071	149.294	134.88	134.913	143.204	159.872
ENSG00000067248	DHX29	0.750785	0.935336	5.2208	4.90071	5.11987	4.88473		5.38106	5.73665	5.4003	4.64504	4.82178	5.33995		4.96751	5.15917	4.02963	5.02511	5.44122	4.78165		5.1822	4.73967	5.56254	5.46365	4.55946	5.2117		4.81559	4.43822	4.61661	5.06504	5.4297	4.94324
ENSG00000067334	DNTTIP2	0.575384	0.867235	7.95633	7.70976	8.18253	7.54888		8.50342	9.79095	8.5626	7.45898	5.59948	7.82256		8.71701	9.55644	5.17432	7.7112	6.73787	8.36173		9.26664	9.14508	7.86723	7.74459	7.39693	7.6747		7.89245	6.99498	8.31513	7.19336	7.68134	7.21601
ENSG00000067365	METTL22	0.244322	0.726322	3.8986	4.31593	4.25584	4.2118		4.20563	4.01605	4.51511	3.39846	4.01693	3.23941		5.27923	4.46816	3.59572	4.16178	4.51246	3.87822		4.12907	4.64796	4.47833	3.3534	4.7582	4.16809		3.68377	5.24301	3.81884	4.25087	3.94454	4.32974
ENSG00000067369	TP53BP1	0.120144	0.726322	10.0286	10.4305	10.2996	9.64543		9.93328	11.1	10.1418	9.15908	8.10223	11.7352		11.5441	9.88061	9.21497	10.1557	10.6199	11.168		10.6786	11.3055	10.6878	9.53211	10.2431	9.35076		8.59158	10.3275	9.17613	9.46783	10.6361	9.67342
ENSG00000067445	TRO	0.0302969	0.726322	1.34969	1.96269	2.0446	1.70576		1.04032	1.16902	1.17591	1.48541	1.83821	1.38927		2.0294	2.06291	1.77851	1.18935	2.03595	2.68004		1.60317	3.18678	2.50704	1.47661	2.034	1.45998		1.85886	1.60654	1.44773	1.90067	1.63821	1.78254
ENSG00000067533	RRP15	0.41806	0.777058	3.25607	3.45373	3.80143	3.61843		3.79261	1.96795	3.13001	3.69609	3.53735	3.41239		3.29147	3.63453	4.01076	2.78215	3.66439	3.33911		3.97908	4.31435	2.81352	4.71925	3.35691	3.62548		3.42835	3.54103	3.24901	3.79997	3.50301	4.18921
ENSG00000067560	RHOA	0.156295	0.726322	44.2155	44.7	42.9357	38.5274		39.6018	49.3306	43.5467	40.2691	52.0539	40.4909		42.9472	45.7376	43.8211	39.1997	50.589	45.9053		42.5168	49.6631	36.5235	44.1988	39.2589	45.4533		34.2559	43.991	37.6777	35.9384	41.1028	38.1988
ENSG00000067596	DHX8	0.0775447	0.726322	5.02778	4.85198	5.28184	4.57405		4.83797	5.55116	4.59451	4.68621	5.43108	5.06578		4.51421	4.7968	4.44542	4.52179	5.63681	5.19685		5.17649	6.27689	5.03496	5.23499	4.82639	5.14129		4.16955	5.14704	4.86119	4.14917	4.7061	4.41126
ENSG00000067601	PMS2P4	0.36981	0.747263	2.63455	2.80494	2.66092	2.3125		1.75021	1.54277	2.05934	3.40673	3.54406	3.50417		2.2759	2.86645	2.30597	2.89876	3.65403	2.82854		3.2983	1.97188	2.03515	3.64148	3.10276	1.91592		2.34254	2.12753	2.14198	3.00225	2.01925	2.24146
ENSG00000067606	PRKCZ	0.109765	0.726322	2.81212	2.91418	3.10739	2.50234		2.25822	2.92423	2.55341	3.11691	2.40853	3.61143		3.45093	2.5206	2.21709	2.81608	3.52913	2.95122		2.73414	3.01091	3.15829	2.82769	3.11414	3.7992		2.27352	2.65229	3.14037	2.90009	1.86957	2.17822
ENSG00000067646	ZFY	0.827569	0.959396	1.68375	1.57338	1.42974	1.27641		3.48726	0.166068	0.00594037	2.76748	0	3.67578		0.0795167	3.25593	3.1926	0.0628342	0.0120233	2.83736		2.43021	2.85197	0.0747512	3.18835	0	0.0331341		0.0704647	2.27221	2.29158	0	3.0242	0
ENSG00000067704	IARS2	0.201003	0.726322	17.9693	18.2548	19.1684	18.5779		18.657	17.8681	18.3327	16.7236	17.2829	18.9514		17.1903	19.7163	18.1774	18.2306	18.111	18.1033		19.5516	18.8537	18.2045	19.3285	18.9168	20.1555		19.3377	17.4088	18.1627	18.7067	17.7726	20.0786
ENSG00000067715	SYT1	0.516805	0.838271	0.107381	0.204577	0.0654066	0.0631035		0.0853795	0.143881	0.199244	0.0710916	0.137663	0.00702826		0.125797	0.085572	0.846047	0.0130595	0.111264	0.0457222		0.0361731	0.255131	0.00514695	0.00418017	0.0801658	0.0116424		0.0726226	0.166343	0.0192925	0.0196121	0.0155881	0.0851627
ENSG00000067798	NAV3	0.738671	0.930353	1.52281	1.70504	1.77257	1.84001		1.81294	1.62083	1.01505	2.05983	1.3582	1.27002		1.31115	2.13341	2.11674	1.28039	1.4443	1.94424		1.63384	1.01421	2.38631	2.06228	2.04776	1.491		1.98954	0.945388	1.85017	3.27509	1.47121	1.50865
ENSG00000067829	IDH3G	0.834898	0.961818	12.7485	13.5537	14.1112	15.1433		12.1208	12.8859	12.8252	12.4005	13.784	12.4743		11.9056	14.0135	14.7035	15.5003	13.6155	11.5838		16.9047	15.1732	13.9029	12.049	12.9596	13.6776		15.3007	16.4364	13.4037	14.5292	15.7333	15.4562
ENSG00000067836	ROGDI	0.906289	0.98115	10.9467	11.4166	11.942	12.5106		10.7449	11.2954	14.5042	9.3246	11.3487	8.46214		12.9578	10.5243	10.6532	14.3718	11.1028	8.88967		12.0263	11.1443	11.8059	7.86144	12.8006	16.0134		17.013	13.3366	12.2903	12.3033	10.2397	9.88065
ENSG00000067840	PDZD4	0.551709	0.856596	1.01731	1.00362	0.82069	0.911465		0.981607	0.757618	1.11356	0.899899	1.339	1.01216		0.79307	0.715953	0.976154	0.673042	1.67328	1.19021		1.07742	1.15141	0.832506	0.40643	0.506352	0.950024		1.11775	1.43561	0.667346	0.922576	0.528011	0.797497
ENSG00000067842	ATP2B3	0.564745	0.862721	0.00917236	0.0121358	0.00790935	0.00606259		0.0172478	0.00695705	0.0140027	0.0112776	0.00554901	0		0.0338133	0.00710498	0.0106054	0.00971755	0.00618585	0.00538793		0.00290992	0.0104689	0	0	0.0110848	0.0229925		0	0.0246738	0	0.00276889	0.00318758	0.00574525
ENSG00000067900	ROCK1	0.0603094	0.726322	6.4881	6.56125	6.7748	5.94479		7.24858	6.76534	5.83503	5.87864	6.33381	6.86718		6.66751	6.72623	5.29856	5.37026	7.36394	7.94098		7.41861	7.27349	6.19296	7.20715	6.37779	6.17878		5.48109	5.50408	6.68119	5.73091	5.84448	6.42696
ENSG00000067955	CBFB	0.221122	0.726322	4.85776	4.60662	4.54441	3.73705		4.88872	5.1067	4.35436	3.88427	5.91871	4.99379		3.7644	5.07372	3.87446	3.71414	5.41793	5.79509		4.79615	4.30851	4.18453	5.54202	3.94584	4.48942		3.64441	2.88605	3.38243	3.45761	4.70876	4.34304
ENSG00000067992	PDK3	0.0211104	0.726322	3.18272	3.16505	3.72914	2.68048		3.49939	3.584	2.23651	2.73953	3.94166	3.09521		3.04634	3.03812	2.60125	2.03668	4.40378	3.86412		4.44025	3.75381	2.64517	4.08941	3.68065	3.76553		1.69674	2.72905	2.42555	2.45884	3.56565	3.20706
ENSG00000068001	HYAL2	0.237981	0.726322	8.66461	9.21233	8.43029	7.01933		7.41082	8.83434	8.27968	6.67643	13.3051	7.48129		9.63781	10.7265	7.86669	5.7592	10.6743	10.6095		7.90367	12.5576	6.38521	5.24585	10.5916	7.89784		4.74173	8.21851	7.43458	5.3094	8.08882	8.32295
ENSG00000068024	HDAC4	0.14064	0.726322	11.6058	12.447	11.7315	15.916		11.196	8.02652	12.8463	13.7974	13.0912	10.6773		13.6221	10.4396	14.063	15.591	10.4046	10.5617		12.1046	13.8493	13.8268	8.50311	10.4196	11.6853		14.9817	16.4525	24.9043	12.4265	14.5431	12.188
ENSG00000068028	RASSF1	0.658481	0.902158	4.23521	4.61749	4.13887	4.85115		4.02119	3.91496	3.9348	4.08751	5.33078	4.12202		4.02356	5.3239	3.97789	3.55843	5.40564	5.41555		3.71338	6.01506	4.49657	2.58127	4.54186	3.48509		4.22557	5.89143	4.4063	3.92963	5.26596	5.38802
ENSG00000068078	FGFR3	0.913882	0.982414	1.05698	0.942484	0.824147	0.732696		0.701042	1.38482	1.17764	1.16172	1.16582	0.750826		1.27941	1.21256	0.831039	0.881425	0.940611	0.509861		0.799098	1.14891	0.769347	0.526041	0.850741	0.850745		0.378652	1.33087	0.613995	0.830096	0.601486	0.641078
ENSG00000068079	IFI35	0.404708	0.76879	4.44066	4.35931	4.09969	4.4802		4.57889	3.59127	3.8358	5.54916	5.08157	4.00728		4.16247	3.29681	4.91192	4.72974	4.20275	4.85216		3.20923	4.21207	6.18352	3.53384	4.58054	2.87892		3.57658	4.38285	3.8407	5.39016	4.96557	4.72531
ENSG00000068097	HEATR6	0.373326	0.749112	2.4859	2.59915	2.4663	2.4567		2.26633	2.50636	2.3467	2.37749	2.72283	2.69571		2.54185	2.71565	2.55763	2.60111	2.70207	2.47656		2.6107	2.44259	2.55039	2.39834	2.45213	2.34366		2.41701	2.84223	2.23946	2.19189	2.52433	2.52527
ENSG00000068120	COASY	0.923612	0.984484	3.58185	3.57829	4.44576	4.39547		3.20458	3.13735	4.11685	4.086	3.73804	3.20826		3.27671	3.81709	4.03553	3.81012	3.62667	2.90362		4.745	5.48552	4.27916	3.49104	4.05615	4.61769		4.18488	6.39242	3.8069	4.00392	4.09999	3.88471
ENSG00000068137	PLEKHH3	0.471159	0.81479	3.1976	3.41399	2.98469	3.59542		2.26711	3.3775	4.42616	3.12251	3.01594	2.9764		2.76926	3.45752	3.40715	3.81824	3.92569	3.10606		3.10268	3.71678	2.93317	2.10843	3.25547	2.79163		5.00321	3.96575	3.54218	2.82565	3.46531	2.7704
ENSG00000068305	MEF2A	0.0158921	0.710362	23.2897	23.4137	26.5884	22.6228		20.3595	24.1921	25.4572	24.0371	24.691	21.0014		23.5394	23.2806	25.0359	23.713	24.7326	20.1807		27.5074	24.0131	22.5999	32.9142	27.6741	24.8215		22.3289	23.6426	22.9092	21.1653	23.8645	21.8264
ENSG00000068308	OTUD5	0.473128	0.815793	5.2951	5.14945	5.40411	5.03514		5.09805	5.48722	4.62054	4.39042	6.94176	5.23261		4.81632	5.10815	4.48841	4.37836	6.57244	5.53302		5.30388	5.45206	5.29403	5.63823	5.49251	5.24397		4.92467	5.95374	5.54849	4.31246	4.71519	4.75631
ENSG00000068323	TFE3	0.684835	0.912559	3.23351	3.72905	3.4575	3.73376		3.4128	3.059	2.85222	2.89318	3.79586	3.38799		3.6108	3.37954	4.06624	2.93004	4.64233	3.74536		3.23598	4.87	3.01961	3.21563	3.17643	3.22735		2.94375	4.79024	3.03837	3.42532	4.12572	4.07914
ENSG00000068354	TBC1D25	0.319284	0.726322	2.1473	2.53035	2.62334	2.67432		2.24243	2.31766	2.05574	2.00299	2.35358	1.91141		2.63872	2.9606	2.57293	2.34913	2.72574	1.935		2.92479	3.42565	2.09065	2.35351	2.18689	2.75855		2.4246	4.35732	2.7799	2.21631	2.4467	1.82107
ENSG00000068366	ACSL4	0.212699	0.726322	11.1059	10.2075	11.1347	9.07823		11.029	14.002	9.06411	8.82153	13.2435	10.4752		9.69862	11.0803	9.21411	7.70494	12.4909	11.0561		9.82335	12.3233	9.61178	13.6349	10.973	10.4417		6.78013	8.80997	9.17887	7.79324	12.616	9.29117
ENSG00000068383	INPP5A	0.0240921	0.726322	22.9132	23.5077	24.9957	21.3226		20.7129	25.0382	25.5036	19.8659	23.7385	22.6201		26.9969	26.3179	19.7212	20.1286	25.1618	22.7199		29.1396	25.3863	24.0263	23.9688	23.0961	24.3569		18.2097	24.3131	21.6934	20.598	22.2336	20.8877
ENSG00000068394	GPKOW	0.116276	0.726322	5.20571	5.19955	5.10307	5.6673		5.23507	5.10205	5.0248	4.93403	5.79244	5.14589		5.23858	4.84176	4.95332	5.00316	5.38355	5.77692		4.7965	5.45385	5.42953	4.51086	4.72967	5.69802		5.43178	6.27262	5.65136	5.3785	5.77265	5.4969
ENSG00000068400	GRIPAP1	0.504867	0.833006	4.79045	4.96049	5.43392	5.20837		4.89506	5.31795	4.72673	4.53875	4.95736	4.30688		5.31125	4.97309	5.05096	4.64718	5.22758	4.55286		5.67303	6.83165	5.16001	3.96642	6.45492	4.51747		5.10023	6.2971	5.12705	4.59953	5.53497	4.59134
ENSG00000068438	FTSJ1	0.966939	0.993328	4.56647	4.64946	4.21635	4.28225		4.9441	4.74829	4.69134	3.10499	5.38596	4.52412		4.68649	4.71932	4.86668	3.64293	5.33492	4.64641		4.4955	4.0522	4.53678	4.24021	4.01758	3.95582		3.95515	4.24591	4.4256	4.09999	4.56025	4.40658
ENSG00000068489	PRR11	0.301518	0.726322	0.11806	0.145759	0.187538	0.134455		0.0941845	0.0691148	0.173443	0.0930037	0.203863	0.074749		0.125138	0.106009	0.0817555	0.139619	0.101399	0.320631		0.14312	0.278495	0.108233	0.386583	0.110589	0.0982055		0.141178	0.0951067	0.067102	0.0821166	0.17752	0.243708
ENSG00000068615	REEP1	0.377529	0.751912	5.62889	6.35384	6.06742	7.39954		5.23259	6.00083	5.21706	6.03056	5.63925	5.65303		5.33966	6.02211	7.03555	6.59835	7.60528	5.5221		6.82351	5.44837	6.67974	5.04115	6.89132	5.52044		7.26805	7.9907	8.50044	6.97666	7.24629	6.41508
ENSG00000068650	ATP11A	0.660407	0.903121	13.6498	14.1479	15.0477	14.7405		14.2778	13.4008	12.3205	15.4979	13.0584	13.3434		15.4152	15.6979	16.4646	13.9404	10.993	12.3766		13.7816	17.2118	12.6697	14.8497	14.767	17.0062		12.8037	20.407	16.2706	14.4374	13.6461	10.8784
ENSG00000068654	POLR1A	0.0155162	0.710362	3.77501	3.87299	4.11241	3.48395		3.13837	4.08442	3.65897	3.28139	4.6324	3.8545		4.12321	3.8243	3.66993	3.64371	4.21036	3.76644		4.38733	3.55582	3.67534	4.21604	4.47567	4.36428		3.0129	3.66329	3.43868	3.01659	3.39247	4.37975
ENSG00000068697	LAPTM4A	0.929504	0.985822	26.8104	28.9526	24.645	26.6511		23.533	29.8813	25.9984	25.3746	31.2603	24.8149		33.6283	28.8714	30.608	27.9919	29.4092	23.2067		21.6615	19.733	24.9539	28.2822	27.1383	26.1008		29.6303	21.6913	23.4734	27.0447	31.1669	26.9
ENSG00000068724	TTC7A	0.837095	0.962588	2.18373	2.14175	2.33736	2.21689		1.52624	2.45676	2.27872	1.55971	2.76691	2.51403		1.95472	2.33275	1.6944	1.80804	2.66956	2.39101		1.95018	3.17951	2.50417	1.9427	2.13866	2.30892		2.01973	2.68639	2.39685	1.52328	2.83258	1.84252
ENSG00000068745	IP6K2	0.269577	0.726322	10.892	12.9168	11.7496	12.6395		12.119	8.90871	10.5011	10.5767	14.1867	9.05975		12.1144	14.0296	11.7414	10.0253	15.4276	14.1626		11.0332	11.4947	14.3048	9.61486	12.1087	11.9414		14.733	12.0455	12.3048	12.8126	11.163	12.7783
ENSG00000068781	STON1-GTF2A1L	0.324944	0.726322	0.409364	0.589065	0.479565	0.448186		0.504477	0.83497	8.12205e-05	0.4544	0.287006	0.375247		0.493971	0.490234	0.499742	0.288791	0.472142	1.28951		0.223935	0.670432	0.565221	0.390576	0.359396	0.667831		0.828965	0.454819	0.459308	0.797511	1.51374e-08	0.148515
ENSG00000068784	SRBD1	0.827959	0.95946	4.43963	4.77748	4.33777	4.51223		5.15298	3.98886	4.88366	4.09441	4.39714	4.12074		6.40988	4.31596	4.05468	3.84403	5.26756	4.77278		3.35324	5.00416	5.50971	3.98671	3.67196	4.50081		4.1922	4.21789	4.33632	3.95618	4.72997	5.64084
ENSG00000068793	CYFIP1	0.287006	0.726322	6.50265	6.34051	6.76872	6.12162		5.89226	5.86493	5.92252	6.16916	7.88729	7.27976		5.53155	6.53227	6.16001	5.59488	6.43602	7.78831		6.1172	7.71629	6.49638	7.25833	6.55148	6.47267		5.52002	6.15009	5.96004	5.56477	6.69858	6.83623
ENSG00000068796	KIF2A	0.168033	0.726322	2.53591	2.42667	2.88668	2.27918		2.18348	2.80155	2.40216	2.69085	2.41885	2.71859		1.9163	2.41781	2.2717	2.46241	2.13809	3.35369		3.46652	2.6086	2.42363	3.62594	2.90454	2.29088		1.96061	2.02066	2.46695	1.85126	2.36172	3.01386
ENSG00000068831	RASGRP2	0.116356	0.726322	7.62092	8.15509	6.79432	9.66011		7.16897	4.50938	10.0734	10.1155	7.88019	5.9781		8.08959	6.42171	9.79982	8.58052	9.56235	6.47654		6.55694	7.45517	7.94569	4.81432	6.15192	7.84189		12.8246	12.7756	9.73113	6.23146	6.81284	9.58506
ENSG00000068878	PSME4	0.0392994	0.726322	12.2487	12.4367	14.0473	11.6348		12.0129	13.6954	12.398	13.6505	11.4093	10.3259		10.9268	14.3146	11.1444	12.9687	12.9781	12.2874		15.385	13.3632	12.363	15.2631	12.9662	14.943		9.93285	14.1939	12.058	10.8292	12.6831	10.112
ENSG00000068885	IFT80	0.102167	0.726322	4.60439	5.32855	5.36894	5.25985		4.25746	5.26181	4.29718	4.61693	4.05491	5.13805		5.90626	4.90359	4.39313	4.55788	5.41962	6.79081		5.45966	5.37926	5.40431	4.97482	6.04729	4.94829		5.03235	3.66053	5.01485	5.99692	5.26394	6.5905
ENSG00000068903	SIRT2	0.674483	0.908667	18.162	19.3254	16.0609	17.8848		14.7029	18.1523	19.3277	17.1772	19.2345	20.3773		16.5202	16.3162	20.5403	22.2145	20.6491	19.7122		16.2417	17.2749	18.2602	12.8999	14.0534	17.6351		15.7621	18.985	18.1728	17.0685	16.7316	20.5885
ENSG00000068912	ERLEC1	0.00405447	0.570239	11.9287	12.4318	11.8963	9.64184		13.0911	13.3638	10.9718	9.49866	12.7366	11.9101		13.4002	12.7437	10.3184	10.5961	13.3849	14.1475		11.7691	10.7307	10.7684	15.312	10.9708	11.8267		7.96261	9.07308	7.89451	9.99513	11.9353	10.9904
ENSG00000068971	PPP2R5B	0.146373	0.726322	4.23678	4.40657	4.64571	3.87036		4.25915	4.98361	3.61067	4.15784	4.61155	3.79785		3.42814	4.7376	4.7473	3.3721	4.20794	5.94632		4.51631	4.79015	5.04888	4.42274	4.01575	5.0804		3.50763	4.07561	3.49071	3.50911	4.57926	4.05984
ENSG00000068976	PYGM	0.157066	0.726322	20.6205	22.2211	17.7386	22.5737		11.9821	21.5335	29.7211	27.6019	18.27	14.6142		22.9052	14.9651	34.6477	27.5474	20.7321	12.5291		16.1374	16.1625	17.3587	13.6171	25.0964	18.0596		28.4187	22.6581	21.8639	19.4766	18.7794	24.2456
ENSG00000068985	PAGE1	nan	99	0	0	0	0		0	0	0	0	0	0		0	0	0	0	0	0		0	0	0	0	0	0		0	0	0	0	0	0
ENSG00000069011	PITX1	0.826236	0.959098	0.0198492	0.0196709	0.0187567	0.0241628		0	0.00718731	0.00898884	0.0197052	0.0355156	0.0476983		0.0234096	0.0220368	0.0414401	0	0.0173253	0.0138137		0.0161811	0	0	0	0.090731	0.005628		0.00632007	0.0119754	0.0969138	0.0114198	0.0065555	0.011792
ENSG00000069018	TRPC7	0.244327	0.726322	0.00920361	0	0	0		0	0	0.0455564	0	0	0.00966523		0	0	0	0	0	0		0	0	0	0	0	0		0	0	0	0	0	0
ENSG00000069020	MAST4	0.807541	0.952958	28.9197	30.2678	27.1496	27.7711		26.593	24.4287	24.9556	39.2266	26.9352	31.379		23.7066	35.9755	39.2134	23.5556	23.3112	35.8446		46.1491	26.595	22.6283	23.4913	20.208	23.8258		29.1745	36.9799	31.327	21.9721	24.4469	22.7263
ENSG00000069122	GPR116	0.56016	0.860379	13.3878	15.2053	15.8241	16.8495		13.2335	10.2961	14.9169	13.4632	14.4357	13.9816		15.0661	15.7731	15.1535	15.2129	13.8183	16.2077		14.8554	16.4175	17.178	12.5084	15.9018	18.0835		18.1209	13.4911	16.7707	16.0081	17.8157	18.8907
ENSG00000069188	SDK2	0.0984001	0.726322	0.680772	0.590442	0.924855	0.529193		0.547211	0.687043	0.708548	0.590973	1.1523	0.398558		0.374304	0.415118	0.671202	0.366534	0.833317	0.88218		1.28	1.37492	0.298015	0.915122	0.633223	1.04785		0.280297	0.848253	0.911549	0.314076	0.528163	0.292823
ENSG00000069206	ADAM7	0.336513	0.726322	0.0011707	0.00302037	0.00238533	1.2261e-08		0.00702418	0	0	0	0	0		0	0	0.0181222	0	0	0		0	0	0.014312	0	0	0		0	0	0	0	0	7.35659e-08
ENSG00000069248	NUP133	0.837737	0.962671	8.60506	8.58631	8.68551	8.78586		8.54745	8.61182	9.55468	8.20396	8.1536	8.55886		8.69045	9.43794	6.58204	8.16126	9.63338	9.0128		8.16916	9.14997	10.0157	8.32565	8.21088	8.24169		8.88831	8.29687	8.87666	9.08009	8.79074	8.7825
ENSG00000069275	NUCKS1	0.304659	0.726322	36.4513	38.2678	36.4765	35.8293		32.6188	35.5596	38.4329	36.9327	39.9426	35.2214		40.1879	35.5697	40.544	36.1818	43.7935	33.3298		40.5999	31.8587	31.5871	42.3078	33.4377	39.068		38.4852	32.2464	34.8688	34.1723	38.4875	36.7157
ENSG00000069329	VPS35	0.049478	0.726322	18.0745	18.2941	19.3581	17.3814		19.2454	19.354	19.3662	16.3082	15.6879	18.4852		20.9648	19.1471	14.8984	16.9585	18.1237	19.6722		19.5424	17.7143	20.459	18.4128	19.3688	20.6511		16.4252	16.3718	16.5823	18.2204	17.5608	19.1281
ENSG00000069345	DNAJA2	0.795722	0.949119	16.6491	15.9852	16.6456	15.6565		16.0742	16.109	16.5531	14.7312	18.7021	17.7248		14.6804	14.9551	15.2095	15.6011	19.8551	15.6102		17.4355	14.6857	15.7312	19.2523	15.2662	17.5025		15.504	12.8128	14.6278	14.3599	17.6958	18.9389
ENSG00000069399	BCL3	0.520511	0.839666	1.1444	1.02106	1.27362	1.4442		1.00443	1.08216	0.840932	1.43119	1.00649	1.50118		1.41039	1.10097	0.886981	0.901746	0.877311	0.948977		1.45177	2.42339	0.651536	0.686101	1.52266	0.906286		0.734475	3.43915	1.63475	0.811136	1.20902	0.836648
ENSG00000069424	KCNAB2	0.0539284	0.726322	3.13457	3.18655	3.68056	2.74398		3.71108	3.64597	1.76017	2.73896	2.9999	3.95134		4.73045	4.01638	2.03195	2.17243	2.62331	3.54476		4.01908	5.39147	3.09881	1.98301	4.10652	3.48448		1.2842	3.3086	4.08759	2.84579	2.24642	2.69131
ENSG00000069431	ABCC9	0.276364	0.726322	25.1863	24.8692	25.1401	27.7482		20.705	22.466	30.1325	24.3967	24.3391	29.0782		25.5872	21.9594	24.5646	26.1747	25.1115	25.8179		30.5569	22.6872	27.7484	20.2293	25.0861	24.5328		28.2729	22.8149	28.7309	28.2914	27.3686	31.0107
ENSG00000069482	GAL	0.104817	0.726322	0	0.027401	0.0043497	0.00466512		0	0	0	0	0	0		0	0.0729823	0	0.0306467	0.0607767	0		0	0	0	0	0	0.0260982		0	0.0279907	0	0	0	0
ENSG00000069493	CLEC2D	0.127042	0.726322	4.51104	4.41874	4.08599	5.70649		3.16514	6.12701	3.37614	3.97518	6.15599	4.26678		2.48301	4.1073	5.27065	4.68807	6.35866	3.60474		4.30191	3.91143	5.54233	4.86545	3.37618	2.51867		5.76169	3.1265	5.91701	6.02407	7.57475	5.83494
ENSG00000069509	FUNDC1	0.712002	0.921916	5.1321	5.34103	5.39491	5.43322		4.98885	5.3725	5.01965	5.66298	5.98464	3.76396		5.61457	5.27301	5.67419	4.84897	5.95536	4.68005		7.23748	4.79881	4.00473	5.463	5.65514	5.2103		4.95733	5.56931	4.46115	4.88067	5.89081	6.84003
ENSG00000069535	MAOB	0.524305	0.841318	19.4359	19.4847	21.2456	20.0884		16.5675	21.4384	20.9835	20.0666	19.0888	18.4709		21.0166	20.0867	21.3079	20.2176	18.5973	15.6819		26.6165	27.6453	17.6807	17.6117	17.389	20.5303		17.031	31.199	20.6313	17.7097	18.2265	15.7328
ENSG00000069667	RORA	0.12198	0.726322	3.36583	3.60241	3.745	3.45644		2.97407	2.9097	3.70687	3.22198	4.05047	3.3319		3.22744	3.45996	3.58598	3.18527	4.39079	3.76501		4.41499	3.2628	3.73309	3.78472	3.44889	3.82553		3.29573	3.00723	3.5801	3.25218	3.85656	3.74682
ENSG00000069696	DRD4	0.371942	0.748271	0.0912139	0.0588908	0.114245	0.133537		0.0566536	0.055668	0.0702226	0.218148	0.0723743	0.0742171		0.0201981	0.0379797	0.0938616	0.0962405	0.0161882	0.0888769		0.0913867	0.205536	0.193672	0.0153922	0.102701	0.0767843		0.129022	0.120809	0.0714721	0.0731355	0.183217	0.223567
ENSG00000069702	TGFBR3	0.471707	0.815256	7.00141	8.19929	5.67257	7.69777		5.19443	8.67822	7.92982	5.60548	7.58123	7.01926		11.9703	8.25549	6.61004	7.73512	7.42718	7.1976		6.14834	7.31028	7.28225	3.14041	4.64044	5.5137		9.24318	9.75223	5.93464	7.677	7.23425	6.34533
ENSG00000069712	KIAA1107	0.792004	0.948021	1.33841	1.40878	1.26078	1.38584		1.35659	1.06251	1.42192	1.50759	1.19852	1.48332		1.06717	1.25571	1.09447	1.43973	1.91702	1.67855		1.525	1.22875	1.50834	1.1474	1.21619	0.938994		1.63242	1.58208	1.15015	1.25505	1.34414	1.35122
ENSG00000069764	PLA2G10	0.242713	0.726322	0.0172537	0.00938487	0.0234092	0.0405349		0.0554278	0	0	0	0.0265027	0.0215918		0.0300651	0	0	0	0	0.0262441		0	0.0751171	0	0.02246	0.042878	0		0	0.0660104	0.104375	0	0.072824	0
ENSG00000069812	HES2	0.809114	0.953439	0.0493218	0.0479669	0.0263489	0.0156605		0.021706	0.0997972	0.013317	0.116557	0.0105613	0.0339925		0.00578182	0.181222	0.0540212	0.0230784	0.018572	0.00512605		0.0219251	0.047495	0.0278634	0.0398028	0.0168135	0.00419333		0.0232128	0.0345759	0	0	0.0191021	0.0170723
ENSG00000069849	ATP1B3	0.0816369	0.726322	5.84334	5.81729	6.59412	4.23562		5.96182	6.12211	4.68653	4.27277	8.72147	5.29532		5.02058	6.4025	5.13137	3.81172	5.89525	8.64229		6.23424	7.97851	4.51306	6.87021	5.96598	8.00272		2.84803	2.96419	4.23423	4.32038	6.95236	4.09451
ENSG00000069869	NEDD4	0.258545	0.726322	4.11402	4.51034	4.20781	3.6906		3.32375	2.70542	5.59113	3.88131	3.93303	5.24945		3.73941	4.44085	5.68631	2.96679	5.31441	4.91426		4.27669	3.90784	4.91894	4.70292	3.76463	3.67582		3.55066	2.60682	3.19923	4.23622	3.81352	4.73717
ENSG00000069943	PIGB	0.215991	0.726322	0.759513	0.877439	0.867083	0.805167		0.62337	0.688221	0.712674	0.827121	1.05867	0.647023		0.899015	1.03225	0.692205	0.704238	1.25637	0.680553		0.987874	0.873642	0.751932	0.950465	0.765889	0.872696		0.985164	0.500679	0.683997	0.645955	0.940724	1.07448
ENSG00000069956	MAPK6	0.173372	0.726322	3.63686	3.41511	3.61414	3.1262		3.67056	3.96065	3.34491	3.32917	3.76789	3.74796		3.55312	3.64509	3.03271	2.99915	3.69092	3.56969		3.18989	3.25796	3.50563	4.40226	3.50668	3.82244		2.81512	3.02812	2.95099	2.90182	3.5084	3.55277
ENSG00000069966	GNB5	0.0781284	0.726322	1.24018	1.21634	1.32181	0.919094		0.923931	1.65266	1.19622	1.0028	1.46737	1.19808		1.02298	1.22702	1.12781	0.935301	1.75505	1.22988		1.30677	1.21297	1.41101	0.910432	1.50222	1.58748		1.11168	1.2805	0.506349	0.77324	0.893361	0.949431
ENSG00000069974	RAB27A	0.832179	0.960951	0.590206	0.630046	0.633294	0.656538		0.50432	0.723693	0.501109	0.50153	0.693895	0.61669		0.733175	0.786755	0.492202	0.547657	0.591858	0.628627		0.60796	0.711009	0.662357	0.65983	0.731086	0.427523		0.617604	0.444081	0.65126	0.709261	0.817804	0.699218
ENSG00000069998	CECR5	0.0191864	0.726322	11.0824	11.1272	10.7333	13.2154		10.7397	9.07962	12.9166	11.5359	12.9516	9.27083		10.3995	10.5664	12.4482	10.8208	11.1479	11.3803		11.2453	11.1365	12.612	7.88499	10.138	11.3831		14.0569	14.9583	12.0992	13.7787	11.9818	12.4174
ENSG00000070010	UFD1L	0.168412	0.726322	8.32855	8.49122	7.88059	9.20778		9.24446	8.29602	8.75868	6.65961	8.10707	8.90544		7.27988	9.55114	9.11419	8.61653	8.12551	8.26008		7.60067	7.38099	8.54862	8.05069	8.04328	7.65928		9.16358	8.84721	9.24437	7.02125	10.2883	10.682
ENSG00000070018	LRP6	0.0035183	0.570239	6.02585	6.69612	6.76751	5.82555		6.34181	6.77516	5.71599	5.146	5.68242	6.49374		6.40662	7.58474	6.5489	6.12422	6.41741	7.09481		6.20957	7.04816	7.82786	6.37871	6.51955	6.62123		5.88023	5.08881	5.22142	5.97723	6.59191	6.19369
ENSG00000070019	GUCY2C	0.0484802	0.726322	0.190749	0.115698	0.173595	0.177709		0.203727	0.221308	0.120162	0.154738	0.228564	0.215997		0.0584891	0.0808759	0.12712	0.120242	0.146611	0.160852		0.195311	0.100473	0.157706	0.112615	0.214272	0.261192		0.177203	0.192979	0.148151	0.22902	0.156502	0.162401
ENSG00000070031	SCT	0.0085879	0.651972	0.105606	0.052554	0.0717363	0.320573		0	0	0	0.277663	0.35597	0		0	0	0	0	0.315324	0		0.0987622	0	0.143522	0.0966547	0.091479	0		0.429874	0.181917	0.23454	0.100999	0.427027	0.549083
ENSG00000070047	PHRF1	0.887769	0.976481	5.43996	5.69033	5.43964	5.74912		6.07146	5.49729	5.28033	5.18819	5.20622	5.39624		5.81657	5.91441	5.1044	5.08923	5.97718	6.24019		5.14916	6.25134	5.88093	3.85327	5.24467	6.25845		6.30859	6.56725	6.68769	5.25736	5.06772	4.60612
ENSG00000070061	IKBKAP	0.602936	0.87856	7.74635	7.31245	8.02656	7.42247		8.7095	8.72798	7.41869	5.14079	7.80915	8.67198		7.92961	7.67447	4.78931	6.64457	8.55586	8.2809		7.39015	8.76644	9.17723	7.94174	7.93228	6.95154		6.74297	6.99821	7.64542	8.39855	6.8809	7.86876
ENSG00000070081	NUCB2	0.0120465	0.688331	17.4142	20.0231	21.1902	17.92		17.1603	20.4255	19.7522	14.762	15.0487	17.3367		24.4542	21.5578	14.4168	16.6514	18.2534	24.8052		20.4025	21.5393	18.9364	27.3674	21.6462	17.2496		17.5892	14.3623	15.7862	16.5249	22.007	21.2502
ENSG00000070087	PFN2	0.911497	0.982032	11.7949	11.4537	11.4314	11.2003		14.4583	12.9395	9.37394	8.5832	13.0874	12.3273		12.9828	13.0064	8.8382	9.85623	12.8008	11.238		11.6624	6.72231	11.9618	11.5107	13.4224	13.3087		11.2394	8.38436	9.89809	12.0914	11.7975	13.7912
ENSG00000070159	PTPN3	0.739669	0.930641	1.66667e+08	1.66667e+08	3.33333e+08	10.529		20.4174	999999999	9.66684	11.486	10.2436	8.90902		24.3514	999999999	9.59126	10.9353	10.6269	6.44207		9.0399	999999999	8.47084	7.54441	18.4373	999999999		13.5798	9.44687	12.1483	10.7584	6.69963	10.5409
ENSG00000070182	SPTB	0.0849721	0.726322	22.4998	21.7769	24.408	19.3384		27.6696	28.3608	19.4355	19.3071	18.5991	21.6266		24.6559	22.2844	19.6616	20.8543	20.7552	22.4502		22.3536	26.6659	20.6802	23.4797	25.0872	28.1815		17.0148	23.7354	21.7226	18.2421	19.8097	15.5056
ENSG00000070190	DAPP1	0.439853	0.793525	0.329471	0.205827	0.299636	0.235961		0.360414	0.656759	0.148234	0.175601	0.37129	0.26453		0.282378	0.311299	0.117376	0.117051	0.209547	0.197314		0.157233	0.420216	0.378938	0.123836	0.453693	0.263901		0.344152	0.0431353	0.346422	0.212783	0.222657	0.246614
ENSG00000070193	FGF10	0.503921	0.832653	0.149233	0.267807	0.0749632	0.14955		0.0557082	0.242752	0	0.189904	0.398182	0.00885014		0.392962	0.179939	0.459583	0.184883	0.389477	0		0.0813011	0.0316994	0.0910153	0.0467782	0.138217	0.060768		0.317006	0.208101	0.0635256	0.182513	0	0.126154
ENSG00000070214	SLC44A1	0.0937896	0.726322	6.01625	6.13241	6.18395	4.73726		6.10582	8.76814	4.40769	5.21427	5.5011	6.10048		5.56313	6.98454	6.08551	4.54373	6.86501	6.75252		3.88112	6.67153	5.50474	7.02643	6.32285	7.69703		4.05034	3.4119	4.68821	5.03046	6.03054	5.21211
ENSG00000070269	C14orf101	0.214866	0.726322	2.63455	2.79622	2.75168	2.61027		3.05253	2.68967	2.53805	2.31586	2.86669	2.34448		2.60252	3.04754	2.34317	2.24504	3.76009	2.77895		2.58873	2.36895	3.19611	2.61815	3.11436	2.62379		2.95222	2.40451	1.99227	2.50358	2.63771	3.17135
ENSG00000070366	SMG6	0.654389	0.900404	5.36623	5.45147	5.69437	5.58465		5.24649	5.43535	5.30595	5.3938	5.11898	5.69679		5.34857	5.53538	5.23882	5.30658	5.72521	5.55424		5.39319	7.85933	6.14889	4.86441	5.14222	4.75818		4.9014	5.80607	6.28975	5.30932	6.13107	5.07032
ENSG00000070367	EXOC5	0.993536	0.998804	11.603	11.5629	11.8997	11.8659		11.7952	12.9644	10.2848	10.5272	12.1275	11.9187		11.9138	12.4802	9.99938	10.7614	12.3375	11.885		12.8689	9.92542	11.6819	13.2937	10.9635	12.665		10.5952	10.7766	11.1931	11.5315	14.2351	12.8638
ENSG00000070371	CLTCL1	0.000394778	0.489095	3.30618	3.22315	3.81739	2.62109		3.04287	2.96127	2.877	2.69493	4.55459	3.70641		2.76393	3.29437	2.44443	2.81077	4.44727	3.57813		3.02843	4.35213	3.0999	4.12545	4.21508	4.08337		2.44895	2.48861	3.73888	1.7617	2.51986	2.76857
ENSG00000070388	FGF22	0.746599	0.933531	0.0458418	0.0286592	0.0493582	0.0193707		0	0.0776811	0	0	0.141686	0.0556838		0.171955	0	0	0	0	0		0.0592711	0.130119	0	0.0546778	0	0.052081		0	0.0564382	0	0	0.0597859	0
ENSG00000070404	FSTL3	0.202982	0.726322	13.3754	10.8287	13.1501	6.3676		18.1819	17.2409	7.64645	9.63917	14.5322	13.0117		9.60399	15.3692	7.64108	5.55532	9.32481	17.4778		10.8025	16.0679	7.7945	11.0922	12.5161	20.6276		2.66933	10.0535	8.29898	7.59789	4.95222	4.63367
ENSG00000070413	DGCR2	0.595901	0.8757	9.08575	8.98428	9.15991	8.60917		9.69118	10.2461	7.95126	9.61903	8.36806	8.63888		8.71034	9.80365	9.17333	7.43994	9.60649	9.17195		7.44424	10.1854	9.6704	7.67294	8.64108	11.3454		8.31551	8.70401	8.55143	8.66486	9.31147	8.10775
ENSG00000070423	RNF126	0.247153	0.726322	3.32149	3.73316	3.15446	3.09414		2.57207	3.1189	3.63934	4.33587	3.42561	2.83717		3.5293	3.1411	4.40153	3.69387	3.73112	3.90201		2.56973	3.49997	3.34199	2.77296	2.9011	3.84098		2.96013	3.60712	2.46669	2.89707	3.53294	3.10091
ENSG00000070444	MNT	0.82149	0.957656	0.900578	0.878897	0.980632	0.997169		0.727343	0.74023	0.912644	1.03891	1.0561	0.928244		0.738961	0.8762	0.963176	0.900159	0.865977	0.928912		0.954532	1.23042	0.937971	0.904023	0.939129	0.917717		0.879571	1.64865	0.751143	0.862181	1.04139	0.800079
ENSG00000070476	ZXDC	0.00741659	0.630167	6.99611	7.26574	6.15315	7.29148		7.07267	7.5179	7.48246	7.39918	6.46981	6.03464		7.3581	7.32887	7.73057	7.53118	7.04668	6.59901		5.98864	5.77552	7.17401	4.94544	5.95964	7.07566		8.89372	6.96017	7.05956	7.50123	6.62001	6.7142
ENSG00000070495	JMJD6	0.752387	0.935562	7.36035	7.61344	7.69697	7.67535		7.98649	8.70338	6.98376	6.26059	6.53992	7.68796		10.0659	7.3464	5.68775	7.11106	7.04024	8.42928		6.56718	8.09915	7.72365	6.59409	7.06145	10.1363		6.35438	8.20829	9.05938	7.97236	6.67917	7.77854
ENSG00000070501	POLB	0.353035	0.735285	9.26258	8.72482	8.23496	8.5205		8.91074	11.2684	7.87042	8.90923	9.35425	9.26246		8.56721	9.95687	9.61917	7.40301	8.63354	8.16913		10.2236	6.61781	6.43853	9.7499	8.24314	8.13679		9.33427	8.00918	7.43206	8.82523	9.62382	7.89844
ENSG00000070526	ST6GALNAC1	0.328162	0.726322	0.999918	0.989857	0.808852	0.934315		1.27534	0.991423	1.17397	0.700236	1.05134	0.807199		1.08137	1.39518	0.829972	0.730367	1.07721	0.825045		0.953332	0.900655	0.581887	0.376383	0.796856	1.244		0.989503	1.27051	1.01815	1.00634	0.383175	0.938211
ENSG00000070540	WIPI1	0.0353649	0.726322	19.5678	16.9892	22.1535	14.7647		24.8337	22.6371	14.0151	15.902	20.5909	19.4278		14.9081	21.1759	16.043	13.657	16.809	19.3422		26.397	19.6068	16.6515	26.0527	21.2527	22.9605		10.8449	16.1283	14.1336	14.3889	16.8251	16.2672
ENSG00000070601	FRMPD1	0.359363	0.740019	0.143651	0.161739	0.128418	0.11389		0.11641	0.149731	0.0849489	0.187769	0.199881	0.123166		0.123115	0.120531	0.204729	0.125906	0.24343	0.152722		0.205353	0.0781379	0.0805485	0.15845	0.135033	0.112988		0.0463603	0.173818	0.0202274	0.108087	0.283889	0.0509576
ENSG00000070610	GBA2	0.0408859	0.726322	25.7255	25.7853	25.7121	29.368		28.0371	27.8618	22.5502	25.5367	26.4962	23.8708		27.1343	26.6253	22.6891	27.2815	26.2583	24.723		24.7646	27.4685	27.9568	26.4426	21.3029	26.337		30.8263	32.4021	30.2046	27.7161	28.666	26.3929
ENSG00000070614	NDST1	0.902241	0.980199	12.0277	11.5155	11.6989	11.044		11.4321	12.5163	11.4904	13.9264	12.481	10.32		12.0088	11.8408	12.3159	9.77704	11.098	12.0523		10.3699	14.8206	9.70428	10.687	12.5601	12.0515		9.39584	13.3338	11.0199	9.43722	11.4298	11.6476
ENSG00000070614	NDST1	0.220044	0.726322	0.666362	0.572782	0.827663	0.4528		0.540012	0.549683	1.03674	0.55324	0.643938	0.674556		0.695466	0.323761	0.779763	0.334976	0.636747	0.665977		0.478916	0.955245	1.14485	1.24796	0.508191	0.630818		0.321661	0.74067	0.141391	0.594726	0.520464	0.397885
ENSG00000070669	ASNS	0.0337411	0.726322	2.6624	2.58178	2.36046	1.75546		2.47552	3.79417	2.23549	2.79136	2.7507	1.92717		3.90041	2.31168	2.67354	1.60267	2.3638	2.63859		1.99916	2.29614	2.17266	2.07862	3.30081	2.31536		1.57526	1.33912	1.45614	1.58404	1.93759	2.64062
ENSG00000070718	AP3M2	0.0197737	0.726322	5.62598	6.02705	6.09784	5.1322		6.87312	6.23083	4.92707	4.64364	5.94335	5.13789		5.96094	6.76058	5.43448	4.77733	6.31838	6.9106		5.65051	5.55261	6.57176	5.77087	6.00224	7.03907		4.72964	3.98813	4.8207	5.55596	6.03147	5.66728
ENSG00000070729	CNGB1	0.263058	0.726322	0.00400053	0.00834695	0.00952067	0		0	0.00564941	0.00705728	0.005703	0.00559348	0		0	0.0369147	0	0.013167	0	0		0	0	0.057124	0	0	0		0	0	0	0	0	0
ENSG00000070731	ST6GALNAC2	0.582742	0.870176	0.972216	0.985779	0.84669	0.780619		1.15392	1.02632	0.715367	1.24296	0.908306	0.786421		1.11491	0.909516	0.982822	0.908314	1.014	0.98511		0.680184	0.795387	0.940519	0.564596	0.702632	1.39682		0.818699	0.762818	0.686524	0.876226	0.713409	0.82604
ENSG00000070748	CHAT	0.188281	0.726322	0.00277797	0	0	0.0031017		0	0	0.0166678	0	0	0		0	0	0	0	0	0		0	0	0	0	0	0		0.0186102	0	0	0	0	0
ENSG00000070756	PABPC1	0.0341023	0.726322	33.2619	33.5213	39.5459	31.0017		30.3489	26.7254	34.3812	33.0941	42.0768	32.9452		27.6239	38.1387	29.2433	35.162	34.9192	36.0409		38.362	55.8936	34.5371	32.8894	39.431	36.1623		24.6856	36.9449	35.7695	26.6944	31.7407	30.1749
ENSG00000070759	TESK2	0.975346	0.995332	0.744376	0.800492	0.731687	0.794052		0.565701	0.740639	0.709771	0.822979	0.656801	0.970364		0.877797	0.918798	0.936218	0.716818	0.754145	0.599175		0.564168	0.600201	0.783529	0.500057	1.27584	0.666324		0.530774	0.87469	1.04406	0.768675	0.917726	0.628388
ENSG00000070761	C16orf80	0.273839	0.726322	8.89421	8.90453	9.17114	8.39144		8.8356	9.48119	7.78264	9.60458	9.16032	8.50092		8.71828	8.8505	9.8049	8.02661	8.66813	9.35876		9.26843	7.79619	9.12638	10.167	8.29744	10.3714		9.15953	6.64748	7.31158	7.82079	9.02206	10.3872
[truncated: 52,864 more rows]

## Sheet: 4. Microarray
geneid	symbol	genebank	001A	003A	005_A	013A	014A	018A	022A	036A	040A	102A	103A	104A	106A	108A	109_A	113_A	001B	003B	005_B	013B	014B	018B	022B	036B	040B	102B	103B	104B	106B	109_B	113_B	001C	005_C	014C	018C	022C	036C	040C	102C	103C	104C	106_C	108_C	109_C	002A	004A	006A
[truncated: 19,672 more rows]
[truncated: 86 more columns]
